# Supplementary material for: Runx1 shapes the chromatin landscape via a cascade of direct and indirect targets
Source: PLoS Genet. 2021 Jun 10;17(6):e1009574. doi: 10.1371/journal.pgen.1009574 (PMC8219162; doi:10.1371/journal.pgen.1009574)
Supplement: S1 Table — (XLSX) [file pgen.1009574.s008.xlsx]

## Sheet: ReadMe
Expression TPM Tab
Column
A	Gene name
B-D	mK4 control replicates transcripts per million (TPM)
E-G	Runx1KO replicates transcripts per million (TPM)
H-J	ZebDKO replicates transcripts per million (TPM)
Runx1KO 2FC, FDR < 0.05 Tab
Column
A	Gene name
B	Log 2 of the fold change (FC)
C	FDR value for the fold change
ZebDKO 2FC, FDR < 0.05 Tab
Column
A	Gene name
B	Log 2 of the fold change (FC)
C	FDR value for the fold change
D	Vlookup of Runx1KO Log 2 of the fold change (FC) (- indicates FC less than 2 or FDR greater 0.05 in RunxKO)
E	Vlookup of Runx1KO FDR value for the fold change (- indicates FC less than 2 or FDR greater 0.05 in RunxKO)
Hypergeometric Comparison Tab
Column
A	Runx1-dependent ATAC-seq Genes
B	Runx1 ChIP Genes
C	Runx1-dependent ATAC-seq and Runx1 ChIPPed Genes
D	Runx1-dependent ATAC-seq and Runx1 and Runx2 ChIPPed Genes
E	Runx1-dependent ATAC-seq and Runx1 ChiPPed not Runx2 Genes
F	Runx1KO-induced ATACseq Genes
G	Runx1KO Genes with 2 Fold Change
H	Runx1KO log2 Fold Change
I	Runx1KO 2FC Genes that Intersect Runx1-dependent ATAC-seq
J	Runx1KO 2FC Genes that Intersect Runx1 ChIP
K	Runx1KO 2FC Genes Intersect Runx1-dependent ATAC-seq and Runx1 ChIPPed
L	Runx1KO 2FC Genes Intersect Runx1-dependent ATAC-seq and Runx1 and Runx2 ChIPPed
M	Runx1KO 2FC Genes Intersect Runx1-dependent ATAC-seq and Runx1 ChiPPed not Runx2
N	Runx1KO 2FC Genes Intersect Runx1KO-induced ATAC-seq
P-V	Hypergeometric comparison performed by counting total number of genes in the various ATAC-seq or ChIP comparisons that intersect with Runx1KO Up-regulated genes (counted in row 3) or Runx1KO down-regulated genes (counted in row 4) and comparing to the population of all annotated transcripts to determine enrichment and hypergeometric p-value using Hypergeometric Calculator online tool (https://sys…

## Sheet: Expression TPM
	Contol mK4			Runx1_KO			Zeb1/2 DKO
Feature	WT_1	WT_2	WT_3	Runx1KO_1	Runx1KO_2	Runx1KO_3	Zeb_1	Zeb_2	Zeb_3
Marc1	0.1	0.4	0.2	0	0	0	0.1	0.2	0.1
March1	0	0	0	0	0	0	0	0.1	0
Marc2	79.5	77.2	74.5	56.9	52.7	57.6	69.7	69.4	68.9
March2	4.5	5.6	5.2	4.3	3.9	4.4	3.8	3.9	4.1
March3	9.9	9.8	10.2	6.1	5.9	6.6	10.9	10.4	11.3
March4	0	0.3	0	0	0	0	0	0.2	0
March5	103.5	100.9	97.9	63.2	61.2	66.6	82.6	87.4	80.5
March6	69.4	61.9	69	76.3	73.5	77.2	77.7	85.5	73.8
March7	194.3	180.3	183.5	186.3	179.7	196.2	187.3	198.9	172.7
March8	10.7	10.7	11.3	15.9	16.1	15	11.1	11.5	11.4
March9	23.5	21.2	21.9	51.6	49	52.3	68.5	63.7	64.9
March10	0	0	0	0	0	0	0	0	0
March11	0	0	0	0	0	0	0	0	0
Sept1	1.2	2.2	1.5	1.3	0.8	1.6	2.6	3.7	3
Sept2	99.1	92.6	91.1	88	87.2	91.1	59	65.2	59.2
Sept3	0.1	0	0	10	8.6	9.5	0	0	0.1
Sept4	0.2	0.2	0.2	9.2	7.7	8.9	4.8	4.7	4.4
Sept5	125.4	120.6	124.2	122.4	128.1	120.8	169.7	161.3	180.4
Sept6	6.4	5.5	5.9	4.4	4.1	4.4	4	4.4	4.6
Sept7	81.9	75.1	79.2	69.9	68.7	70.8	55.4	59.1	55.7
Sept8	32.6	29.1	31.5	19.4	18.5	19.1	23.3	25.6	23.8
Sept9	31.7	31.6	34.1	29.2	29.5	30.5	36.5	36.2	36.4
Sept10	50.9	54.2	57	48	46.9	47.2	26.3	28.2	27.6
Sept11	51.3	48.4	50	33.7	32.4	32.9	40.1	43	41.9
Sept12	0	0	0	0	0	0	0	0	0
Sept14	0.1	0	0	0.2	0	0.1	0	0	0.1
0610005C13Rik	0.3	0.5	0.8	0.8	0.5	0.7	0	0.2	0.5
0610009B22Rik	70	84.5	73.7	81.2	82.6	84.3	45.1	43.6	48.9
0610009E02Rik	14.9	13.9	14.9	6.2	6.8	7	11.5	12.9	11
0610009L18Rik	2	0.8	1.8	0.6	1.1	1.3	2	0.3	0.8
0610010F05Rik	24.4	22.4	23.2	27.1	27	27.5	13.5	14.9	14.2
0610010K14Rik	23.9	26.5	24.1	22.2	21.1	21.1	31.1	30.1	31.5
0610012G03Rik	42.6	46	38.8	59.3	54	52.9	53.6	47.8	52.2
0610030E20Rik	25.3	24.8	25.4	27.7	25.6	25.1	12.5	14.5	12.8
0610031O16Rik	0	0	0	0	0	0	0	0	0
0610037L13Rik	15.8	18.3	18.4	24	23.6	22.8	10	9.9	10.5
0610038B21Rik	25.2	23	24.6	18.5	21.1	21.6	33.7	29.7	29.4
0610039H22Rik	0	0	0	0	0.3	0	0	0	0
0610039K10Rik	29.3	28.1	26.2	29.9	29.1	30.9	36	31.2	33.6
0610040B10Rik	33.3	37.4	50.9	36.1	32.7	40.4	15.6	12.7	7.7
0610040F04Rik	30.8	25.9	32.1	35.4	36.9	37.5	94.9	93.9	92
0610040J01Rik	0	0	0	0.1	0	0	0.1	0	0.1
0610043K17Rik	0	0	0.1	0	0	0	0	0	0
1010001N08Rik	0.1	0.3	0.1	0	0	0	0	0	0
1110002J07Rik	0	0	0	0	0	0.1	0.2	0.3	0.2
1110002L01Rik	15.1	14.9	14.1	16.8	16.1	16	10.8	11.5	12.8
1110004F10Rik	301.9	295.5	311	278.9	284.6	281.9	233.5	225.9	230.3
1110006O24Rik	8.6	9.5	9.6	10	8.1	9.8	6	5.7	6.1
1110008L16Rik	31.4	27.3	28.2	35	35.2	34.9	26.2	25.1	25.9
1110008P14Rik	87.1	96.5	87.2	120.2	122.8	132.7	131.9	128.7	147.6
1110012L19Rik	38.7	48.6	45.3	41.6	37.1	39.2	31.1	32.8	35.2
1110015O18Rik	0.1	0.1	0	0	0	0	0	0	0
1110017D15Rik	0	0.1	0.1	0	0	0	0.1	0.1	0
1110019D14Rik	4.7	4.6	3.3	5	4.3	6.1	1.9	2.9	1.9
1110020A21Rik	1.8	2.1	2.2	3	3	2.8	1.4	1.1	0.7
1110025L11Rik	0	0	0	0	0	0	0	0	0
1110028F11Rik	0	0	0	0	0	0	0.1	0	0.1
1110028F18Rik	0	0	0	0	0	0	0	0	0.1
1110032A03Rik	1.6	1.5	1.4	1.8	1.9	2.1	0.7	0.6	0.8
1110032F04Rik	0	0	0	0	0	0	0	0	0.2
1110036E04Rik	0	0	0	0	0.1	0.2	0.4	0.5	0.3
1110038B12Rik	335	330.5	318	319	310.9	313.6	265.4	274.2	258.8
1110038F14Rik	20.9	20.9	21.1	20.2	21.3	20.5	22.2	21.5	22.7
1110046J04Rik	7.8	7.2	8.5	4.8	7.5	8.2	8.6	8.9	8.3
1110051M20Rik	53.5	54.8	52.8	48.7	49.6	50.1	45.4	46.5	45.6
1110058D11Rik	0	0	0	0	0	0	0	0	0
1110059E24Rik	122.6	125.3	119.5	85.1	84.4	79.5	82.6	78.9	82.5
1110059G10Rik	17.1	17	19.3	16	17.1	18.4	9.7	10.3	10.1
1110065P20Rik	26.8	25.1	28	23	23.7	23.9	26.5	24.5	27
1190002N15Rik	45	41	42.7	48.5	44.7	45.3	26.1	25.4	23.7
1190005I06Rik	45.9	45.5	49.1	10.3	9.4	11.1	28.2	25	26.1
1190007I07Rik	5.5	6.7	5.2	5.4	6.6	4.5	4	4.9	4
1190028D05Rik	0	0	0	1.2	1	1.6	0	0.2	0
1300002E11Rik	4.9	5.1	4.2	5.9	5.5	5	3	3.6	3.7
1300017J02Rik	0	0	0	0	0.1	0.1	0	0	0
1500004A13Rik	59.4	57.8	63	41.1	40	36.4	37.9	42.4	41.4
1500009C09Rik	0	0	0.1	0	0	0	0	0	0.1
1500009L16Rik	0	0.2	0.2	0.3	0.1	0.1	0	0	0
1500011B03Rik	11.8	10.9	12.7	7.2	6.3	8	7.5	8.7	8.9
1500012K07Rik	0	0	0	0	0	0	0	0	0
1500015A07Rik	6.7	9.1	6.8	9.8	13.7	10.7	10.5	7.9	9.9
1500015L24Rik	0	0.2	0	0.2	0	0	0.3	0.9	0.6
1500015O10Rik	0.4	0.6	0	0.7	0.9	0	0.2	0.5	0
1500026H17Rik	0	0	0.2	0.1	0	0	0.1	0.2	0.1
1600002D24Rik	0	0	0	0	0	0	0	0	0
1600002K03Rik	25.9	28.9	20.8	23.3	19.7	22.4	28	30.3	25.4
1600010M07Rik	0.3	0	0	0	0	0.3	0	0	0
1600012H06Rik	9.4	10	8.7	7.5	7.3	6.5	4.1	4.2	4.4
1600014C10Rik	5.8	4.7	5.9	4.4	4.1	4.3	4.4	4.4	4.8
1600014C23Rik	0	0	0	0	0	0.2	0	0	0
1600015I10Rik	0	0	0	0	0	0	0	0	0
1600019K03Rik	0	0	0	0.4	0	0	0.3	0	0
1600020E01Rik	25.6	25.5	26.4	20.7	19	23.1	28.8	33.5	30.4
1600023N17Rik	1.1	1	0.7	0.4	0	0.2	4.3	3.5	4.3
1600025M17Rik	0	0	0	0	0	0	0	0	0
1600027J07Rik	0	0	0	0	0	0	0	0	0
1600029I14Rik	0	0	0	0	0	0	0	0	0
1600029O15Rik	0.1	0	0.2	0.1	0.1	0	0.2	0.1	0
1700001C02Rik	0	0	0	0.1	0	0	0	0	0
1700001C19Rik	0.5	0.4	0.2	2.3	2.2	2	0.5	0.7	0.5
1700001D01Rik	0	0	0.2	0	0	0	0	0	0.3
1700001F09Rik	0	0	0	0	0	0	0	0.2	0
1700001G01Rik	0	0	0	0	0	0	0	0	0
1700001G11Rik	7.8	7.6	6.6	3.7	5.4	5.8	9.1	9.6	9.8
1700001G17Rik	0.6	1.9	0.8	0.6	0.8	0.7	0.7	0.7	1.6
1700001J03Rik	0	0.5	0.5	0	0.4	0.6	0	0.2	0.3
1700001J11Rik	0	0	0	0	0	0	0	0	0
1700001K19Rik	1.4	0.4	1.1	1.5	0.8	0.3	0.6	0.6	0.4
1700001K23Rik	0	0	0	0	0	0	0	0	0.5
1700001L05Rik	0.1	0.2	0.1	0.1	0	0.1	0.2	0.2	0.1
1700001L19Rik	0.1	0	0.2	0.2	0.4	0.2	0.5	0.5	0.6
1700001O22Rik	0.1	0.1	0.1	0.2	0	0.1	0	0	0.1
1700001P01Rik	0.3	0.6	0.3	0.6	0.2	0	2	1.6	1.3
1700003C15Rik	0	0	0	0	0	0	0	0	0
1700003D09Rik	0	0	0	0	0.3	0.1	0.6	1	0.5
1700003E16Rik	7.9	7.6	7.4	2.1	3.9	2.7	4.3	3.3	3
1700003E24Rik	0	0	0	0	0	0	0	0	0
1700003F12Rik	0.5	0.3	1.9	2.2	2.5	1.8	0.7	1.4	0.5
1700003G13Rik	0	0	0	0	0	0	0	0	0
1700003G18Rik	0.3	0	0.1	0	0.3	0.4	0	0	0
1700003H04Rik	0	0	0	0	0	0	0	0	0
1700003I22Rik	0	0	0	0	0	0	0	0	0
1700003L19Rik	0	0	0	0	0	0	0	0	0
1700003M07Rik	2.1	1.7	2.2	0.6	1	1.1	0.1	0.2	0.3
1700003P14Rik	0	0	0	0	0	0	0	0	0
1700006A11Rik	0	0	0	0	0	0	0	0	0
1700006F04Rik	0	0	0	0	0	0	0	0	0
1700006H21Rik	0	0	0	0	0	0.1	0	0	0
1700007F19Rik	0	0.1	0	0.2	0	0	0	0.1	0
1700007J10Rik	185.8	185.6	195.3	158.8	155.1	153.1	180.9	184.2	184.4
1700007K13Rik	34.2	38.2	35.2	19.5	18.9	18.1	24.6	21.2	15.8
1700007L15Rik	3.2	3.6	3.5	9.2	10.3	10.4	3.5	3.3	1.9
1700007P06Rik	0.1	0.1	0.3	0	0	0	0	0	0
1700008C04Rik	0	0	0	0	0	0	0	0	0
1700008J07Rik	8	6.2	8.8	6.7	6.1	6.7	8.1	7.1	4.3
1700008K24Rik	0	0	0	0	0	0	0	0	0
1700008O03Rik	0	0	0.2	0.9	0.3	0.6	0.2	0.2	0.6
1700008P02Rik	0	0	0	0	0	0	0	0	0
1700009C05Rik	0	0	0	0	0	0	0	0	0
1700009J07Rik	0	0	0	0	0	0	0	0.1	0
1700009N14Rik	0	0	0	0.1	0	0	0	0	0
1700010B08Rik	0	0	0	0	0	0	0	0	0
1700010D01Rik	0	0	0	0	0	0	0	0	0
1700010I02Rik	0	0	0	0	0	0	0	0	0
1700010I14Rik	0	0	0	0	0.1	0	0	0	0
1700010J16Rik	0	0	0	0	0	0	0	0	0
1700010K23Rik	3.2	1.3	3.2	0.2	0.3	0	3.7	3.8	2.3
1700010N08Rik	0	0	0	0.5	0.1	0.3	0	0	0
1700011B04Rik	0	0	0	0	0	0	0	0	0
1700011C11Rik	0	0	0	0	0	0	0	0	0
1700011L22Rik	0.2	0.3	0.4	0.2	0	0	0.1	0.2	0.2
1700011M02Rik	0	0	0.4	0	0.9	0	0	0	0
1700012A03Rik	0	0	0	0	0	0	0	0.2	0
1700012B07Rik	0.1	0	0	0.2	0.3	0.4	0.1	0	0
1700012B09Rik	0	0	0	0	0	0	0.1	0	0
1700012C14Rik	0	0.4	0	0.4	0	0	0	0.3	0
1700012D01Rik	1.2	3.7	1.6	4	3.7	3.1	1.7	1.8	1.2
1700012D14Rik	0.6	0.9	1.6	0.7	0.9	0.9	0.5	0	0.3
1700012D16Rik	0	0	0	0	0	0	0	0	0
1700012H19Rik	0	0	0	0	0	0	0	0	0
1700012I11Rik	0	0	0	0	0	0	0	0	0.2
1700012P22Rik	0	0	0	0	0	0	0	0	0
1700013F07Rik	2.7	3.7	1.9	1.4	1.1	0.2	2.9	3.6	2.1
1700013G24Rik	0.7	0.3	0	0	0.3	0.2	0	0.2	0
1700013H16Rik	0	0	0	0	0.2	0	0	0	0
1700015F17Rik	0	1.1	0.1	0	0.3	0	0.3	0.4	0.5
1700015G11Rik	0	0	0	0	0	0	0	0	0
1700016A09Rik	5.4	6.2	9.6	14.1	10.2	10.3	17.3	12	14.4
1700016C15Rik	3.6	3.1	2	4.6	3.7	3.7	4.4	5.2	5.2
1700016D06Rik	0	0	0	0	0	0	0	0	0
1700016G22Rik	0	0	0	0	0.3	0.2	0.4	0	0.3
1700016H13Rik	0	0	0	0	0	0	0	0	0
1700016K05Rik	0	0	0	0	0	0	0	0	0
1700016K19Rik	0	0	0	0	0	0	0	0	0
1700016L04Rik	0.2	0	0	0	0.1	0	0.2	0	0.2
1700016L21Rik	0	0	0	0	0	0	0	0	0.2
1700016P04Rik	0	0	0	0	0	0	0	0	0
1700017B05Rik	62.4	60.8	58.9	92.7	94.9	92.2	74.1	70.4	73.5
1700017D01Rik	0	0	0	0	0	0	0	0	0
1700017G19Rik	0	0	0.1	0	0	0	0	0	0
1700017J07Rik	0	0	0	0	0	0	0	0	0
1700017L05Rik	0	0	0	0	0	0	0.4	0	0
1700017N19Rik	0	0	0	0	0.2	0.3	0	0	0
1700018A04Rik	0.3	2.1	0.4	0.3	0.5	0	0.1	0.1	0.5
1700018B08Rik	0.1	0.1	0	0.1	0	0.1	0.1	0.1	0.1
1700018B24Rik	0	0	0	0	0	0	0	0	0
1700018F24Rik	0	0	0	0	0	0	0	0	0
1700018G05Rik	0	0	0	1.4	0	1.9	0.2	0	0.9
1700018L02Rik	19.4	20.5	17.7	16	11.3	11.7	23.1	19.8	20.9
1700019A02Rik	0.3	0.6	0.6	0	0	0	0	0	0
1700019C18Rik	0	0	0	0	0	0	0	0	0
1700019D03Rik	0	0	0	0	0	0	0.2	0	0.1
1700019E08Rik	0.1	0.1	0.7	1.8	0.8	2.6	0.5	0.7	0.7
1700019G24Rik	0	0	0	0	0	0	0	0	0.2
1700019M22Rik	0	0	0	0	0	0	0	0	0
1700019N19Rik	0	0	0	0	0	0	0.1	0	0.2
1700019P21Rik	0	0	0	0	0	0	0	0	0
1700020A23Rik	0	0	0.2	0	0.2	0	0	0.1	0
1700020D05Rik	1.1	1.3	1.3	1.3	0.8	0.9	2.1	2	1.8
1700020G17Rik	0	0	0	0	0	0	0.3	0	0
1700020I14Rik	26.3	23.5	27.7	23.3	21.6	23	12.1	10.4	10.1
1700020L24Rik	1.7	2.8	3.3	0.4	0.7	1	0.4	0.4	1.1
1700020M21Rik	0	0	0	0	0	0	0	0	0
1700020N01Rik	0	0	0.2	0	0	0.2	0	0	0
1700020N15Rik	0	0	0	0	0	0	0	0	0
1700020N18Rik	0	0	0	0	0	0	0	0	0
1700021F02Rik	0	0	0	0	0	0	0	0	0
1700021F05Rik	42.6	49.3	42.9	45.3	43.3	41.3	28.4	26.1	25.9
1700021F07Rik	0	0	0	0	0	0	0	0	0.1
1700021N21Rik	0	0	0	0	0	0	0	0	0.1
1700022A21Rik	0	0	0	0	0	0	0	0	0
1700022A22Rik	0	0	0	0	0	0	0	0	0
1700022E09Rik	0	0	0	0	0	0	0	0	0
1700022H01Rik	0	0	0	0	0	0	0.1	0.1	0.1
1700022H16Rik	0	0	0	0	0	0	0	0	0
1700022I11Rik	0.1	0	0	0	0	0	0	0	0
1700023C21Rik	0	0	0	0	0	0	0	0	1.1
1700023D09Rik	36.6	49.5	47.2	33.2	33.2	32.3	45.3	49	50.7
1700023F02Rik	0	0	0	0.8	0	0	0	0	0
1700023F06Rik	0	0	0.2	0	0	0	0	0	0.1
1700024B18Rik	0	0	0	0	0	0	0	0	0
1700024F13Rik	0	0.1	0	0	0	0	0	0	0
1700024G13Rik	0	0	0	0	0	0	0	0	0
1700024I08Rik	0.4	0	0	0	0	0	0	0	0
1700024N05Rik	0	0	0	0	0	0	0.1	0	0.1
1700024P04Rik	0	0	0	0	0	0	0	0.4	0
1700025B11Rik	0	0	0	0	0	0	0	0.2	0
1700025C18Rik	0	0	0	0	0	0	0	0	0
1700025F22Rik	0	0	0	0	0	0	0	0	0.1
1700025F24Rik	0.3	0	0.1	0	0.3	0.5	0	0.1	0
1700025G04Rik	16.9	16.6	16.3	10.6	10.3	9.7	9.7	8.5	8.5
1700025J12Rik	0	0	0	0	0	0	0	0	0
1700025K24Rik	0	0	0	0	0	0	0	0	0
1700025M24Rik	0	0	0	0	0	0	0	0	0
1700025N23Rik	0	0.4	0.1	0	0	0	0	0	0
1700026D11Rik	0	0	0	0	0	0	0	0	0
1700026F02Rik	0	0	0	0	0	0	0	0	0
1700026J14Rik	0	0	0	0	0.2	0	0	0	0
1700027A15Rik	0	0	0	0	0	0	0	0	0
1700027F06Rik	0	0	0	0	0	0	0	0	0
1700027F09Rik	0	0.1	0	0	0	0	0	0	0
1700027H10Rik	2.1	1	2.7	0.2	0	0	2.7	3.2	2.7
1700027I24Rik	0	0	0	0	0	0	0	0.5	0.2
1700027J07Rik	0	0	0.1	0	0	0	0	0	0
1700028B04Rik	0	0	0	0.3	0	0	0	0	0
1700028D13Rik	0	0	0	0	0	0	0	0	0
1700028E10Rik	0	0	0	0.1	0.1	0	0.6	0.8	0.8
1700028I16Rik	0	0	0.1	0.2	0.4	0.2	0	0.1	0.1
1700028J19Rik	1.6	2.7	2.1	1.7	1.9	0.9	3.9	2.6	2
1700028K03Rik	5.1	4.5	4.5	3.9	3.7	3.5	2.2	2.6	2.4
1700028M03Rik	0	0	0	0	0	0	0	0	0
1700028P14Rik	0	0	0	0	0	0	0	0	0
1700028P15Rik	0	0	0	0	0	0	0	0	0
1700029B22Rik	0	0	0	0	0	0	0	0	0
1700029F12Rik	0	0	0	0	0	0	0	0	0
1700029H14Rik	0.1	0.2	0.1	0	0	0	0.1	0	0
1700029I15Rik	5.9	7.4	4.1	4.4	5.6	4.6	2.5	5.4	7.2
1700029J03Rik	0	0	0	0	0	0	0	0	0
1700029J07Rik	0.3	0.3	0.3	0.7	0.6	1	0.2	0.2	0.2
1700029M20Rik	0	0	0	0	0	0	0	0	0
1700029N11Rik	0	0	0	0	0	0.3	0.3	0	0
1700029P11Rik	0	0	0	0	0.1	0	0	0.1	0.1
1700030A11Rik	0	0.2	0.1	1.3	0.3	1.3	0.7	0.2	0.8
1700030C10Rik	0	0	0	0.1	0.1	0.3	0	0.2	0.1
1700030C14Rik	0	0	0	0	0.4	0.4	0	0	0.2
1700030F04Rik	0	0	0	0	0	0	0	0	0
1700030J22Rik	3.2	3.4	3.3	3.6	3.1	2.6	2.3	2.4	2.5
1700030K09Rik	32	30.6	32.6	34.4	34	33.3	16.9	17.9	17
1700030L20Rik	0	0.2	0	0.2	0	0.2	0.3	0.3	0.2
1700030M09Rik	0	0	0	0	0	0	0.2	0	0
1700030N03Rik	0	0	0	0	0	0	0	0	0
1700030O20Rik	0	0.2	0	0	0	0	0	0	0
1700031A10Rik	0	0.3	0	0.3	0	0	0	0	0
1700031F05Rik	0	0	0	0	0	0	0	0	0
1700031L13Rik	0	0.1	0	0	0.1	0.2	0	0	0
1700031M16Rik	0	0	0	0	0	0	0	0	0
1700031P21Rik	0	0	0	0	0	0	0	0	0
1700034E13Rik	0	0	0	0	0	0	0	0	0
1700034G24Rik	0	0	0	0	0	0	0.1	0	0
1700034H15Rik	3.8	3.2	2.9	3.8	3	2.9	6.9	6.1	7.6
1700034I23Rik	0	0	0	0	0	0	0	0	0
1700034J05Rik	0	0	0	0	0	0	0	0	0
1700034K08Rik	0	0	0	0	0	0	0	0	0
1700034P13Rik	15.2	14.6	15.7	17.9	12	15.7	13.8	11.4	14.6
1700036G14Rik	0	0	0	0	0	0	0	0	0
1700037C18Rik	9.6	10.2	7.5	13.2	12.7	14.2	10.2	11.9	11.3
1700037H04Rik	30.8	31.5	30.3	33.3	32.3	32.3	26.2	27.8	29.3
1700039E22Rik	1	1.7	2	1.9	1.1	1	0.6	0.2	1.1
1700039M10Rik	0	0	0	0	0.2	0	0.3	0	0
1700040D17Rik	1.3	1.9	1.2	1.8	1	0.9	0.6	0.3	0.2
1700041A01Rik	0	0	0	0	0	0	0	0	0
1700041C23Rik	0	0	0	0	0	0.2	0	0	0
1700041M19Rik	0	0	0	0	0	0	0	0	0
1700042G07Rik	0	0	0	0	0	0	0	0	0
1700042G15Rik	0	0	0	0	0	0	0	0	0
1700042O10Rik	0	0	0.2	0	0	0	0	0.1	0.2
1700044C05Rik	0	0	0	0	0	0	0.1	0.1	0.1
1700044K03Rik	0	0	0	0	0	0	0	0	0
1700045H11Rik	0	0	0	0	0	0	0.3	0	0
1700046C09Rik	0	0	0	0	0	0	0	0	0
1700047A11Rik	10.7	13.5	14.5	8.4	11.5	9.4	5.2	3.8	3.4
1700047E10Rik	0	0	0	0	0	0	0	0	0
1700047G03Rik	0.4	0	0	0.2	0	0	0.2	0.2	0
1700047I17Rik2	35	33.8	35.4	31.1	31.2	31.3	20.7	20.7	21.7
1700047L14Rik	0	0	0	0	0	0	0	0	0
1700047M11Rik	0	0	0	0	0.3	0	0	0.1	0
1700048M11Rik	0.6	1.6	0.6	1.5	1.8	0.8	1	0.3	0.5
1700048O20Rik	11.6	11.6	12.1	10.9	11.5	11.8	17.6	18.6	18.2
1700049E15Rik	0	0	0	0	0	0	0	0	0
1700049E17Rik1	0	0.1	0.1	0.2	0.1	0.2	0.1	0	0
1700049E17Rik2	0	0.1	0.1	0.2	0.1	0.2	0.1	0	0
1700049E22Rik	0	0	0	0	0	0	0	0	0
1700049L16Rik	0	0	0	0	0	0	0	0	0.2
1700051A21Rik	0	0	0	0	0	0	0	0	0
1700052I22Rik	0	0	0	0	0	0	0	0	0
1700052K11Rik	10.8	9.5	9.4	13.8	11.4	13.2	2.3	2.5	2.2
1700054A03Rik	0.4	0	0.4	0	0	0.2	0.2	0.9	0.9
1700054K19Rik	0	0	0	0	0	0	0	0	0
1700054M17Rik	0	0	0	1.5	1.5	2.7	0	0	0.4
1700055C04Rik	0	0	0	0	0	0	0	0	0
1700055D16Rik	9.5	8.2	8.6	8.5	10.8	9.2	10	9.6	8.8
1700056E22Rik	4.3	5.9	5.8	6.7	7.2	6.3	3.2	2.8	3.9
1700057G04Rik	0	0	0.1	0	0.2	0	0.2	0.2	0.3
1700057H15Rik	0	0	0	0	0	0	0	0	0
1700057H21Rik	0	0	0	0.4	0.4	0	0.3	0	0
1700060C16Rik	0	0	0	0	0	0	0	0	0
1700060C20Rik	0	0	0	0	0	0	0	0	0.6
1700061F12Rik	0	0	0	0	0	0	0	0	0
1700061G19Rik	0.3	0.2	0.3	1.8	1.3	0.9	2.7	3.8	3.9
1700061I17Rik	0.1	0	0.4	0.1	0	0	0.2	0	0.2
1700061J23Rik	0	0	0.2	0	0	0	0	0	0
1700061N14Rik	0	0	0	0	0	0	0	0.4	0
1700063A18Rik	0	0	0	0	0	0	0	0	0
1700063D05Rik	0	0	0	0.3	0	0	0	0.2	0
1700063H04Rik	0	0	0	0	0	0	0	0	0
1700063O14Rik	0	0	0	0	0	0	0	0	0
1700064J06Rik	0	0	0	0	0	0	0	0	0
1700064M15Rik	0	0	0	0	0	0	0	0	0
1700065D16Rik	1.5	2.1	1	1.7	3.1	2.8	2	1.2	2
1700065I16Rik	0	0	0	0	0	0	0	0	0
1700065J11Rik	0	0	0.4	0.4	0.9	0.4	0	0	0
1700065J18Rik	0	0	0	0	0	0	0	0	0.6
1700065L07Rik	0	0	0	0	0	0	0	0	0
1700065O20Rik	0	0	0	0	0	0	0	0	0
1700066B17Rik	0	0	0	0	0	0	0	0	0
1700066B19Rik	0	0.1	0.1	0.7	1.1	0.5	0.1	0.6	0.3
1700066C05Rik	0	0	0	0	0	0	0	0	0
1700066J03Rik	0	0	0	0.2	0	0	0	0	0.3
1700066M21Rik	23.7	24.5	22.5	21.5	19.3	20.5	9.1	9.3	7.4
1700066N21Rik	0	0	0	0	0	0	0	0	0
1700066O22Rik	0	0	0	0	0	0	0	0	0
1700067G17Rik	0	0	0	0	0	0	0	0	0
1700067K01Rik	1.8	1	1.3	1	1	1.1	1.2	1.5	1
1700067P10Rik	0	0	0	0	0	0	0	0	0
1700069L16Rik	0	0	0	0	0.1	0	0	0	0
1700069P05Rik	0	0	0	0	0	0	0	0	0
1700071K01Rik	0	0	0	0	0	0	0.2	0	0
1700071M16Rik	1.1	1.4	1.3	3.9	3.4	4.1	5.8	4.3	5.1
1700072B07Rik	0	0	0	0	0	0	0	0	0
1700072I22Rik	0	0	0	0	0	0	0	0	0
1700072O05Rik	0	0	0	0	0	0	0	0	0
1700073E17Rik	0	0	0	0	0	0	0	0	0
1700074H08Rik	0	0	0	0	0	0	0	0	0
1700074P13Rik	0	0	0	0	0	0	0	0	0
1700080E11Rik	0	0	0	0	0	0	0	0	0
1700080N15Rik	0	0	0	0	0	0	0	0	0
1700080O16Rik	0	0.3	0.3	0	0	0.1	0	0.1	0
1700081H04Rik	0	0	0	0	0	0	0	0	0.1
1700083H02Rik	0	0	0	0	0	0	0	0	0
1700084D21Rik	0	0	0	0	0	0	0	0	0
1700084E18Rik	5.6	4.8	4.1	6.2	5.5	4.1	3.8	2.1	3.2
1700084F23Rik	0	0	0	0	0.1	0	0	0	0
1700084J12Rik	0.3	0.3	0	0	0	0	0	0	0
1700084M14Rik	0	0	0	0	0	0	0	0	0
1700085C21Rik	0	0	0	0	0	0	0	0	0
1700086L19Rik	0	0	0	0	0	0	0	0	0
1700086O06Rik	6.3	7	7.1	6.3	4.6	5.8	6.2	6.8	5.6
1700088E04Rik	21.2	23.5	22.1	15.7	14.9	15.8	20.3	21.4	21.7
1700091H14Rik	0	0	0	0	0	0	0	0	0
1700092C02Rik	0	0	0	0	0	0	0	0	0
1700092C10Rik	0	0	0	0	0	0	0	0	0.3
1700092E19Rik	0	0	0	0	0	0	0	0	0
1700092K14Rik	0	0	0	0	0	0	0.2	0	0
1700092M07Rik	7.9	7.1	12.5	3.7	4.1	5.1	8.1	7.4	7.1
1700093K21Rik	0	0	0	0	0	0	0	0	0
1700094D03Rik	8.3	10.3	7.7	7.3	7.5	6.5	16.8	18.7	17.5
1700094J05Rik	35.9	29	30.4	31.6	33.5	33.6	26.9	27.2	23.5
1700094M24Rik	0	0	0	0	0	0	0	0	0
1700095A21Rik	0	0	0	0.2	0	0	0	0	0
1700095B10Rik	0	0	0	0	0	0	0	0	0
1700095J03Rik	0	0	0	0	0	0	0	0	0
1700095J12Rik	0	0	0	0	0	0	0	0	0
1700096J18Rik	0	0	0	0	0.2	0	0	0.9	0
1700096K18Rik	6.6	5.5	6.8	4.1	4.6	4.8	0.9	1	0.6
1700096P03Rik	0	0	0	0	0	0	0	0	0
1700097N02Rik	0.2	0	0	0	0	0	0	0	0
1700099I09Rik	7.8	5.4	8.3	7.3	7.1	6.2	22.4	22	15.5
1700100I10Rik	0	0	0	0	0	0	0	0	0
1700100L14Rik	0	0	0	0	0	0	0	0	0
1700101I11Rik	10.8	11.6	10.7	9.9	8.2	7.7	26.7	31.4	31.1
1700101O22Rik	0	0	0	0	0	0	0	0	0
1700102H20Rik	2.4	1.8	1.5	1.8	3	2.4	0.9	0.6	1.4
1700102P08Rik	1.1	1.6	0.2	1.4	1.5	0.3	1.2	2	0.7
1700104L18Rik	0	0.3	1.5	0	0	0	0	0	0.9
1700105P06Rik	1.7	0.9	1.5	1.3	0.3	1.5	2.4	1.7	2.2
1700108F19Rik	0.2	0	0	0.1	0	0.2	0	0.2	0.2
1700108J01Rik	0	0	0	0	0	0	0	0	0.2
1700109G14Rik	0.2	0	0	0.1	0	0	0.4	0	0.2
1700109G15Rik	0	0	0	0	0	0	0	0	0
1700109H08Rik	26.3	25.1	26.4	17.5	22	28.6	17.3	15.9	18
1700109I08Rik	0	0	0	0	0	0	0	0	0
1700109K24Rik	1.3	1.3	1.2	1.4	2	1.4	0.8	0.9	0.6
1700110C19Rik	0	0	0.5	0.3	0.5	0.3	0	0	0
1700110I01Rik	0	0	0	0.1	0.1	0	0	0	0
1700110I07Rik	0	0	0	0.1	0	0	0	0	0
1700110K17Rik	0	0	0.3	1.7	2.6	3	1.4	1.4	1.7
1700111N16Rik	0	0	0	0	0	0.1	0	0.1	0
1700112H15Rik	0.5	0.4	0	0	0	0	0.2	0	0.2
1700112J05Rik	0.5	0.4	0.2	0.6	0.7	0.3	0.7	1.4	0.9
1700112J16Rik	0	0	0.1	0.1	0.1	0.1	0	0	0.1
1700113A16Rik	47.9	47.1	46	40.8	49.7	44.3	45.4	54.8	50
1700113B09Rik	0	0	0	0	0	0	0	0	0
1700113H08Rik	0	0	0	0	0	0	0	0	0
1700116B05Rik	0	0	0	0.1	0.2	0.2	0	0	0
1700119H24Rik	0	0	0	0.2	0	0	0	0	0
1700120C14Rik	18.3	22.8	21	18.4	18.6	19.8	34.9	37.7	34.9
1700120E14Rik	0	0	0	0	0	0	0	0	0
1700120G07Rik	0.3	0	0	0.1	0.1	0	0.2	0.1	0
1700120K04Rik	2.1	2.8	3.9	2.6	1.4	2	8.2	5.9	4.9
1700121L16Rik	0	0	0	0	0	0	0	0	0
1700121N20Rik	0	0.1	0	0	0	0	0.1	0	0
1700122C19Rik	0	0	0	0	0	0	0	0	0
1700122H20Rik	0	0	0	0	0	0	0	0	0
1700122O11Rik	0	0	0	0	0	0	0	0	0
1700123J17Rik	0	0	0	0.2	0.3	0.4	0	0	0
1700123K08Rik	0	0	0	0	0	0	0	0	0
1700123L14Rik	0	0	0	0	0	0	0	0	0
1700123M08Rik	2.1	1.9	3.3	1.7	3.4	3.6	1.4	1.2	0.5
1700123O12Rik	0	0	0	0	0	0	0	0	0
1700123O20Rik	81.1	86	86.3	75.3	73	71.3	101.3	100.6	101.1
1700123O21Rik	0	0	0	0	0	0	0	0	0
1700124L16Rik	1.3	3.3	1.3	0	0.6	1.1	0.7	0.5	1.5
1700125G02Rik	0	0	0	0	0	0	0	0	0
1700125G22Rik	0.6	0.6	0.2	0.4	0.4	0.2	0	0	0.2
1700125H03Rik	0	0	0	0	0	0	0	0	0
1700125H20Rik	0	0	0	1	0.4	0.6	0.2	0	0.4
1700126H18Rik	0	0	0	0.2	0	0	0	0	0
1700128A07Rik	0	0	0	0	0	0	0	0	0
1700128F08Rik	0	0	0	0	0	0.2	0	0	0
1700129C05Rik	0	0	0	0	0	0	0	0	0
1810006J02Rik	0	0	0	0	0	0	0	0	0
1810007C17Rik	0	0	0	0	0.3	0	0	0	0
1810007D17Rik	0	0	0	0	0	0	0	0	0.2
1810008I18Rik	0	0	0	0	0	0.5	0	0.2	0
1810009A15Rik	58.8	59.6	65.5	74.8	81	65.8	47	42.5	45.4
1810009J06Rik	0	0	0	0	0	0	0	0	0
1810010D01Rik	0.2	0	0	0	0	0	0	0	0
1810010H24Rik	0.9	1	0.5	4.9	3.9	2.5	0.6	0.5	0.3
1810012K16Rik	0	0.4	0.7	0.2	0.4	0.5	0.2	0.3	0.3
1810013A23Rik	0	0	0	0	0	0	0	0.2	0
1810013L24Rik	106.2	98.4	100.1	198	195.5	191.8	171.9	188.4	182.4
1810014B01Rik	3.9	5.5	3.5	5.2	4	4.2	3.2	2.4	3.2
1810018F18Rik	0	0	0	0	0	0	0	0	0
1810019D21Rik	0.2	0.3	0.4	0.3	0.2	0.1	0.3	0.5	0.5
1810020O05Rik	0.1	0.3	0	0	0	0	0	0	0.3
1810021B22Rik	5.3	3.1	3.1	4	6	3	1.6	1.4	2.4
1810022K09Rik	134.4	132.1	133.8	111.1	114.9	117.5	92	95.9	91.6
1810024B03Rik	1	1.7	1.1	1.7	2.2	1.5	0.9	0.9	1
1810026B05Rik	60.8	58.4	63.1	58.6	57.4	62.9	42.2	39.2	43.2
1810030O07Rik	34.7	35	32.5	25.9	26.8	27.3	24.5	26.2	23.3
1810032O08Rik	44.6	45.9	45.7	70.3	74.3	67.1	32	30.4	28.2
1810034E14Rik	1.4	0.8	0.5	0.3	0.1	0.3	0.2	0.6	0.7
1810037I17Rik	308.8	311.3	282.9	241.3	221.8	234.9	267.6	254.1	260.1
1810041H14Rik	0.3	0.7	0.3	0.2	0.3	0.5	0.2	0.4	0.3
1810043G02Rik	29.5	33.3	33.3	25.8	22.7	22.7	22.3	25.8	27.3
1810044D09Rik	7.7	8	6.7	10.3	11.5	10.3	4.8	3.6	4.8
1810046K07Rik	0	0	0	0	0	0	0	0.1	0.1
1810053B23Rik	0	0	0	0	0	0	0	0	0
1810055G02Rik	45.9	44.8	44.3	34.9	36.2	37.5	34.1	33	34.4
1810058I24Rik	56.4	58.8	56	58.7	59.8	57.8	56.3	53.7	54.2
1810062G17Rik	1.4	1	1.4	3.8	1	2.3	2	1.5	2.1
1810062O18Rik	22.8	20.2	22.8	29.2	24	28.1	18.6	16.1	15.2
1810063I02Rik	0	0	0	0	0	0	0	0	0
1810064F22Rik	0	0	0	0.1	0.1	0.1	0.1	0	0
1810065E05Rik	0	0	0	0	0	0	0.2	0	0
2010001A14Rik	17	17.4	13.8	16.4	17	19.7	5.4	6	6.2
2010003K11Rik	0.2	0	0.1	0.1	0	0	0	0.1	0
2010005H15Rik	0	0	0	1.1	1.1	0.4	0.6	1	0
2010009K17Rik	4.6	4.2	5.2	6.8	6.1	4.5	2.3	3.4	3.2
2010010A06Rik	0	0	0	0.2	0	0	0.1	0.2	0
2010016I18Rik	0	0.3	0	3.3	3.1	3.1	1.5	0.7	1.2
2010106C02Rik	0	0	0	0	0	0	0.3	0	0
2010106E10Rik	0	0	0	0	0	0	0	0	0
2010109A12Rik	0.2	0	0	0.3	0.2	0	0.6	0.9	0
2010109I03Rik	0	0	0	0.1	0.1	0	0	0.2	0
2010111I01Rik	10.6	10.7	11.6	4.1	3.9	3.9	7.9	8.1	7
2010204K13Rik	5.7	6.1	5.7	25.3	25	25	11.8	11.4	11.3
2010300C02Rik	0	0	0	0.3	0.4	0.6	0	0	0
2010308F09Rik	0	0	0	0	0	0	0	0	0.2
2010310C07Rik	0	0.5	0.2	0.3	0.2	0.2	0.3	0.5	0.7
2010315B03Rik	0	0	0	0	0	0	0	0	0
2010320M18Rik	32.2	34.6	32.9	33.9	42.5	38.4	27.7	26.1	23.6
2200002D01Rik	100.1	107.5	103.6	250.5	243	242.3	148.2	127.8	135.4
2200002J24Rik	0	0	0	0.3	0.9	0.6	0	0	0.3
2210010C04Rik	0.1	0	0	0	0	0	0	0	0
2210011C24Rik	28.6	29.2	31.3	121.2	112.3	122.2	64.8	55.1	57.2
2210016F16Rik	0.1	0.3	0.3	0.2	0.2	0.1	0.2	0.3	0.2
2210016L21Rik	50.3	54.1	46.9	48.2	47.5	47.5	49.9	49.9	57
2210039B01Rik	0	0	0	0	0	0	0	0	0
2210404E10Rik	0	0	0.2	0	0	0	0	0	0
2210406O10Rik	0.5	0.3	0.5	0.8	0.4	0.4	0.2	0.4	0.2
2210407C18Rik	0	0	0	0	0	0	0	0.2	0
2210408F21Rik	1.1	0.8	1.4	2.6	2.3	2.2	1.7	1.3	1.3
2210408I21Rik	5.1	5.5	4.8	3.8	4.4	4.4	2.3	2.4	2.2
2210409D07Rik	0	0	0	0	0	0	0	0	0
2210409E12Rik	0	0	0.5	0.2	0	1	0	0.7	0
2210414B05Rik	0	0	0	0	0	0	0	0	0.2
2210416O15Rik	2.2	2.6	1.2	1.7	2.3	2.8	2.8	2.2	2.6
2210417A02Rik	0	0	0	1.7	2.3	4	0	0	0.3
2210418O10Rik	4	3.8	4.3	3.1	3.3	3.2	1.3	1.3	1.2
2210420H20Rik	0	0	0	0	0	0	0	0	0
2300002M23Rik	0	0.3	0.1	0	0.2	0	0	0.1	0
2300003K06Rik	0	0	0	0	0	0	0	0.2	0
2300009A05Rik	29.6	30.7	27.6	28.2	25.9	25.8	19	20.8	18
2310001H17Rik	0.1	0.4	0.2	0	0	0	0.1	0.2	0.1
2310001K24Rik	3.3	6.2	2.8	9.1	7.9	7.1	4.9	5.7	7.2
2310002D06Rik	0	0	0.2	0	0	0	0.3	0	0
2310002F09Rik	0	0	0	0.7	0.6	1.1	0.5	0.4	0.5
2310002L09Rik	0	0	0	0	0	0	0	0	0
2310003N18Rik	0	0	0	0.4	0	0.4	0	0	0
2310005A03Rik	0	0	0	0	0	0	0.1	0	0.1
2310005E17Rik	0	0.3	0.2	0.2	0	0.2	0	0	0
2310007B03Rik	0	0	0.1	17.4	16.4	16.7	5.6	5.6	6.7
2310008N11Rik	9.8	13	11.2	3	3.7	5.3	4.7	4.8	3.1
2310009A05Rik	42.3	41.5	42	28.4	24.7	37.2	24.2	30.4	25.9
2310009B15Rik	46.1	43.7	43.1	34.6	27	27.8	22.1	23.9	17.5
2310010J17Rik	1.8	2.8	2.9	3.3	3.6	3.5	1.4	1.1	1
2310011J03Rik	72.7	76.6	73.3	60.4	60.6	63.7	69.3	64.1	65.3
2310015A10Rik	2.4	2.8	2.7	1.9	1.4	1.7	1.4	1.6	1.4
2310015D24Rik	0	0.1	0	0	0.1	0.1	0	0	0
2310016D03Rik	0	0	0	0	0	0	0	0	0
2310016G11Rik	0	0	0	1.1	0.7	1	0.2	0.2	0
2310020H05Rik	0	0	0	0	0	0	0	0	0
2310022A10Rik	33.5	32.9	31	26.8	25.9	26.6	24.4	23.7	24.9
2310022B05Rik	196.1	182.9	189.6	130.6	131.9	133.8	154.6	157.5	162.2
2310030A07Rik	0	0	0	0	0	0	0	0	0
2310030G06Rik	15.1	14.5	15.5	27.4	28.6	29	27.6	27.9	25.2
2310033P09Rik	51.8	54.9	59	77	70.1	74.8	65.5	62	63.6
2310034C09Rik	0	0	0	0	0	0	0	0	0
2310034G01Rik	5	5.6	4.2	11	14	12	3.8	4.7	6.4
2310034O05Rik	0	0	0.2	0.7	0.7	0.5	0.7	1.1	0.9
2310039H08Rik	45.9	55.3	48.7	36.5	38.6	43.3	39.4	31.4	30
2310039L15Rik	0	0	0	0	0	0	0	0	0
2310040G24Rik	0	0.1	0.1	0.3	0.1	0	0	0.1	0.2
2310043L19Rik	3.5	2	2.3	3.3	2.2	1.1	2.8	2.1	2.2
2310043M15Rik	13.3	12.7	14.1	8.2	11.2	10.2	5.1	7	7
2310043O21Rik	0	0.3	0	0	0	0	0	0	0
2310050C09Rik	0	0	0	0	0	0	0.2	0	0
2310057J18Rik	0	0	0	0	0	0	0	0	0
2310057M21Rik	15.3	15.9	19	15.2	16.4	16.4	14.2	15.6	15.6
2310057N15Rik	0	0	0	0	0	0	0	0	0
2310061I04Rik	100.7	93.6	92.6	108.9	105.2	105.7	74.2	78.3	82.4
2310061N02Rik	0	0	0	0	0	0	0	0	0
2310065F04Rik	0	0	0	0	0	0	0.1	0	0
2310068J16Rik	12.1	11.2	13.9	13.6	12.6	10.5	8.8	10.3	7.6
2310069B03Rik	0	0	0.1	0.3	0.1	0	0.2	0	0.1
2310069G16Rik	0	0	0	0	0	0	0	0	0
2310075C17Rik	0	0	0	0	0	0.4	0	0	0
2310079G19Rik	0	0	0	0	0	0	0.9	0.4	0.2
2310081J21Rik	0	0	0	0.2	0	0.1	0	0	0
2400006E01Rik	0	0	0	0	0.3	0.6	0	0	0
2410002F23Rik	147.1	145.6	145.4	150.8	147.7	142.7	147.9	143	143.2
2410003L11Rik	0	0.3	0	0.3	0	0.3	0	0	0
2410004B18Rik	27.3	26	26	18.1	19.4	20	25.1	23.3	23.9
2410004I01Rik	0	0	0	0	0.7	0	1.3	0.5	1.5
2410004P03Rik	0.1	0	0	0.1	0.1	0	0	0	0
2410006H16Rik	352.8	392.6	338.1	377.2	360.1	359.2	235	226.1	225.1
2410012E07Rik	0.1	0.4	0.3	5.8	5.3	3.1	1.6	1.7	1.8
2410015M20Rik	99.2	101.2	99.7	101.5	99.3	98.3	84.8	81.7	82.8
2410017I17Rik	0.2	0.1	0.3	1.1	1	0.7	2.5	2.6	1.9
2410018L13Rik	3	1.9	2.4	3.6	4.7	3.6	1.8	2.1	2.2
2410021H03Rik	0.4	0.6	0.2	0	0.3	0	0	0	0.5
2410022M11Rik	3.5	3.2	3.5	4.1	4.1	2.9	1.3	0.6	0.9
2410124H12Rik	0	0	0	0	0	0	0	0.4	0.1
2410131K14Rik	48.6	56	47.2	47.5	49.3	48	81.9	78.8	80.5
2410137M14Rik	0	0	0	0	0	0	0	0	0
2410141K09Rik	0	0	0	0.1	0.2	0	0	0.2	0
2500002B13Rik	7	4.3	6	4.6	3.6	5.8	3.4	3.6	3.4
2500004C02Rik	5	4.6	2.6	2.3	3	2.6	1.1	2	1.6
2510002D24Rik	0	0.2	0	0	0	0.2	0.3	0.4	0
2510003B16Rik	6.3	8.2	8.8	3.7	4.4	4.9	6.3	5.1	6.2
2510009E07Rik	0.5	0.8	0.6	0	0	0	0	0	0.1
2510039O18Rik	70.6	79.3	67.9	71.3	69.6	69.8	86.4	85.3	85
2610001J05Rik	23.3	24.1	24.6	20.3	19.2	21.1	16.8	15.2	14.1
2610002M06Rik	44.3	41.7	43.8	48.5	48.2	50.8	29.4	32.3	29.1
2610005L07Rik	167.8	171.7	171.2	152.6	159.9	157.7	78.2	76.1	70.3
2610008E11Rik	9	9.3	10.1	6.3	6.3	6.2	2.2	2.9	2.7
2610016A17Rik	0	0	0	0	0	0	0	0.4	0.5
2610020C07Rik	60.1	59.1	58.5	76.4	75	71	58.9	66	58.6
2610024D14Rik	0.2	0.2	0	0.7	0.9	0.7	0	0.2	0
2610027K06Rik	1.4	1.1	1.6	0.6	0.5	0.9	1.8	1.8	1.8
2610028E06Rik	0	0	0	0.4	0.5	0.5	0	0	0
2610028H24Rik	0.9	1.4	1.3	1	1.3	1.3	0.5	0.6	1
2610035D17Rik	5.4	5.6	7.1	36.7	34.6	37.2	65.2	64.4	67.5
2610035F20Rik	0	0	0	0	0	0	0	0	0
2610037D02Rik	0.3	0.1	0.1	0.3	0.1	0.2	0.4	0.3	0.1
2610042L04Rik	0.6	0.8	0.4	1.1	0.9	0.6	0.1	0.5	0.6
2610044O15Rik8	28.4	24.8	25.1	16.7	14.5	15.5	12.3	14.8	12.2
2610203C22Rik	0.1	0.2	0	1.6	2.5	0.8	0.3	0.3	0.4
2610206C17Rik	5.6	5.9	4.9	7.3	5.7	7.5	6.1	7.5	7.8
2610301B20Rik	47.8	48.1	47.8	45	48.4	52.5	20.7	23	20.4
2610306M01Rik	8.3	11.3	9.8	7.6	8.7	8.2	6.5	6.8	5.8
2610307P16Rik	13.9	13.8	15.8	13.5	12.7	13.5	16.6	16.1	14.8
2610316D01Rik	3.4	3.1	2.6	0.4	0.1	0.1	3.3	3	2.8
2610318M16Rik	0	0.4	0	0.1	0	0.2	0.2	0	0
2610318N02Rik	3.7	4.8	3.8	6.5	6.9	6.9	5.1	7.4	7.4
2610507B11Rik	98.3	101	101.1	87	80.6	85.8	69.7	73.7	70.1
2610507I01Rik	0.6	1	0.5	0.8	1.8	1.7	0.2	0.1	0.4
2610524H06Rik	33.6	30.9	36.6	25.4	23.1	30.4	18.7	18.2	19.1
2610528A11Rik	1	1	1.2	0.7	1	0.5	0.7	0.4	0.9
2610528J11Rik	0	0	0	38	36.2	38.2	4.5	8.7	7.6
2700012I20Rik	0.5	0.5	0.8	0	0.7	0.3	0.6	0.6	0.5
2700038G22Rik	5.1	5.5	6.3	6.5	6.9	6.6	3.1	3.4	3.4
2700046A07Rik	0	0	0	0	0	0	0	0	0
2700046G09Rik	2.6	3.5	3.3	2.7	3.3	3.3	0.9	1	1.1
2700049A03Rik	11.9	10.7	11.3	10.6	10.2	10.9	10	10.6	9.2
2700054A10Rik	3.1	2.9	3.3	3.8	3.6	3.8	2.8	2.4	2.9
2700062C07Rik	114.4	114.6	122.1	145	147.5	151.8	58.2	53.1	52.9
2700069I18Rik	0.7	1.7	1.4	0	0	0	1.9	1.9	1.6
2700070H01Rik	0	0.1	0	0	0.1	0	0	0.2	0
2700081O15Rik	65.7	65.7	66.7	48.5	47.5	51.8	79.8	74.1	72.9
2700089I24Rik	0	0	0	0	0.1	0	0	0.1	0
2700097O09Rik	9	8.5	7.7	7.3	8.1	8.9	4.2	4.6	4.5
2700099C18Rik	45.6	43.2	46.7	41	39.8	36.4	22.5	21.5	23
2810001G20Rik	19	17.4	17.8	11.3	10.3	10.9	13.7	11.1	11
2810002D19Rik	13.4	17	12.5	11	11.6	11.4	9.5	10.8	8.9
2810004N23Rik	167.7	174.6	172.7	180.4	178.6	180.7	140.5	143.8	145.7
2810006K23Rik	11.9	11.4	13	8.9	7.6	8.8	5.9	6.4	6.5
2810013P06Rik	24	25.5	25.1	17.4	18.8	16.4	7.9	6.9	6.8
2810021J22Rik	0.5	0.6	0.6	0.2	0.4	0.4	0.7	1	0.8
2810025M15Rik	73.6	78.9	73.6	68.7	68.3	69.6	94.3	92.4	95.4
2810029C07Rik	2.8	3.2	2.9	5.3	5.9	4.6	2.5	1.8	2.6
2810032G03Rik	0	0	0	0	0.1	0	0	0	0
2810047C21Rik1	2.6	2.6	2.5	3.6	3.7	3.7	1.3	1.3	1.4
2810049E08Rik	0	0	0	0	0	0	0	0	0
2810403D21Rik	12.2	9.4	8	11.3	7.5	10.2	5.6	9	6.7
2810404M03Rik	0	0	0	0	0	0	0.1	0	0
2810405F15Rik	0.5	0.6	0.5	0.5	0.2	0.2	0.4	0.2	0.2
2810408A11Rik	0.3	0.7	0.7	2.1	1.5	2.2	1	1	0.7
2810408I11Rik	30.9	32.9	35.4	28.7	26.4	28.3	22.4	25.4	25
2810410L24Rik	4	3.6	4.6	2.6	2.6	2.8	3.3	4.4	2.9
2810414N06Rik	0.5	0.5	0.7	0.5	0.4	0.2	0.1	0.2	0.1
2810429I04Rik	0	0	0	0	0	0	0.6	0.7	0
2810433D01Rik	0.1	0.6	0.3	1.4	0.9	0.6	0.5	0.1	0.1
2810442N19Rik	0	0	0	0	0	0	0	0	0
2810454H06Rik	1	0.9	1.4	0.8	0.6	0.8	1.5	1.6	1.4
2810459M11Rik	0.1	0.1	0.2	0.2	0.2	0.2	0	0.1	0
2810468N07Rik	0.7	0.6	0	0	0.1	0	0.8	0.5	0.4
2810471M01Rik	0	0	0	0	0	0	0	0	0
2900005J15Rik	0.1	0.5	0.7	0.9	0.5	0.3	0.2	0	0.3
2900009J06Rik	1	2.5	1.6	0.8	2.1	1.2	0.5	1.3	0.7
2900011O08Rik	0	0	0	0	0	0	0.1	0.1	0.2
2900026A02Rik	10.3	9.2	9.3	13.5	11.7	12.8	5.5	5.1	5.4
2900040C04Rik	0	0	0	0	0	0	0	0	0
2900041M22Rik	0	0	0	0.3	0	0.2	0.1	0.3	0
2900052L18Rik	2.6	3.2	3.3	3.2	2.4	3	2	2.3	1.1
2900052N01Rik	0	0	0	0	0	0	0	0	0
2900055J20Rik	0	0	0	0	0	0	0	0	0
2900057B20Rik	0	0	0	0	0	0	0	0	0.1
2900060B14Rik	0.6	0	0.6	1.4	1.3	1.2	3.3	4.2	6.1
2900076A07Rik	8.8	13.4	8.5	4.7	6.4	5.5	5.5	6.3	9.8
2900079G21Rik	0	0	0	0	0	0	0	0	0
2900092C05Rik	0	0	0	0	0	0	0	0	0.2
2900092D14Rik	0.5	0.5	0.4	0	0	0	0	0	0
2900093K20Rik	4.4	8.5	6.3	3.5	2.9	6.3	4.6	4.6	2.9
2900097C17Rik	147.8	132.2	138.9	144.9	152.2	149	72.8	85.2	73.4
3000002C10Rik	3.6	4.8	4.1	2.3	2.1	1.7	1.6	2.8	2.2
3010001F23Rik	4.5	3.1	4	1.1	0.7	0.8	3.5	3.1	2.2
3010003L21Rik	9	9.9	8.1	14	11.9	11.9	9.2	8	9.2
3100003L05Rik	0	0	0	0	0	0	0	0	0
3110009E18Rik	11.8	13.6	11.9	6.3	9.2	7.9	9.3	8.1	6.8
3110009F21Rik	0.9	0.4	0.6	0	0	0	0	0	0
3110015C05Rik	0	0	0	0	0	0	0	0	0
3110021A11Rik	0.8	0.2	1.1	0.2	0.2	0.1	0.8	1	0.4
3110039I08Rik	3.9	4.3	3.9	1.5	0.8	1.1	1.6	1.9	1.2
3110039M20Rik	0.7	0.6	0.9	52.8	42.2	43.5	0.4	0.2	0.6
3110040N11Rik	27.6	28	28	30.2	35.9	31.2	16	16.4	15.6
3110045C21Rik	9	7.6	9.9	8.9	8	6.3	1.5	3.1	2.7
3110056K07Rik	4	4	3.3	3.2	2.7	2.6	2.4	2.9	2.6
3110070M22Rik	1.2	1.4	1.1	16.9	20.6	17.5	1	1	0.8
3110082I17Rik	172.9	185.3	180.9	128.9	137.7	128.6	208.5	191.1	204.8
3110082J24Rik	0	0.2	0	0	0	0	0	0	0
3110099E03Rik	0.1	0	0	0	0	0	0	0.1	0
3200001D21Rik	0.8	1	0.3	1	0.7	0.6	0.4	0.4	0.5
3300002I08Rik	7.4	3.5	5	4.9	6.5	3.6	1.5	1.6	1.1
3300002P13Rik	0.2	0	0	0	0	0.1	0	0.1	0
3300005D01Rik	1.8	2.4	1.3	13.6	15	12.5	1.3	1	1.2
3425401B19Rik	0.1	0.1	0	0	0	0.1	0	0	0
3632454L22Rik	0	0	0	0.1	0.1	0.1	0	0	0
3830403N18Rik	168.5	161.3	165.3	144.8	140.8	159.7	102	96.7	98.7
3830406C13Rik	2.8	2.4	2.6	2.6	2.7	2.7	1.8	1.7	1.8
3830408C21Rik	1.8	1.1	2.2	1.6	1.3	1.3	0.3	0.2	1
3830417A13Rik	0	0	0	0	0	0	0	0	0
3830432H09Rik	0.1	0.6	0.2	0.2	0.5	0.2	0.2	0.6	0.4
3930402G23Rik	0.2	0.2	0.3	0.1	0	0.1	0.1	0	0.1
4430402I18Rik	0.9	0.6	0.8	2.2	1.9	2.4	1	1	1.2
4631405J19Rik	0	0	0	0.2	0	0.2	0	0	0
4632404H12Rik	4.2	3.6	4	2.6	2.4	2.5	2.5	2.7	2.9
4632415L05Rik	18.6	18.5	19.6	12.8	12.6	12.3	9.3	8.7	9.5
4632427E13Rik	3.8	3	4.8	4.2	3.3	2.1	0.2	1.3	1.7
4632428C04Rik	0.2	0.2	0.4	0.3	0.4	0.2	0.5	0.2	0.1
4732414G09Rik	0	0.4	0.4	0.8	0	0.2	0.4	0	0.8
4732416N19Rik	2.5	2.1	1.8	0.8	1.6	0.8	0.3	0	0.3
4732471J01Rik	6.7	7.7	6.5	5.4	5.9	5.8	7.7	7	9
4732490B19Rik	0.3	0.4	0.2	1	0.7	0.9	0.6	0.9	0.5
4732491K20Rik	3.1	2.9	2.6	1.2	1.3	0.9	1.5	0.9	1.3
4831407H17Rik	0	0.1	0	0	0	0	0.1	0.1	0.1
4831440E17Rik	0.3	0.1	0.2	0.1	0.2	0.4	0	0	0.1
4833411C07Rik	0	0	0	0	0	0	0	0	0
4833412C05Rik	0	0	0	0	0	0	0	0	0
4833415N18Rik	0	0.5	0	0.3	0.6	0.7	0	0.2	0
4833417C18Rik	1	1.1	1.4	1	1.7	1.8	0.7	0.8	1.1
4833418N02Rik	1.3	1.4	2	0.4	0.4	0.2	0.6	0.4	0.5
4833419F23Rik	1.2	2.3	1.1	0.9	1.7	2.6	3.4	4.1	2.4
4833420G17Rik	8.3	8.2	7.9	89.7	87.6	93	6.1	6.1	5.7
4833422C13Rik	1.5	1.1	1.3	0.2	0.1	0.1	0.4	0.2	0.3
4833422M21Rik	0	0	0	0	0	0	0	0	0.1
4833423E24Rik	0	0	0	0	0	0.1	0	0	0.2
4833427F10Rik	0	0.1	0	0	0	0	0.1	0.1	0.1
4833427G06Rik	2.9	2.1	2.6	0.2	0	0	1	0.9	0.8
4833428L15Rik	0	0	0	0	0	0	0	0	0.1
4833438C02Rik	19.4	19.9	18.5	12	10.6	9.8	19.3	16.9	17.8
4833439L19Rik	33.6	32.9	32.6	28.5	28.6	27.8	25.6	26.9	27.7
4921501E09Rik	0	0	0	0	0	0	0	0	0
4921504A21Rik	0	0	0	0	0	0	0	0	0
4921504E06Rik	0	0	0	0	0	0	0	0	0
4921507G05Rik	0	0	0	0.4	0.2	0.7	0	0.1	0.1
4921507P07Rik	0	0	0.2	0	0	0	0.1	0.2	0.1
4921508D12Rik	0	0	0	0	0	0	0.1	0	0
4921509C19Rik	0	0	0	0	0	0.1	0	0	0
4921509O07Rik	0	0	0	0	0	0	0	0	0
4921511C10Rik	0	0	0	0	0	0	0	0	0
4921511C20Rik	0	0	0.1	0	0.1	0	0	0.1	0
4921511I17Rik	0	0	0	0.1	0	0.1	0	0	0
4921511M17Rik	0	0	0	0	0	0	0	0	0
4921513H07Rik	0	0	0	0	0	0	0	0	0
4921513I03Rik	0.2	0.1	0.2	0.4	0.2	0	0.1	0.1	0
4921515E04Rik	0	0	0	0	0	0	0	0	0
4921517D22Rik	0	0	0	0	0	0	0	0	0
4921518K17Rik	0.1	0	0	0	0	0	0.1	0	0.1
4921524J17Rik	53.5	50.5	55	42.2	46.1	47.1	40.5	38.9	38.2
4921524L21Rik	0	0	0	0	0	0	0	0.1	0
4921525O09Rik	0	0	0	0	0.1	0.1	0	0	0
4921529L05Rik	0	0	0	0	0	0	0	0	0
4921530L21Rik	0	0	0	0	0	0	0	0	0
4921531C22Rik	3.3	3.7	5.1	2.8	2.8	3.4	0.7	1.4	1.3
4921531P14Rik	0	0	0	0	0	0	0	0	0
4921533I20Rik	0	0	0	0	0	0	0	0.1	0
4921534H16Rik	0	0	0	0	0	0	0	0	0
4921536K21Rik	3.6	1.6	3	6	6.7	4.7	4.2	4.8	3.9
4921539E11Rik	0	0	0	0	0	0	0	0	0
4922502B01Rik	0	0	0	0.3	0.1	0.3	0.1	0.3	0.2
4922502D21Rik	0	0	0	0	0	0	0	0	0
4922502H24Rik	0	0	0	0	0	0	0	0	0
4922502N22Rik	0	0	0	0	0	0	0.2	0	0
4930401C15Rik	0	0	0	0	0	0	0	0	0
4930401O10Rik	0	0	0	0	0	0	0	0	0
4930401O12Rik	0	0	0	0	0	0	0	0	0
4930402F06Rik	0	0	0.1	0	0	0	0	0	0
4930402F11Rik	0	0	0.2	0	0	0	0	0	0
4930402H24Rik	16.9	16.3	17.6	12.5	12.1	13	8.9	8.9	8.2
4930402K13Rik	0	0	0	0	0	0	0	0	0
4930404A05Rik	0	0	0	0	0	0	0	0	0
4930404H11Rik	0	0	0	0	0	0	0	0	0
4930404I05Rik	0.3	0.8	1.6	1.4	0.8	0.9	0.5	1.1	0.7
4930404N11Rik	15.1	20.7	18.2	13.4	17.9	15.6	18.9	21.5	20.4
4930405A10Rik	0	0	0	0	0	0	0.1	0	0
4930405A21Rik	1.4	2.1	2.6	0.5	0.8	1.1	0.6	0.7	1.2
4930405D11Rik	0	0	0	0	0	0	0	0	0
4930405J17Rik	0	0	0	0	0	0	0	0	0
4930405L22Rik	0	0	0	0	0	0	0	0	0
4930405O22Rik	0	0	0.5	0.4	0.5	0	0.1	0	0
4930406D18Rik	0	0	0	0	0	0	0.1	0	0
4930407G08Rik	0	0	0	0	0	0	0	0	0
4930407I10Rik	0	0	0	0	0.2	0.1	0	0.2	0.1
4930407I19Rik	0	0	0	0	0	0	0	0	0
4930412B13Rik	0	0	0	0	0	0	0	0	0
4930412C18Rik	0	0	0	0	0	0	0	0	0
4930412O13Rik	0	0	0.1	0	0	0	0	0	0
4930413E15Rik	0	0	0	0	0	0	0	0	0
4930413F20Rik	0	0	0	0	0.2	0.2	0	0	0
4930413G21Rik	23.2	26.4	27.7	29.8	30.1	33	25.7	23.4	23.5
4930413M19Rik	0	0	0	0	0	0	0	0	0
4930414N06Rik	60.5	56	59.5	37	34.5	36	48.6	56.1	51.3
4930415L06Rik	0	0	0	0	0	0	0	0	0
4930415O20Rik	1.5	3.2	1.3	1.5	0.7	1.3	1.2	1.2	3.1
4930417O13Rik	0	0.2	0	0.1	0.4	0.2	0	0	0
4930417O22Rik	0	0	0	0	0	0	0	0	0
4930419G24Rik	0	0	0.1	0	0	0	0	0	0
4930422M22Rik	1.7	2.4	2.7	2.8	3	2.7	1.2	2.7	1.9
4930423M02Rik	0	0	0	0	0	0	0	0	0
4930425K10Rik	0	0	0	0	0	0	0	0	0
4930425L21Rik	0	0	0	0	0	0	0	0	0
4930425O10Rik	0.1	0	0	0	0	0	0	0.1	0.1
4930426D05Rik	1	1.4	2.1	1.3	2.3	2.2	1	1.1	1.2
4930426L09Rik	3.3	2.3	3.1	1.3	2.1	1.9	0.1	0.2	0.1
4930428D20Rik	0	0	0	0	0	0	0	0	0
4930428E07Rik	0	0	0	0	0	0	0	0	0
4930428G15Rik	0	0	0	0	0	0	0.2	0	0
4930428O21Rik	0	0.1	0	0	0	0	0.1	0	0
4930429B21Rik	6.8	7.5	5.5	6	5.9	4.7	4.3	3.5	3.6
4930429D17Rik	0.5	0.4	0.2	0.3	0	0.1	0.1	0	0.1
4930429F11Rik	0	0	0	0	0	0	0	0	0.1
4930429F24Rik	0.1	0.1	0	0.1	0.1	0	0	0.1	0
4930429H19Rik	0	0.1	0	0	0	0	0	0	0
4930430A15Rik	0	0	0	0	0	0	0	0	0
4930430F08Rik	24.5	25.3	21.9	25.7	24.5	24.4	10.4	11.4	10.8
4930430F21Rik	0	0	0	0	0	0	0	0	0
4930430J02Rik	0	0	0	0	0	0	0	0.4	0
4930431F12Rik	0	0	0	0	0	0	0	0	0
4930431P03Rik	0	0	0	0	0.1	0.1	0	0	0
4930431P22Rik	0	0.4	0.3	0	0.3	0	0	0	0
4930432J09Rik	0	0	0	0	0	0	0	0	0
4930432K21Rik	9.6	10.2	10.3	19	20.1	18.6	4.5	4.5	4.5
4930432L08Rik	0	0.1	0	0	0	0	0	0	0
4930432M17Rik	0	0	0	0	0	0	0	0	0
4930432O09Rik	0.1	0.1	0.1	0	0	0	0	0.1	0.3
4930433B08Rik	0	0	0	0	0	0	0	0	0
4930433I11Rik	0.1	0	0	0	0	0	0	0	0.1
4930433N12Rik	0	0	0	0	0	0	0	0	0
4930434J06Rik	0	0	0	0	0	0	0	0	0
4930435E12Rik	0	0	0	0	0	0	0	0	0
4930435F18Rik	0	0	0	0	0	0	0	0	0
4930438E09Rik	0	0	0.1	0	0	0	0	0	0
4930440C22Rik	0.1	0	0	0	0	0	0	0	0
4930440I19Rik	0	0	0	0	0	0.2	0	0	0.1
4930441H08Rik	0	0	0	0	0	0	0	0	0
4930441J16Rik	0	0	0	0	0	0	0	0	0
4930442J19Rik	0	0.1	0.1	0	0	0	0.2	0.1	0.2
4930442L01Rik	0	0	0	0	0	0	0	0	0
4930443O20Rik	0.3	0	0.1	0.5	0.1	0.1	0.3	0.2	0.3
4930444F02Rik	0	0	0	0	0	0	0	0	0
4930444G20Rik	0	0	0	0	0	0	0	0	0
4930444M15Rik	0.7	0	0.2	0	0.2	0.1	0	0.4	0.2
4930444P10Rik	0	0	0	0	0	0	0.1	0	0.1
4930445N18Rik	0	0	0	0.2	0.4	0.4	0.2	0.1	0
4930447A16Rik	0	0.2	0	0	0	0	0.3	0	0
4930447C04Rik	0	0	0	0	0	0	0	0	0
4930447F24Rik	2.5	3.4	2.3	2	1.5	1.6	1.9	1.4	2
4930447J18Rik	0	0	0	0	0	0	0	0	0
4930447K03Rik	0.1	0.1	0.2	1.1	1.1	1.8	0.6	0.6	0.2
4930447M23Rik	0	0	0	0	0	0	0	0	0
4930447N08Rik	0	0	0	0	0	0	0	0	0
4930448C13Rik	0	0	0	0	0	0	0	0	0
4930448F12Rik	0	0	0	0	0	0	0	0	0
4930448H16Rik	0.2	0	0	0	0.3	0.3	0.1	0	0
4930448I06Rik	0	0	0	0	0	0	0	0	0
4930448I18Rik	0	0	0	0	0	0	0	0	0
4930448K20Rik	0	0	0	0.1	0	0	0	0	0
4930449E01Rik	0	0	0	0	0	0	0	0	0
4930449E18Rik	0	0	0	0.2	0	0	0	0	0
4930449I24Rik	0	0	0	0	0	0	0	0	0
4930451G09Rik	0.3	0.1	0.2	0.5	0.3	0.2	0.2	0.4	0.5
4930451I11Rik	0	0	0.2	0	0	0	0	0	0
4930452A19Rik	0	0	0	0	0	0	0	0	0
4930452B06Rik	0	0.1	0	0	0.1	0.1	0.1	0.1	0
4930452G13Rik	0	0	0	0.2	0	0	0.2	0.2	0
4930452N14Rik	0	0	0	0	0	0	0	0	0
4930453H23Rik	0	0	0	0	0	0	0	0	0
4930453L07Rik	0.2	0.3	0.3	0	0	0	0	0	0
4930453N24Rik	108.3	110.6	106.3	135.1	137.9	136.6	75.9	74.1	74.6
4930455B14Rik	0	0	0	0	0	0	0	0	0
4930455C13Rik	42	42.6	42.4	46.8	36.1	44.7	38.9	31.4	33.5
4930455D15Rik	0.1	0.1	0.2	0.2	0.4	0.3	0.7	0.7	0.9
4930455F16Rik	0	0	0	0	0	0	0	0	0
4930455G09Rik	0	0	0	23.2	20.6	20.2	0.4	0.4	1
4930455H04Rik	0	0	0	0	0	0	0.1	0	0
4930455J16Rik	0	0	0	0	0	0	0	0	0
4930456L15Rik	0	0	0	0	0	0	0	0	0
4930459C07Rik	0	0	0	0	0	0	0.1	0	0.1
4930459L07Rik	0	0	0	0	0	0	0	0	0
4930461G14Rik	5.7	6.1	4.5	24.8	19.6	23.3	31.9	24.6	27.1
4930463O16Rik	0	0	0	0	0	0	0	0	0
4930465K10Rik	1.2	1.1	1.7	1.8	2.3	1.5	3.1	2	2.3
4930465M20Rik	0	0	0	0	0	0	0	0	0
4930467D21Rik	0	0	0	0	0	0.1	0	0	0
4930467E23Rik	0	0	0	0	0	0	0	0	0
4930467J12Rik	0	1.4	0.7	13.4	20.1	19.6	0.2	0.6	0.2
4930467K11Rik	0	0	0.4	0.1	0	0	0.8	0.1	0.4
4930469K13Rik	0	0	0	0	0.3	0	0	0	0
4930470G03Rik	19.5	20.2	19.6	15.6	17	16.6	12.9	12.8	12.2
4930470H14Rik	0	0	0	0.1	0	0	0	0	0
4930470O06Rik	0	0	0	0	0	0	0	0	0
4930470P17Rik	0	0.1	0.1	0.2	0.3	0	0	0.2	0.1
4930471C04Rik	0	0	0	0	0	0	0	0	0
4930471G03Rik	0	0	0	0	0	0	0	0	0
4930471G24Rik	0	0	0	0	0	0	0	0	0
4930471M09Rik	0	0	0.3	0.2	0	0	0	0.2	0.1
4930473A02Rik	56.2	57.2	61.4	55.2	51.9	47.6	41	42.9	43.2
4930473O22Rik	0	0	0	0	0	0	0	0	0
4930474G06Rik	0	0	0.1	0	0	0	0	0.1	0
4930474H20Rik	0	0	0	0	0	0	0	0	0
4930474M22Rik	0	0	0	0	0	0	0	0	0
4930474N05Rik	0	0	0	0	0	0	0	0	0
4930474N09Rik	0.1	0	0	0	0	0	0	0	0
4930477N07Rik	0	0	0	0.6	0.1	0.4	0.1	0.1	0.3
4930478L05Rik	0	0	0	0	0	0	0	0	0
4930478P22Rik	0	0	0	0	0	0	0	0	0
4930479D17Rik	0.8	0.3	0.4	0.3	0	0.1	0.3	0.6	0.6
4930480E11Rik	0	0	0	0	0	0	0	0	0
4930480G23Rik	0	0	0	0	0	0	0	0	0
4930480K15Rik	0	0	0	0	0	0	0	0	0
4930480K23Rik	0.3	0.2	0.3	0.3	0.3	0.4	0.1	0.2	0
4930480M12Rik	0	0	0	0	0	0	0	0	0
4930481A15Rik	13.8	12.4	15.4	10.5	12.3	12.4	1.8	1.6	1.6
4930482G09Rik	0	0	0	0	0	0	0	0	0
4930483J18Rik	0.3	0.3	0.8	0	0.2	0.5	0.5	0.2	0.2
4930483K19Rik	15.8	13.2	17.9	26.8	25.9	22.3	34.1	39.1	30.3
4930483O08Rik	0	0	0	0	0	0.1	0	0	0
4930484H19Rik	0	0	0	0	0	0	0	0	0
4930486F22Rik	0	0	0	0.2	0	0	0	0	0
4930486I03Rik	2.8	1.2	3.4	2.8	4.5	4.8	2.9	4.6	3
4930486L24Rik	0	0	0	2.2	0.7	1.6	0.7	0.4	1
4930487D11Rik	0	0	0	0	0	0	0	0	0
4930487H11Rik	0.9	1.1	1.2	0.2	0.2	0.2	0.4	0.7	0
4930488B22Rik	0	0	0	0	0	0.1	0	0	0
4930488L21Rik	0	0	0.1	0.1	0.2	0.2	0	0	0
4930500F04Rik	0	0	0	0	0	0	0	0	0
4930500G05Rik	0.6	0.3	0.7	0.1	0	0.3	0.1	0.4	0.3
4930500L23Rik	0	0	0	0	0.3	0	0	0	0
4930502A04Rik	0	0	0	0	0	0	0	0	0
4930502E09Rik	0.2	0.3	0.1	0	0	0.5	0	0.2	0
4930502E18Rik	0	0	0	0	0	0	0	0.1	0.1
4930503B20Rik	0	0	0	0	0	0.2	0.2	0	0
4930503E14Rik	0	0	0	0	0	0	0	0.3	0
4930503E24Rik	0	0	0	0	0	0	0	0	0
4930503F20Rik	0	0	0	0	0	0	0	0	0
4930503H13Rik	0	0	0	0	0	0	0	0	0
4930503L19Rik	55.7	50.5	52.3	32.6	33	33.8	27.8	29.7	29.6
4930503O07Rik	0	0	0	0	0	0	0	0	0
4930504C09Rik	0	0	0	0	0	0	0	0	0
4930505A04Rik	0	0	0	0	0	0	0	0	0
4930505G20Rik	0	0	0	0	0	0	0	0	0
4930505K13Rik	0	0	0	0	0	0	0	0	0
4930505K14Rik	0	0.2	0.2	0	0	0.4	0	0.2	0
4930505N22Rik	3.9	4.3	2.7	3.3	2.7	3.5	3.3	3	3.3
4930506A18Rik	0	0	0.1	0	0	0	0	0	0
4930506C21Rik	35.6	36.9	31.7	32.8	32	34.3	27.4	26.2	26.3
4930507D05Rik	8.4	9	6.8	7.1	7.5	9.9	9.1	8.3	8.7
4930507D10Rik	0	0	0	0	0	0	0	0	0
4930509E16Rik	1.5	1.5	0.6	0.4	1	0.6	0.7	0.9	0.9
4930509G22Rik	0.2	0.2	0.3	0	0	0.1	0.5	0.3	0.4
4930509J09Rik	0	0	0	0	0	0	0.1	0	0
4930509K18Rik	0	0	0	0	0	0	0.2	0	0
4930511A02Rik	0	0	0	0	0.1	0.1	0	0	0
4930511A08Rik	0	0	0.5	0	0	0	0.2	0	0
4930511E03Rik	0	0	0	0	0	0	0	0	0
4930511M06Rik	0.1	0.1	0.1	0.8	0.5	1	0.7	1	0.9
4930512B01Rik	33	33.7	32.7	31.9	29.7	28.7	17.8	17.8	17.6
4930512J16Rik	0	0	0	0	0	0	0	0	0
4930512M02Rik	0	0	0	0	0	0	0	0	0
4930513D17Rik	0.6	0.2	0.5	0.5	0	0.7	0.3	0.1	0.1
4930513N10Rik	9.3	9.4	9.1	9.5	11	8.7	8.6	7.3	7.9
4930513O06Rik	0	0	0	0	0	0	0.3	0	0
4930515B02Rik	0	0	0	0	0	0	0	0	0
4930515G01Rik	3.4	5.1	3.1	3.6	2.8	2	13.1	13	13.2
4930515G16Rik	0	0	0	0	0	0	0	0	0
4930515L03Rik	0	0	0	0	0	0	0	0	0
4930515L19Rik	0	0	0	0	0	0	0.2	0	0
4930517E11Rik	0	0	0	0	0	0	0	0	0
4930517M08Rik	0	0	0	0	0.1	0	0	0	0
4930518J21Rik	0	0.5	0	0.2	0	0	0.1	0.3	0
4930518P08Rik	0	0	0	0	0	0	0	0	0
4930519D14Rik	0	0	0	0	0	0	0	0	0
4930519F16Rik	0.4	0	0.2	0.3	0.5	0.4	0	0.2	0.2
4930519F24Rik	0	0	0	0	0	0	0	0	0
4930519G04Rik	0	0	0	0	0	0	0	0	0
4930519H02Rik	0	0	0	0	0	0	0.1	0	0
4930519K11Rik	0	0	0	0	0	0	0	0	0.2
4930519L02Rik	0	0	0	0	0	0	0	0	0
4930520O04Rik	2.1	1.8	1.9	1.3	1.2	1	0.4	1.4	0.5
4930520P13Rik	0	0.4	0	0	0	0	0	0	0
4930521E06Rik	0.2	0.3	0.2	0	0	0.2	0	0	0.1
4930521O11Rik	0	0	0	0	0	0	0	0	0
4930521O17Rik	0	0	0	0	0	0	0	0	0
4930522H14Rik	0	0	0	0	0	0	0	0	0
4930522O17Rik	0	0	0	0	0	0	0	0	0
4930522P08Rik	2.5	2.8	4.9	3	4.3	1.6	2.9	4.5	2.6
4930523C07Rik	6.8	7.6	7	23.5	25.3	22.9	11.6	11	11.7
4930523O13Rik	0	0	0	0	0	0	0	0	0
4930524B15Rik	0	0.1	0	0	0	0	0	0	0
4930524B17Rik	0	0	0	0	0	0	0	0	0.1
4930524C18Rik	0	0	0	0	0	0	0	0	0
4930524N10Rik	0	0	0	0	0	0	0	0	0
4930524O05Rik	0	0	0	0.3	0	0	0	0	0
4930524O08Rik	0	0	0	0	0	0	0	0	0
4930525C09Rik	0	0	0	0	0	0	0	0	0
4930525D18Rik	1.2	1	0.9	0.5	0.6	0	0.8	0.2	0.6
4930525G20Rik	0.1	0	0	0.1	0.1	0.1	0	0	0
4930526H09Rik	0	0.2	0	0	0.2	0	0.1	0.3	0.1
4930526I15Rik	0	0	0	0	0	0	0	0	0
4930526L06Rik	0	0.1	0.1	0	0	0	0	0	0
4930527F14Rik	0	0	0	0	0	0	0	0	0
4930527G23Rik	0	0	0	0	0	0	0	0	0
4930528A17Rik	3.4	3.6	4.1	3.6	2.9	2.5	1.5	1.9	2
4930528D03Rik	0	0	0	0	0	0	0	0	0
4930528G23Rik	0	0	0	0	0	0	0	0	0
4930528H21Rik	0	0	0	0	0	0	0	0	0
4930528P14Rik	0	0	0	0	0	0	0	0.2	0.3
4930529C04Rik	0.1	0.1	0.2	0.2	0.2	0.1	0.1	0	0.1
4930529K09Rik	0	0	0	0	0	0	0	0	0.1
4930529L06Rik	0	0	0	0	0	1.6	0	0	0
4930529N20Rik	0	0	0	0	0	0	0	0	0
4930532I03Rik	0	0	0	0	0	0	0	0	0
4930532M18Rik	0	0	0	0	0	0	0	0	0
4930533B01Rik	0	0.1	0	0	0.2	0.1	0	0	0
4930533N22Rik	0	0	0	0	0	0	0	0	0
4930533P14Rik	0	0	0	0	0	0	0	0	0
4930534H03Rik	0	0	0	0	0	0	0	0	0
4930539C22Rik	0	0	0	0	0	0	0	0	0.2
4930539E08Rik	0.4	0.5	0.1	4	3.8	4.7	1.2	1.7	1.9
4930539J05Rik	173.4	170.7	161.5	167.6	151.1	165.6	240.8	221.8	239.5
4930539M17Rik	0	0	0	0	0	0	0	0	0
4930539N22Rik	0	0	0	0	0	0	0	0	0.2
4930540M03Rik	0	0	0.2	0	0	0	0	0	0
4930542C21Rik	0.1	0	0	0	0	0	0	0	0
4930542D17Rik	0	0	0	0	0	0	0.1	0	0
4930542M03Rik	0	0	0	0	0	0	0	0	0
4930543E12Rik	0	0.1	0	0.1	0.1	0	0.2	0	0.2
4930543N07Rik	0	0	0	0	0	0	0	0	0
4930544D05Rik	0	0	0	0	0	0	0.3	0.1	0.3
4930544G11Rik	0	0	0	0	0	0	0	0	0
4930544M13Rik	0	0	0	0	0	0	0	0	0
4930545E07Rik	0	0	0	0	0	0.2	0	0	0
4930545H06Rik	0	0	0	0	0	0	0	0	0
4930545L23Rik	0	0	0	0	0	0	0	0	0
4930546C10Rik	0	0	0	0	0	0	0	0	0
4930546K05Rik	0	0	0	0	0	0	0	0	0
4930547E08Rik	0.2	0	0.7	0	0	0	0	0	0.2
4930547E14Rik	0	0	0	0	0	0	0	0	0
4930548G14Rik	0	0	0	0.1	0	0	0	0	0.1
4930548H24Rik	0.3	0	0.4	0.5	0.1	0.4	0.3	0.5	0.1
4930548J01Rik	0	0	0	0	0	0	0	0	0
4930548K13Rik	0	0	0	0	0	0	0	0	0
4930549C15Rik	0	0	0	0	0	0	0	0.1	0
4930549G23Rik	74	72.4	73.6	70.8	63.6	68.5	43.6	41.1	31.8
4930550C14Rik	0	0.2	0.1	0.6	0.9	1.4	0.1	0	0
4930550C17Rik	0	0	0	0	0	0	0	0	0
4930550L24Rik	0.9	0.2	0.7	1.2	1.6	1.3	0.7	1	0.8
4930552N02Rik	0	0	0	0	0	0	0	0	0
4930552P12Rik	0.1	0	0	0	0	0	0	0.1	0
4930553C11Rik	0	0.1	0	0	0	0	0	0	0.2
4930553E22Rik	0	0	0	0	0	0	0	0	0
4930553J12Rik	0	0	0	0	0	0	0	0	0
4930553P18Rik	0	0.1	0	0	0	0	0.1	0.1	0
4930554C24Rik	0	0	0	0	0	0	0	0	0
4930554G24Rik	0	0	0	0	0	0	0	0	0
4930554H23Rik	0	0	0	0	0	0	0	0	0
4930554I06Rik	0	0	0	0	0.3	0	0.6	0	0.3
4930555B11Rik	0	0	0.1	0	0	0	0	0	0
4930555B12Rik	0	0	0	0	0	0	0	0	0
4930555G01Rik	0	0	0	0	0	0	0	0	0
4930555G21Rik	0	0	0	0	0	0	0	0	0
4930555K05Rik	0	0	0	0	0	0	0	0	0
4930555K19Rik	0.1	0.1	0	0.1	0.1	0.1	0.1	0	0
4930556C24Rik	0	0	0	0	0	0	0	0	0
4930556G01Rik	0	0	0	0	0	0	0	0	0
4930556J02Rik	0	0	0	0	0	0	0.1	0.2	0
4930556L07Rik	0	0	0	0	0	0	0	0	0
4930556M19Rik	1.4	1.2	1.3	7.6	8.3	6.9	0.9	1.2	0.9
4930556N09Rik	0	0	0	0	0	0	0	0	0
4930556N13Rik	0	0	0.1	0	0	0	0	0	0.2
4930557F10Rik	0	0	0.3	0	0.2	0	0	0	0
4930557J02Rik	0.1	0	0.3	0.4	0.5	0.3	0	0	0
4930557K07Rik	29.1	24.2	32	28	26.3	26.6	25.3	26.4	18.4
4930558C23Rik	0	0	0	0	0	0	0	0	0
4930558F17Rik	0	0	0	0	0	0	0	0	0
4930558G05Rik	0	0	0	0	0	0	0	0	0
4930558J18Rik	8.3	6.4	6.2	5.2	6.2	7.4	3.1	3.9	3.6
4930558K02Rik	0	0	0	0	0	0	0.2	0	0.1
4930559C10Rik	0	0	0	0	0	0	0	0	0
4930562C15Rik	0.3	0.1	0.2	1.6	1.2	1	0.4	0.3	0.2
4930562F07Rik	7.3	6.2	5.4	20.8	22	20.8	11.6	13.4	13.4
4930563E18Rik	0.1	0	0	0.1	0.1	0	0	0	0
4930563E22Rik	1.1	1.3	0.7	1.2	0.8	1.2	0.9	1.2	1.2
4930563F08Rik	0	0	0	0	0	0	0	0.2	0
4930563H07Rik	0	0	0	0	0	0	0	0	0
4930563J15Rik	0	0	0	0	0	0	0	0	0
4930563M20Rik	0	0	0	0	0	0	0	0	0
4930563M21Rik	0	0	0	0.5	0	0	0	0	0.2
4930564C03Rik	0	0.1	0	0	0	0	0	0	0
4930564D02Rik	0	0	0	0	0	0	0	0.2	0.2
4930565D16Rik	0	0	0	0	0	0	0	0	0
4930565N06Rik	0.3	0.6	1.1	1.3	1	1.2	0.3	0.4	0.2
4930567H12Rik	0	0	0	0	0	0	0	0	0
4930567H17Rik	0	0	0	0	0	0	0	0	0
4930567J20Rik	0	0	0	0	0	0	0	0	0
4930567K12Rik	0	0	0	0	0	0	0	0	0
4930567K20Rik	0	0	0	0	0	0	0	0	0
4930568D16Rik	0	0	0	0	0	0.1	0	0	0
4930568E12Rik	0.1	0	0	0	0	0	0.2	0	0.2
4930568G15Rik	0	0	0	0	0	0	0.2	0.1	0.1
4930570G19Rik	0	0	0	0	0	0	0	0	0
4930571K23Rik	0	0	0	0	0	0	0	0.1	0
4930571O06Rik	0	0	0	0	0	0	0	0	0
4930572K03Rik	0	0	0	0	0	0	0	0	0
4930572O03Rik	0	0	0	0	0	0	0	0	0.1
4930572O13Rik	0	0	0	0	0	0	0	0	0
4930573H18Rik	0	0	0	0	0	0	0	0.1	0
4930573O16Rik	0	0	0	0	0	0	0	0	0
4930577N17Rik	6.8	7.5	6	5.8	5	8.3	5.8	7	6.5
4930578C19Rik	0	0	0	0	0	0	0	0	0
4930578E11Rik	0	0	0	0	0	0	0	0	0
4930578G10Rik	0	0	0.1	0	0	0	0.1	0	0
4930578I06Rik	0	0	0	0.2	0.1	0	0	0	0
4930578L24Rik	1.3	0.8	0.9	1.1	0.8	0.7	0.4	0.6	0.7
4930578M01Rik	0	0.2	0.2	0.4	0.2	0	0	0.2	0
4930578N18Rik	0	0	0	0	0	0	0	0	0
4930579D09Rik	0	0	0	0	0	0	0.2	0	0
4930579F01Rik	0	0	0	0	0	0	0	0	0
4930579G18Rik	41.4	49.5	50.4	39.9	43.4	40.9	36.6	38.7	33.2
4930579G24Rik	35.1	31.9	32.9	30	31.5	28.9	29	30.8	28.9
4930579H20Rik	0	0	0	0	0	0	0	0	0
4930579J19Rik	0	0	0	0	0	0	0	0	0
4930579K19Rik	1.6	1.5	1.7	1.1	1.9	1	0.3	0.1	0.4
4930579P08Rik	0	0	0.1	0.2	0	0	0	0	0
4930581F22Rik	4.5	3.3	4.2	5.8	5.2	5.9	1.5	2	1.8
4930583I09Rik	0	0	0	0	0	0	0	0	0
4930583K01Rik	0	0	0	0	0	0	0	0	0
4930583P06Rik	0	0	0	0	0	0	0	0.1	0
4930584F24Rik	0	0	0	0	0	0	0	0	0
4930586N03Rik	3.1	1.1	2.3	3.4	2.3	2.9	0.7	1.5	0.8
4930587E11Rik	0	0	0	0	0	0	0	0	0
4930589L23Rik	0	0	0	0	0	0	0.1	0	0
4930590A17Rik	0	0	0	0	0	0	0	0	0.1
4930590J08Rik	0.1	0.1	0.1	0.4	0.2	0.1	0.2	0.3	0.1
4930590L20Rik	0.7	1.6	2.4	0.7	1.9	1.8	2.4	2.9	2.2
4930591A17Rik	0.1	0	0	0.3	0.8	0.5	0	0	0
4930591E09Rik	0	0	0	0	0	0	0	0	0
4930592A05Rik	4.6	5.6	5.2	1.6	1.6	0.8	3.9	3.4	2.8
4930592C13Rik	0.6	0.6	1.1	0.3	0.9	0.7	0.7	0.6	0
4930592I03Rik	0.1	0	0	0.3	0	0	0.1	0	0
4930593A02Rik	0.2	0.2	0	0.1	0.1	0.2	0.1	0.2	0
4930593C16Rik	0	0	0	0	0.2	0	0	0	0
4930594C11Rik	0.1	0	0	0.2	0.1	0.2	0.1	0.3	0.3
4930594M22Rik	2.4	2.1	1.9	3.1	3.2	3	3	2.8	2.8
4930594O21Rik	0	0	0	0	0	0	0	0	0
4930595D18Rik	0.1	0	0	0	0	0	0	0.2	0
4930595M18Rik	0	0.1	0	0.1	0.1	0.1	0	0.1	0
4930596D02Rik	0	0	0	0	0	0	0	0	0
4930596I21Rik	0	0.4	0	0	0	0	0	0	0
4930597A21Rik	0	0	0	0	0	0	0	0	0
4930597G03Rik	0	0	0	0	0	0	0	0	0
4930598F16Rik	0	0	0	0	0	0	0	0	0
4930599N23Rik	6.6	5.3	7.7	9.8	10.8	10.3	2.3	2.2	2
4931402G19Rik	0.8	0.4	0.9	1.8	1.2	1.6	0.3	0.7	0.3
4931403E22Rik	14.1	10.8	16.3	12.7	9.8	11.4	8.8	9.1	7.7
4931403G20Rik	4	3.9	3.3	4.3	2.8	4.4	3	3.2	3
4931406B18Rik	0	0	0	0	0	0	0	0	0
4931406C07Rik	10.2	9.9	9.8	6.7	6.3	6.8	4.8	4.5	4.6
4931406H21Rik	0	0	0	0	0	0	0	0	0
4931406P16Rik	38.4	36.7	36.7	34.3	33.1	35	43.8	43.1	43.1
4931408C20Rik	0	0	0	0	0	0	0	0	0
4931408D14Rik	1.1	0.7	0.9	0.1	0.2	0.1	0.3	0.4	0.4
4931409K22Rik	0	0	0	0	0.1	0	0	0	0.1
4931414P19Rik	14.8	14.4	15.7	12.6	13	12.7	12.7	11.6	11.1
4931417E11Rik	0	0	0	0	0	0	0.2	0	0
4931419H13Rik	0	0	0	0	0	0	0	0	0
4931420L22Rik	0	0	0	0	0	0	0	0	0
4931422A03Rik	6.9	6.8	6.1	5.3	6.8	7	7.4	7.3	6.6
4931423N10Rik	0	0.1	0	0	0	0	0	0	0
4931428F04Rik	21.2	21.6	21.7	17.3	16.6	16.4	24	24.8	23.7
4931428L18Rik	0.2	0	0	0.3	0	0	0	0	0.2
4931429L15Rik	0.1	0	0	0	0	0	0.4	0.2	0.1
4931429P17Rik	0	0	0	0	0	0	0	0	0
4931430N09Rik	0	0	0	0	0	0	0	0	0
4931431B13Rik	0	0	0	0	0	0	0	0	0
4931431C16Rik	3.1	3.2	2.8	0.6	1.6	1.5	1.6	2.6	2.2
4931440F15Rik	0.1	0	0.1	0.2	0.1	0.2	0	0.1	0.1
4931440J10Rik	6.4	6.1	7.1	8.8	9.9	11.6	7.7	7.5	6.6
4931440P22Rik	81.6	72.7	74.7	56.5	48.3	58.2	90.6	85.2	87.6
4932411N23Rik	0	0	0	0	0	0	0	0	0
4932412D23Rik	0	0	0	0	0	0.1	0	0	0
4932413F04Rik	0	0	0	0	0	0	0	0	0
4932414J04Rik	0	0	0	0	0	0	0	0	0
4932414N04Rik	0	0	0	0	0	0	0	0	0
4932415M13Rik	0	0	0	0	0	0	0	0	0
4932429P05Rik	0	0	0	0	0	0.1	0.1	0.1	0
4932435O22Rik	0.1	0.2	0.2	0.1	0.2	0.2	0.2	0.2	0.2
4932438A13Rik	21.7	17.9	21.7	19.1	17.7	18.5	10.1	11.4	9.1
4932438H23Rik	0	0	0	0	0	0.1	0	0	0
4932441J04Rik	0.1	0	0	0	0.1	0.3	0.2	0.1	0
4932702P03Rik	1.2	1	1.5	2.2	3.2	2.5	1.7	1.2	0.6
4933400A11Rik	0	0	0	0	0	0	0	0	0
4933400B14Rik	0	0	0	0	0	0	0	0	0
4933400C23Rik	0	0	0	0	0	0	0	0	0
4933400F21Rik	0	0	0	0	0	0	0.1	0	0
4933400L20Rik	0	0	0	0	0	0	0	0	0
4933401B06Rik	0	0	0	0	0	0	0	0	0
4933401D09Rik	0	0	0	0	0	0	0	0	0
4933401H06Rik	0	0	0	0	0.1	0	0	0	0
4933402C06Rik	0	0	0	0	0	0	0	0	0
4933402D24Rik	0	0.5	0	0.2	0.2	0	0.2	0.1	0.3
4933402E13Rik	0	0	0	0	0	0	0	0	0
4933402J07Rik	0.1	0	0	0	0	0	0	0	0.2
4933402J10Rik	0	0	0	0	0	0	0	0	0
4933402J15Rik	1	1.1	1.3	3.2	2.1	3.6	0.4	0.2	0.5
4933402N03Rik	0	0	0	0	0	0	0	0.1	0
4933402N22Rik	0	0	0	0	0	0	0	0	0
4933403O08Rik	0	0	0	0	0	0	0	0	0
4933404G15Rik	0	0	0	0	0	0	0	0	0
4933404K08Rik	0	0.2	0.1	0.3	0	0.5	0.3	0.3	0.5
4933404K13Rik	0	0	0	0	0.1	0	0	0	0
4933404O12Rik	5.4	5.1	6.2	3.5	4.8	4.1	3.6	3.3	3.3
4933405D12Rik	1.1	1.1	0.8	0.5	0.3	0.7	0	0	0
4933405E24Rik	0	0	0	0	0	0	0	0.3	0
4933405L10Rik	0.5	0.4	0.3	0.4	0.5	0.5	0.4	0.6	0.8
4933405O20Rik	0	0.1	0	0.1	0	0	0	0	0
4933406C10Rik	0	0.4	0.3	0.2	0.2	0.2	0	0.2	0
4933406D12Rik	0	0	0	0	0	0	0	0	0
4933406F09Rik	0	0	0	0	0.1	0	0	0	0
4933406G16Rik	0	0	0	0	0	0	0	0	0
4933406I18Rik	0	0	0	0.1	0.1	0	0	0	0.1
4933406J09Rik	0	0	0	0	0	0	0	0	0
4933406J10Rik	0	0	0.1	0.2	0	0.1	0.3	0	0.1
4933406K04Rik	0	0	0	0	0	0	0	0	0
4933406M09Rik	0	0	0	0	0	0	0	0.1	0
4933407E24Rik	0	0.1	0	0	0	0	0	0	0
4933407G14Rik	0	0	0	0	0	0	0	0	0
4933407I05Rik	0	0	0	0	0	0	0	0	0
4933407K13Rik	16.8	17	20.3	10.8	11.4	10.6	10	9.4	8.5
4933407L21Rik	0	0	0	0	0	0.1	0	0	0
4933408B17Rik	0	0	0	0	0	0	0	0	0
4933408J17Rik	48.8	44.4	41.3	43.3	43.9	41.6	34	30.8	32.6
4933408N05Rik	0	0	0	0	0	0	0	0	0
4933409F18Rik	0	0	0	0.1	0	0	0	0	0
4933409G03Rik	0	0	0	0	0	0	0	0	0.1
4933409K07Rik	0	0	0	0	0	0	0	0	0
4933411E08Rik	0	0	0	0	0	0	0	0	0.1
4933411G06Rik	0	0	0	0	0	0	0	0	0.2
4933411K16Rik	1.3	2.4	1.7	0.8	0.5	1.2	2.5	2.4	2
4933412E12Rik	7.2	6.2	6.6	6.9	6.2	7	7.1	7.6	7
4933412E24Rik	0	0	0	0	0	0	0	0	0
4933412O06Rik	0	0	0	0	0	0	0	0	0
4933413J09Rik	0.2	0.3	0.1	0	0	0.1	0.1	0.4	0.5
4933413L06Rik	0	0	0	0	0	0	0	0	0
4933415F23Rik	0	0	0	0	0	0	0	0	0
4933416C03Rik	0	0	0	0.1	0	0	0	0	0
4933416E03Rik	0	0	0	0	0	0	0	0	0
4933416I08Rik	0	0	0.1	0	0	0	0	0	0
4933416M06Rik	0	0	0	0.1	0	0	0	0	0
4933416M07Rik	9	9	10.8	13.7	13.6	13.3	22.4	22.9	19.3
4933416O17Rik	0	0	0	0	0	0	0	0	0
4933417A18Rik	0	0	0	0	0	0	0	0.1	0
4933417D19Rik	3.3	2.9	4.3	2.2	2.5	2.6	2.5	2.1	2.8
4933417E11Rik	0	0	0	0	0	0	0.3	0	0.1
4933417G07Rik	0.2	0.2	0	0	0	0.4	0	0	0
4933417O13Rik	0	0	0	0	0.3	0	0	0	0
4933421I07Rik	0	0	0	0	0	0	0	0	0
4933421O10Rik	1.7	1.7	1.9	3.8	3.4	2.8	0.5	0.7	0.5
4933422A05Rik	0.1	0	0.5	0	0.4	0.4	0.4	0.1	0.3
4933424G05Rik	0.2	0.2	0.2	0.9	1.1	1.4	0.2	0	0.2
4933424G06Rik	0.2	0	0.2	0	0	0	0.1	0.4	0.2
4933424L21Rik	0	0.2	0.1	0.1	0	0	0.2	0	0.1
4933425B07Rik	0	0	0	0.1	0.1	0	0	0.1	0.1
4933425L06Rik	0	0	0	0	0	0	0	0	0
4933427D06Rik	0.1	0	0.1	0	0	0	0	0	0
4933427D14Rik	7.6	7.2	7.4	6.4	6.5	6.4	5.2	5.3	5.2
4933427E11Rik	1.5	2.4	0.8	1.5	1.2	1.4	0.5	0.8	1.1
4933427E13Rik	0	0	0	0	0	0	0.1	0	0.1
4933427I22Rik	0	0	0	0	0	0	0	0.1	0
4933428C19Rik	0	0	0	0	0	0	0.1	0	0
4933428G20Rik	29.2	27.7	26.7	28.8	34.1	33	56.2	59.9	63.5
4933428M09Rik	0	0	0	0	0	0	0	0.2	0.2
4933429K18Rik	0	0	0	0	0	0.1	0	0	0
4933429O19Rik	0	0	0	0	0	0	0	0	0
4933430H16Rik	0	0	0	0.1	0.3	0.4	0.6	0.5	0.1
4933430I17Rik	0.4	0.4	0.2	0.2	0.3	0.2	0.3	0.4	0.4
4933430M04Rik	0	0	0	0	0	0	0	0	0
4933430N04Rik	0	0	0	0	0	0	0	0	0
4933431E20Rik	4.1	4.2	5.1	3.9	3	3.6	2.2	2.4	2.1
4933431G14Rik	0	0	0	0.1	0	0	0	0	0
4933432G23Rik	0	0	0	0	0	0	0	0	0
4933432I03Rik	0	0	0	0	0	0	0	0	0
4933432I09Rik	0.1	0.1	0	0	0	0	0.2	0.2	0.1
4933432K03Rik	0	0	0	0	0	0	0	0	0
4933433F19Rik	0	0	0	0	0	0	0	0	0
4933433G08Rik	0	0	0	0	0	0	0	0	0
4933433G15Rik	0.2	0.6	0.6	0.1	0.7	0.2	0	0.1	0.2
4933433G19Rik	24.1	23.9	23.7	23.7	27.5	22.9	23	24.3	25.2
4933433H22Rik	0.2	0.3	0.8	0.2	0.2	0.1	0.3	0.2	0
4933434E20Rik	37.6	39.6	36.2	26.9	24	26.7	36.1	35.3	34.3
4933436E23Rik	0	0	0	0	0	0.2	0	0	0.2
4933436H12Rik	0	0.1	0	0	0	0	0	0	0
4933436I01Rik	0	0	0	0	0	0	0	0	0
4933438B17Rik	0	0	0	0	0	0	0	0	0
4933438K21Rik	0	0	0	0	0	0	0	0	0
4933439C10Rik	7.2	8.3	8.9	9.2	9.3	9.9	6.3	7.2	6.2
4933439K11Rik	0	0.1	0	0	0	0	0	0	0
4933440J02Rik	0	0	0	0	0	0	0	0	0
4933440M02Rik	0	0	0.1	0	0	0	0	0	0
5031410I06Rik	0	0.1	0	0.1	0.1	0	0.1	0	0
5031425E22Rik	8.6	8.6	10.5	10.2	10.9	9.3	13.9	14.1	14.2
5031425F14Rik	0	0	0	0	0	0	0	0.1	0.1
5031426D15Rik	0	0	0	0	0	0	0	0	0
5031434C07Rik	0	0	0	0.2	0.5	0.7	0	0	0
5031434O11Rik	0	0.7	0.3	0.3	0.3	0.3	0.1	0	0
5031439G07Rik	57.9	54.8	57.6	76.1	70.9	75.3	66.3	65.7	65.2
5033403F01Rik	0.7	1.5	2	1.6	1.3	0.9	0.6	0.5	0.7
5033403H07Rik	0	0	0.4	0	0	0	0	0	0
5033404E19Rik	0	0	0	0	0	0	0	0	0
5033406O09Rik	0.3	0.2	0.2	1	1.4	1.4	0.4	0.4	0.3
5033417F24Rik	0.3	0.5	0.2	0.5	0.5	0.5	0.2	0.1	0.4
5033428I22Rik	0	0	0	0	0	0	0	0.3	0
5330411J11Rik	0	0	0	0	0	0	0	0	0
5330413P13Rik	0	0	0	0	0	0	0	0	0
5330416C01Rik	0	0	0	0	0	0	0	0	0
5330417C22Rik	0	0	0	0	0	0	0	0	0
5330434G04Rik	0	0	0	0	0	0	0	0	0
5330439B14Rik	0	0	0	0	0	0	0	0	0
5430401F13Rik	0	0	0	0	0	0	0	0	0
5430402E10Rik	0	0	0	0	0	0	0	0.1	0
5430402O13Rik	0	0.1	0	0	0	0	0.2	0	0.1
5430403N17Rik	0.5	0.7	0.6	1.5	2	1.8	0.2	0.1	0.1
5430405H02Rik	9.1	9.8	10.1	16.5	18.5	18.6	29.4	26	27
5430416N02Rik	252.5	254.9	252.7	240.2	249.9	225.1	197.8	184.9	191.8
5430419D17Rik	0.1	0	0	0	0	0	0.1	0	0
5430421F17Rik	0	0	0	0.4	0.5	0.4	0	0	0
5430425K12Rik	0.7	0.3	0.1	0.4	0.2	0.3	0.2	0.1	0
5430427M07Rik	0	0	0	0	0	0	0	0	0
5430427O19Rik	0	0.1	0	0	0	0	0.1	0	0.1
5430428K19Rik	0	0	0	0	0	0	0	0	0
5430431A17Rik	0	0	0	0	0	0	0	0.1	0
5430434I15Rik	0	0	0	0	0	0	0	0	0
5430437J10Rik	0	0.2	0	0	0	0	0.3	0.5	0.1
5430440P10Rik	0.2	0.2	0	0.7	0.6	1.3	0.4	0	0
5530400C23Rik	0	0	0	0	0	0	0	0	0
5530401A14Rik	0	0	0	0	0	0	0	0	0
5530601H04Rik	20.5	20.4	19.4	12	13.9	13.8	14.5	15.6	13.7
5730403I07Rik	0	0.2	0	0.2	0.1	0	0	0	0.1
5730405O15Rik	0.9	0.6	0.3	0.3	0.6	0.4	0.2	0	0.1
5730408K05Rik	6.3	5.7	6.7	7.7	7.5	7.2	5.6	3.5	3.6
5730409E04Rik	0	0	0	0	0	0	0	0	0
5730412P04Rik	0	0	0	0.1	0	0	0	0	0
5730416F02Rik	0	0.2	0.2	0.5	0	0.2	0.1	0.2	0.3
5730420D15Rik	0	0	0	0	0	0	0.1	0.1	0
5730422E09Rik	0	0.1	0.1	0.1	0.2	0.1	0	0.3	0.3
5730435O14Rik	0	0	0	0	0	0	0	0	0
5730455P16Rik	39	38.6	35.2	22.3	23	22.7	17.4	18.9	16.6
5730460C07Rik	0	0	0	0	0	0	0	0	0
5730480H06Rik	2.1	2.6	3.2	1.4	2.9	2.8	2	1.7	1.2
5730488B01Rik	0	0	0	0.3	0	0	0	0	0.1
5730507C01Rik	0.7	0.9	1.2	1.5	1.4	1.2	0.3	0.2	0.3
5730522E02Rik	0	0	0	0	0	0	0	0	0.1
5830408C22Rik	6.4	2.7	7.1	3.2	4.7	3.7	3.3	3.1	2.5
5830411N06Rik	0	0	0	0	0	0	0	0	0
5830416I19Rik	0	0	0	0	0.1	0.1	0	0	0
5830417I10Rik	93.3	89.6	95.9	68.2	68.3	64.2	74.7	78.5	72.7
5830418P13Rik	2.4	3.8	2.6	0.9	1.5	1	0.7	0.6	0.7
5830428M24Rik	0	0	0	0.1	0.6	0.7	0	0	0
5830432E09Rik	5.5	5.1	3.9	5	5.1	5.9	4.8	4.8	5.3
5830444B04Rik	0.2	0	0.1	1.1	1.2	1.7	0	0	0.1
5830454E08Rik	2	2.2	2.5	2.3	2.3	2.7	1.3	1.6	1.4
5830473C10Rik	0.4	0.3	0.2	0.2	0.3	0.2	0.3	0	0.2
5930403L14Rik	0	0	0.1	0.1	0.1	0.1	0.1	0.1	0.3
5930412G12Rik	0	0	0	0	0	0	0	0	0.1
5930430L01Rik	0.5	0.5	0.3	0.3	0.5	0.3	0.2	0.2	0
5930438M14Rik	0.1	0	0	0	0	0	0	0	0
6030407O03Rik	0	0.1	0	0	0	0	0	0	0
6030408B16Rik	0	0.1	0.3	0.2	0	0.1	0.5	0.3	0.6
6030440G07Rik	0	0	0.1	0	0	0.1	0	0	0
6030443J06Rik	0.9	0.7	1.1	1.7	1.3	1.3	0.2	0.2	0.2
6030458C11Rik	188.3	198.4	205.9	236	234.7	236.6	104.5	114.4	103.7
6030466F02Rik	0	0	0.1	0.1	0.1	0.4	0.3	0.4	0.4
6030468B19Rik	0	0	0	0	0	0	0.2	0	0.1
6030469F06Rik	0	0	0	0	0	0	0	0.1	0
6030471H07Rik	0	0	0	0	0	0	0	0	0
6030498E09Rik	0	0	0	0.2	0	0	0	0	0
6230400D17Rik	9.9	12.2	9.9	10.3	8.7	9.1	21.6	23.4	23.7
6330403K07Rik	0.4	0.7	0.8	0.3	0.6	0.3	0.5	0.4	1.2
6330407A03Rik	0	0	0	0	0	0	0	0	0
6330409D20Rik	0.3	0	0.1	0.2	0.2	0.5	0.1	0.2	0.2
6330410L21Rik	0	0	0	0.2	0.2	0.4	0.1	0	0
6330415B21Rik	0	0	0	0	0	0	0	0	0
6330415G19Rik	7.2	7.7	7.5	5.3	5.3	5.1	4.1	3.1	2.9
6330418K02Rik	7.3	9.4	7.9	6.1	5.7	7	2.7	5.8	6.4
6330549D23Rik	3.9	3.4	2.9	2.3	2.6	2.6	1.5	1.9	1.7
6430411K18Rik	0	0	0	0	0	0	0	0	0
6430503K07Rik	0	0	0	0	0	0	0	0	0.2
6430531B16Rik	0	0	0	0.6	0.7	0.5	0.1	0	0.1
6430548M08Rik	4	3.8	3.9	6.9	6.9	7.5	11	10.5	10.4
6430550D23Rik	0.3	0.3	0.3	0.2	0.1	0.2	0.1	0.2	0.1
6430553K19Rik	0	0	0	0	0	0	0	0	0.1
6430562O15Rik	11.8	13.4	13.2	13.5	13.2	14	14.8	16.7	15.7
6430571L13Rik	0.3	0.3	0.7	0.5	0.5	0.4	0.5	0.7	0.7
6430584L05Rik	0	0.1	0.2	0.2	0.2	0.2	0.1	0.1	0.1
6430628N08Rik	0	0	0	0	0	0	0	0.1	0
6430706D22Rik	420.9	412.6	416.9	314	315.2	322.6	247.3	257.2	231.5
6430710C18Rik	0.1	0	0.1	0	0	0	0	0	0
6530402F18Rik	1.2	0.8	1.2	0	0	0	0.1	0	0
6530403H02Rik	0	0	0	0	0	0	0	0	0
6530411M01Rik	0	0	0	0	0	0	0	0	0
6720468P15Rik	0.1	0	0	0.1	0.1	0	0	0	0
6720483E21Rik	0.2	0.3	0	0	0.2	0	0.1	0.2	0
6720489N17Rik	7	7.9	8.2	4.9	4.1	4.6	2.5	2.7	2.3
6820408C15Rik	0	0	0	0	0	0	0	0	0
6820426E19Rik	0.2	0.3	0.1	0	0	0	0	0	0
6820431F20Rik	298.7	286.7	295	257.2	268.5	264.7	134.2	137.1	126.6
7420426K07Rik	0	0	0	0	0	0	0.1	0.1	0
7420700N18Rik	0	0	0	0.1	0.1	0.1	0	0	0.1
7420701I03Rik	0	0	0	0	0	0	0	0	0
7530416G11Rik	0.2	0.1	0	0	0.1	0.3	0.1	0	0
7630403G23Rik	0	0	0	0	0	0	0	0	0
8030411F24Rik	0	0	0	0	0	0	0	0	0
8030423F21Rik	0	0	0	0	0	0	0.1	0	0.1
8030423J24Rik	0	0	0	0	0	0	0	0	0
8030442B05Rik	0.1	0	0	0.2	0.6	0	0.2	0.3	0.1
8030443G20Rik	0	0	0	0	0	0	0.2	0.2	0
8030451O07Rik	0	0	0	0	0	0	0	0	0
8030455M16Rik	0.1	0.2	0.6	0.3	0.2	0.4	0.6	1.4	0.5
8030462N17Rik	41.5	38.8	40.5	47.5	49.4	46.5	42.1	40.9	38.8
8030474K03Rik	0.5	0.1	0.1	0.6	0.4	0.5	0.1	0.2	0.1
8430422H06Rik	0	0	0	0.1	0	0	0	0	0
8430423G03Rik	0	0.1	0.1	0.3	0	0	0	0	0
8430426J06Rik	0.1	0.1	0.1	0.1	0.1	0	0.1	0.1	0.1
8430429K09Rik	4	3.9	3.8	2.5	2.7	2.1	2.4	1.8	1.9
8430430B14Rik	0	0	0	0	0	0.4	0	0	0
8430431K14Rik	0	0	0	0	0	0	0	0	0
8430436N08Rik	0.2	0	0	0	0	0	0	0	0
8430437L04Rik	0	0	0	0	0	0	0.1	0.3	0
9030025P20Rik	12.9	15.5	13	13.9	14.6	12.4	7.7	11.2	9.4
9030204H09Rik	0	0	0	0	0	0	0	0	0
9030404E10Rik	0	0	0	0.2	0.2	0.3	0.1	0	0.3
9030612E09Rik	0	0.1	0	0	0	0	0	0	0
9030616G12Rik	0	0.3	0	0	0	0	0	0	0
9030619P08Rik	0	0	0	0	0	0	0	0	0
9030624G23Rik	2.8	3.1	2.9	4.5	3.7	3.8	2.8	2.7	2.1
9030625G05Rik	0	0.3	0	1	1.6	0.4	0	0.2	0
9130008F23Rik	10.7	11.2	11.3	5.9	4	4.7	11.9	11.7	10.4
9130015A21Rik	0	0	0	0	0	0	0	0	0
9130015G15Rik	0	0	0	0	0.1	0	0	0	0
9130015L21Rik	0	0	0	0	0	0	0	0	0
9130019O22Rik	0.3	0.3	0.3	0.1	0	0.2	0.1	0.2	0.4
9130019P16Rik	2.2	1.9	2.1	5.5	5.2	5.9	1.9	1.8	1.6
9130023H24Rik	11.7	11.8	11.2	8.3	10.2	9.2	7.5	8.8	8.3
9130024F11Rik	5.6	4.8	5.8	2.9	3.1	2.8	2	2.5	2
9130204L05Rik	0	0	0	0	0	0	0	0	0
9130209A04Rik	0	0	0	0	0	0	0	0.2	0
9130221F21Rik	0	0	0	0	0	0	0	0	0
9130221H12Rik	259.3	257.6	256.7	224.1	244	228.4	215.6	225.8	239.1
9130227L01Rik	0	0	0	0.1	0	0	0	0	0
9130230L23Rik	0.1	0.1	0	2	2	2.2	0.5	0.1	0.2
9130401M01Rik	67.2	76.1	73.8	89.1	82.4	85.8	91.1	88.1	84.2
9130409I23Rik	0.1	0	0	0.1	0	0	0.1	0	0.1
9230009I02Rik	0	0	0	0	0	0	0	0	0.3
9230019H11Rik	0.2	0.1	0.2	0.3	0.1	0.1	0.1	0.1	0.2
9230020A06Rik	0	0	0	0	0	0	0	0	0
9230102K24Rik	0	0	0	0	0	0	0	0	0
9230102O04Rik	0	0	0.1	0	0	0	0	0	0.2
9230104L09Rik	0.3	0	0	0	0.9	0.3	0	0	0
9230105E05Rik	0.1	0	0.1	0	0	0	0	0	0.1
9230110F15Rik	0	0	0	0	0	0	0	0	0
9230112D13Rik	0	0	0	0.2	0	0	0	0	0
9230112J17Rik	0.1	0	0	0.4	0.2	0.4	0	0	0
9230114K14Rik	15.7	15	16.7	6.8	6.7	6.6	2.7	3.7	2.4
9230116L04Rik	5.1	4	4.1	5	5	5.5	4.2	5.4	4.5
9230116N13Rik	2.3	2.5	1.4	1.7	2.8	1.7	0.9	0.8	0.7
9230117E06Rik	0	0	0	0.4	0	0	0	0	0
9330020H09Rik	6.9	6.2	7.5	6.4	5.5	5.5	9.5	10.7	7.7
9330102E08Rik	0	0.2	0.1	0.2	0.3	0.2	0.1	0.1	0
9330104G04Rik	1.3	1.3	1.1	0.8	0.5	1.1	0.6	0.7	0.6
9330111N05Rik	0	0	0	0.1	0	0	0	0.1	0
9330117O12Rik	0	0	0	0	0	0	0	0	0
9330133O14Rik	6.8	5.5	5.5	5.9	6.3	5.5	5.2	4.5	4.5
9330136K24Rik	5.4	5.5	4.5	5.2	4.8	5.2	1.9	2.6	1.9
9330151L19Rik	6.2	5.9	6.3	7.8	8.1	7.2	4.7	3.9	4.3
9330158H04Rik	0	0	0	0	0	0	0	0	0
9330159F19Rik	2.9	2.5	2.8	1.9	1.7	1.8	2	2.4	2.3
9330159M07Rik	1.9	1.2	1.5	0.7	0.8	1.1	0.4	0.3	0.4
9330162012Rik	0.8	0.3	0.5	0.5	0.7	0.4	0.6	0.8	0.7
9330162B11Rik	0	0	0	0	0	0	0	0	0
9330175E14Rik	0.4	0	0	0.4	0	0.4	0	0.1	0.2
9330175M20Rik	0	0	0	0	0	0	0	0	0
9330178D15Rik	0	0	0	0	0	0	0	0	0
9330179D12Rik	0.2	0.2	0.1	0	0	0.1	0.1	0.1	0.1
9330182L06Rik	0.6	0.6	0.7	1.4	1.2	1.5	0.2	0.2	0.2
9330182O14Rik	0	0	0	0	0	0	0	0	0
9330188P03Rik	9.5	8.2	9.1	26.5	28.7	26.7	18.8	19	19.9
9330198I05Rik	0	0	0.1	0	0.1	0.2	0	0	0.1
9330199G10Rik	0	0	0	0	0	0	0	0	0
9430007A20Rik	0	0	0	0	0	0	0	0	0
9430014N10Rik	0	0	0	0	0	0	0	0	0
9430015G10Rik	17	20	19.1	17	16	16.6	13.4	13.9	12.4
9430018G01Rik	0.8	0.4	0.4	1.2	1.3	1.1	1.4	1.4	1.3
9430019J16Rik	0	0	0	0	0	0	0	0	0
9430021M05Rik	0	0	0	0	0	0.1	0	0	0
9430037G07Rik	1.3	0.7	1	0.8	1	0.5	0.6	0.5	0.3
9430038I01Rik	10.9	7.8	9.1	11.2	11.7	8.7	6.3	9.6	9.6
9430041J12Rik	0	0	0	0	0	0	0	0	0
9430060I03Rik	8.5	11.7	10.2	9.2	8.7	7.7	11.4	12.8	10.4
9430065F17Rik	0.5	0.4	0.7	0.6	0.9	1.4	0.2	0.1	0.1
9430069I07Rik	0	0	0	0	0	0	0	0	0
9430078K24Rik	0	0	0	0	0	0	0	0	0
9430083A17Rik	0.1	0.1	0.1	0.4	0.4	0.3	0.4	0.5	0.3
9430091E24Rik	4.6	5.2	5	5.2	4.9	4.9	1.6	2	1.5
9530002B09Rik	0	0	0	0	0	0	0	0	0
9530003J23Rik	0.2	0	0	0.2	0	0	0	0	0
9530014B07Rik	0	0	0	0	0	0	0	0	0
9530020I12Rik	0	0	0	0	0	0	0	0	0
9530026F06Rik	0	0	0	0	0	0	0	0	0
9530026P05Rik	0	0	0	0	0	0	0	0	0
9530027J09Rik	23.6	20.5	20.3	21.6	20.3	21.3	18.6	20.4	20.9
9530036O11Rik	0	0	0	0	0	0	0	0	0
9530051G07Rik	0	0	0	0	0	0	0	0	0
9530052C20Rik	0.5	0.5	0.5	0.2	0.2	0.3	0.1	0.2	0.2
9530052E02Rik	53.5	50.1	53.3	40.6	43.6	45.4	100.8	98.9	96.5
9530053A07Rik	2.7	2.8	2.5	2.3	1.5	1.9	1.5	1.7	1.4
9530059O14Rik	0	0	0	0	0	0	0	0	0
9530062K07Rik	0	0	0	0.2	0.2	0	0.1	0.2	0
9530068E07Rik	371.3	371.8	377.7	372.3	359.8	374.6	365.4	363.3	364.5
9530077C05Rik	4.3	3.7	4.2	3.7	4	4.1	2.1	2.1	1.8
9530080O11Rik	0	0	0	0	0	0	0	0.1	0
9530082P21Rik	23.8	22	21.2	17.7	17.5	18.2	26.3	25.5	25.1
9530091C08Rik	0	0	0	0	0	0	0	0	0
9630001P10Rik	0	0	0	0	0	0	0	0	0
9630013A20Rik	0	0	0	0	0	0	0	0	0
9630013K17Rik	4.1	3.6	4	4	3.6	4.2	5.9	5	4
9630028B13Rik	0.1	0	0	0	0	0	0	0	0
9630028H03Rik	0	0	0.1	0	0	0	0	0	0
9630028I04Rik	0	0.1	0	0.3	0.4	0.3	0.1	0	0
9830107B12Rik	0	0	0	0	0	0	0	0	0
9830132P13Rik	0	0	0	0	0	0	0	0	0
9830166K06Rik	0	0.1	0	0.1	0	0	0	0.1	0
9930012K11Rik	4.2	4.6	4.9	4.9	4	4.4	1.9	2.3	2.1
9930014A18Rik	0.9	1	1	6.7	7.7	7.9	6.8	7.2	6.4
9930021J03Rik	42.6	36.7	40	33.2	33.1	35.1	21.3	24.3	20
9930104L06Rik	7.8	7.8	6.7	5.2	4.1	4.9	6	6.4	5.4
9930111H07Rik	0	0	0	0	0	0	0	0	0
9930111J21Rik1	1.4	0.9	1.2	2.8	2.8	2.2	3	3	2.8
9930111J21Rik2	1	1.1	1.2	3	2.5	2.1	2.6	3	2.3
a	0	0.1	0	0	0	0	0	0.1	0
A030001D20Rik	1.4	1.9	1.5	2.1	2.5	2.4	1.7	1.6	1.4
A130010J15Rik	2.2	2.1	1.9	1.7	1.5	1.6	0.9	0.9	0.8
A130030D18Rik	0	0	0	0	0	0	0	0	0
A130077B15Rik	0	0	0	0	0	0	0	0	0.1
A1bg	0	0	0	0	0	0	0	0	0
A1cf	0	0	0	0	0	0	0	0	0
A230001M10Rik	0	0	0	0	0	0	0	0.1	0
A230009B12Rik	0	0	0	0	0	0	0	0	0
A230020J21Rik	22.2	19	17.2	22.3	23.5	19.3	19.3	18.6	19.6
A230028O05Rik	0.2	0	0.2	0.1	0.1	0.1	0.1	0	0
A230050P20Rik	0.4	0.5	0.5	0.5	0.7	0.7	0.8	0.3	0.8
A230051N06Rik	0	0	0	0.1	0	0	0	0	0.1
A230056J06Rik	0	0.1	0.1	0	0.1	0	0	0	0
A230056P14Rik	5.4	5.2	6	3.3	2.2	2.7	1.4	0.5	1.5
A230057D06Rik	0.2	0	0.1	0	0.1	0	0.1	0.5	0
A230070E04Rik	0	0	0.1	0.1	0.1	0.1	0	0	0
A230072C01Rik	4.1	3.7	4.1	4.5	3.5	4.3	2.6	3.6	2.8
A230072E10Rik	0.1	0.1	0.1	0.1	0.1	0	0.1	0.2	0.3
A230077H06Rik	0	0	0	0	0	0	0	0	0
A230083G16Rik	2.2	1.7	2.2	2.5	2.2	2.7	1	1.4	1.5
A230103J11Rik	50.9	49.6	50.2	47.9	46.7	47.1	59	59	55.9
A230107N01Rik	0	0.3	0.2	0.3	0.2	0.2	0	0.1	0
A230108P19Rik	0	0.2	0.3	0.1	0.2	0.1	0	0	0
A2m	0	0	0	0	0	0	0	0	0
A2ml1	0	0	0	0	0	0.1	0	0	0
A330008L17Rik	0.1	0	0	0	0	0	0	0	0.1
A330009N23Rik	0.6	0.5	0.6	0.5	0.3	0.5	0.3	0.5	0.5
A330015K06Rik	0.3	0.1	0	0	0.1	0	0.1	0	0.1
A330023F24Rik	0	0.1	0	0.1	0.2	0.1	0.1	0.1	0.1
A330032B11Rik	0.6	0.4	0.7	0	0.2	0	0.3	0.8	0.3
A330033J07Rik	0	0	0	0	0	0	0	0	0
A330035P11Rik	0.9	1	1.3	0.5	0.5	0.5	0.4	0.9	0.9
A330040F15Rik	3.8	6.2	5.9	3.2	4.3	3.9	2.6	2.4	2.4
A330041J22Rik	11.8	11.9	13.6	30.1	33.4	26.8	11	10	12.5
A330048O09Rik	0	0	0	0	0	0	0	0	0
A330049N07Rik	0	0	0.1	0	0.1	0.1	0.1	0	0
A330069E16Rik	3.3	3.1	4.2	3.3	1.5	1	1	2.4	2.7
A330070K13Rik	0	0	0	0	0	0	0	0	0
A330074K22Rik	0.6	0.7	0.6	0.2	0.2	0.2	0.1	0.5	0.6
A330076C08Rik	0	0	0	0	0	0	0	0	0.1
A330076H08Rik	0.5	0.1	0.2	0	0.2	0	0.8	1	0.2
A330093E20Rik	0	0	0	0	0	0	0	0	0
A330094K24Rik	0	0	0	0	0.2	0.2	0.1	0	0
A330102I10Rik	0	0	0.1	0	0	0	0.1	0.1	0.2
A3galt2	0.1	0.2	0.4	0.2	0.2	0.1	1.7	2.2	2
A430005L14Rik	36.4	35.9	36.8	41.9	43	40.1	30.8	28.3	27.1
A430033K04Rik	85.3	89.3	86.6	45.4	47.5	43.5	22.5	22.3	23
A430035B10Rik	0.8	0.5	0.5	0.5	0.8	0.2	0.1	0.1	0.3
A430046D13Rik	0.8	0.5	0.5	0.6	0.4	0.6	0.4	0.4	0.3
A430057M04Rik	2.3	2.6	2.3	2.3	2.1	2.5	3.8	4	3.1
A430078G23Rik	0	0	0	0	0.1	0	0	0	0.1
A430078I02Rik	0.2	0.1	0.2	0.4	0.2	0.2	0.1	0.2	0.1
A430085M09Rik	0	0	0	0	0	0	0	0	0
A430088P11Rik	0.1	0.1	0.2	0.2	0.1	0.2	0	0	0
A430089I19Rik	0	0	0	0	0	0	0	0	0
A430090L17Rik	0	0	0.1	0.1	0.1	0	0	0	0
A430093F15Rik	0.1	0	0.3	0	0	0	0.6	0.4	0.9
A4galt	0.2	0	0.1	0	0	0	0.2	0.1	0
A4gnt	0	0	0	0	0	0	0	0	0
A530006G24Rik	0	0	0	0.1	0	0	0	0.1	0
A530010L16Rik	0	0	0	0	0	0	0	0	0
A530013C23Rik	0.2	0.2	0.3	0	0	0.1	0.1	0.1	0.1
A530016L24Rik	0.4	0.1	0.1	2.5	1.7	1.7	0.3	0.2	0.4
A530021J07Rik	0	0.7	0.2	0.1	0	0.1	0	0	0
A530032D15Rik	0.2	0	0.2	0	0	0	0.4	0.2	0.1
A530046M15Rik	0	0	0	0	0.1	0	0	0	0.1
A530050N04Rik	0	0	0	0	0	0	0	0	0
A530053G22Rik	0	0	0	0	0	0	0	0	0
A530058N18Rik	0	0	0	0	0	0	0	0	0
A530064D06Rik	0	0	0.1	0	0.1	0	0.1	0.2	0
A530065N20Rik	0	0	0	0	0.1	0	0	0	0
A530072M11Rik	1.1	1.3	1	0.4	1	0.7	0.2	0.3	0.3
A530088E08Rik	0	0	0	0	0	0	0	0	0
A630001G21Rik	2.6	3.9	4.4	1.1	0.6	1.1	3.8	2.8	2.7
A630001O12Rik	0.2	0.2	0	0.1	0	0	0.1	0.3	0.1
A630010A05Rik	0	0	0	0	0	0	0	0	0
A630012P03Rik	0	0	0	0	0	0.1	0	0	0
A630019I02Rik	0.1	0	0	0	0	0	0	0.1	0
A630023A22Rik	0.1	0	0.1	0	0	0.1	0	0	0
A630023P12Rik	0	0	0	0	0	0	0	0	0
A630066F11Rik	3.7	5.2	4.1	3.5	2.4	3.9	1.8	1.5	2.7
A630072M18Rik	8.7	7.5	7.5	6.8	6.1	6.5	10.7	8.9	9.8
A630073D07Rik	0	0	0	0	0	0	0	0	0
A630075F10Rik	0	0	0	0	0	0	0	0	0
A630076J17Rik	0	0	0	0	0	0	0	0	0
A630077J23Rik	0	0	0	0.2	0	0.1	0	0	0
A630089N07Rik	12.9	11.8	12.6	21.5	21.9	20	14.8	15.1	14.1
A630095E13Rik	0	0.3	0	58.6	66.3	57.8	86.5	92.5	85
A630095N17Rik	0	0	0	0.3	0	0.1	0	0.1	0.2
A730004F24Rik	0	0.1	0.1	0	0	0	0.1	0	0
A730006G06Rik	0	0	0.1	0	0	0	0.1	0	0
A730008H23Rik	426.7	397	426.4	310	315.4	328.9	246.3	250.4	230.7
A730013G03Rik	0	0.1	0	0	0	0	0	0	0.2
A730017L22Rik	0.9	0.9	1.1	1.3	1.2	1.6	0.4	0.1	0.4
A730018C14Rik	0	0.1	0	0	0	0	0	0	0
A730020E08Rik	0.3	0.1	0.2	0	0	0	0	0	0.2
A730020M07Rik	0.1	0	0.1	0	0	0.3	0.1	0.2	0
A730035I17Rik	0	0.1	0.1	0.1	0	0.1	0	0	0.4
A730036I17Rik	0	0	0	0	0	0.1	0	0	0
A730043L09Rik	0	0	0	0	0	0	0	0	0
A730046J19Rik	0	0	0	0	0	0	0	0	0
A730056A06Rik	0.2	0	0.1	0	0	0	0	0	0
A730063M14Rik	3.4	7.2	7	9	6.4	6.2	7.3	5.9	12.1
A730081D07Rik	19.2	19.6	19.4	20.9	20.8	21.3	22.8	26.2	24.1
A730082K24Rik	0	0	0	0	0	0	0	0	0
A730085K08Rik	0.5	0	0	0	0	0	0	0	0
A730090N16Rik	1.4	1.1	0.7	0.7	1.5	0.5	0.7	0.5	0.5
A730098A19Rik	0	0	0	0	0.3	0.2	0	0	0.2
A830009L08Rik	0	0.1	0	0	0	0	0.1	0	0
A830010M20Rik	2.7	2.6	2.9	2.8	2.6	2.7	0.9	1	1
A830011K09Rik	0	0.1	0	0	0	0	0	0.1	0.1
A830018L16Rik	0	0	0	0	0	0	0	0	0
A830019L24Rik	0	0	0	0	0	0	0	0.1	0
A830019P07Rik	0	0	0.1	0	0	0	0	0	0
A830029E22Rik	0	0	0	0	0	0	0.1	0	0
A830035O19Rik	15	13.8	16	16.3	16.3	18.9	24.5	22.7	22.5
A830036E02Rik	0	0	0	0	0	0.1	0	0	0.1
A830052D11Rik	0	0.2	0.3	0	0	0	0.1	0	0
A830082K12Rik	13	12.5	14.5	9.9	11.3	10.4	6.8	6.5	6.4
A830082N09Rik	0.7	0.5	0.8	0.3	0.4	0.2	0.3	0.2	0.3
A930001A20Rik	0	0	0	0	0	0.1	0	0	0
A930001C03Rik	8.8	10.1	8	4.9	4.8	5.4	11.1	10	9.6
A930002C04Rik	0	0	0	0	0	0.1	0	0	0
A930003A15Rik	0	0	0	0	0	0	0	0	0
A930003O13Rik	0	0	0	0.1	0	0	0.1	0	0
A930004D18Rik	6.5	8	6.6	4.4	4.1	4.8	4.7	3.7	5.2
A930005H10Rik	3.7	4	3.9	4.5	3.7	4.1	5.7	4	5.4
A930006I01Rik	0	0.1	0	0	0.1	0.1	0	0	0
A930006K02Rik	0.2	0	0	0	0.1	0	1	2	1.7
A930007A09Rik	0	0	0.1	0	0	0	0	0	0
A930007I19Rik	0.5	0.6	0.3	0.1	0.7	0.4	0.1	0	0
A930009A15Rik	0	0	0	0	0	0	0	0	0
A930011G23Rik	0	0	0	0	0	0	0	0	0
A930012L18Rik	2.9	2.3	3.1	1.8	1.6	1.5	2.5	3	3.2
A930013F10Rik	3.4	2.4	3.1	3	3	2.4	1.2	1.9	1.4
A930015D03Rik	44.7	47.3	39.6	39.3	41.9	43.3	40.5	38	45
A930016O22Rik	0.1	0	0	0.2	0.4	0.1	0.1	0	0
A930017K11Rik	0.2	0.2	0.1	0	0.2	0	0.1	0.5	0.3
A930017M01Rik	0	0	0	0	0	0	0	0	0
A930018P22Rik	0	0	0	0.1	0	0	0	0.3	0.1
A930019D19Rik	0	0	0	0	0.1	0	0.2	0	0.2
A930024E05Rik	1.8	2.4	2.8	0.9	0.4	0.2	2.3	2.2	1.6
A930031H19Rik	0	0	0	0	0	0	0	0	0
A930033H14Rik	1.2	2.5	2.2	1.6	1.4	1	0.5	0.6	0.4
A930037H05Rik	4.7	4.3	4.5	8.2	6.8	10.7	5.5	5.8	4.6
A930041C12Rik	1.7	1.8	3.3	2.1	1.6	1	0.2	0.9	0.2
AA387883	0	0	0	0	0	0	0	0	0
AA388235	0.2	0.2	0.5	0.2	0.1	0.2	0.2	0.2	0.3
AA413626	0.9	1.7	0.7	1.6	2.9	1.1	0	0	0.4
AA414768	0	0	0	0	0	0	0	0.1	0.1
AA465934	91.6	95.7	105.6	104.7	106.9	96.4	72	71.7	69.8
AA467197	0	0	0	0	0.3	0.1	0	0	0
AA536875	0	0	0	0	0	0	0	0	0
AA543186	0.5	0.9	0.7	0.9	0.2	0.9	0	0.1	0.8
AA543401	0	0	0	0	0	0	0	0	0.1
AA545190	0	0	0	0	0	0	0	0	0
AA619741	0	0	0	0	0	0	0	0	0
AA792892	0	0	0.1	0	0	0	0	0	0
AA986860	1.6	1.6	2	55.4	56.3	52.8	20.2	22.7	23.5
Aaas	213.8	223.7	207.1	177.3	175.7	168.5	221.7	227.4	227.2
Aacs	94	93.1	91.7	131	136	138.9	220.6	218.4	213.4
Aadac	0	0	0	0	0	0	0	0	0
Aadacl2	0	0	0	0	0	0	0	0.1	0
Aadacl3	0	0	0	0	0	0	0	0	0
Aadacl4	0	0	0	0	0	0	0	0	0
Aadat	0.2	0.1	0.1	0	0.6	0.6	1	1.7	1.4
Aaed1	29.8	34.1	32.8	29.9	34.3	31.4	32.5	33.1	28.9
Aagab	12	12	13.2	8	7.5	8.1	9.9	10.9	9.6
Aak1	10.2	8.8	10	7.1	7.5	7.1	7.4	8.8	7.1
Aamdc	4.1	4.6	4.7	4.3	4.3	4.4	4.2	3.8	4.7
Aamp	83.7	90.1	89	85.3	87.3	82.7	94.2	96.2	97.1
Aanat	0	0	0	0.2	0.1	0.3	0	0	0.1
Aar2	22.8	24.6	24.5	24.9	26.3	26.2	21.7	22.2	22.8
Aard	0	0	0	0	0	0	0.1	0	0.1
Aars	556.7	576.5	583.7	453.6	463.3	437.4	529.3	532.6	533
Aars2	9.5	10.8	10.3	8.6	8.2	7.8	10.1	11.2	10.1
Aarsd1	57	58.7	53.1	85.8	81	87.4	54.1	53.1	50.6
Aasdh	8.4	9.7	8.1	13.7	14.3	15	5	4.2	4.8
Aasdhppt	13.5	13.9	13.6	14.1	14.5	13.7	8.8	9.4	8.5
Aass	0	0	0	0.1	0	0.1	0	0	0
Aatf	123.6	130.4	127.7	122	108.8	109.2	121.9	129	132.7
Aatk	0	0	0	0.4	0.3	0.4	0.1	0.1	0.1
AB124611	0.3	0.1	0.2	0.1	0.2	0.3	0.1	0.3	0.3
Abat	0.1	0.1	0.1	0.2	0.1	0.2	0.1	0.2	0
Abca1	6.6	5.6	6.6	0.1	0.1	0.1	0.1	0.2	0.2
Abca12	0	0.1	0	0	0.1	0	0	0	0
Abca13	0	0	0	0	0	0	0	0	0
Abca14	0	0	0	0.1	0	0	0	0	0
Abca15	0	0	0	0	0	0	0	0	0
Abca16	0	0	0	0	0	0	0	0	0
Abca17	0.1	0	0	0	0	0.1	0	0	0
Abca2	38.3	39.6	42.5	48.4	46.9	47.9	36.4	36.5	34.7
Abca3	19.9	19.2	20.2	19.2	18.3	19.3	18.6	19.4	18.2
Abca4	0.7	0.5	0.5	3	3.6	3.5	0.2	0.2	0.3
Abca5	15.2	13.2	13.9	35.8	33.2	36.2	11.8	12.3	10.6
Abca6	0	0	0	0	0	0	0	0	0
Abca7	11.9	11.8	12.9	12.4	12.3	12.6	14.5	14.6	13.5
Abca8a	0	0.1	0	0	0	0	0	0	0
Abca8b	0	0	0	0	0	0	0	0	0
Abca9	0.1	0.1	0.1	0	0	0	0	0	0
Abcb10	43.2	47.4	44.8	42.9	41.3	42.3	27.6	29.2	25.5
Abcb11	0	0	0	0	0	0	0	0	0
Abcb1a	0.4	0.4	0.2	0	0.1	0	0.4	0.7	0.4
Abcb1b	19.4	18.9	20.6	0	0	0	14.5	16.2	13.6
Abcb4	0.1	0	0	0	0	0	0	0.1	0.1
Abcb5	0	0	0	0	0	0.1	0	0	0
Abcb6	23.1	25.6	24.3	23.5	24.5	24	23.7	24.1	22.4
Abcb7	102.6	95.3	98.9	90	90.7	93.9	70.6	79.6	66
Abcb8	26.7	27	26.8	65.7	64.1	60.1	34.9	32.9	35
Abcb9	0.4	0.1	0.1	0.2	0.3	0.4	0.3	0.3	0.2
Abcc1	80.6	79.5	79	195.3	190.8	187	138.8	132.8	120.8
Abcc10	0.9	0.9	1.1	0.9	0.8	0.9	0.7	0.9	1
Abcc12	0.3	0.1	0.2	0.2	0.1	0.2	0.1	0.1	0.1
Abcc2	0	0.1	0	0	0	0	0.1	0.1	0
Abcc3	0.3	0.4	0.4	0.7	0.7	0.7	0.2	0.2	0.2
Abcc4	19.5	19.2	19.4	23.3	21.9	22.6	35.3	39.5	35.9
Abcc5	33.1	31.7	34.9	37.5	34.7	35.9	27.8	29.8	28.4
Abcc6	0.2	0.2	0.3	0.2	0.3	0.5	0.3	0.2	0.4
Abcc8	0	0	0	0.2	0.1	0.1	0.1	0.2	0.1
Abcc9	0	0	0	0	0	0	0	0	0
Abcd1	7.3	8.3	7.8	5.6	5.8	5.4	4.5	3.8	5.1
Abcd2	0	0	0	0	0	0	0	0	0
Abcd3	63.2	61.1	64.1	46.8	45	45.6	42.8	44.1	40.1
Abcd4	26.4	28.6	26.8	39.8	38.3	40.7	20.4	18.4	19.2
Abce1	225.7	220.4	218.4	205.5	203.8	206.2	169.1	175.1	165.5
Abcf1	143	142.5	146.9	157.1	155.8	146.7	152.6	146.5	157
Abcf2	64.3	67.7	62.5	68.1	67.8	66.6	75.4	77.3	76.8
Abcf3	48.3	55.8	55.9	65.6	57.4	60.8	41.5	43.6	40.7
Abcg1	9.1	8.7	8.6	11	10	10.8	5.2	5.1	5.3
Abcg2	0.9	0.6	0.7	0	0	0	4.6	4.8	4.7
Abcg3	0	0.1	0.1	0.1	0.1	0	0	0	0
Abcg4	0.3	0.3	0.2	0.3	0.2	0.1	2	2.3	2.5
Abcg5	0	0	0	0	0.1	0	0.2	0.4	0.3
Abcg8	0	0	0	0	0	0	0	0	0
Abhd1	12.2	14	16.5	10.8	11.9	10.7	8.9	8.2	8.6
Abhd10	15.6	15.5	15.6	16.5	17.6	15.5	16.9	16.5	16.3
Abhd11	11.5	12.2	10.2	24.5	23.9	22.3	13.5	12.8	13.4
Abhd11os	7.6	7.8	8.1	15.4	16.3	13.1	3.3	3	3.1
Abhd12	32.2	32.7	31.8	41.2	38.8	39.2	26.2	25.3	27.2
Abhd12b	0	0	0	0	0	0	0	0	0
Abhd13	24.2	22.8	22.5	23.7	23.2	23.6	17.4	18.5	16.8
Abhd14a	13.5	14.1	12.3	8.8	8.5	8.6	11.4	11.4	12.4
Abhd14b	24.4	26.4	25.8	27.8	28.4	29.6	27.9	30.9	30.9
Abhd15	0.3	0.4	0.3	0.9	0.5	0.7	0	0.1	0.1
Abhd16a	62.2	67.5	63.7	60.1	52.5	58.5	69.8	67.3	67.6
Abhd16b	0.1	0.4	0.2	1.2	0.5	0.5	0	0.6	0.1
Abhd17a	100.9	93.7	91.2	132.4	123.4	130.1	147.4	129.8	143.6
Abhd17b	99.5	92.4	94.3	78.3	78.9	80.7	85.8	82.5	79.6
Abhd17c	114.2	110.7	112.5	70	67.1	66.8	70.5	70.6	73.1
Abhd18	2.7	4.2	3.3	2	1.8	1.6	0.8	1.7	1.1
Abhd2	75.1	71.8	71.8	71.9	71.1	70.4	121.6	124.2	111.8
Abhd3	0.1	0.2	0.3	0.9	1.4	0.8	0.8	0.5	0.7
Abhd4	76.4	75.8	74.3	53.8	54.8	53.1	33	34	36.8
Abhd5	17.4	17.6	18.1	14.7	14.1	15.3	12.7	12.9	12
Abhd6	6.2	7.1	6.1	13.9	13.7	14.5	15.4	15.7	15.2
Abhd8	108	108.7	108.7	72	71.1	79.7	109.9	113.2	118.5
Abi1	18.3	17.7	18.6	14.6	14.9	14.8	17	17.9	16.7
Abi2	15.4	13.1	14	12.8	12.8	13	6.1	7	6.4
Abi3	1.5	1.4	1.3	2.2	2.4	2.2	0.5	0.3	0.3
Abi3bp	0.1	0.1	0.2	0	0	0	0	0.1	0
Abl1	16.5	15.6	16.8	12.9	12.4	13	12.9	12.9	13
Abl2	25.4	24.1	23.9	30.5	30.8	29.3	28.5	32.5	27.4
Ablim1	13.4	12.8	14	9.1	8.9	9.3	10	10.7	9.7
Ablim2	0.1	0.1	0.1	0.2	0.3	0.3	0.1	0.1	0.1
Ablim3	0	0	0	0.2	0.3	0.1	0	0	0
Abo	0	0	0	0.2	0.1	0.1	0	0	0.1
Abr	6.1	6.4	6.1	7.8	7.9	7.6	4.6	4.9	4.4
Abra	0	0	0	0.1	0	0	0.1	0	0.2
Abracl	42.6	42.5	46.5	32.6	33.7	38.5	42.6	38	37.5
Abraxas1	35.2	36.8	38	33.9	32.1	33.4	16.8	16.8	16
Abraxas2	74.8	78.1	77.3	70.3	65.9	71	56.8	57.7	52.8
Abt1	19.9	21.7	20.6	18.8	17	18.2	19.6	20.7	18.5
Abtb1	5	4.8	4.1	4.8	4.2	4.8	3.9	3.4	3.3
Abtb2	37.4	35.5	38.3	32.5	32.3	34	92.9	94.4	89.5
Acaa1a	16.4	18	18.4	21.5	21.3	21.4	25.6	23	20.8
Acaa1b	5.9	8.4	6.8	8.5	8.5	7.9	6.8	6.9	8.6
Acaa2	41.5	40.8	43.6	48.2	45.6	47.7	38.6	38.9	40.2
Acaca	36.7	36.2	38.3	34.2	33.1	34.1	38.3	43.6	37.6
Acacb	0.3	0.3	0.4	4.1	4.5	5.4	1.6	1.4	1.2
Acad10	0.9	1.1	1.1	1.4	1.8	1.7	1.5	0.9	0.7
Acad11	10.5	9.1	10.1	11.4	10	9.7	5.7	6.5	6.7
Acad12	0.9	1.1	0.8	0.7	0.7	0.9	1.3	1	1.1
Acad8	31.6	30	30.6	29.4	26.8	26.9	21.7	20.3	17.2
Acad9	33.3	35.9	35.5	35.7	33.6	34	30.2	31.1	29.3
Acadl	117.7	124.7	118.1	109	109.8	109.9	89.2	91	88.7
Acadm	95.3	104.2	104.4	55.1	54.8	57	59.5	58.8	61.6
Acads	51.8	49.6	45.9	61.5	56.6	54.3	57.6	59.1	56.7
Acadsb	40.9	45.3	50	26.7	25.7	29	13.9	15.3	12.7
Acadvl	64.9	66.2	66.5	64.2	67.3	66.4	75.9	71.1	73.7
Acan	0	0	0	0	0	0	0	0	0
Acap1	0.2	0.2	0.3	1.9	1.8	1	2.6	1.9	3.2
Acap2	72	62.7	67.6	66.4	66.2	66.8	42.7	48.3	42
Acap3	39.8	39.3	40	36.6	34.2	33.4	41.6	40.2	43.6
Acat1	90.8	87.3	87.4	81.3	79.3	85.6	40.1	43.4	40.1
Acat2	81.7	79.6	79.2	106.2	113	100.8	149.1	152.9	154
Acat3	174.8	176.2	166.6	172	177.1	172.8	161.4	170.5	175.2
Acbd3	143.6	133.6	146.5	106.9	107.9	108.5	74.6	81.3	75.8
Acbd4	29.6	30.2	27.5	35	38.1	34.6	17.3	16.3	17.1
Acbd5	6	5.3	6	4.8	4.8	4.8	3.3	3.7	3.5
Acbd6	60.1	54.9	54	56.4	53.4	53.3	53.4	51.7	56
Acbd7	0.7	2.5	1.4	0.7	0.7	1	0.2	0.6	0.3
Accs	6.6	6.5	7.1	5.5	5.6	5.9	5	5	4.6
Accsl	0.5	0.5	0.5	0.5	0.4	0.4	1.4	1	1.2
Acd	55.9	56.3	56.9	51	48.5	50.8	50.7	50.9	53.5
Ace	0	0	0	0.1	0.1	0.1	0.3	0.3	0.4
Ace2	0	0.1	0	0	0	0	0	0.1	0
Ace3	0.1	0	0	0.2	0	0.1	0	0.1	0.3
Acer1	0	0	0	0	0.1	0	0	0	0
Acer2	0	0	0	0	0	0	0	0	0
Acer3	7.7	7.3	7.7	7.1	7.2	7	9.6	10	9.4
Ache	0.1	0.1	0	1.7	1.5	1.6	0.8	0.8	0.6
Acin1	58.3	60.1	65.1	53	55.1	53.5	56.7	56.9	57.8
Ackr1	0	0	0	0	0	0	0	0	0
Ackr2	0.1	0	0.1	0.3	0.5	0.7	0.1	0	0.1
Ackr3	4.9	4.8	4.8	5.4	6	6.3	0.2	0.2	0.1
Ackr4	1	1	0.7	2.4	2.4	3.2	0.4	0.6	0.6
Acly	88.7	86.2	88.7	145.6	148	142.6	129.7	137	129.5
Acmsd	0.3	0.3	0.1	0.1	0.1	0.2	0.1	0.1	0.1
Acnat1	0	0	0	0	0	0	0	0	0
Acnat2	0	0	0	0	0	0	0	0	0
Aco1	58.6	65.1	61.1	55.4	54.5	53.1	54.1	53.4	49.2
Aco2	351	368.4	356.9	355.7	351.3	357.5	416.3	426.8	421.1
Acod1	0	0	0	0	0	0.1	0.1	0	0.1
Acot1	35.6	39.5	39.9	57.2	58.3	63.5	28.2	28.3	31.8
Acot10	1.2	0.7	1.5	1.2	0.3	0.3	3.2	2.9	2.3
Acot11	0	0	0.1	0	0	0	0.1	0.1	0.1
Acot12	0	0	0	0	0	0	0.2	0.1	0
Acot13	89	78.9	90.3	95.4	92.4	93.9	69.8	73.5	78.7
Acot2	15	14.8	13.2	26	27.7	26.7	16.2	17.5	17.7
Acot3	0.1	0	0.1	0.1	0.1	0.1	0	0.1	0.1
Acot4	0	0	0	0	0	0	0.1	0	0
Acot5	0	0	0	0.1	0.1	0	0	0	0.1
Acot6	0	0	0	0.1	0	0.1	0	0	0
Acot7	102.5	104.7	103.7	100.2	96.4	98.9	134.2	133.1	134.8
Acot8	19.2	20.6	17.6	16.1	15.1	14.3	19.4	16.7	20.4
Acot9	208.3	211.4	191	123.1	127.4	120.2	179.1	180.7	168.7
Acox1	45.4	44.2	45.2	48.6	51.8	49.1	63.7	66.6	61.4
Acox2	0.5	0.4	0.4	8.6	8.2	8.9	1.1	1.3	1
Acox3	3	3.1	2.8	1.1	1.3	1.4	2.9	2.9	2.5
Acoxl	0.1	0	0	0	0	0	0	0.1	0
Acp1	30.9	30.5	31.5	30.3	27.7	29.4	27.7	26.4	26.9
Acp2	14.4	14.1	14.3	11.9	12	12.2	8.5	8.6	9
Acp4	0.1	0	0	0	0	0.1	0	0	0
Acp5	0.1	0	0	0.1	0	0	0.2	0.1	0.2
Acp6	99.3	103.1	105.6	53.3	51.3	54.5	88.1	85.3	80.8
Acp7	0.1	0	0	0.1	0.2	0	0.3	0	0
Acpp	0	0.1	0	0.1	0.1	0.1	1.2	1.2	1.1
Acr	0	0	0	0.1	0.1	0	0	0	0
Acrbp	1.6	1.7	2.3	2.4	1.8	2.2	4.4	4.6	6
Acrv1	0	0	0.1	0	0.1	0	0.2	0.4	0.1
Acsbg1	0.2	0.4	0.5	2.4	1.2	2	3.3	3.1	2.8
Acsbg2	0	0	0	0	0	0	0.1	0.1	0.2
Acsf2	20.6	16.4	18.3	27.8	28.1	29.2	13	14.5	13.9
Acsf3	43.3	46.3	44.2	39.6	39.7	43.4	42.4	45.4	41.9
Acsl1	20.7	19.6	19.9	16.5	15.5	14.5	7	8.1	7.3
Acsl3	42.7	43.1	45	39	39.7	41.9	27.6	28.8	27.9
Acsl4	59.7	51.5	56.8	55.1	55.2	56.2	52.2	55.5	50.9
Acsl5	120.3	128.5	125.5	142.2	139.3	144.8	174.5	173	174.2
Acsl6	0	0	0	0	0	0.1	0	0	0
Acsm1	0	0	0	0	0	0	0	0	0.1
Acsm2	0	0	0	0	0	0	0	0	0
Acsm3	2.5	2.6	2.5	2.3	2.2	2.5	1.4	1.4	1.5
Acsm4	0	0	0	0	0	0	0	0.1	0
Acsm5	0	0	0	0	0	0	0	0	0
Acss1	0.1	0	0.1	0	0.1	0	0	0	0
Acss2	19.8	20.1	20.4	27	26.6	25.5	19.6	18.9	19.1
Acss2os	5.9	5.8	4.6	8.4	6	7.1	4.3	5.8	5
Acss3	0	0	0	0	0	0	0	0	0
Acta1	0.9	0.4	0.8	13.7	10.1	13.2	36.7	42.2	42.8
Acta2	7.4	6.6	7.4	0.2	0.2	0.1	20	20.9	21.7
Actb	4190.9	4152.6	4140.1	3596.7	3786.6	3717	4833.8	4813.9	4936.3
Actbl2	0	0	0	0	0	0	0	0	0
Actc1	0	0.1	0	0.3	0	0.1	0	0	0
Actg1	613.9	588.7	612.5	1135.3	1242.6	1240	821.8	776.4	760.9
Actg2	0.9	0.3	0.4	0	0.3	0.6	0.8	0.9	1.7
Actl10	0.3	0.1	0.1	0.4	0.1	0.4	0.3	0.6	0.1
Actl11	0.1	0.1	0.1	0.1	0	0	0.1	0.1	0.1
Actl6a	276.3	280.3	261.9	240.2	245.8	242.1	235.6	246.1	231.7
Actl6b	0.1	0	0.1	0.1	0	0.1	0.1	0	0
Actl7a	0.1	0	0	0.1	0	0	0.3	0.2	0.7
Actl7b	0	0	0.1	0	0.1	0.1	0.3	0.4	0.7
Actl9	0	0	0	0	0	0	0	0	0
Actn1	121.2	111.9	119.7	161.8	164.6	160.8	231.9	239	242
Actn2	0	0	0	0	0	0	0.1	0.1	0
Actn3	0.2	0.2	0.1	0	0.2	0.1	0.1	0.2	0.4
Actn4	107.1	104.9	107.3	89.9	90.7	87.8	107.7	106.9	112.2
Actr10	75.5	76.4	75.1	73.5	73.5	77.4	65.9	62.3	61.6
Actr1a	175.1	174.5	166.1	139.4	134	135.7	198.7	197	199.1
Actr1b	171.7	175.9	175.8	135.2	127.6	133.9	201.1	203.1	193.1
Actr2	139.4	132.1	133.9	142.5	138.5	144.3	110.9	118.3	102.9
Actr3	127	121.9	120	97	96.4	98.8	103.4	106.6	99.8
Actr3b	0.1	0	0	0.7	0.7	1	0.1	0	0.1
Actr5	29.4	33	27.8	38.6	39.8	33.7	18.7	20.2	18.9
Actr6	11	11.5	10.9	9.7	8.7	10.3	7.3	7	6
Actr8	56.4	66.8	66.8	51.1	48.7	50.1	52.4	53	53.1
Actrt1	0	0	0	0	0	0	0	0	0
Actrt2	0	0	0	0	0	0	0.1	0	0
Actrt3	0	0	0	0	0	0	0.2	0	0
Acvr1	10.1	10.1	9.5	9	9.8	9.2	10.9	11.8	11.6
Acvr1b	23.4	21.4	23.1	14	14.5	14.1	17.4	18.3	16.3
Acvr1c	0	0	0	0.1	0.1	0.1	0.1	0	0.1
Acvr2a	25.2	22.9	24.1	29.3	25.7	26.4	15.2	18.2	15.9
Acvr2b	1	1	1	2.3	2	2.1	1	1	0.9
Acvrl1	0.7	0.7	0.7	0.1	0	0.1	0.1	0.1	0.1
Acy1	12.8	11.5	12.7	17.9	16.5	15.8	11.7	12.1	12.4
Acy3	4.8	4.5	3.7	6	5.7	5.5	5.1	4.6	5
Acyp1	8.2	9.1	9.5	14.6	17.8	12.8	8.1	8.3	7.1
Acyp2	0	0	0	0	0	0	0	0	0
Ada	28	30	29.2	50.3	45.2	43.1	26.3	26	25.6
Adad1	0	0	0	0	0.1	0.1	0	0	0
Adad2	3.3	4.4	2.1	50.7	51.7	48.9	8.4	8.4	9.7
Adal	6.1	5.9	5.3	5.5	5.1	5.8	4	4.2	3.8
Adam10	126.4	117.9	128.2	107.7	99.9	107.4	89.5	93.8	85.8
Adam11	0.3	0.4	0.3	1.7	1.4	1.5	0.6	0.6	0.7
Adam12	0.3	0.2	0.3	0	0	0.1	17.1	18	14.7
Adam15	210.6	207.1	206.8	115.7	111.6	111.4	236.7	234.6	240.3
Adam17	8.9	9.5	9	8.8	8.8	9.1	6.4	6.8	5.7
Adam18	0	0	0	0	0	0	0	0	0
Adam19	0	0	0	0	0	0	0	0	0
Adam1a	1.1	1.6	1.4	1	0.4	0.9	2	2.3	1.4
Adam1b	0.4	0.5	0.3	0.2	0.1	0.1	0.7	0.5	0.4
Adam2	0	0	0	0	0	0	0	0	0
Adam20	0	0	0	0	0	0	0	0	0
Adam21	0.4	0.1	0.5	0.1	0.1	0.3	0.1	0.1	0.1
Adam22	0.1	0.2	0.2	1.5	1.6	1.5	0.1	0	0
Adam23	0	0	0	0	0	0	0	0	0.1
Adam24	0	0	0	0	0	0	0	0	0
Adam25	0	0	0	0	0	0	0	0	0
Adam26a	0	0	0	0	0	0	0	0	0
Adam26b	0	0	0	0	0	0	0	0	0
Adam28	0	0	0	0	0	0	0	0	0
Adam29	0	0	0	0	0	0	0	0	0
Adam3	0	0	0	0	0	0	0	0	0
Adam30	0.1	0.1	0	0	0.1	0.1	0.2	0.2	0
Adam32	0.1	0.1	0.1	0.1	0.1	0	0	0	0.1
Adam33	0	0	0	0.1	0.1	0.1	0	0	0
Adam34	0	0	0	0	0	0	0	0	0
Adam39	0	0	0	0	0	0	0	0	0
Adam4	0.2	0.1	0.2	0	0.2	0.4	0.2	0.4	0.1
Adam5	0	0	0	0	0	0	0	0	0.1
Adam6a	0	0	0	0	0	0	0	0	0
Adam6b	0	0	0	0	0	0	0	0	0
Adam7	0	0	0	0	0	0	0	0	0
Adam8	6	5.7	5.8	22.6	22.3	20.4	18.1	17.9	19.5
Adam9	80.4	72.3	76.6	57.2	58.3	55.7	43.2	44.8	38.4
Adamdec1	0	0	0	0	0	0	0.1	0	0
Adamts1	124.1	128.1	138.2	309.1	301	296.3	81	84.5	80.2
Adamts10	0.5	0.4	0.5	0.6	0.6	0.7	0.3	0.3	0.3
Adamts12	2.3	2	2.1	0.4	0.6	0.4	14	14.2	13
Adamts13	0	0	0	0	0	0	0.1	0.1	0.1
Adamts14	1.8	1.7	1.7	0.1	0.1	0.1	1.4	1.4	1.3
Adamts15	0	0	0	0	0	0	0	0	0
Adamts16	0.1	0	0.1	0	0	0	0.2	0.2	0.3
Adamts17	0	0.1	0.2	0	0.1	0	0	0.1	0.1
Adamts18	0	0.1	0.1	0	0	0	0	0	0
Adamts19	0	0	0	0	0	0	0	0.1	0
Adamts2	0.1	0.3	0	0	0	0	0	0	0.1
[truncated: 22,955 more rows]

## Sheet: Runx1KO 2FC, FDR <0.05
Feature	Log2FC	FDR
Mal	9.68	7e-305
Slc2a3	8.92	1.5e-246
Krt8	8.72	2e-197
Eps8l2	8.47	7e-305
Mpzl2	8.25	2.4e-276
Fermt1	8.23	4.4e-167
Grb7	8.08	7e-305
Cntn2	8.07	1.6e-152
S100a14	7.68	5.6e-185
Large2	7.64	7.1e-166
B230206H07Rik	7.56	1.4e-194
Tekt5	7.54	4e-138
B3gnt3	7.54	2.6e-264
Fxyd2	7.53	2.3e-110
Rassf6	7.43	1.6e-164
Fam110c	7.36	2.4e-124
Unc13d	7.33	7e-305
Entpd3	7.33	1.7e-174
Car9	7.25	1.6e-164
Bst1	7.17	7e-305
Tmem51	7.12	8.6e-95
H60c	7.1	1.2e-103
2021-09-03	7.06	5.7e-139
Mdfi	7.01	9.5e-91
Mybpc2	6.98	1.1e-219
Gm3336	6.97	2.3e-98
Serpinb5	6.96	6.4e-162
Padi4	6.95	8.7e-171
Capsl	6.95	2.5e-170
Arfgef3	6.94	7.5e-170
Nxf7	6.9	1.8e-91
2310007B03Rik	6.87	1.2e-125
Psca	6.83	2.6e-128
Kif12	6.83	2e-84
Itgb4	6.83	7e-305
Il24	6.81	4.2e-110
Sult4a1	6.8	3.3e-127
Mpzl3	6.79	6e-92
Krt19	6.77	1.6e-288
Vav1	6.72	1.7e-93
Pkp3	6.72	3e-283
Lypd3	6.71	1.5e-122
Hpn	6.71	2.8e-97
Ano9	6.7	5e-122
Lypd5	6.69	2.3e-134
Prss35	6.65	4e-289
Ybx2	6.62	2.8e-97
Fgfbp1	6.62	4.3e-126
Cldn9	6.6	3.1e-165
B230344G16Rik	6.56	3.9e-115
Shtn1	6.54	2.6e-173
2610528J11Rik	6.5	2.9e-74
Tert	6.48	3e-123
Cutal	6.47	2.8e-172
Prom1	6.46	7e-305
Eppk1	6.45	2.2e-143
Krt18	6.43	1.9e-90
Tmem125	6.42	5.9e-79
A630095E13Rik	6.42	4.4e-79
Crb3	6.4	7e-305
Spi1	6.39	6.3e-78
Slc44a3	6.37	4.2e-81
Macc1	6.35	5.6e-69
Plet1	6.34	3.1e-87
Tmem266	6.27	5.1e-99
Mctp2	6.17	3.7e-254
Inpp4b	6.17	1.2e-118
Cep126	6.11	2e-122
Eps8l1	6.07	6.5e-201
Sult2b1	6.06	5.1e-107
Rnf39	6.06	3e-83
Phlda2	6.02	4e-76
Ttc9	6	4.9e-120
Tmc4	6	3.9e-264
Lsr	5.97	2e-275
Dmkn	5.97	7e-305
Ocln	5.95	5.4e-96
Pof1b	5.92	1.3e-57
Fxyd3	5.92	1.3e-57
Glrb	5.91	6.9e-186
Laptm5	5.89	2.3e-93
Tmem184a	5.85	7e-305
Cntfr	5.8	1.2e-77
Lamb3	5.78	7e-305
Zfp185	5.77	4.9e-135
Slc23a3	5.71	2e-197
Arhgap40	5.7	4.5e-93
Hpcal4	5.68	7.7e-54
Ucp2	5.67	7e-305
Gm14685	5.67	4.8e-81
DXBay18	5.67	4.8e-81
Shank3	5.65	9.5e-92
Inhbe	5.65	1.1e-58
Strc	5.64	2.7e-69
Camsap3	5.62	7e-305
Fgf9	5.61	9.3e-66
Ano1	5.54	8.3e-73
Fut1	5.52	6e-58
Adgrb1	5.52	6.3e-172
Rhox2d	5.49	4.1e-47
Oas3	5.49	5.2e-52
Tmc7	5.47	3.5e-74
Myh14	5.46	7e-305
Rtn1	5.41	1.2e-59
Dpep1	5.41	7e-305
3110039M20Rik	5.41	3.5e-90
Tgm1	5.4	5.1e-69
Tacstd2	5.39	4.9e-49
Sorbs2	5.39	7e-305
Ssu2	5.38	9.4e-45
Smoc1	5.37	4e-184
Slc6a12	5.36	9.3e-61
Mkrn2os	5.35	2e-67
Slc4a8	5.34	7e-305
Ifnlr1	5.34	1.6e-142
Nr3c2	5.33	4e-95
Krt14	5.32	2.6e-85
Kif1a	5.31	4e-52
4930455G09Rik	5.31	4.1e-43
G630025P09Rik	5.25	2.5e-101
Dennd1c	5.25	1.7e-59
Tmem102	5.24	3.5e-101
Col13a1	5.24	1.5e-41
Ly6g6c	5.21	6.2e-58
Hgfac	5.21	2.4e-89
B4galnt3	5.21	7e-305
2021-09-04	5.16	6.6e-147
Slc6a13	5.14	1.3e-39
Ppp1r14c	5.14	1.2e-43
Thbs2	5.13	1.3e-45
Plet1os	5.12	2.6e-41
Phyh	5.12	1.2e-85
Esrp1	5.12	3.4e-43
Smim22	5.11	3.6e-51
S100a1	5.05	1.3e-78
Gcnt3	5.04	1.3e-101
Slc37a1	5.02	1.8e-87
Sh2d4a	5.01	5e-299
Ggt1	5.01	4.3e-64
Naaladl2	5	1.7e-38
Olfml2a	4.99	1.1e-38
Sfn	4.94	7e-305
Ppargc1b	4.94	4.8e-81
Gtf2a1l	4.94	5.1e-43
Ppm1j	4.93	7.6e-126
AA986860	4.93	7e-305
Ldhd	4.91	1.3e-49
Gpr4	4.91	3.2e-44
Epha1	4.9	9.7e-291
Map3k21	4.88	4.5e-49
Grhl2	4.87	8.3e-66
Rtn4rl2	4.86	1.2e-39
Gpr87	4.85	1.1e-61
Mas1	4.82	1.5e-33
Gas7	4.8	7e-305
Col4a3	4.8	7e-305
Csf1r	4.78	1.2e-57
Creg2	4.77	1.4e-32
Dll1	4.76	1.1e-158
Tmem100	4.75	3.1e-32
Trim6	4.73	8.8e-45
Lgi4	4.7	3.6e-41
Gm13544	4.69	2.1e-44
Fut2	4.68	3.2e-34
Mfsd4b5	4.67	2.3e-63
Tmc8	4.66	3.1e-48
Foxj1	4.65	7e-305
Mesp2	4.63	1.6e-51
Krt4	4.63	2.7e-30
Adap1	4.62	3.7e-246
Cpne7	4.6	3.2e-93
Rhox2h	4.59	8.2e-64
Wdr72	4.57	1.1e-90
Afap1l1	4.57	7e-305
St3gal6	4.56	3.5e-96
Oas1a	4.56	5.2e-53
Lmntd2	4.56	1e-65
Krt20	4.56	5.9e-44
Muc20	4.55	8e-29
Cnmd	4.52	1.7e-28
Dkkl1	4.51	8.8e-37
Fbp2	4.5	7.6e-34
Cdh16	4.5	7e-305
Tmem252	4.49	2.3e-258
Rtn4r	4.49	1.1e-64
Lncenc1	4.48	2.5e-122
Ckmt1	4.47	1.6e-90
Card14	4.47	1.9e-187
AU018091	4.46	3e-30
Il17d	4.45	4.5e-35
Gpa33	4.45	1.3e-141
Ctsc	4.41	1.7e-207
Gm1600	4.4	2.5e-52
Cblc	4.39	6.7e-37
Lair1	4.37	1.6e-28
Rhox2g	4.36	4.5e-26
Kcnk4	4.36	7e-305
Wnt7a	4.34	1e-224
Themis	4.34	2.2e-29
Fxyd6	4.34	1.1e-30
Kazn	4.33	5.6e-115
Spef2	4.3	5.6e-67
Kank1	4.3	2.9e-238
Adgrg1	4.28	7e-305
Pcolce2	4.27	2.2e-80
Napsa	4.27	9.9e-194
Rab15	4.23	9.1e-48
Pax5	4.23	2.9e-57
Lpar5	4.22	3.1e-26
Krt25	4.22	7.2e-41
Mpig6b	4.21	6.7e-24
Spin2c	4.2	4.6e-39
Sh3tc1	4.2	6.7e-138
Bok	4.2	7e-305
Izumo1	4.19	1.5e-23
Btn1a1	4.15	3.1e-73
Gm38410	4.14	2.8e-27
Acox2	4.13	1.4e-105
Plekhs1	4.11	1.3e-115
Phf19	4.09	5.6e-43
Klk8	4.09	4.3e-30
Gm10439	4.09	1.2e-166
Gca	4.09	2e-171
Mafb	4.08	1.1e-43
Cnksr1	4.07	7e-305
Cdh18	4.07	5.3e-25
Srcin1	4.06	1.1e-28
Tmem267	4.04	7e-305
Tbx1	4.04	1.4e-30
Pdzd2	4.04	7e-305
ccdc198	4.04	1.5e-42
Krt17	4.03	2e-23
Gm30223	4.03	8.3e-53
Gbp8	4.03	1.7e-21
Flrt3	4.03	2.1e-124
Lpin3	4.01	5.1e-111
Atp2c2	4.01	3.4e-39
Sned1	3.99	1.3e-159
D630041G03Rik	3.99	4.9e-33
Usp43	3.98	5.4e-267
Fam57b	3.97	7.3e-48
Dok7	3.97	3.3e-35
Zfp941	3.96	4.9e-72
Fgf15	3.96	1.8e-22
C130073F10Rik	3.94	7.5e-26
Acta1	3.94	2.8e-80
Perp	3.93	7e-305
Terb2	3.92	1.5e-39
Xlr3a	3.91	1.4e-224
Snai3	3.9	3.8e-45
Cngb1	3.89	7.4e-88
Rnf183	3.88	8.3e-83
Wfdc2	3.84	7e-305
Prkcz	3.84	1.2e-67
Tnnc2	3.82	2.6e-155
Slc52a3	3.81	7e-305
Sgcd	3.81	2.9e-153
Nlrc5	3.8	4.1e-76
Mslnl	3.8	9e-59
Fbxo41	3.8	3.4e-65
Nrxn3	3.79	5.4e-46
Gm4907	3.79	3.3e-34
Gal3st1	3.79	6.4e-41
Acacb	3.79	1e-88
Pde1c	3.78	1.5e-21
Rsad2	3.77	4.8e-39
Cpm	3.75	6.9e-94
Usp18	3.74	1e-40
Slc5a5	3.74	6e-56
Cyfip2	3.73	4.9e-70
Clic5	3.73	7e-305
Cd74	3.72	6.9e-51
Ache	3.72	3.7e-24
Zfp982	3.71	2.5e-18
Wnt11	3.71	5.4e-39
Unc13b	3.71	3e-22
Ptprb	3.71	3.3e-19
Cst6	3.71	1.2e-72
Aldoc	3.71	1.1e-39
Ccdc68	3.7	2.5e-24
Xlr3b	3.69	1.8e-225
Lcn2	3.69	7e-305
Gm15107	3.69	4.5e-55
Wnk2	3.68	1e-33
Tchh	3.68	3e-257
Gm15080	3.68	9.8e-94
Btbd17	3.68	4.4e-27
Adora1	3.68	7e-305
Zdhhc23	3.67	5.1e-26
Asb16	3.67	1.1e-21
Adad2	3.67	8.9e-48
Klk6	3.66	3.4e-17
Rem2	3.65	5.5e-38
Dio1	3.63	7.2e-17
Akap3	3.63	3.9e-18
Aatk	3.63	4e-21
3110070M22Rik	3.63	1.4e-51
Hs3st6	3.62	5.4e-45
Pkp1	3.61	3.8e-19
Gmfg	3.6	7.8e-18
Sorbs2os	3.59	2.7e-20
Klk10	3.59	2.6e-50
B3gnt7	3.59	1.2e-17
Tpm2	3.58	1.4e-37
D630039A03Rik	3.57	2.7e-53
Rab17	3.56	1.5e-22
Gm20756	3.56	3.1e-62
Luzp4	3.55	9.1e-203
Map3k5	3.54	3.7e-126
Btn2a2	3.54	1.6e-60
Zfp985	3.53	2.7e-25
Slc6a1	3.53	9.3e-16
Slc25a48	3.53	4e-158
Krt7	3.53	4.2e-59
4833420G17Rik	3.53	7e-305
Mybph	3.52	3.1e-59
Gm10825	3.52	4.4e-21
Arhgap8	3.52	5.4e-21
Upb1	3.51	3.3e-84
Slc13a2	3.51	7.2e-18
Prr19	3.51	1.3e-28
Pdzk1ip1	3.51	6.6e-44
Epn3	3.5	2.4e-154
Col4a4	3.49	7e-305
Spire1	3.46	6.1e-160
Rdh12	3.46	3.1e-23
Gm20744	3.46	4.9e-20
Cys1	3.46	4.5e-150
Ptn	3.45	7.3e-15
Bcam	3.45	7e-305
Gpr50	3.44	3.5e-17
Cpne5	3.44	1.7e-60
Btc	3.44	3.7e-80
Sbsn	3.42	7e-305
Pstpip1	3.42	1.1e-99
Gstm6	3.42	4.8e-34
2010016I18Rik	3.42	1.7e-17
Akr1c19	3.41	1.2e-14
Paip1	3.39	7e-305
Nqo1	3.39	7e-305
Cnfn	3.39	1.3e-27
Zfp951	3.38	5.3e-63
Oit1	3.38	2.8e-14
Dennd2d	3.38	7.8e-213
Nap1l2	3.36	4.6e-18
Fmr1nb	3.36	5.4e-120
Arhgef16	3.36	7e-305
Ripor3	3.35	5.6e-35
Prss22	3.35	1.3e-23
Evpl	3.35	4.7e-123
Aff3	3.35	1.8e-14
Trim29	3.33	9.2e-18
Prss8	3.33	1.9e-62
Il5ra	3.32	9.9e-15
Zfp979	3.31	7.1e-66
Ppfibp2	3.31	9.9e-14
Rsph4a	3.3	7.5e-22
Synpo2l	3.29	2.3e-74
Gna15	3.29	6.4e-135
Dact2	3.29	1.3e-190
Cdhr2	3.29	6.4e-24
4930539E08Rik	3.28	3e-41
2410012E07Rik	3.27	1.3e-18
Ttc39a	3.25	2.2e-180
Hmgcs2	3.25	7.6e-48
Qrich2	3.24	2.4e-19
Sema6a	3.23	3.4e-83
Ctla2b	3.23	9.4e-15
Cd28	3.23	7.5e-14
Ttll10	3.21	3.5e-15
Tmprss4	3.21	7.8e-13
Slc22a7	3.21	1.2e-13
Tshz2	3.2	6e-26
Sgsh	3.2	7.4e-194
Mpp3	3.2	1.1e-79
Selenbp1	3.19	1.7e-21
Dock8	3.19	6e-287
Crct1	3.19	2.6e-14
Fam167a	3.18	3.2e-14
Cryl1	3.18	7.1e-44
Tmem116	3.17	1.3e-26
Alox12b	3.17	3.2e-13
Trpv4	3.16	7e-305
Tent5d	3.15	1.4e-17
Olfr368	3.15	2.5e-12
Hcrtr1	3.15	3e-28
Cgn	3.15	7e-305
Tfec	3.14	2.6e-18
Sncaip	3.14	1e-15
Miat	3.13	1.3e-13
Ctla2a	3.13	4.2e-12
Ccdc13	3.12	1.3e-17
Spint2	3.11	7e-305
Proser2	3.11	7e-305
Adam22	3.1	1.3e-93
Dmrtc1b	3.09	1.4e-12
Crocc2	3.09	6.5e-22
Car12	3.09	7e-305
Scn11a	3.08	1.8e-12
Gbp9	3.07	1.2e-21
Dpp6	3.07	1.4e-14
Lama3	3.06	7e-305
Zan	3.04	2.7e-52
Samd12	3.04	4.5e-14
Prom2	3.04	4.2e-12
Npr2	3.04	5.9e-149
EU599041	3.04	1.1e-22
Dusp9	3.04	5.7e-156
Tecta	3.03	1e-14
Pard6b	3.02	7e-305
Nap1l3	3.02	3.4e-57
Mx2	3.02	6.6e-28
Elavl4	3.02	6.2e-12
Trpv2	3.01	1.8e-20
Cxcl16	3.01	1.1e-36
Tslp	2.99	9.9e-21
Rtl5	2.99	2.2e-19
Ptger4	2.99	1.1e-217
5830444B04Rik	2.99	8.2e-18
Ifih1	2.98	2.2e-40
9130230L23Rik	2.98	5.1e-12
Nnt	2.97	7e-305
Umod	2.96	8.1e-11
Ccdc151	2.96	8.4e-31
E330020D12Rik	2.95	2.1e-56
Vax1	2.94	1.5e-19
Ptpn3	2.93	1.1e-229
4930467J12Rik	2.93	2.2e-11
Rnf152	2.92	7.5e-12
Patl2	2.92	1.5e-12
Mir1199	2.92	8.3e-37
Scnn1a	2.91	1.1e-32
Psg17	2.91	1.1e-11
Gm10636	2.91	2.7e-13
Mtus2	2.9	1e-12
Mat1a	2.9	2.1e-10
Apobr	2.9	5.8e-283
Trpv3	2.89	2.3e-16
Csf3	2.89	1.1e-34
Gm13648	2.88	3e-10
Cyb561	2.88	5.6e-10
9930014A18Rik	2.88	6.5e-74
Prodh	2.87	5.8e-208
Tsix	2.86	4.6e-10
Ly6a	2.86	2.9e-59
Itgal	2.86	1.7e-11
Tspoap1	2.85	5.6e-11
Oas1c	2.85	2.1e-24
Fcho1	2.85	5.6e-126
3300005D01Rik	2.85	8.6e-67
Sgk2	2.84	9.5e-17
Notch4	2.84	1.2e-37
Hmx1	2.84	1.1e-10
Grin1	2.84	3.5e-10
Cpn1	2.84	9.3e-26
Tex101	2.83	1.4e-271
Actr3b	2.83	1.2e-11
Vnn3	2.82	3.8e-11
Nppb	2.81	3.7e-16
Fam84b	2.81	7e-305
Dnajc22	2.81	1.5e-33
Slurp1	2.8	3.5e-10
Sigirr	2.8	1.8e-29
Pak6	2.79	7.6e-29
Foxg1	2.79	1.4e-09
Ell3	2.78	2.2e-37
Zfp773	2.77	4e-11
Dapk2	2.77	3e-10
2310002F09Rik	2.77	1.8e-09
Gjb5	2.76	1.1e-21
Folr1	2.76	4.5e-58
Gpx2	2.75	2.3e-09
Fhad1	2.75	2.3e-09
Six3	2.74	3.7e-12
Neu2	2.74	2.3e-11
Mlf1	2.74	7e-305
Gstm7	2.74	2.8e-25
Wdfy4	2.73	9e-17
Ngef	2.73	5.8e-18
Itgb6	2.73	7.4e-18
Chmp4c	2.73	1.1e-139
Arhgef37	2.73	1.8e-19
Zfp518b	2.72	1.2e-11
Gm16136	2.72	3.9e-09
4930486L24Rik	2.72	4e-09
Oasl1	2.71	8.3e-15
Prss16	2.7	3.3e-37
Mir8116	2.7	1.1e-09
Cd7	2.7	6.7e-10
Ablim3	2.7	2e-09
Gdf15	2.69	3.8e-284
Dclk3	2.69	2e-87
Clec2f	2.68	4.5e-66
Rhox4g	2.67	7.2e-09
Rhox4a	2.67	7.1e-09
Pklr	2.67	3e-15
Frmd4b	2.67	2.3e-172
Unc5cl	2.66	3.6e-13
Gm14124	2.66	6.4e-34
Hsd11b2	2.65	2.5e-31
Cyp21a1	2.65	1.5e-11
Ankrd6	2.65	1.5e-13
Wdr93	2.64	1.1e-11
Morc1	2.64	1.8e-09
Lmo7	2.64	7e-305
Tmem51os1	2.63	1.4e-08
Lmtk3	2.63	9.9e-76
6430531B16Rik	2.63	9.7e-10
Patj	2.62	7e-305
Osr2	2.62	1.3e-180
Myb	2.62	2.9e-22
Entpd2	2.62	3.3e-18
Csf3r	2.62	4.3e-14
B4galnt4	2.62	4e-62
Zc3h12d	2.61	1.5e-10
Llgl2	2.61	7e-305
Kank3	2.61	8.6e-43
Cdyl2	2.6	1.8e-190
5031434C07Rik	2.6	2.2e-08
Scel	2.59	7e-305
Npnt	2.59	7e-305
Lcp1	2.59	4.2e-13
2610035D17Rik	2.59	1.1e-107
Unc13a	2.58	1.1e-64
Gm2381	2.58	1e-12
Fbxo16	2.58	1.9e-09
Cyp46a1	2.58	6.8e-27
BC021767	2.58	1.7e-35
A530016L24Rik	2.58	2.8e-12
Stx3	2.57	7e-305
Nbl1	2.57	1.1e-106
Mfap5	2.57	1.7e-27
Lrrc31	2.57	3.2e-08
Fbxo2	2.57	3.3e-289
Cldn8	2.57	2.4e-08
Spata20	2.56	5.9e-21
Pm20d2	2.56	2.6e-08
Gnao1	2.56	8.2e-26
Ece2	2.56	5.2e-23
Aph1c	2.56	1e-50
2010300C02Rik	2.56	3.7e-08
Papln	2.55	2.2e-19
Gjb3	2.55	1.3e-74
Cyp2s1	2.55	7.5e-12
Crybg2	2.55	5.8e-18
Ly6g6d	2.54	4.5e-09
Gng13	2.54	4.1e-59
Fam187b	2.54	4.5e-08
Slc4a5	2.53	1.7e-88
Dgat2	2.53	3.9e-58
Ttc39aos1	2.52	2.1e-21
Gm15114	2.52	4.6e-49
Foxl2os	2.52	5.8e-08
Fahd2a	2.52	1.1e-10
Camta1	2.52	1.1e-180
2610028E06Rik	2.52	5.9e-08
Ppm1n	2.51	2e-09
Il18rap	2.51	1.9e-58
Ces5a	2.51	3.5e-08
Angel1	2.51	6.8e-101
Abca4	2.51	5.4e-42
4930556M19Rik	2.51	4.5e-65
Serpine2	2.5	2.5e-08
Fetub	2.5	3.5e-28
Bglap3	2.5	1.1e-38
Arhgap27	2.49	7e-305
Tmem28	2.48	3.8e-08
Gramd1b	2.48	6.3e-129
Dhcr24	2.48	7e-305
Itm2a	2.47	4.8e-20
Gm26641	2.47	7.2e-08
Amdhd1	2.47	7.5e-09
Kcnip3	2.46	1.4e-07
Tgfa	2.45	2.2e-81
Tmem139	2.44	1.4e-08
Il15ra	2.44	1.6e-14
G730013B05Rik	2.44	1.8e-07
Epb41l4b	2.44	1e-07
Sfrp5	2.43	1.7e-08
Rab44	2.43	1.7e-07
Insl3	2.43	1.6e-34
Gjb4	2.43	1.4e-260
Fgd4	2.43	7e-305
Dppa2	2.43	3.7e-39
Zfp385b	2.42	1.3e-07
Gm10451	2.42	2.2e-07
Dll4	2.42	6.4e-14
Gm12602	2.41	1.4e-07
Cbr2	2.41	3e-169
4930511M06Rik	2.41	3.6e-11
Zfp300	2.4	6.3e-12
Slc47a1	2.4	3e-07
Oas2	2.4	1.8e-07
E330009J07Rik	2.4	2.9e-74
Cbfa2t3	2.4	3.3e-19
Slc46a2	2.39	3.3e-07
Rhox2e	2.39	3.3e-07
Pde4c	2.39	1.2e-10
Klf2	2.38	7e-305
Casz1	2.38	7.8e-226
Slc18a1	2.37	2.5e-09
Mbp	2.37	1.8e-30
M1ap	2.37	1.4e-07
Hkdc1	2.37	2.8e-07
Dnajb13	2.37	2.5e-07
Kif17	2.36	3.1e-09
Dnah10	2.36	1.2e-09
Dagla	2.36	4.8e-70
Tspan13	2.35	2.7e-20
Tns4	2.35	2e-19
Tdrd12	2.35	3.5e-08
Slc22a15	2.35	4.6e-73
Pxt1	2.35	4.1e-08
Ppp1r1b	2.35	4.3e-07
Camk1g	2.35	1.7e-25
Areg	2.35	6.7e-48
Cyp4f17	2.34	1.7e-14
Matn4	2.33	2.1e-18
Ltk	2.33	1.1e-66
Clgn	2.33	4.1e-08
2210417A02Rik	2.33	6.1e-07
Frmpd1	2.32	2.5e-07
Ccdc120	2.32	4.8e-283
Nipal1	2.31	3.8e-40
Mirt1	2.31	3.3e-66
1700110K17Rik	2.31	5.8e-07
Slitrk5	2.3	8.1e-07
Obscn	2.3	1.4e-08
Mro	2.3	3.1e-08
Etnk2	2.3	1.9e-07
AI661453	2.3	7e-305
Wnt7b	2.29	7e-305
Rgn	2.29	1e-06
Rab11fip4	2.29	4e-55
Plekhn1	2.29	4.3e-112
Mfsd2a	2.29	4.2e-09
Kif27	2.29	4e-09
Il18r1	2.29	6.7e-07
Gm4961	2.29	2.7e-14
Clstn3	2.29	2.4e-109
4930562C15Rik	2.29	1.1e-10
1700001C19Rik	2.29	3.2e-16
Mir7080	2.28	1e-06
Hspa1b	2.28	2.1e-16
Gm32926	2.28	1.2e-06
Cnp	2.28	8.9e-173
Trim69	2.27	9e-09
Trim66	2.27	7.7e-14
Pde4d	2.27	2e-56
Efhd1	2.27	5.4e-09
Tmprss2	2.26	4.4e-07
Slc4a11	2.26	7e-305
Scnn1g	2.26	9.7e-09
Pcyt1b	2.26	1.1e-121
Mitf	2.26	7e-49
Itgae	2.26	1e-12
Cln3	2.26	4e-77
Acap1	2.26	4.3e-09
Ifit1	2.25	3.4e-08
Slc17a9	2.24	3.8e-08
Platr14	2.24	6.1e-08
Matn1	2.24	1.1e-08
Hspa1a	2.24	5.2e-13
Acvr1c	2.24	1.9e-06
Ackr2	2.24	7.9e-08
2610203C22Rik	2.24	9e-07
Spdye4b	2.23	4.4e-07
Nlrc3	2.23	5.9e-10
Ly6g	2.23	1.9e-06
Stkld1	2.22	1.1e-10
Rhox2a	2.22	2.2e-06
Rbpjl	2.22	1.6e-07
Nkpd1	2.22	2e-14
Jag2	2.22	1.8e-23
Ceacam1	2.22	5.7e-16
Rabggta	2.21	6.2e-287
Ephx1	2.21	7e-305
Procr	2.2	7e-305
Krt79	2.2	6.9e-07
Sema3b	2.19	1.2e-23
Prkch	2.19	1.1e-10
Mgat4a	2.19	3e-06
Gstm1	2.19	7e-305
1700066B19Rik	2.19	1.5e-06
Sema4f	2.18	3e-07
Hrct1	2.18	8.6e-11
Cdc42bpg	2.18	7e-305
Myo1d	2.17	8e-302
Gm19619	2.17	2.1e-06
Aldh6a1	2.17	5.4e-51
Ptpru	2.16	7.2e-08
Grin1os	2.16	3.8e-06
Trim34b	2.15	1.3e-07
Tbkbp1	2.15	7.7e-10
Sash1	2.15	6.7e-237
S100a13	2.15	3e-17
Mir5107	2.15	5.9e-07
Lypd8	2.15	4.6e-06
Gramd1c	2.15	6e-47
Gch1	2.15	9.5e-24
Tnf	2.14	9.3e-14
Slc2a1	2.14	7e-305
Rflnb	2.14	3.1e-245
Prss33	2.13	5.9e-06
Emp2	2.13	7e-305
Dlx1	2.13	4.1e-32
C1qtnf4	2.13	1.4e-10
Adam11	2.13	1.1e-23
St8sia1	2.12	3.3e-26
Plat	2.12	7e-305
Fzd3	2.12	9.1e-155
2010204K13Rik	2.12	3.8e-50
Zar1	2.11	5e-06
Crip1	2.11	1.2e-23
Cfap74	2.11	1.1e-07
Cd33	2.11	3.4e-07
Slc45a3	2.1	6.6e-06
Sh3yl1	2.1	1.1e-98
Gm14819	2.1	4.2e-07
Gm14632	2.1	4.2e-07
Gm10486	2.1	4.2e-07
Gm10230	2.1	4.2e-07
Gm10147	2.1	4.2e-07
Gm10096	2.1	4.2e-07
Gm10058	2.1	4.2e-07
Fam107a	2.1	1.9e-11
Ezr	2.1	7e-305
Vav3	2.09	8.5e-06
Phyhipl	2.09	8.7e-177
Cyp24a1	2.09	8.5e-06
Ccnd2	2.09	7e-305
Sytl1	2.08	1.6e-21
Rasgef1c	2.08	9.4e-06
Krt16	2.08	8.7e-06
Cyp2c23	2.08	6.4e-06
Kcnq1	2.07	6.6e-07
Gjb1	2.07	1.1e-05
Fndc9	2.07	1.1e-05
Upk3bl	2.06	1.5e-09
Tmem37	2.06	1.8e-57
Slc13a2os	2.06	1.1e-05
Plk5	2.06	8.1e-10
P4ha3	2.06	4.3e-12
Ifi27l2a	2.06	9.2e-11
Cldn6	2.06	1e-05
Abcc8	2.06	1.2e-05
Slc30a2	2.05	3e-06
Slc22a22	2.05	1.3e-05
Rwdd3	2.05	8.5e-10
Pigr	2.04	1.4e-05
Klrc1	2.04	1.4e-05
Dusp2	2.04	7.3e-152
2210011C24Rik	2.04	3.1e-126
Zfp493	2.03	3.5e-07
Tmem144	2.03	2.4e-41
Pnma5	2.03	7e-305
Pcnx2	2.03	1.6e-05
Ly6c1	2.03	2e-39
Gpbar1	2.03	5.5e-10
Fam213a	2.03	8.2e-178
Cpne8	2.03	1.2e-59
Raet1e	2.02	4.2e-165
Flywch2	2.02	1.7e-05
Xlr3c	2.01	1.3e-148
Them6	2.01	3.9e-266
Morc4	2.01	7e-305
Dyrk4	2.01	2e-38
Tmem145	2	4.2e-08
Stard8	2	1.8e-05
Sptbn2	2	2.5e-37
Lad1	2	7e-305
9230112J17Rik	2	1.7e-05
4930461G14Rik	2	9.1e-24
Slit3	1.99	1.4e-05
Slc7a7	1.99	1.7e-37
Psapl1	1.99	2.5e-05
Tmem8b	1.98	3.3e-59
Myzap	1.98	1.2e-74
Klk12	1.98	2.6e-05
Aspa	1.98	1.2e-08
Tmem231	1.97	1.1e-71
Tigit	1.97	1e-76
Tgm5	1.97	2.9e-05
Mok	1.97	7.2e-95
Lama2	1.97	1.1e-05
Erbb3	1.97	2.3e-122
Elf3	1.97	3.1e-294
Cdk3-ps	1.97	2.7e-17
5430421F17Rik	1.97	2.9e-05
Spata13	1.96	1.4e-81
Perm1	1.96	7.1e-18
Nupr1	1.96	9.1e-254
Ly6g6e	1.96	3.2e-05
Bcar3	1.96	3.8e-284
Rapgefl1	1.95	5.3e-61
Mir6901	1.95	3.5e-05
Igsf9	1.95	5.1e-164
Ifi209	1.95	2e-07
Gsg1	1.95	2e-05
Cyp2j13	1.95	3.3e-05
Akna	1.95	8e-42
Ralgds	1.94	1.9e-41
Ly6e	1.94	7e-305
Adam8	1.94	1.4e-138
Trank1	1.93	1.4e-08
Clec1a	1.93	3.9e-05
Bicdl2	1.93	4.7e-16
Ttn	1.92	5e-15
Tbc1d16	1.92	1.6e-47
P4htm	1.92	5.3e-16
Ovol1	1.92	4.7e-12
Hbb-bh2	1.92	3.8e-05
Gm14139	1.92	2e-41
Fos	1.92	7e-305
Acsbg1	1.92	2.7e-08
Rph3al	1.91	6e-95
Rbks	1.91	6e-23
Pla2g7	1.91	7.1e-147
Mascrna	1.91	5.8e-14
Lrrc56	1.91	8.2e-24
Ggt6	1.91	6.7e-07
Eprn	1.91	1.8e-06
Tmie	1.9	9.9e-09
Rab11fip4os1	1.9	1.2e-07
Fgl1	1.9	4.6e-06
2310016G11Rik	1.89	6.2e-05
1700123J17Rik	1.89	6.1e-05
Trim34a	1.88	2.1e-08
Stap2	1.88	2.5e-48
Rnf223	1.88	2.4e-69
Ptprr	1.88	3.1e-07
Prex2	1.88	1.1e-05
Gm10488	1.88	4.5e-05
Cyth4	1.88	6.9e-05
Chst5	1.88	2e-05
1190028D05Rik	1.88	6.4e-05
Psmb9	1.87	1.3e-12
Fosb	1.87	7e-305
Cfap126	1.87	6.5e-10
6330410L21Rik	1.87	6.8e-05
Raet1c	1.86	3.2e-119
Prr29	1.86	8e-05
Lemd1	1.86	7.8e-05
Ceacam2	1.86	8.2e-05
Atg9b	1.86	1e-273
Alk	1.86	6.5e-05
Nxnl2	1.85	8.4e-05
Klrg2	1.85	1.4e-169
Kcnk7	1.85	1.5e-05
Hsf2bp	1.85	5.9e-05
Hbegf	1.85	7e-305
Gm36229	1.85	2.9e-06
Bco1	1.85	8.8e-05
1810010H24Rik	1.85	4.4e-07
Zmynd15	1.84	1.1e-06
Srrm4	1.84	6.1e-125
Pla2g1b	1.84	4.7e-09
Igsf5	1.84	1.1e-92
Gnmt	1.84	1.9e-05
Gm904	1.84	9.8e-05
Casq2	1.84	1.8e-07
4930447K03Rik	1.84	8.4e-05
Olfr720	1.83	0.00011
Gm10789	1.83	5.6e-06
Tedc1	1.82	2.2e-115
Tcp11l1	1.82	1.9e-05
Slc6a19	1.82	1.4e-11
Prr15l	1.82	9e-05
Mir7005	1.82	4.1e-26
Irf6	1.82	7.4e-12
Hist1h2bh	1.82	5.4e-33
Hif3a	1.82	0.0001
Clu	1.82	1.3e-175
Bbof1	1.82	1.5e-36
4933424G05Rik	1.82	3.3e-05
Plcg2	1.81	2.8e-154
Agt	1.81	1.4e-09
1700061G19Rik	1.81	3e-06
Sp8	1.8	1.4e-37
Rhpn2	1.8	1.3e-226
Rab19	1.8	0.00012
Gabrd	1.8	0.00014
Depdc7	1.8	1.8e-63
Cysltr1	1.8	1e-254
Ceacam19	1.8	6.1e-05
H2-K1	1.79	1.4e-237
Cytip	1.79	2.6e-05
Coro2a	1.79	4.1e-81
Aqp3	1.79	7.4e-05
4930523C07Rik	1.79	3.9e-120
Map3k9	1.78	1.4e-270
Fgd2	1.78	5e-10
Rdh11	1.77	7e-305
Psma8	1.77	0.00017
Lrrc8b	1.77	4.8e-255
Gm13205	1.77	1e-28
Gck	1.77	0.00018
Dis3l2	1.77	5e-05
Arg2	1.77	7.8e-23
Tmem141	1.76	7.8e-47
Slc26a11	1.76	9.8e-73
Pthlh	1.76	8.7e-08
Plac8	1.76	2.7e-51
Hsd17b14	1.76	6e-15
Gm4836	1.76	5e-05
Gm10487	1.76	5e-05
F2rl1	1.76	7e-305
4930562F07Rik	1.76	1.2e-35
2810408A11Rik	1.76	1.1e-13
St14	1.75	0.00014
Rasd1	1.75	9.9e-07
Icam4	1.75	0.00016
Sp6	1.74	3.2e-28
Slc6a14	1.74	0.00021
Prtn3	1.74	8.3e-06
Mfsd2b	1.74	5.3e-07
Hsh2d	1.74	5.2e-05
Gm15127	1.74	1.4e-79
Foxa1	1.74	7.1e-95
Fam43b	1.74	0.00012
Ehf	1.74	3.9e-16
Adssl1	1.74	7.7e-14
Tspan1	1.73	0.00026
Inca1	1.73	1.1e-08
Gp9	1.73	0.00024
Gm16731	1.73	1.9e-12
Esx1	1.73	1.6e-11
Myo7a	1.72	1.1e-156
Lnx1	1.72	2.2e-52
Guca1a	1.72	1e-05
Faah	1.72	6.1e-104
Enho	1.72	1.1e-07
Catsper4	1.72	0.00028
Arhgap9	1.72	1.7e-56
Tmem82	1.71	0.00032
Tmem25	1.71	1.1e-08
Tbc1d2	1.71	6.6e-109
Slfn8	1.71	4e-12
Pnma3	1.71	1.7e-38
Atp9a	1.71	1.2e-93
Arhgap44	1.71	1.3e-21
Ank1	1.71	8.1e-45
Alppl2	1.71	0.0003
Spag4	1.7	6.4e-28
Pnpla7	1.7	3.4e-30
Med12l	1.7	8.4e-07
Itga3	1.7	7e-305
Gm9926	1.7	0.00013
Gm5640	1.7	0.00027
Dmtn	1.7	1.9e-20
Cabp1	1.7	0.00024
AU022754	1.7	1.4e-18
Ap1m2	1.7	8.8e-05
Tmem63c	1.69	0.00035
Spats1	1.69	1.1e-06
Proc	1.69	0.00035
Nfam1	1.69	4.9e-05
Itga6	1.69	4.3e-250
Gm11532	1.69	1.1e-27
Fbxl21	1.69	3.4e-07
Endod1	1.69	2.7e-116
D430020J02Rik	1.69	6.3e-62
Cdkl1	1.69	6e-19
Rragd	1.68	5.9e-05
Pifo	1.68	0.00039
Jup	1.68	7e-305
Hist1h2br	1.68	1.6e-65
Hist1h2bq	1.68	1.6e-65
Gstm2	1.68	1.5e-213
5033406O09Rik	1.68	7.2e-05
Tjp3	1.67	2.4e-49
Spata33	1.67	5.4e-08
Sh2d1b1	1.67	3.3e-05
Il17re	1.67	0.00036
Zdhhc14	1.66	0.00037
Malat1	1.66	5.4e-31
Kifc3	1.66	2e-294
Hip1r	1.66	1.4e-151
H2-Q5	1.66	2.1e-05
Dlx1as	1.66	3.6e-11
Aoc1	1.66	0.00042
Slc38a3	1.65	0.00051
Sgsm1	1.65	1.4e-155
Olfr1419	1.65	0.00051
Mycn	1.65	2.4e-10
Mir196b	1.65	9.8e-07
Il15	1.65	8.8e-19
Hist1h2be	1.65	1.9e-39
Gnaz	1.65	4.2e-15
Gls2	1.65	1.8e-37
4930550C14Rik	1.65	0.00047
Uap1l1	1.64	1.3e-174
Ttc25	1.64	2.3e-06
Pctp	1.64	8.4e-35
Nudt14	1.64	1.2e-35
Lxn	1.64	1.4e-116
Islr2	1.64	1.8e-12
F11r	1.64	1.1e-246
Tmem268	1.63	2.9e-20
Mog	1.63	0.0006
Krt42	1.63	0.00061
Dusp5	1.63	7.3e-199
Cmya5	1.63	0.00011
Card10	1.63	3e-229
Abhd3	1.63	0.00022
9330188P03Rik	1.63	6.4e-30
Thsd4	1.62	0.00063
Slc9a7	1.62	0.00062
Rassf7	1.62	1.7e-100
Ptpn18	1.62	6.3e-09
Pdlim1	1.62	1e-216
Il23a	1.62	9.9e-06
Fam83h	1.62	8.7e-206
Adm	1.62	0.00039
Zyg11a	1.61	0.00011
Zfp114	1.61	1.4e-06
Tspan33	1.61	2.2e-34
Trap1a	1.61	0.00075
Rbm20	1.61	1.7e-16
Pla2g4f	1.61	0.0004
Galnt6	1.61	0.00032
Ddb2	1.61	4e-89
Arf2	1.61	1.2e-284
2610024D14Rik	1.61	0.00058
Rec114	1.6	6.1e-35
Clca1	1.6	0.0001
Chn1os3	1.6	7.5e-34
Ccnb1ip1	1.6	3.4e-08
Slc22a18	1.59	3.2e-06
Muc4	1.59	0.00085
Mogat2	1.59	4.4e-09
Lama5	1.59	7e-305
Hagh	1.59	5e-190
Cyp2u1	1.59	1e-06
Tmprss6	1.58	1.4e-05
Sh3tc2	1.58	2.6e-109
Plekhm1	1.58	6.6e-233
Inmt	1.58	1.9e-05
Grid2ip	1.58	0.00016
Vstm2l	1.57	0.00098
Sema3c	1.57	9.3e-261
Raet1a	1.57	9.9e-85
Olig2	1.57	0.00083
Metrnl	1.57	1.3e-29
Gm15816	1.57	2.4e-05
Foxn3	1.57	2e-63
Bmp7	1.57	8.9e-56
1700071M16Rik	1.57	6.6e-14
Tmc6	1.56	2.5e-67
Slc2a4	1.56	0.00038
Mir7653	1.56	3.5e-07
Isx	1.56	0.001
Hspb1	1.56	5.8e-242
Esr1	1.56	3.1e-39
Dmxl2	1.56	2e-101
Anxa8	1.56	3.6e-55
Slc7a14	1.55	0.0011
Ppp2r2c	1.55	0.0008
Gpr12	1.55	0.00018
Gja4	1.55	0.0006
Chn1	1.55	9.1e-109
Ccdc162	1.55	0.0011
Nfatc2	1.54	6e-74
Mkrn3	1.54	6.8e-06
Mif4gd	1.54	6.6e-109
Isg20	1.54	7.2e-62
Gstm3	1.54	0.00053
Gm2560	1.54	1.1e-23
Dusp6	1.54	1.4e-278
Clcnka	1.54	0.0012
Adgrb2	1.54	9.6e-05
Slco4a1	1.53	1.6e-230
Slc27a1	1.53	1.1e-66
Skap1	1.53	2.3e-06
Mfsd13a	1.53	1.1e-106
Ltbp4	1.53	2.1e-61
Gm17745	1.53	0.00078
Gdpd3	1.53	1.8e-05
G6bos	1.53	0.0013
Filip1	1.53	0.0013
Entpd5	1.53	9.4e-164
Tmem238	1.52	9.7e-67
Gm5936	1.52	0.0015
Catsperz	1.52	0.0014
Adora2b	1.52	4.5e-07
Tmem171	1.51	6.8e-185
Syt13	1.51	9.5e-09
Raet1b	1.51	4.7e-73
Prkcg	1.51	2.5e-53
Pglyrp1	1.51	0.0015
Myo5b	1.51	0.00039
Ltc4s	1.51	0.0012
Kcnj16	1.51	9.3e-28
Fam49a	1.51	0.0016
Cbs	1.51	0.00057
Rhbdf2	1.5	7.2e-237
Immp2l	1.5	3.1e-12
Fgf21	1.5	1.9e-05
Cdc42bpb	1.5	7e-305
Bcap29	1.5	2.6e-146
Atp2a1	1.5	2e-14
Zfp976	1.49	1.7e-17
Susd4	1.49	5e-75
Sh3gl3	1.49	0.0018
Oas1b	1.49	2.2e-06
Nrarp	1.49	6.4e-26
Atf3	1.49	7e-305
Zfp811	1.48	0.0019
Zfp36	1.48	2.3e-220
Vwa1	1.48	1.7e-24
Reep6	1.48	1.7e-175
Nol4l	1.48	5.9e-59
Lipg	1.48	5.7e-102
Ifit3b	1.48	0.0019
Fam69b	1.48	2.7e-16
D930048N14Rik	1.48	2.6e-19
Akap6	1.48	3.3e-22
Vmn2r29	1.47	7.3e-05
Rasgrp2	1.47	0.0001
Phldb2	1.47	3.5e-198
Pdcd1lg2	1.47	0.0012
Nos3	1.47	1.1e-19
Nectin1	1.47	7.2e-39
Mir7004	1.47	0.00094
Il1a	1.47	7.7e-05
Dhrs1	1.47	6.7e-121
Crlf2	1.47	2.3e-127
Zbtb32	1.46	1.9e-05
Tmcc3	1.46	6.3e-98
Sox13	1.46	0.0015
Slc51a	1.46	0.0023
Rab20	1.46	2.3e-27
Psd4	1.46	0.00046
Prlr	1.46	3.3e-12
Hr	1.46	4.4e-25
Foxa3	1.46	0.0019
Elovl4	1.46	2.3e-65
Chmp2b	1.46	1.1e-177
Chil1	1.46	0.00097
1700007L15Rik	1.46	2.6e-08
Upk3b	1.45	0.00077
Tppp3	1.45	1.3e-23
Sectm1b	1.45	0.0023
S100a2	1.45	0.00086
Rgl3	1.45	9.6e-165
Mccc1os	1.45	1.6e-06
Insig1	1.45	6.6e-281
Dnajc6	1.45	0.0017
Chn2	1.45	4.8e-141
Cdkl2	1.45	2.2e-55
Adhfe1	1.45	0.00022
Zfp72	1.44	3.2e-20
Tiam1	1.44	1.4e-95
Gm973	1.44	0.00019
9030625G05Rik	1.44	0.0026
Zc2hc1c	1.43	3.4e-54
Tm7sf2	1.43	1.5e-31
Ss18l1	1.43	1.9e-110
Sptbn4	1.43	1.3e-09
Slc26a9	1.43	0.0028
Pitpnc1	1.43	3.5e-146
Oasl2	1.43	3.7e-05
9130019P16Rik	1.43	5.8e-21
Tcf7	1.42	3.2e-76
Pgm5	1.42	2.5e-07
Ntf5	1.42	1.8e-08
H2-T23	1.42	7e-60
Gm19705	1.42	8.9e-09
Caprin2	1.42	1.3e-32
Ackr4	1.42	2.4e-06
Ablim2	1.42	6.4e-06
5430403N17Rik	1.42	1.4e-05
Myom3	1.41	0.0021
Tmem235	1.4	0.0016
Slamf9	1.4	0.00094
Sema4a	1.4	6e-21
Fgfr4	1.4	0.0034
F630042J09Rik	1.4	0.00079
Ephb3	1.4	1.8e-85
Ctnnal1	1.4	7.6e-192
C330013E15Rik	1.4	6.7e-05
C030005K06Rik	1.4	5.8e-05
Ace	1.4	0.0034
Trim71	1.39	0.0018
Smagp	1.39	0.0038
Slc5a11	1.39	0.0032
Ppifos	1.39	5.5e-17
Kif13b	1.39	3.1e-132
Exoc3l4	1.39	1.8e-22
Cd164l2	1.39	0.0031
Tppp	1.38	0.0025
Sla2	1.38	0.0021
Mrps30	1.38	2e-238
Mbnl3	1.38	1.1e-103
E230013L22Rik	1.38	1.8e-14
Dnajb1	1.38	3.7e-35
D5Ertd605e	1.38	3.7e-06
Ypel4	1.37	9.1e-06
Shank1	1.37	4.3e-09
Rab9b	1.37	0.0042
Magix	1.37	0.0038
Card6	1.37	5.2e-12
Ap1s3	1.37	2.9e-32
Abca5	1.37	4.3e-125
2410017I17Rik	1.37	0.0031
Tob1	1.36	8.3e-221
Pcdha12	1.36	2.6e-08
Nipal3	1.36	7.4e-18
Irf7	1.36	6.4e-10
H2-Q2	1.36	1.5e-13
Gm15767	1.36	9.1e-05
Ccdc191	1.36	8.7e-49
Capn9	1.36	0.003
AU021092	1.36	1.6e-29
Zcwpw1	1.35	3.9e-157
Stag3	1.35	3.3e-46
Srd5a1	1.35	1.8e-113
Psmb8	1.35	0.0042
Hist1h2bj	1.35	5.9e-09
Gm36582	1.35	3.2e-14
Fam129c	1.35	7.3e-08
Elovl7	1.35	2e-157
Tlcd1	1.34	3.2e-25
Slc7a11	1.34	2.3e-19
Ccdc85c	1.34	1.3e-36
Syt7	1.33	0.00068
Ptpn6	1.33	3.1e-18
Nxf3	1.33	4.6e-145
Nell2	1.33	0.0056
Plekhg6	1.32	8.3e-05
Mocos	1.32	2.2e-52
Hoxb6	1.32	3.1e-88
Gcnt1	1.32	0.00015
Cep170b	1.32	1.2e-257
B930059L03Rik	1.32	0.0032
Ampd3	1.32	5.8e-63
Abcc1	1.32	7e-305
4430402I18Rik	1.32	3.6e-05
St6galnac2	1.31	3.9e-133
Prrg4	1.31	5.5e-144
Ninj2	1.31	0.0046
Hook2	1.31	1.6e-80
Gsdma	1.31	0.0041
Fam241b	1.31	5e-17
D430041D05Rik	1.31	0.005
A330041J22Rik	1.31	2.1e-31
1700030A11Rik	1.31	0.0065
Spry1	1.3	4.6e-87
Rdm1	1.3	1.4e-12
Mrgpre	1.3	6.4e-10
Kcnab3	1.3	5.1e-11
Hrh1	1.3	0.007
Hist3h2bb-ps	1.3	0.00028
F5	1.3	0.0056
Cobll1	1.3	1e-298
Tnnt2	1.29	2.8e-09
Plekhg3	1.29	5.2e-140
Mir6917	1.29	0.005
Mgst3	1.29	2.9e-54
Magea8	1.29	4e-08
Lrrc61	1.29	2.7e-27
Hpse	1.29	7.4e-07
Gsn	1.29	1.3e-240
Ets2	1.29	5.7e-270
Cep295nl	1.29	6.3e-07
Abcb8	1.29	1.8e-96
5430440P10Rik	1.29	0.0076
2310034G01Rik	1.29	3.7e-08
2200002D01Rik	1.29	4.4e-74
Slc23a4	1.28	0.0078
Plk3	1.28	3.6e-221
Plcd3	1.28	7.4e-154
Oacyl	1.28	0.0047
Lynx1	1.28	1.1e-59
Hmgcr	1.28	2.9e-281
Gpr160	1.28	0.0018
Gm11992	1.28	7.7e-07
Dnah11	1.28	1e-25
Ccnjl	1.28	2.2e-05
Camk2b	1.28	6.7e-11
Tgm2	1.27	1e-71
Krt5	1.27	0.006
Hck	1.27	0.00039
Eva1c	1.27	6.5e-30
Dusp18	1.27	1.5e-136
Crhbp	1.27	0.007
Chdh	1.27	3.1e-54
Adamts1	1.27	1.6e-219
4732490B19Rik	1.27	0.0022
Snord12	1.26	0.002
Slc26a10	1.26	3e-08
Nbeal2	1.26	7.7e-94
Meltf	1.26	0.0089
Klf6	1.26	7e-305
H2-T-ps	1.26	0.00011
H2-Q1	1.26	8.1e-23
Foxn1	1.26	0.00059
Exd1	1.26	0.0001
Ctsh	1.26	7.7e-78
Vldlr	1.25	8.2e-37
Sptb	1.25	6.8e-07
Slc25a29	1.25	3.9e-10
Rundc3a	1.25	3.8e-12
Oas1g	1.25	0.0052
2021-03-09	1.25	5.9e-58
Kctd14	1.25	0.0094
Coa3	1.25	4.1e-93
Arxes1	1.25	3.7e-11
4933402J15Rik	1.25	7.7e-05
Syne4	1.24	4.7e-05
Snora28	1.24	0.00098
Sema3f	1.24	2.4e-181
Nod1	1.24	1.3e-06
Nabp1	1.24	3.9e-24
Mettl27	1.24	2.8e-16
Letm2	1.24	1.9e-11
Gale	1.24	1.7e-59
Fgf1	1.24	4.9e-29
Fasn	1.24	7e-305
Als2cl	1.24	3.9e-176
A930016O22Rik	1.24	0.0086
Srrm4os	1.23	0.0037
Slc6a18	1.23	0.0097
Kcnc3	1.23	4.9e-24
Dusp1	1.23	7e-305
Cdca7l	1.23	3.7e-71
Aqp8	1.23	0.01
1700019E08Rik	1.23	0.011
Ttc21a	1.22	0.0071
Rrad	1.22	4.9e-130
Pilra	1.22	6.4e-37
Mir7062	1.22	0.0022
Jag1	1.22	5e-26
Hist3h2ba	1.22	9.9e-27
Grk4	1.22	2.5e-05
Gm527	1.22	1.5e-17
Dhh	1.22	0.011
Cobl	1.22	1.2e-172
Card19	1.22	9.9e-66
9330182L06Rik	1.22	5.1e-27
Tmem8	1.21	1.3e-26
Sox5	1.21	0.0018
Nptxr	1.21	2.5e-72
Mcam	1.21	2.3e-74
Fdft1	1.21	7.3e-157
Col7a1	1.21	6.4e-45
Cnnm1	1.21	0.00055
Srpk3	1.2	0.0036
Sfta2	1.2	0.013
Samd10	1.2	2.5e-64
Sall4	1.2	0.0014
Pkp2	1.2	3.2e-102
Ldlr	1.2	4.8e-255
Iffo2	1.2	1.5e-216
Gsta4	1.2	1.9e-08
Epop	1.2	7.5e-40
Sh3bgrl2	1.19	5.1e-96
Rinl	1.19	0.0083
Gm3488	1.19	0.011
Gm3317	1.19	0.011
Dedd2	1.19	4.6e-54
Crip2	1.19	3e-158
Cacna1i	1.19	0.0092
Slc38a9	1.18	2.5e-23
Rhob	1.18	4.6e-181
Pcyt2	1.18	5.8e-102
Loxl4	1.18	1.4e-165
Inhba	1.18	4.9e-41
Heyl	1.18	0.014
Hacd4	1.18	1.9e-09
Ankrd9	1.18	3.5e-16
9930111J21Rik2	1.18	2.5e-08
Slc22a4	1.17	4.8e-18
Rad9b	1.17	7.7e-13
Rab27a	1.17	2.6e-12
Prnd	1.17	5.1e-05
Plin2	1.17	1.4e-159
Me1	1.17	2.3e-185
H2-Q4	1.17	3.4e-33
Gm3604	1.17	3.4e-08
Gm14137	1.17	1.1e-31
Fcor	1.17	0.0015
Agpat3	1.17	1.1e-139
Abhd6	1.17	6.9e-45
9630028I04Rik	1.17	0.015
1700029J07Rik	1.17	0.0016
Slc25a25	1.16	6.1e-127
Prr15	1.16	0.012
Ogfod3	1.16	4e-38
Ltb4r2	1.16	0.0046
Kank4os	1.16	1.5e-22
Heph	1.16	5.8e-05
H2-Q10	1.16	0.00012
Gucy2g	1.16	0.017
Dtd1	1.16	4.4e-33
Cdkn2b	1.16	6.9e-51
C77080	1.16	3.3e-258
C130046K22Rik	1.16	0.00025
Atp2b2	1.16	0.017
Arrdc2	1.16	6.2e-44
Adamtsl2	1.16	0.017
9930111J21Rik1	1.16	4.5e-07
Zfp980	1.15	0.016
Zfp977	1.15	0.017
Wnt6	1.15	0.0023
Slc25a1	1.15	5.8e-137
Rasl11b	1.15	1.6e-52
Prss32	1.15	0.016
Nrtn	1.15	0.0017
Hspa2	1.15	7.3e-12
Gm38426	1.15	4.8e-09
Fam81a	1.15	4.7e-10
Baiap2	1.15	3.1e-179
Spns3	1.14	1.9e-09
Slc44a4	1.14	0.017
Sap25	1.14	6.2e-15
Ppif	1.14	2.4e-54
Piwil4	1.14	0.0039
Lmln	1.14	1.5e-44
Hdc	1.14	0.016
Gper1	1.14	5.5e-08
Esyt2	1.14	2.4e-172
Coro6	1.14	0.0017
Cldn4	1.14	0.0089
Brsk2	1.14	0.0083
Vsig10l	1.13	8.5e-08
S100a3	1.13	6.8e-15
Ppp1r13b	1.13	4.6e-48
Lrrc27	1.13	2.6e-13
Lamc3	1.13	0.001
Adrb3	1.13	0.02
Acvr2b	1.13	2e-24
Tmem251	1.12	1.8e-27
Spaca9	1.12	0.02
Slfn3	1.12	4.3e-07
Serinc2	1.12	0.0021
Rogdi	1.12	3e-29
Nrip2	1.12	1.3e-25
Mir6934	1.12	0.021
Gpr179	1.12	0.0069
Gm3696	1.12	0.00044
Gcat	1.12	2.8e-48
Fam131c	1.12	8.7e-19
Eef1akmt4-ece2	1.12	5.5e-18
Dnase1l1	1.12	1.4e-11
Clmn	1.12	5.9e-72
Cdca4	1.12	7.1e-129
Aldh5a1	1.12	2.9e-08
Trpc1	1.11	0.01
Tmed6	1.11	0.0072
Raet1d	1.11	1.7e-29
Pex26	1.11	1.5e-37
Msmo1	1.11	9.2e-211
Msln	1.11	2.2e-95
Mir6363	1.11	0.017
Mb21d2	1.11	2.3e-17
Il22ra1	1.11	6.7e-09
Ezh1	1.11	6.5e-71
Ephb2	1.11	0.022
Cep97	1.11	2e-22
Cd82	1.11	7.1e-100
Bphl	1.11	1.7e-14
Arxes2	1.11	2.2e-22
Abhd11	1.11	1e-38
Zfp612	1.1	9.1e-18
Vps37b	1.1	3.1e-171
Trim47	1.1	3.2e-133
Trim12c	1.1	3.4e-09
Thbs1	1.1	7.2e-156
Taf4b	1.1	1.8e-82
Rin3	1.1	3.1e-70
Rasip1	1.1	4.5e-06
Mfsd4b4	1.1	0.013
Lamc2	1.1	6.5e-68
Kremen1	1.1	6.5e-93
H2-Ke6	1.1	3.2e-12
Gpc4	1.1	2.5e-51
Dlec1	1.1	0.0075
Chchd10	1.1	0.0017
Cep72	1.1	1e-25
9430083A17Rik	1.1	0.02
9430018G01Rik	1.1	0.00064
Usp2	1.09	1.6e-25
Sp7	1.09	0.018
Snora31	1.09	0.0025
Ring1	1.09	6.3e-37
Rin2	1.09	3.8e-38
Plaur	1.09	2.4e-187
P3h4	1.09	1e-40
Olfr31	1.09	0.0047
Fzd4	1.09	4.9e-08
Dicer1	1.09	2.5e-101
Clca3b	1.09	1.5e-09
2210408F21Rik	1.09	1.6e-06
Zc3h10	1.08	1.3e-61
Vmn2r57	1.08	0.024
Trim15	1.08	0.022
Sinhcaf	1.08	4.9e-88
Mir8107	1.08	0.0057
Lrp4	1.08	5.8e-75
Klf11	1.08	6.8e-95
Hdac11	1.08	2.5e-27
H2-Q8	1.08	0.0054
H2-Q6	1.08	0.0054
Faap100	1.08	6.1e-34
Elmo3	1.08	7.8e-15
D730045A05Rik	1.08	0.0044
Cd276	1.08	4.8e-85
Casp14	1.08	0.0012
BC030499	1.08	0.024
Zfp57	1.07	6.8e-64
Tle4	1.07	1.8e-112
Tcp11l2	1.07	2.8e-12
Sult1c2	1.07	0.01
Pgap2	1.07	6.5e-36
Mill2	1.07	0.024
Lgals3bp	1.07	5.8e-83
Lasp1	1.07	1.7e-178
Klf5	1.07	3.6e-109
Hist1h2bg	1.07	1.8e-27
H2-Q9	1.07	4.6e-06
H2-Q7	1.07	4.6e-06
Gm15706	1.07	2.3e-05
Gm15091	1.07	1.2e-17
Fam102a	1.07	2.1e-60
Esyt3	1.07	0.028
Eml5	1.07	5.8e-89
Dqx1	1.07	4.5e-05
Appbp2os	1.07	0.0094
Abhd16b	1.07	0.022
4921536K21Rik	1.07	1.9e-06
Tgif2	1.06	2.6e-73
Pcdhb22	1.06	8.5e-10
Krt77	1.06	0.03
Gm26705	1.06	0.025
Fopnl	1.06	4.8e-63
Stard10	1.05	1.5e-33
Snord2	1.05	0.0095
S1pr4	1.05	0.031
Plxdc1	1.05	0.028
Mir7001	1.05	7.8e-08
Mir6935	1.05	2.6e-101
Eif5	1.05	1.8e-253
Bcl7a	1.05	6.4e-35
Actg1	1.05	9e-171
Tmem71	1.04	4.7e-06
Tmbim1	1.04	5.3e-74
Sema4d	1.04	1.7e-55
Selenbp2	1.04	0.033
Nuak2	1.04	5e-35
Guk1	1.04	8.5e-70
Gm8909	1.04	0.00086
Dock9	1.04	1.8e-115
Arhgef1	1.04	1.8e-134
Aox1	1.04	1.6e-10
Zbtb42	1.03	1.3e-07
LOC100861615	1.03	1.8e-06
Lgmn	1.03	3.4e-139
Klhl10	1.03	0.032
Ip6k3	1.03	0.023
Gmpr	1.03	2.7e-35
Gm5105	1.03	0.0044
Fam131a	1.03	0.00051
Arhgef39	1.03	6.7e-29
Vps25	1.02	7.8e-95
Shisal2b	1.02	0.034
Rtn2	1.02	1.6e-10
Rap1gap	1.02	6.5e-33
Mroh6	1.02	0.016
Hsd17b1	1.02	0.035
H2-D1	1.02	1.5e-90
Gm4925	1.02	0.024
Creb3l3	1.02	0.00012
Ubxn2a	1.01	2e-101
Spata7	1.01	2e-34
Plxnb1	1.01	1.1e-110
H2-Bl	1.01	0.039
Gm4371	1.01	4.9e-05
Fam53b	1.01	9.6e-54
Ddo	1.01	0.038
D130020L05Rik	1.01	2.7e-25
Csrnp1	1.01	1.5e-180
Tmtc4	1	9.3e-51
Tmem59l	1	0.042
Tk1	1	3e-102
Slc2a2	1	0.01
Pnpo	1	2.4e-37
Pkhd1l1	1	0.04
Pdlim2	1	6.1e-47
Oaz3	1	0.00071
Mucl3	1	0.0021
Mllt6	1	2.3e-85
Impact	1	2.7e-46
Hint2	1	2.1e-13
H2-L	1	1.5e-52
Egf	1	4.8e-14
Cxadr	1	1.5e-151
Cep112	1	6.1e-24
1810013L24Rik	1	1.1e-146
Zfp85	-1	4.3e-08
Setbp1	-1	2.3e-28
Nckap1l	-1	2.2e-07
Mir7041	-1	8e-05
Hcn3	-1	0.0012
Gm32229	-1	0.033
Tmem80	-1.01	1.5e-11
Synpo2	-1.01	0.02
Stard5	-1.01	3.7e-15
Slc1a2	-1.01	0.038
Sim2	-1.01	0.0018
Rtl9	-1.01	0.032
Rbmx	-1.01	1.1e-65
Necab2	-1.01	0.029
Mmp19	-1.01	5e-20
Cox19	-1.01	9.8e-69
1700003M07Rik	-1.01	8.6e-05
Smim4	-1.02	4e-11
Raver2	-1.02	0.00014
Mroh2a	-1.02	1e-36
Lhfp	-1.02	3.6e-80
Gm6377	-1.02	0.033
Fam221a	-1.02	2.1e-07
Cldn1	-1.02	1.2e-44
Ank2	-1.02	4.2e-13
1700013F07Rik	-1.02	0.028
Ttc30b	-1.03	1.3e-09
Tmem154	-1.03	0.032
St5	-1.03	9.9e-80
Serpina3n	-1.03	0.035
Satb2	-1.03	9.2e-34
Nkapl	-1.03	0.034
Myl9	-1.03	0.0021
Fam13c	-1.03	2.8e-08
Armc9	-1.03	6.2e-24
Tigd5	-1.04	7.9e-06
Tbr1	-1.04	0.026
Spsb4	-1.04	5.4e-14
Snx7	-1.04	2.3e-99
Smpd1	-1.04	6.8e-45
Rhov	-1.04	0.003
Olfr1259	-1.04	0.034
Mlycd	-1.04	2.9e-10
Magee1	-1.04	3.1e-79
Lrfn3	-1.04	1e-09
Eid1	-1.04	2.8e-86
Dand5	-1.04	1.4e-05
Cyp1a2	-1.04	0.0064
Cfap300	-1.04	3.4e-05
Barx2	-1.04	0.033
Zmiz1	-1.05	4e-28
Zfp874b	-1.05	7.3e-20
Dram1	-1.05	0.0013
Csrp2	-1.05	1.1e-11
Cnksr3	-1.05	8.2e-09
0610009E02Rik	-1.05	8.2e-18
Tsku	-1.06	5.2e-42
Trp53cor1	-1.06	0.029
Trim2	-1.06	8.9e-47
Sspn	-1.06	1.1e-08
Sgk3	-1.06	0.02
Rhbdd1	-1.06	6.9e-68
Pxylp1	-1.06	5e-47
Pnkd	-1.06	7.7e-46
Mertk	-1.06	4.9e-09
Gm20219	-1.06	0.0058
Cxcl1	-1.06	9.4e-26
Amigo2	-1.06	1.9e-15
Spp1	-1.07	6.1e-196
Rbpj	-1.07	4.6e-173
Prokr1	-1.07	0.0025
Onecut2	-1.07	1.5e-13
Mir1901	-1.07	0.0018
Lurap1l	-1.07	3.2e-18
Iqsec2	-1.07	2.7e-33
Gpr156	-1.07	0.026
Extl2	-1.07	7.6e-51
Birc3	-1.07	4e-56
Angpt2	-1.07	0.0027
Tprg	-1.08	0.0076
Sec1	-1.08	0.0018
Rgs1	-1.08	0.0072
Pcdhb20	-1.08	0.0011
Matn3	-1.08	0.027
Kcnj4	-1.08	0.0056
Hivep2	-1.08	2.6e-110
Gng2	-1.08	1.4e-06
Dnaja4	-1.08	0.027
C130083M11Rik	-1.08	1.2e-11
Brat1	-1.08	2.3e-08
Akr1c12	-1.08	5.7e-15
A330074K22Rik	-1.08	0.016
Syp	-1.09	0.022
Ssc5d	-1.09	1.4e-08
Rasa3	-1.09	6.2e-93
Ptgir	-1.09	0.0094
Ecm2	-1.09	0.014
Csf1	-1.09	6.7e-149
Bnc2	-1.09	3.3e-39
Alas2	-1.09	5.5e-05
9130008F23Rik	-1.09	1e-11
Serp2	-1.1	4.8e-09
Nbdy	-1.1	3.9e-60
Dusp23	-1.1	0.015
Acox3	-1.1	1.9e-21
4931431C16Rik	-1.1	6.4e-05
Nmb	-1.11	0.0088
Nipa1	-1.11	1.2e-09
Mid1	-1.11	4.4e-67
Irf1	-1.11	4.8e-31
Gm16907	-1.11	3.6e-13
Wwox	-1.12	3e-35
Tmem241	-1.12	2.9e-15
Pros1	-1.12	2.2e-112
Ntrk3	-1.12	0.01
Naaladl1	-1.12	6.5e-07
Myl6b	-1.12	2.8e-19
Mgst2	-1.12	8.2e-05
C920021L13Rik	-1.12	0.0074
Slc44a2	-1.13	1.3e-137
Ptprv	-1.13	2.1e-26
Plpp3	-1.13	3.6e-26
Nsd1	-1.13	4.4e-38
Cmpk2	-1.13	2e-05
Apold1	-1.13	0.00024
Nfix	-1.14	1.7e-125
Kcnab1	-1.14	0.018
Fhl4	-1.14	0.00023
E2f2	-1.14	2.2e-58
Ctsz	-1.14	1.2e-55
Ces1a	-1.14	0.018
Asb1	-1.14	6.3e-97
Qsox1	-1.15	3.7e-70
Ptprg	-1.15	7e-75
Inka2	-1.15	4e-105
Hey2	-1.15	0.0085
Adgrf4	-1.15	0.016
9230114K14Rik	-1.15	3.7e-19
Trp53i11	-1.16	9.9e-72
Ralgps2	-1.16	1.2e-35
Ngf	-1.16	2.8e-45
Morn2	-1.16	3.9e-07
Gnrh1	-1.16	0.014
Gm6787	-1.16	0.0036
Cacna1b	-1.16	0.011
Cacna1a	-1.16	6.4e-26
Ak1	-1.16	1.8e-83
1600023N17Rik	-1.16	0.017
Zfp456	-1.17	3.4e-18
Zfp354a	-1.17	2.6e-19
Rit1	-1.17	3.8e-94
Mtss1l	-1.17	1.4e-116
Iqck	-1.17	5e-09
Ankrd34a	-1.17	7e-05
Zfp874a	-1.18	1e-35
Tat	-1.18	0.0012
Sh3pxd2b	-1.18	1.9e-141
Npr3	-1.18	4e-59
Gpsm3	-1.18	0.00046
Espnl	-1.18	0.001
Armcx6	-1.18	0.014
AI429214	-1.18	1.4e-07
Tent5c	-1.19	6.9e-23
Snx32	-1.19	2.2e-06
Ptgs1	-1.19	1.6e-12
Pcdhb21	-1.19	0.00079
Maged2	-1.19	1.6e-119
Farp1	-1.19	5e-208
Cox6a2	-1.19	0.0098
Cfl2	-1.19	3.3e-169
5830418P13Rik	-1.19	5.7e-05
Zfp12	-1.2	2.5e-134
Trim63	-1.2	0.013
Pgam2	-1.2	0.0017
Il23r	-1.2	0.012
Cdon	-1.2	3.5e-113
Ccdc116	-1.2	1.1e-05
C1s2	-1.2	0.0041
Apol10b	-1.2	0.012
Adamts2	-1.2	0.012
4930487H11Rik	-1.2	0.013
Shf	-1.21	2e-14
Gm2115	-1.21	1.8e-15
Fgf7	-1.21	0.012
Dock3	-1.21	0.0081
Cdh17	-1.21	0.0058
Sp100	-1.22	6.3e-08
Sfxn4	-1.22	5.4e-15
Papolb	-1.22	0.011
Magea1	-1.22	0.012
B3galt4	-1.22	0.0029
4732491K20Rik	-1.22	5.1e-07
Pdrg1	-1.23	5.2e-77
Mrm2	-1.23	6.5e-24
Mir7014	-1.23	3.3e-12
Maf	-1.23	1.3e-57
Fcgrt	-1.23	1.5e-20
Ctsk	-1.23	0.011
Cdkl5	-1.23	1.9e-49
Arhgap28	-1.23	5.7e-75
Syde1	-1.24	1e-97
Ncald	-1.24	6e-34
Ism1	-1.24	0.0072
Il4ra	-1.24	5.2e-86
Hecw2	-1.24	0.00025
Mpped2	-1.25	6.9e-30
Bglap2	-1.25	0.0094
Apln	-1.25	3e-18
Nmnat2	-1.26	0.00039
Ism2	-1.26	1.6e-13
1810034E14Rik	-1.26	0.0058
Zim3	-1.27	4.3e-06
Sec14l5	-1.27	0.00021
Gm15401	-1.27	2.1e-17
Cxcl11	-1.27	0.005
Cd300c2	-1.27	0.00029
Panx1	-1.28	0.0013
Hist1h1t	-1.28	0.0037
Fam219aos	-1.28	8.2e-09
Ddr2	-1.28	3.1e-171
Aknad1	-1.28	0.0071
AI464131	-1.28	1.8e-22
1700003E16Rik	-1.28	5.7e-10
Wdpcp	-1.29	1.1e-10
Tnfrsf14	-1.29	0.0025
Thbs3	-1.29	1.1e-184
Ndrg2	-1.29	0.0036
Lin28b	-1.29	0.0057
Aldh2	-1.29	5.4e-125
2310008N11Rik	-1.29	1.1e-05
Sqor	-1.3	5.2e-05
Sall2	-1.3	1.2e-61
Rbp1	-1.3	0.0055
Lrrc75b	-1.3	2.2e-22
Gprasp2	-1.3	0.0009
Cc2d2a	-1.3	1.3e-64
Ttc28	-1.31	1.7e-52
Gm12522	-1.31	0.0017
Dnaic2	-1.31	0.0045
Cxcl2	-1.31	1.2e-08
Atp1b2	-1.31	0.00066
A530013C23Rik	-1.31	0.0061
Twist2	-1.32	7e-305
Plac1	-1.32	0.006
Gm6345	-1.32	0.0042
Gm12216	-1.32	0.0061
Sfrp4	-1.33	0.0058
Rnf144b	-1.33	9e-43
P2rx6	-1.33	0.0051
Fzd1	-1.33	3e-52
Egln3	-1.33	6.1e-179
1700020L24Rik	-1.33	0.0014
Tns1	-1.34	4.2e-134
Qprt	-1.34	0.0024
Klra6	-1.34	0.0046
Klra19	-1.34	0.0046
Dlk2	-1.34	2.5e-11
Rhd	-1.35	0.0047
Ptgr1	-1.35	1.9e-26
Crabp2	-1.35	0.0012
Syt12	-1.36	1.4e-21
Rgma	-1.36	3.6e-41
Plek	-1.36	3e-07
H19	-1.36	0.0044
Zfp112	-1.37	7.7e-10
Tspan15	-1.37	1e-53
Sulf1	-1.37	0.0018
B230217O12Rik	-1.37	0.00068
Tlr2	-1.38	2.7e-77
Tcf7l1	-1.38	6.5e-128
S100a7a	-1.38	2.2e-05
Myrip	-1.38	0.00099
Mr1	-1.38	3.4e-36
Itga8	-1.38	4.9e-07
Ankrd55	-1.38	7.9e-11
A330032B11Rik	-1.38	0.0038
Slc2a6	-1.39	1.6e-10
Rnft2	-1.39	8.1e-08
Pdgfc	-1.39	3.4e-53
Pax6	-1.39	0.0003
Neu3	-1.39	1.8e-14
Ndrg1	-1.39	7e-305
Mturn	-1.39	1.1e-06
Efcab2	-1.39	5.8e-09
Col9a3	-1.39	6.9e-07
Zfp647	-1.4	2.9e-20
Prickle2	-1.4	0.0028
Itih4	-1.4	0.0035
Ifngr1	-1.4	1.7e-168
Eya1	-1.4	5.2e-105
2010111I01Rik	-1.4	6.8e-94
Zfp703	-1.41	2.2e-184
Nos1	-1.41	3e-08
Serinc5	-1.42	2.2e-44
Pcdhb19	-1.42	3.9e-05
Col20a1	-1.42	0.0018
Sgtb	-1.43	3.2e-36
Pmp22	-1.43	1.7e-110
Fbxl13	-1.43	0.0028
Cth	-1.43	1e-64
Ces2e	-1.43	2.7e-31
Zfp30	-1.44	1.3e-35
Stmn4	-1.44	3.5e-05
Esrrg	-1.44	0.0019
Cp	-1.44	3.7e-161
C1rl	-1.44	7.4e-06
Sort1	-1.45	7e-305
F830208F22Rik	-1.45	1.2e-07
Ebf4	-1.45	8.8e-08
St3gal5	-1.46	1.2e-105
Prickle1	-1.46	3.5e-06
Piezo2	-1.46	0.0021
Npas4	-1.46	2.4e-07
Mylip	-1.46	1.2e-94
Gm15417	-1.46	9.8e-18
Fzd7	-1.46	1.4e-76
Cmtm8	-1.46	0.00058
Syt11	-1.47	1.6e-137
Sema3d	-1.47	0.0021
Hsd17b11	-1.47	1.6e-13
Dse	-1.47	1e-69
Arid5a	-1.47	4.8e-128
Apela	-1.47	2.2e-06
Trim62	-1.48	0.0015
Snx20	-1.48	0.0014
Rassf2	-1.48	5.5e-09
Pag1	-1.48	1.5e-31
H2-M3	-1.48	4.5e-06
Cpeb3	-1.48	6.7e-29
Mylk3	-1.49	0.0018
Ltb4r1	-1.49	0.00075
Gpr35	-1.49	0.00093
Fn1	-1.49	1.8e-291
Ccl20	-1.49	2.7e-07
4833418N02Rik	-1.49	0.00035
Trim46	-1.5	5.5e-147
Angptl8	-1.5	8.7e-16
Pcdhb18	-1.51	5.1e-08
Fam219a	-1.51	2.4e-42
Tgfbr3	-1.52	2.7e-90
Rgs20	-1.52	3.3e-13
Reck	-1.52	6.7e-07
Gm5039	-1.52	0.0014
Gm15104	-1.52	0.0014
Dkk3	-1.52	5.8e-118
Ppm1h	-1.53	0.0013
Itga2	-1.53	9.7e-05
Efnb2	-1.53	1.4e-240
Cdc14a	-1.53	3.2e-59
Tnfrsf9	-1.54	1.8e-13
Sh3rf3	-1.54	5.9e-46
Ntn5	-1.54	0.00063
Ecm1	-1.54	8.9e-178
1700010K23Rik	-1.54	0.0013
Sema3a	-1.55	8e-89
Ripk3	-1.55	0.0011
Nsun7	-1.56	0.00097
Mmp28	-1.56	2.3e-08
Gm10560	-1.56	6e-05
Anpep	-1.57	0.00097
Lrrc15	-1.58	0.00086
Dlx3	-1.58	0.00091
Zfp354c	-1.59	6.2e-30
Sp9	-1.59	0.0005
Slit1	-1.59	3.9e-05
Chst1	-1.59	2.2e-34
Cdh5	-1.59	3.1e-13
Arrdc3	-1.59	3.3e-279
Tenm4	-1.6	1.3e-16
Rasl12	-1.6	1.6e-05
Ms4a2	-1.61	3.5e-20
Meis1	-1.61	0.00057
Kif5a	-1.61	0.0001
Adra1b	-1.61	0.00055
A630001G21Rik	-1.61	9.3e-08
4930592A05Rik	-1.61	7.8e-07
Tnfrsf18	-1.62	9.2e-06
Prtg	-1.62	1.4e-12
Ppic	-1.62	2.7e-219
Gm35725	-1.62	0.00046
Dgkh	-1.62	7.6e-44
Zfp658	-1.63	5.9e-19
Zfp287	-1.63	1.6e-25
Speg	-1.63	1.3e-81
Klra22	-1.63	1.2e-05
Cables1	-1.63	1.7e-62
Amot	-1.63	3.7e-74
Adgra2	-1.63	7e-143
Plekha6	-1.64	6e-20
Gm6634	-1.64	3e-07
Daam2	-1.64	3.1e-08
Brd3os	-1.64	3.5e-54
Traf1	-1.65	2.9e-08
Nfkbie	-1.65	7.4e-78
Myl4	-1.65	0.00016
Jph2	-1.65	0.00035
Adam12	-1.65	0.00021
Naip7	-1.66	9.2e-08
Mdga1	-1.66	0.00044
Ifitm10	-1.66	8.4e-06
[truncated: 641 more rows]

## Sheet: ZebDKO 2FC, FDR < 0.05
			VLOOKUP of values from Tab 2. abscent genes marked with (–). To view only 1401 shared transcripts filter out (–)
	Zeb1/2 DKO		Runx1 KO
Feature	Log2FC	FDR	Log2FC	FDR
Eps8l2	9.02	1e-305	8.47	7e-305
Krt17	8.97	5.1e-164	4.03	2e-23
Fermt1	8.93	4.3e-178	8.23	4.4e-167
Mal	8.64	1.7e-272	9.68	7e-305
Hist1h2ap	8.48	1e-305	–	–
Hist1h2ao	8.48	1e-305	–	–
Krt8	8.3	3.9e-235	8.72	2e-197
B230206H07Rik	8.14	2.3e-210	7.56	1.4e-194
Cntn2	7.8	1.2e-118	8.07	1.6e-152
Grb7	7.71	1e-305	8.08	7e-305
Mpzl2	7.64	4.6e-208	8.25	2.4e-276
Epcam	7.5	6e-91	–	–
Lsr	7.35	1e-305	5.97	2e-275
Cd74	7.28	2.2e-276	3.72	6.9e-51
A630095E13Rik	7.23	5.9e-92	6.42	4.4e-79
Fam110c	7.12	1.9e-97	7.36	2.4e-124
Krt18	7.07	4.7e-100	6.43	1.9e-90
Tnfsf15	6.98	1.4e-237	–	–
Krt7	6.88	1e-305	3.53	4.2e-59
Flt4	6.85	5.2e-128	–	–
Tmem51	6.84	7.5e-71	7.12	8.6e-95
Serpinb5	6.72	3.3e-134	6.96	6.4e-162
Hist1h2ag	6.72	1e-305	–	–
Vav1	6.71	2.2e-79	6.72	1.7e-93
Fam167a	6.64	2.3e-81	3.18	3.2e-14
Ripk3	6.61	1.3e-202	-1.55	0.0011
Ggt1	6.61	4.3e-120	5.01	4.3e-64
Tmem184a	6.52	1e-305	5.85	7e-305
Fam111a	6.52	6.7e-256	–	–
Large2	6.51	1.8e-96	7.64	7.1e-166
Crb3	6.5	1e-305	6.4	7e-305
Il23a	6.45	1.3e-172	1.62	9.9e-06
Map3k21	6.39	1.8e-88	4.88	4.5e-49
Ocln	6.38	6e-103	5.95	5.4e-96
Prom1	6.32	1e-305	6.46	7e-305
Bst1	6.3	9.1e-262	7.17	7e-305
B230344G16Rik	6.29	1.3e-90	6.56	3.9e-115
Ifnlr1	6.27	2.1e-203	5.34	1.6e-142
Il24	6.25	5.2e-76	6.81	4.2e-110
B3gnt3	6.24	1e-151	7.54	2.6e-264
Mir5107	6.23	1.2e-85	2.15	5.9e-07
Alcam	6.19	4.1e-217	-2	2.1e-05
Plagl1	6.17	1.5e-160	-3.08	9.9e-12
Zfp941	6.16	3.2e-231	3.96	4.9e-72
Six3	6.16	3.8e-89	2.74	3.7e-12
Cxcl16	6.14	6.8e-233	3.01	1.1e-36
Mkrn2os	6.11	1.6e-85	5.35	2e-67
Cutal	6.11	6.3e-139	6.47	2.8e-172
Ano9	6.1	1.4e-84	6.7	5e-122
Dennd1c	6.09	5.2e-78	5.25	1.7e-59
Lamb3	6.08	1e-305	5.78	7e-305
Itgb4	6.08	1e-305	6.83	7e-305
Gpa33	6.07	1e-305	4.45	1.3e-141
Esrrb	6.02	2e-56	–	–
Pkp1	5.99	6.8e-62	3.61	3.8e-19
Cfap58	5.99	3.4e-121	–	–
Wdr72	5.96	1.1e-173	4.57	1.1e-90
Tspan13	5.91	5e-247	2.35	2.7e-20
Calcb	5.91	1.2e-56	–	–
Adam12	5.91	9.2e-239	-1.65	0.00021
Scn2b	5.87	8.9e-50	–	–
Mybpc2	5.87	3.6e-131	6.98	1.1e-219
Kif12	5.87	4.5e-47	6.83	2e-84
Pcolce2	5.86	4.9e-180	4.27	2.2e-80
Acta1	5.83	2.3e-237	3.94	2.8e-80
Lypd3	5.81	9.4e-75	6.71	1.5e-122
Hoxd3	5.78	3.7e-45	–	–
Ccbe1	5.75	2.7e-220	-2.66	8.1e-09
Gm14685	5.73	9.7e-75	5.67	4.8e-81
DXBay18	5.73	9.7e-75	5.67	4.8e-81
2310007B03Rik	5.73	1.6e-68	6.87	1.2e-125
Tmem229b	5.69	2.9e-261	–	–
Kif1a	5.61	7.7e-52	5.31	4e-52
Hspa12a	5.61	1e-305	–	–
Tert	5.57	1.5e-73	6.48	3e-123
Rnf39	5.57	5e-59	6.06	3e-83
Tnf	5.56	2.3e-169	2.14	9.3e-14
Sult2b1	5.54	2.7e-76	6.06	5.1e-107
Zmynd15	5.53	7.5e-95	1.84	1.1e-06
Eppk1	5.53	1.7e-118	6.45	2.2e-143
Sorbs2	5.48	1e-305	5.39	7e-305
Pkp3	5.45	2.9e-156	6.72	3e-283
Camsap3	5.44	3e-296	5.62	7e-305
Mctp2	5.42	5.9e-174	6.17	3.7e-254
Spi1	5.41	2.6e-42	6.39	6.3e-78
Phlda2	5.39	4.9e-49	6.02	4e-76
Il5ra	5.39	5.3e-42	3.32	9.9e-15
Ttc9	5.38	1.5e-82	6	4.9e-120
B3gat1	5.38	6.4e-49	–	–
Csf2	5.37	1e-305	–	–
Gpr87	5.35	6.2e-74	4.85	1.1e-61
Elmod1	5.33	1.6e-157	–	–
F5	5.29	8.3e-60	1.3	0.0056
AU018091	5.27	7.7e-40	4.46	3e-30
Tnnc2	5.23	1e-305	3.82	2.6e-155
Capsl	5.22	1.5e-73	6.95	2.5e-170
Vsnl1	5.2	2.1e-132	–	–
Rsad2	5.16	4.4e-82	3.77	4.8e-39
Inpp4b	5.14	2.4e-66	6.17	1.2e-118
M1ap	5.13	3.3e-43	2.37	1.4e-07
Slc23a3	5.12	1.2e-134	5.71	2e-197
St14	5.11	8.3e-47	1.75	0.00014
Itgal	5.1	1.8e-42	2.86	1.7e-11
Myo5b	5.09	2.7e-71	1.51	0.00039
Krt9	5.08	3.1e-32	–	–
Rtn1	5.05	2.4e-43	5.41	1.2e-59
Ppm1j	5.03	1.1e-125	4.93	7.6e-126
Cnmd	5.03	3.3e-31	4.52	1.7e-28
Gm3336	5.02	4.6e-35	6.97	2.3e-98
Csf3	5	1.2e-152	2.89	1.1e-34
Fxyd3	4.98	1.4e-30	5.92	1.3e-57
Cdc20b	4.98	8e-38	–	–
Trim6	4.96	1.5e-44	4.73	8.8e-45
Oas1a	4.93	4.6e-60	4.56	5.2e-53
Gpx2	4.89	4.3e-29	2.75	2.3e-09
Oas3	4.88	1.4e-32	5.49	5.2e-52
Rnf128	4.86	3.8e-88	–	–
Pitx1	4.86	2.3e-30	–	–
Piezo2	4.86	8.8e-93	-1.46	0.0021
Pitpnm3	4.84	1.2e-67	–	–
Nod2	4.84	1e-305	–	–
Il17d	4.84	9.6e-39	4.45	4.5e-35
Plet1	4.83	5.8e-37	6.34	3.1e-87
Itgb6	4.83	2.8e-78	2.73	7.4e-18
Zfp185	4.81	1.5e-77	5.77	4.9e-135
Bmp5	4.81	1e-305	-2.77	6.4e-14
Rassf6	4.77	2.8e-45	7.43	1.6e-164
Slc37a1	4.74	1.2e-70	5.02	1.8e-87
Csf1r	4.74	1.1e-51	4.78	1.2e-57
Col4a3	4.74	1e-305	4.8	7e-305
Ccdc162	4.73	7.2e-35	1.55	0.0011
Smim22	4.72	2.1e-36	5.11	3.6e-51
Ppp1r1b	4.72	3.2e-28	2.35	4.3e-07
Slc34a1	4.71	9.2e-30	–	–
Tmem102	4.68	1.1e-69	5.24	3.5e-101
G630025P09Rik	4.68	6e-70	5.25	2.5e-101
Eprn	4.68	6.4e-55	1.91	1.8e-06
Vav3	4.66	1.1e-25	2.09	8.5e-06
Inhbe	4.64	4.8e-30	5.65	1.1e-58
Slc4a8	4.63	3.6e-211	5.34	7e-305
Plekhs1	4.62	1.2e-160	4.11	1.3e-115
2610528J11Rik	4.62	4.9e-25	6.5	2.9e-74
Tinag	4.61	3.5e-25	–	–
Muc20	4.61	3.5e-25	4.55	8e-29
Alpk2	4.61	4.6e-45	–	–
Lncenc1	4.59	4.3e-123	4.48	2.5e-122
Slc6a12	4.57	3.4e-34	5.36	9.3e-61
Ucp2	4.56	1e-305	5.67	7e-305
Nr3c2	4.56	1.3e-57	5.33	4e-95
Slc2a3	4.54	3.6e-37	8.92	1.5e-246
Naaladl2	4.52	5.1e-25	5	1.7e-38
Foxa3	4.52	7.2e-34	1.46	0.0019
Gal3st1	4.51	1.6e-62	3.79	6.4e-41
Defb41	4.51	7.5e-24	–	–
Rtn4rl2	4.5	1.8e-27	4.86	1.2e-39
Ccrl2	4.5	2.5e-94	–	–
Fxyd2	4.49	1.6e-23	7.53	2.3e-110
Tcp11l1	4.48	4.6e-43	1.82	1.9e-05
Sec14l2	4.47	6.6e-133	–	–
2021-09-04	4.46	1.5e-96	5.16	6.6e-147
Icam1	4.46	2.2e-188	–	–
Fam83b	4.46	3.3e-23	–	–
Sox13	4.45	2.5e-36	1.46	0.0015
Unc5cl	4.43	6.2e-44	2.66	3.6e-13
Mpzl3	4.42	4.2e-25	6.79	6e-92
Papss2	4.41	2.7e-61	–	–
Padi4	4.4	1e-46	6.95	8.7e-171
Il18r1	4.39	1e-25	2.29	6.7e-07
Hist1h2ac	4.38	5.8e-218	–	–
Epha1	4.38	6e-191	4.9	9.7e-291
Trpv3	4.37	1.5e-44	2.89	2.3e-16
Syne4	4.34	6e-111	1.24	4.7e-05
Krt14	4.33	4.7e-43	5.32	2.6e-85
Adgrg1	4.33	1e-305	4.28	7e-305
Krt20	4.32	5.2e-34	4.56	5.9e-44
Afap1l1	4.31	1e-305	4.57	7e-305
Cblc	4.3	3.5e-31	4.39	6.7e-37
Acpp	4.3	1.2e-28	–	–
Paupar	4.29	3.6e-22	–	–
Gm13544	4.28	1.6e-30	4.69	2.1e-44
Six3os1	4.27	8.9e-21	–	–
Cmtm8	4.27	2.5e-112	-1.46	0.00058
Rab15	4.25	4.3e-46	4.23	9.1e-48
Nlrc5	4.25	4.4e-96	3.8	4.1e-76
Cxcl2	4.23	1e-305	-1.31	1.2e-08
Wnt7a	4.22	3.9e-207	4.34	1e-224
Cpne7	4.22	1.3e-74	4.6	3.2e-93
Pnpla3	4.2	6.5e-24	–	–
Cpne8	4.2	1e-305	2.03	1.2e-59
Clca3b	4.2	6e-303	1.09	1.5e-09
Ccdc68	4.2	2.6e-30	3.7	2.5e-24
Pde1c	4.19	2.4e-24	3.78	1.5e-21
Eps8l1	4.19	6.3e-70	6.07	6.5e-201
Rims2	4.18	1.3e-34	–	–
Ctsc	4.18	1.5e-171	4.41	1.7e-207
Tshz2	4.17	4e-50	3.2	6e-26
Lgr6	4.17	5e-300	–	–
Nefl	4.16	1e-21	–	–
Mdfi	4.16	1.8e-19	7.01	9.5e-91
Ano1	4.15	1.9e-30	5.54	8.3e-73
Tmem125	4.09	8.1e-21	6.42	5.9e-79
Madcam1	4.09	1e-18	–	–
Ltb	4.08	2.5e-19	–	–
Hsd11b2	4.08	9.5e-99	2.65	2.5e-31
Slc22a7	4.05	3.1e-20	3.21	1.2e-13
Slc1a1	4.05	2.4e-18	–	–
Usp18	4.04	3e-47	3.74	1e-40
Macc1	4.04	3.5e-18	6.35	5.6e-69
Foxj1	4.02	5.5e-225	4.65	7e-305
Cgn	3.99	1e-305	3.15	7e-305
Frmd4b	3.97	1e-305	2.67	2.3e-172
Tmem266	3.96	3.6e-26	6.27	5.1e-99
Tgm1	3.96	2.8e-27	5.4	5.1e-69
Npr2	3.96	2e-304	3.04	5.9e-149
Tmc4	3.95	5.5e-83	6	3.9e-264
B4galnt3	3.92	2.7e-181	5.21	7e-305
Tmem211	3.91	6.4e-17	–	–
Fgfbp1	3.91	3.8e-28	6.62	4.3e-126
Plet1os	3.88	2.3e-17	5.12	2.6e-41
Epas1	3.88	9.7e-25	–	–
Pcnx2	3.86	4.9e-18	2.03	1.6e-05
Myh14	3.86	9.3e-159	5.46	7e-305
Traf1	3.85	1.2e-206	-1.65	2.9e-08
Perp	3.85	1e-305	3.93	7e-305
Dmrt3	3.85	7.8e-18	–	–
Stxbp6	3.84	1.1e-62	–	–
Cd38	3.84	2.1e-24	–	–
Usp43	3.83	2.2e-218	3.98	5.4e-267
Mtus2	3.82	2.1e-21	2.9	1e-12
Kank1	3.82	1.7e-168	4.3	2.9e-238
Krt42	3.81	4.2e-19	1.63	0.00061
Sorbs2os	3.8	8.9e-21	3.59	2.7e-20
Serpinf2	3.8	2.9e-17	–	–
Scin	3.8	7.9e-16	–	–
Pld5	3.8	9e-16	–	–
Hist1h2ah	3.79	5.7e-54	–	–
AA986860	3.77	2.4e-149	4.93	7e-305
Hist1h2af	3.76	5.7e-35	–	–
Cdh10	3.76	3.2e-15	–	–
Hgfac	3.75	1.7e-33	5.21	2.4e-89
Bok	3.74	1e-305	4.2	7e-305
Rab17	3.72	7.5e-23	3.56	1.5e-22
ccdc198	3.72	7.1e-30	4.04	1.5e-42
Slc17a9	3.71	5.9e-26	2.24	3.8e-08
Scn3a	3.71	6.8e-30	–	–
Mafb	3.71	7e-59	4.08	1.1e-43
Dll1	3.71	1.3e-72	4.76	1.1e-158
Cpn1	3.71	9.2e-50	2.84	9.3e-26
Ppp2r2c	3.7	1.5e-21	1.55	0.0008
Bglap3	3.7	1e-120	2.5	1.1e-38
Gca	3.68	9.8e-120	4.09	2e-171
Fut2	3.67	6.2e-16	4.68	3.2e-34
Cdh16	3.67	1e-305	4.5	7e-305
Nfkbid	3.65	1e-305	–	–
Hpn	3.65	2.5e-17	6.71	2.8e-97
Sybu	3.64	1.3e-19	–	–
Lin28b	3.64	3.8e-49	-1.29	0.0057
Vtcn1	3.63	1.3e-37	–	–
Tbxa2r	3.63	1.7e-32	–	–
Lgi4	3.63	2e-18	4.7	3.6e-41
Car9	3.62	4e-24	7.25	1.6e-164
Slc1a2	3.6	8.1e-33	-1.01	0.038
Pglyrp2	3.6	6e-14	–	–
Gimap8	3.6	5.7e-14	–	–
2610035D17Rik	3.6	5.3e-258	2.59	1.1e-107
Ugt3a2	3.59	3.3e-15	–	–
Stard8	3.58	8.4e-16	2	1.8e-05
Tdrd12	3.56	3.7e-19	2.35	3.5e-08
Il18rap	3.56	4.7e-151	2.51	1.9e-58
Neto1	3.55	1.4e-13	–	–
Tekt5	3.54	9e-17	7.54	4e-138
Lmtk3	3.52	1.4e-158	2.63	9.9e-76
Arc	3.52	3.7e-21	–	–
Clu	3.51	1e-305	1.82	1.3e-175
Sh2d4a	3.5	3.4e-101	5.01	5e-299
Cnksr1	3.5	1e-305	4.07	7e-305
Ace	3.5	3.9e-16	1.4	0.0034
Sh3tc1	3.49	4.1e-78	4.2	6.7e-138
Krt16	3.47	4.9e-14	2.08	8.7e-06
Cftr	3.47	2.8e-53	-1.67	0.00023
Pls1	3.46	2.9e-15	–	–
Lpin3	3.46	1.6e-68	4.01	5.1e-111
Clstn3	3.46	8e-305	2.29	2.4e-109
Rnf183	3.45	3.3e-56	3.88	8.3e-83
Ccdc3	3.45	5e-22	–	–
Srcin1	3.44	4.3e-30	4.06	1.1e-28
Spib	3.43	3.9e-15	–	–
Rhov	3.43	3e-84	-1.04	0.003
Cryl1	3.43	1.9e-52	3.18	7.1e-44
Nrep	3.42	2.8e-219	-3.51	7e-30
Cyb561	3.41	1.3e-11	2.88	5.6e-10
Col4a4	3.41	1.4e-260	3.49	7e-305
Tmeff1	3.4	8e-39	-3.16	4.6e-17
Wnt7b	3.38	1e-305	2.29	7e-305
Pde4d	3.38	4.2e-175	2.27	2e-56
Gm4907	3.38	3.1e-23	3.79	3.3e-34
Atp2a1	3.38	2.4e-128	1.5	2e-14
Smoc1	3.36	4.1e-47	5.37	4e-184
Clic5	3.35	2.4e-288	3.73	7e-305
Ckmt1	3.35	5.1e-90	4.47	1.6e-90
Trim5	3.33	2.4e-14	–	–
Hist1h2ad	3.33	1e-59	–	–
Klf8	3.32	1.9e-40	-2.21	2.2e-06
Brinp3	3.32	1.3e-13	–	–
1700061G19Rik	3.32	5e-24	1.81	3e-06
Spint2	3.31	1e-305	3.11	7e-305
Lmo2	3.31	4.5e-12	–	–
Dmkn	3.31	2.9e-65	5.97	7e-305
Dll4	3.31	1.5e-30	2.42	6.4e-14
Serpine2	3.3	6.3e-13	2.5	2.5e-08
Myo5c	3.29	3.8e-18	–	–
Lmntd2	3.29	2.1e-25	4.56	1e-65
Slc25a48	3.28	5.2e-122	3.53	4e-158
Cyfip2	3.28	3.6e-48	3.73	4.9e-70
Pla1a	3.26	5.3e-51	–	–
Cyp4f17	3.26	8.8e-34	2.34	1.7e-14
Btn1a1	3.26	2.4e-35	4.15	3.1e-73
Stx3	3.25	1e-305	2.57	7e-305
E230013L22Rik	3.25	1.2e-114	1.38	1.8e-14
Rab20	3.24	1.6e-204	1.46	2.3e-27
Nkx6-3	3.24	2.7e-14	–	–
Slc22a15	3.23	8.4e-177	2.35	4.6e-73
Sele	3.23	1.5e-14	–	–
Fut1	3.23	6.2e-13	5.52	6e-58
Fgf1	3.23	1e-305	1.24	4.9e-29
Adgrl2	3.23	1.4e-129	-4.14	4.8e-25
H2-Q5	3.22	1.4e-22	1.66	2.1e-05
Dscaml1	3.22	6.9e-20	–	–
Rtn4r	3.21	1.4e-23	4.49	1.1e-64
Dmbx1	3.21	8.7e-12	–	–
Wfdc2	3.2	1e-305	3.84	7e-305
Scnn1g	3.2	3.3e-19	2.26	9.7e-09
Lcp1	3.2	2.4e-21	2.59	4.2e-13
Tacstd2	3.19	1.2e-11	5.39	4.9e-49
H2-Q8	3.19	3.5e-28	1.08	0.0054
H2-Q6	3.19	3.5e-28	1.08	0.0054
Adm2	3.19	3.4e-46	–	–
Gpr4	3.18	6.7e-13	4.91	3.2e-44
Galnt6	3.18	1.1e-15	1.61	0.00032
Nr1h4	3.17	1.8e-47	–	–
Unc13d	3.16	4.7e-35	7.33	7e-305
Sh2d4b	3.16	1.6e-16	–	–
Dusp9	3.16	6.6e-167	3.04	5.7e-156
Acap1	3.16	1.9e-18	2.26	4.3e-09
Map3k8	3.15	1e-305	–	–
AI593442	3.15	1.8e-10	–	–
Dsg3	3.14	2e-10	–	–
Dppa2	3.14	7.3e-76	2.43	3.7e-39
BC021767	3.14	6.9e-58	2.58	1.7e-35
1700028E10Rik	3.14	9e-11	–	–
Nxf7	3.13	1.3e-10	6.9	1.8e-91
Noxred1	3.13	2.9e-20	–	–
Hymai	3.13	1e-10	–	–
Tph1	3.12	2.5e-20	–	–
Esrp1	3.12	4.1e-11	5.12	3.4e-43
Cyp4f39	3.11	3.3e-10	–	–
Prickle1	3.1	6.2e-94	-1.46	3.5e-06
Map3k5	3.09	3.3e-82	3.54	3.7e-126
Gper1	3.09	6e-93	1.14	5.5e-08
Tslp	3.08	8.4e-20	2.99	9.9e-21
Platr14	3.07	1.6e-14	2.24	6.1e-08
Nhsl2	3.07	1.4e-20	–	–
Gcnt3	3.07	1.8e-23	5.04	1.3e-101
Padi2	3.05	7e-47	–	–
Nckap1l	3.05	4.3e-197	-1	2.2e-07
Lysmd2	3.05	1.3e-20	–	–
Tmem116	3.04	4.7e-23	3.17	1.3e-26
Elavl3	3.04	3.8e-12	–	–
Dnajb3	3.04	8.6e-10	–	–
Ctla2a	3.04	9e-10	3.13	4.2e-12
Ptpn18	3.03	2.2e-46	1.62	6.3e-09
Prss46	3.03	5e-13	–	–
Napsa	3.03	1.8e-63	4.27	9.9e-194
Hist1h2an	3.02	4e-30	–	–
Xlr3a	3.01	4.5e-105	3.91	1.4e-224
Rasgef1b	3.01	1e-305	–	–
Dpep1	3.01	8.8e-59	5.41	7e-305
Tmc8	3	1.6e-13	4.66	3.1e-48
Fgd2	3	1.4e-35	1.78	5e-10
Tnfaip3	2.99	1e-305	–	–
Tm6sf2	2.99	1.5e-25	–	–
Srgn	2.99	7.7e-28	–	–
Grhl2	2.99	3.4e-16	4.87	8.3e-66
Dnajc22	2.99	4.1e-39	2.81	1.5e-33
Cd40	2.99	2.9e-09	–	–
Folr1	2.98	1.7e-63	2.76	4.5e-58
Atp1a3	2.98	1.1e-261	–	–
Myrip	2.97	8e-39	-1.38	0.00099
Rasgrp3	2.96	1.7e-69	-3.07	4.2e-14
Pde1b	2.96	1.2e-23	–	–
Epn3	2.96	4.1e-88	3.5	2.4e-154
Snai3	2.95	2.1e-38	3.9	3.8e-45
Rnf152	2.95	1.5e-10	2.92	7.5e-12
Psmb8	2.95	4.9e-12	1.35	0.0042
Plce1	2.95	8.1e-12	–	–
H2-K1	2.95	1e-305	1.79	1.4e-237
Efcc1	2.95	5.9e-13	–	–
Nfkbia	2.94	1e-305	–	–
Bcam	2.94	1e-305	3.45	7e-305
Sfn	2.93	3.6e-73	4.94	7e-305
B230217C12Rik	2.93	4.4e-09	–	–
Trpv4	2.92	1e-305	3.16	7e-305
Prkg1	2.92	1.6e-12	–	–
Pdzk1ip1	2.92	3.9e-25	3.51	6.6e-44
Sftpb	2.91	3.1e-10	–	–
Minar2	2.91	6e-09	–	–
Gimap1	2.91	1.5e-13	–	–
B3gnt7	2.91	1.6e-09	3.59	1.2e-17
9930014A18Rik	2.91	2.7e-75	2.88	6.5e-74
Muc5ac	2.9	7.6e-11	–	–
Tpm2	2.89	1.1e-18	3.58	1.4e-37
Sptbn2	2.89	8.2e-96	2	2.5e-37
Lpar5	2.89	2.4e-09	4.22	3.1e-26
Sox6	2.88	9.7e-26	–	–
Kcnq1	2.88	1.5e-12	2.07	6.6e-07
Itga2	2.88	2.9e-44	-1.53	9.7e-05
Igf2bp2	2.88	1.2e-58	–	–
Cntfr	2.88	1.4e-11	5.8	1.2e-77
Ccl20	2.88	9.8e-82	-1.49	2.7e-07
Atp6v1c2	2.88	5.2e-67	–	–
Nfe2l3	2.87	3.2e-12	–	–
Gas7	2.87	1.6e-133	4.8	7e-305
Arhgef16	2.87	1e-305	3.36	7e-305
Dock2	2.86	3.6e-09	–	–
Adamts12	2.86	3.1e-208	-2.02	1.8e-24
Olfr54	2.85	1.4e-08	–	–
Mgat4a	2.85	1.3e-08	2.19	3e-06
Cx3cl1	2.85	1e-305	–	–
Ache	2.85	3.8e-11	3.72	3.7e-24
Sh2d1b1	2.84	7.1e-16	1.67	3.3e-05
Rac2	2.84	3e-19	–	–
Fes	2.84	2.1e-25	–	–
Cyp21a1	2.84	4.7e-12	2.65	1.5e-11
Cxcl14	2.84	6.2e-38	-3.15	2.5e-12
Acsbg1	2.84	3.6e-21	1.92	2.7e-08
A3galt2	2.84	4.5e-17	–	–
Ybx2	2.83	6e-10	6.62	2.8e-97
Snca	2.83	6.6e-12	–	–
Npnt	2.83	1e-305	2.59	7e-305
Gm8994	2.83	2.6e-09	–	–
Dkkl1	2.83	3.5e-10	4.51	8.8e-37
Abcg4	2.83	5.9e-21	–	–
Klhl1	2.82	2.1e-08	–	–
Cfap299	2.82	2e-08	–	–
Gbp9	2.81	3.4e-16	3.07	1.2e-21
Fry	2.81	4.2e-35	–	–
2410017I17Rik	2.81	1.5e-11	1.37	0.0031
Nalcn	2.79	1.9e-08	–	–
Lama3	2.79	1e-305	3.06	7e-305
Kdf1	2.79	1.1e-08	–	–
Trim69	2.78	9.4e-13	2.27	9e-09
Fam187b	2.78	3.4e-08	2.54	4.5e-08
4930511M06Rik	2.78	1e-14	2.41	3.6e-11
Pdgfb	2.77	1e-305	–	–
Pcyt1b	2.77	1.7e-201	2.26	1.1e-121
Hs3st2	2.77	2.5e-08	–	–
Flrt3	2.77	6.6e-37	4.03	2.1e-124
Spry4	2.76	1.3e-159	–	–
Gm26641	2.76	1.6e-08	2.47	7.2e-08
Car2	2.76	1.3e-68	–	–
AU022754	2.76	3.3e-64	1.7	1.4e-18
Robo1	2.75	1.1e-10	–	–
Prr5l	2.75	2.1e-72	–	–
Mfhas1	2.75	1e-305	–	–
Krt19	2.75	1.9e-24	6.77	1.6e-288
Hsf2bp	2.75	6.7e-10	1.85	5.9e-05
Ctla2b	2.75	4.9e-09	3.23	9.4e-15
Cldn9	2.75	6.5e-15	6.6	3.1e-165
Abcg2	2.75	1.1e-46	-2.75	4.4e-11
Pthlh	2.74	4.8e-21	1.76	8.7e-08
Ifih1	2.74	5.2e-30	2.98	2.2e-40
Adgrg3	2.74	2.2e-08	–	–
Elavl4	2.73	2.3e-08	3.02	6.2e-12
Aoc3	2.73	6.1e-14	–	–
Slc5a5	2.72	1.1e-20	3.74	6e-56
Slc18a1	2.72	6e-11	2.37	2.5e-09
Mir7077	2.72	1.4e-08	–	–
Akr1c19	2.72	6.9e-08	3.41	1.2e-14
Socs2	2.71	1e-305	-2.55	1.8e-75
Ogdhl	2.71	8.9e-15	–	–
Ido2	2.71	6e-18	-1.77	0.00019
Gdf7	2.71	1.3e-10	–	–
Prr7	2.7	5e-274	–	–
Ltk	2.7	4.2e-101	2.33	1.1e-66
Lhx5	2.7	1.5e-13	–	–
Gm5105	2.7	5.7e-12	1.03	0.0044
Fscn2	2.7	1.4e-12	–	–
Tmem252	2.69	1.4e-58	4.49	2.3e-258
Fgf5	2.69	2.2e-08	–	–
Entpd3	2.69	1.1e-11	7.33	1.7e-174
Susd4	2.68	1e-305	1.49	5e-75
Kcnn1	2.68	7.7e-61	–	–
Ptpn3	2.67	1.7e-162	2.93	1.1e-229
Olfr1349	2.67	1.6e-08	–	–
Ccna1	2.67	8.7e-38	–	–
G730013B05Rik	2.66	1.5e-07	2.44	1.8e-07
Fcgr1	2.66	8.4e-13	–	–
Mfap5	2.65	1.8e-28	2.57	1.7e-27
Cxcl3	2.65	1.3e-110	-1.79	4.3e-14
Cldn15	2.65	9.5e-19	–	–
Trpv2	2.64	7.6e-14	3.01	1.8e-20
Tekt3	2.64	1.8e-07	–	–
Epha8	2.64	3.3e-14	–	–
Tcp11l2	2.63	6.9e-109	1.07	2.8e-12
Igsf9	2.63	1e-305	1.95	5.1e-164
H2-Q9	2.63	1.2e-45	1.07	4.6e-06
H2-Q7	2.63	1.2e-45	1.07	4.6e-06
Fam84b	2.63	3.7e-234	2.81	7e-305
Pmfbp1	2.62	2.4e-07	–	–
Ramp3	2.61	9e-159	–	–
Izumo1	2.61	2.6e-07	4.19	1.5e-23
Egr4	2.61	1.5e-14	–	–
Clec1a	2.61	2.6e-07	1.93	3.9e-05
Ccdc120	2.61	1e-305	2.32	4.8e-283
Spata13	2.6	2.4e-172	1.96	1.4e-81
Hsd17b14	2.6	3.2e-36	1.76	6e-15
Apobr	2.6	9.9e-200	2.9	5.8e-283
Neurl1a	2.59	2e-10	–	–
Arhgap40	2.59	1.4e-09	5.7	4.5e-93
Samd12	2.57	4.1e-17	3.04	4.5e-14
Peg12	2.57	4.5e-07	–	–
Nudt11	2.57	1.2e-09	–	–
Jag2	2.57	1.2e-33	2.22	1.8e-23
H60c	2.57	1.9e-07	7.1	1.2e-103
Gabrr1	2.57	2e-11	–	–
Ell3	2.57	2.9e-28	2.78	2.2e-37
Cttnbp2	2.57	4.2e-07	–	–
2900060B14Rik	2.57	9.5e-09	–	–
Mir7047	2.56	1.5e-21	–	–
Extl1	2.56	1.3e-18	–	–
Tsks	2.55	2.9e-08	–	–
Odaph	2.55	5e-210	–	–
Ly6e	2.55	1e-305	1.94	7e-305
Ly6a	2.55	5.2e-39	2.86	2.9e-59
Lrfn1	2.55	7e-10	–	–
Tmsb4x	2.54	1e-305	-7.33	1.3e-112
Pard6b	2.54	1e-305	3.02	7e-305
Lcn2	2.54	4.5e-115	3.69	7e-305
Gm20756	2.54	3.7e-23	3.56	3.1e-62
Dapk2	2.54	7.6e-08	2.77	3e-10
D630041G03Rik	2.54	8.1e-10	3.99	4.9e-33
Scube3	2.53	5.3e-34	-3.03	1.8e-12
Myom1	2.53	4.4e-11	–	–
Mapkapk3	2.53	1.2e-23	-1.93	2e-05
Klrg2	2.53	1e-293	1.85	1.4e-169
Best2	2.53	1.4e-11	–	–
B4galnt4	2.53	1.9e-52	2.62	4e-62
Aadat	2.53	2.6e-08	–	–
Hgf	2.52	3.9e-07	–	–
Dnase1l3	2.52	5.5e-12	–	–
Aldoc	2.52	3.2e-26	3.71	1.1e-39
Tns4	2.51	2.3e-21	2.35	2e-19
Mir7080	2.51	6.5e-07	2.28	1e-06
Gm10451	2.51	8.1e-07	2.42	2.2e-07
Catsper4	2.51	4.4e-07	1.72	0.00028
Card10	2.51	1e-305	1.63	3e-229
Hspb1	2.5	1e-305	1.56	5.8e-242
Dok3	2.5	5.4e-20	–	–
Chst3	2.5	1.1e-17	–	–
Tnfrsf9	2.49	1.8e-118	-1.54	1.8e-13
S100a14	2.49	2.6e-09	7.68	5.6e-185
Ppif	2.49	1e-305	1.14	2.4e-54
Foxq1	2.49	1.4e-82	–	–
Sez6l	2.48	5.7e-07	–	–
Popdc2	2.48	7.4e-11	–	–
Gm1123	2.48	8e-08	–	–
Vwa2	2.47	2.7e-10	–	–
Plekhg4	2.47	2.1e-38	–	–
Lmo1	2.47	1.5e-09	–	–
Gm13648	2.47	1.2e-06	2.88	3e-10
Proser2	2.46	6.4e-232	3.11	7e-305
Nlgn3	2.46	2.4e-08	–	–
Mir1199	2.45	6e-20	2.92	8.3e-37
Laptm5	2.45	2.7e-09	5.89	2.3e-93
Gucy2g	2.45	1.5e-07	1.16	0.017
Gm20744	2.45	6e-08	3.46	4.9e-20
Gja5	2.45	1.4e-07	–	–
Batf	2.45	1.7e-09	–	–
4930461G14Rik	2.45	2e-37	2	9.1e-24
Gm5640	2.44	1.7e-06	1.7	0.00027
Cln3	2.44	1.4e-91	2.26	4e-77
2310002F09Rik	2.44	1.7e-06	2.77	1.8e-09
Syt13	2.43	1.9e-27	1.51	9.5e-09
Aloxe3	2.43	6.8e-08	–	–
Tnnt2	2.42	6.6e-43	1.29	2.8e-09
Dmrt2	2.42	2.1e-06	–	–
Apol9b	2.42	2.7e-20	–	–
Rnd1	2.41	1e-305	–	–
Ppifos	2.41	5e-70	1.39	5.5e-17
Gm8909	2.41	3.1e-22	1.04	0.00086
Zhx2	2.4	1e-305	–	–
Sox8	2.4	8.5e-31	-2.8	2e-11
Myc	2.4	1e-305	–	–
Cnfn	2.4	6.4e-11	3.39	1.3e-27
Chrna10	2.4	2.7e-06	–	–
Alk	2.4	5.5e-07	1.86	6.5e-05
Shd	2.39	3.2e-07	–	–
Pde4c	2.39	7.7e-10	2.39	1.2e-10
Nhlh1	2.39	1.8e-06	–	–
Frmpd3	2.39	1.2e-07	–	–
Tifa	2.38	1.2e-252	–	–
Ptgs2os	2.38	3.4e-06	–	–
H2-K2	2.38	1.1e-87	–	–
Foxd4	2.38	1.9e-06	–	–
Tgfa	2.37	3.1e-70	2.45	2.2e-81
Sigirr	2.37	2.8e-18	2.8	1.8e-29
Gm16796	2.37	3.5e-28	–	–
Crlf1	2.37	2.7e-272	–	–
Adcy1	2.37	2.4e-06	–	–
Rmrp	2.36	1.2e-06	–	–
Rem2	2.36	1.5e-11	3.65	5.5e-38
Ptprb	2.36	2.6e-06	3.71	3.3e-19
Plek2	2.36	1.2e-06	–	–
Icam5	2.36	8.1e-11	–	–
Fbxo32	2.36	1.3e-46	–	–
Btn2a2	2.36	7.5e-19	3.54	1.6e-60
Sema4c	2.35	1e-305	–	–
Patj	2.35	1e-305	2.62	7e-305
Nfkbie	2.35	1e-305	-1.65	7.4e-78
Icosl	2.35	1.8e-213	–	–
H2-Q10	2.35	2.4e-22	1.16	0.00012
Fcho1	2.34	3.3e-72	2.85	5.6e-126
Col8a1	2.34	1.5e-06	–	–
Ankrd34a	2.34	1.3e-53	-1.17	7e-05
Slc4a11	2.33	1e-305	2.26	7e-305
Rasgef1a	2.33	1.4e-12	–	–
Hist1h2bl	2.33	1.1e-09	–	–
Fam189b	2.33	1.1e-117	–	–
Asphd2	2.33	2.7e-06	–	–
Spef2	2.32	4.2e-12	4.3	5.6e-67
Slc45a3	2.32	5.5e-06	2.1	6.6e-06
Tent5b	2.31	1.3e-131	–	–
Pacsin1	2.31	4.1e-10	–	–
Mslnl	2.31	3.4e-15	3.8	9e-59
Lemd1	2.31	3.4e-06	1.86	7.8e-05
Irf1	2.31	1e-305	-1.11	4.8e-31
Dsg4	2.31	6.4e-06	–	–
Zdhhc23	2.3	1.5e-07	3.67	5.1e-26
Stard10	2.3	5.3e-216	1.05	1.5e-33
Ryr2	2.3	3e-06	–	–
Pdlim1	2.3	1e-305	1.62	1e-216
Clec2l	2.3	2.3e-06	–	–
Bdh1	2.3	5.4e-11	–	–
Adra1b	2.3	1.4e-14	-1.61	0.00055
Mir31	2.29	2.9e-06	–	–
Krt25	2.29	4.3e-08	4.22	7.2e-41
Fbxo2	2.29	1.1e-201	2.57	3.3e-289
Tbkbp1	2.28	1.1e-10	2.15	7.7e-10
P2ry2	2.28	2.3e-55	–	–
Kcng1	2.28	6.4e-06	–	–
Gja4	2.28	3.4e-07	1.55	0.0006
Aldh1a1	2.28	1.5e-18	–	–
2410004I01Rik	2.28	8.9e-06	–	–
Mmp10	2.27	6e-23	-3.15	2.4e-12
LOC100862268	2.27	9.2e-06	–	–
Lad1	2.27	1e-305	2	7e-305
Col11a2	2.27	7.1e-29	–	–
Clec2f	2.27	1.3e-39	2.68	4.5e-66
AW209491	2.27	3.2e-08	–	–
Rnf122	2.26	1.7e-161	–	–
Nynrin	2.26	7e-12	–	–
Dhcr24	2.26	1e-305	2.48	7e-305
Cst6	2.26	5.1e-18	3.71	1.2e-72
Chmp4c	2.26	9.2e-81	2.73	1.1e-139
Zc3h12a	2.25	5.4e-248	–	–
Ttll7	2.25	6.2e-127	–	–
Slco4a1	2.25	1e-305	1.53	1.6e-230
Kcnj16	2.25	5.8e-84	1.51	9.3e-28
Cacna1b	2.25	3.6e-15	-1.16	0.011
Vcam1	2.24	2.4e-251	-3.52	2.9e-204
Pigr	2.24	1.2e-05	2.04	1.4e-05
H2-Q4	2.24	5.2e-151	1.17	3.4e-33
Gpr37l1	2.24	1.9e-11	–	–
Cd69	2.24	7.1e-06	–	–
Castor1	2.24	1.1e-09	–	–
Acacb	2.24	8.7e-21	3.79	1e-88
Oacyl	2.23	1e-07	1.28	0.0047
Kazn	2.23	2.3e-18	4.33	5.6e-115
Gm11978	2.23	1.9e-12	–	–
Enpp2	2.23	1.1e-05	–	–
Cyp2c23	2.23	6.5e-06	2.08	6.4e-06
Cd177	2.23	1.3e-06	–	–
Smox	2.22	1e-305	–	–
Rhbdf2	2.22	1e-305	1.5	7.2e-237
Mpig6b	2.22	1.5e-05	4.21	6.7e-24
Mab21l3	2.22	3.4e-104	–	–
Slc6a13	2.21	1.7e-05	5.14	1.3e-39
Cpm	2.21	3.7e-21	3.75	6.9e-94
Adap1	2.21	1.6e-26	4.62	3.7e-246
4930486L24Rik	2.21	1.7e-05	2.72	4e-09
2010016I18Rik	2.21	6.8e-06	3.42	1.7e-17
Zglp1	2.2	1.3e-22	–	–
Rorb	2.2	2.5e-43	-4.09	2.2e-24
Rhof	2.2	1.5e-11	–	–
Maff	2.2	1e-305	–	–
Tfr2	2.19	2e-05	–	–
Phf19	2.19	3.4e-08	4.09	5.6e-43
Elf3	2.19	4e-272	1.97	3.1e-294
Alox12	2.19	1.9e-05	–	–
Tpd52l1	2.18	1.7e-05	–	–
Stap2	2.18	3.1e-74	1.88	2.5e-48
Psca	2.18	1.9e-06	6.83	2.6e-128
Gm4371	2.18	1e-28	1.01	4.9e-05
Fhad1	2.18	2.1e-05	2.75	2.3e-09
1700003D09Rik	2.18	2.3e-05	–	–
Nfkbiz	2.17	1e-305	–	–
Grin1	2.17	2.2e-05	2.84	3.5e-10
Urah	2.16	4.3e-18	–	–
Plpp7	2.16	1.4e-06	–	–
Hr	2.16	3.2e-58	1.46	4.4e-25
Trim71	2.15	3.6e-07	1.39	0.0018
Irx4	2.15	2.3e-05	–	–
H2-L	2.15	1.2e-253	1	1.5e-52
Gm31579	2.15	1.4e-05	–	–
Casz1	2.15	5.9e-159	2.38	7.8e-226
2410012E07Rik	2.15	1.1e-06	3.27	1.3e-18
Tmem130	2.14	1.3e-08	–	–
Myo1d	2.14	9.3e-255	2.17	8e-302
Itgb3	2.14	3e-52	-1.92	1e-12
Hapln1	2.14	2.6e-05	–	–
Foxa1	2.14	5.2e-147	1.74	7.1e-95
Cldn6	2.14	2.5e-05	2.06	1e-05
Amhr2	2.14	6.3e-07	–	–
Upb1	2.13	1.6e-20	3.51	3.3e-84
Sgsm1	2.13	8.4e-272	1.65	1.4e-155
Selp	2.13	2.1e-13	–	–
Igf2bp1	2.13	4.9e-28	–	–
H2-Q2	2.13	2.6e-40	1.36	1.5e-13
Ebf3	2.13	1.3e-07	–	–
A930006K02Rik	2.13	2.9e-05	–	–
Mir7004	2.12	7.9e-07	1.47	0.00094
Smtn	2.11	1e-305	–	–
Slc16a8	2.11	3.7e-16	–	–
Gm13205	2.11	8.8e-42	1.77	1e-28
Fam71d	2.11	4.1e-05	–	–
1700071M16Rik	2.11	1e-25	1.57	6.6e-14
Tmprss6	2.1	1.2e-09	1.58	1.4e-05
Slc25a25	2.1	1e-305	1.16	6.1e-127
Lrrc9	2.1	3.7e-05	–	–
Lmo7	2.1	1.6e-276	2.64	7e-305
H2-Bl	2.1	9.9e-06	1.01	0.039
Tm7sf2	2.09	2.8e-78	1.43	1.5e-31
Sh3gl3	2.09	4.3e-05	1.49	0.0018
Selplg	2.09	7.2e-07	–	–
Pik3r6	2.09	1.5e-06	–	–
Gbp8	2.09	4.6e-05	4.03	1.7e-21
Dlx4	2.09	1.4e-12	–	–
Cel	2.09	4.1e-05	–	–
Ccdc166	2.09	2.7e-05	–	–
Stmn2	2.08	2.7e-05	–	–
Sspo	2.08	1.3e-05	–	–
Npb	2.08	4.7e-07	–	–
Jakmip1	2.08	5e-05	–	–
Igfals	2.08	5.1e-05	–	–
Gsta4	2.08	9.6e-30	1.2	1.9e-08
Adra2c	2.08	1.4e-05	–	–
Ucp1	2.07	5.5e-05	–	–
Glis1	2.07	4.2e-10	–	–
Slc26a9	2.06	4.5e-05	1.43	0.0028
Chil1	2.06	1.7e-06	1.46	0.00097
Arhgap26	2.06	1.5e-69	–	–
Apc2	2.06	1.1e-10	–	–
Aoc1	2.06	2.9e-05	1.66	0.00042
Abcc8	2.06	6.3e-05	2.06	1.2e-05
4930539E08Rik	2.06	5.8e-11	3.28	3e-41
Smad7	2.05	2.1e-195	–	–
Oasl1	2.05	3.4e-07	2.71	8.3e-15
Gimap5	2.05	6.8e-05	–	–
1110002J07Rik	2.05	6.1e-05	–	–
Tmem238	2.04	1.6e-110	1.52	9.7e-67
Smarca1	2.04	2.3e-05	–	–
Sema6a	2.04	4.2e-23	3.23	3.4e-83
Ptger4	2.04	6.1e-71	2.99	1.1e-217
Prss8	2.04	7.4e-13	3.33	1.9e-62
LOC547349	2.04	7e-105	–	–
Dock8	2.04	1.8e-81	3.19	6e-287
Dact2	2.04	3.8e-45	3.29	1.3e-190
Col7a1	2.04	4e-150	1.21	6.4e-45
Uchl1	2.03	8.6e-13	-2.14	2.9e-06
Plcg2	2.03	1.1e-191	1.81	2.8e-154
Mfsd2a	2.03	1.4e-06	2.29	4.2e-09
Mat1a	2.03	8e-05	2.9	2.1e-10
Hfe2	2.03	7.5e-05	–	–
H2-D1	2.03	1e-305	1.02	1.5e-90
Gpr160	2.03	6.4e-08	1.28	0.0018
Gm5615	2.03	8e-05	–	–
Ggt6	2.03	7.6e-07	1.91	6.7e-07
Dmrtc1a	2.03	7.6e-05	–	–
Cdh6	2.03	1e-305	–	–
1700110K17Rik	2.03	6.8e-05	2.31	5.8e-07
Rora	2.02	4.2e-06	–	–
Rasl12	2.02	2e-18	-1.6	1.6e-05
Obscn	2.02	5.4e-06	2.3	1.4e-08
Ltf	2.02	8.3e-05	–	–
Tuba8	2.01	4.9e-08	–	–
Tspan8	2.01	1.5e-27	–	–
Mast4	2.01	2e-297	–	–
Hip1r	2.01	1.6e-224	1.66	1.4e-151
Fam57b	2.01	4.2e-08	3.97	7.3e-48
E330009J07Rik	2.01	4e-43	2.4	2.9e-74
Them6	2	5e-235	2.01	3.9e-266
Tex45	2	2.1e-05	–	–
Rnf19b	2	1e-305	–	–
Pigz	2	9.2e-05	–	–
Mxd1	2	1e-305	–	–
Itga10	2	6.1e-102	–	–
Adamtsl2	2	5e-05	1.16	0.017
Gm38426	1.99	4.1e-34	1.15	4.8e-09
Depdc7	1.99	1.4e-77	1.8	1.8e-63
Crybg2	1.99	1.6e-09	2.55	5.8e-18
Cd164l2	1.99	2.6e-05	1.39	0.0031
Slc7a4	1.98	9.7e-05	–	–
Neu2	1.98	3.5e-05	2.74	2.3e-11
Mab21l1	1.98	5.3e-05	–	–
Ly9	1.98	3.7e-56	-2.54	2.5e-23
Kank3	1.98	1.2e-19	2.61	8.6e-43
F11r	1.98	1e-305	1.64	1.1e-246
C330022C24Rik	1.98	3.9e-07	–	–
Pla2g7	1.97	3.7e-146	1.91	7.1e-147
Myo7a	1.97	8.7e-179	1.72	1.1e-156
Mir3063	1.97	0.00013	–	–
Hsd17b11	1.97	7.9e-62	-1.47	1.6e-13
Flt3	1.97	0.00011	–	–
Dennd2d	1.97	1.4e-48	3.38	7.8e-213
Acvr1c	1.97	0.00012	2.24	1.9e-06
Mir196b	1.96	2.2e-09	1.65	9.8e-07
Krt87	1.96	0.00013	–	–
Spin2c	1.95	1e-05	4.2	4.6e-39
Pik3r5	1.95	4.1e-114	–	–
Map2k3os	1.95	2.4e-21	–	–
Klk8	1.95	5.5e-05	4.09	4.3e-30
Gm364	1.95	1.9e-05	–	–
Dll3	1.95	5.6e-05	–	–
Cdc42bpg	1.95	1e-305	2.18	7e-305
1600023N17Rik	1.95	3.5e-08	-1.16	0.017
Zfp473	1.94	3.3e-52	–	–
Sh3rf1	1.94	1e-305	–	–
Osm	1.94	0.00011	–	–
Nova1	1.94	2.6e-18	-3.3	1.6e-14
Muc1	1.94	7.7e-187	–	–
Gzmm	1.94	1.1e-18	–	–
Gm5936	1.94	0.00015	1.52	0.0015
Cpne9	1.94	0.00016	–	–
Adamts4	1.94	8.5e-197	–	–
Myo15	1.93	1.1e-05	–	–
Fcer2a	1.93	0.0001	–	–
Ank2	1.93	9.5e-95	-1.02	4.2e-13
Unc13a	1.92	8.7e-28	2.58	1.1e-64
Ttc39a	1.92	2e-40	3.25	2.2e-180
Slc16a14	1.92	0.00018	–	–
Mkrn3	1.92	5.8e-09	1.54	6.8e-06
Ifitm10	1.92	2e-17	-1.66	8.4e-06
Icam4	1.92	8.8e-05	1.75	0.00016
Gjb3	1.92	7.8e-36	2.55	1.3e-74
Gch1	1.92	1.2e-15	2.15	9.5e-24
Aph1c	1.92	7.5e-23	2.56	1e-50
Adamts16	1.92	4.3e-06	–	–
2310034O05Rik	1.92	0.00018	–	–
Sema4a	1.91	8.3e-46	1.4	6e-21
Gimap6	1.91	0.0001	–	–
Fgf9	1.91	0.0001	5.61	9.3e-66
Slc2a13	1.9	0.00023	–	–
Scn4a	1.9	0.00024	–	–
Nos1	1.9	5.8e-39	-1.41	3e-08
Card14	1.9	1.3e-17	4.47	1.9e-187
Atp8b3	1.9	9.9e-06	–	–
Tlx3	1.89	0.00015	–	–
Slc7a7	1.89	1.5e-31	1.99	1.7e-37
Rfx4	1.89	5.6e-05	–	–
Qrich2	1.89	3.3e-05	3.24	2.4e-19
Nlrp3	1.89	1.7e-05	–	–
Ndrg1	1.89	1e-305	-1.39	7e-305
Igsf3	1.89	2.3e-79	-3.18	3.6e-45
Gdf9	1.89	2.4e-06	–	–
Xlr3c	1.88	7.1e-134	2.01	1.3e-148
H2-Oa	1.88	0.00028	–	–
Gm16793	1.88	9.2e-26	–	–
Wfs1	1.87	8.4e-272	–	–
Tesmin	1.87	4.6e-05	–	–
Rnf43	1.87	3.2e-33	–	–
Mir7048	1.87	1e-11	–	–
Lag3	1.87	4.8e-07	–	–
Klhl32	1.87	2.3e-07	–	–
Il27	1.87	0.00017	–	–
Gsdmd	1.87	0.00023	–	–
Bhlhe40	1.87	1e-305	–	–
4930515G01Rik	1.87	5.3e-21	–	–
Spaca7	1.86	2e-12	–	–
Scn11a	1.86	0.00031	3.08	1.8e-12
Il12rb1	1.86	2.3e-30	-1.96	2.1e-11
Gpx3	1.86	1.4e-06	–	–
Fam69b	1.86	1.7e-28	1.48	2.7e-16
Coro6	1.86	1.6e-08	1.14	0.0017
C1qtnf4	1.86	5.4e-07	2.13	1.4e-10
Tent5d	1.85	5.3e-05	3.15	1.4e-17
Pim1	1.85	1e-305	–	–
Noct	1.85	4.2e-287	–	–
Hcar2	1.85	1.3e-06	–	–
0610040F04Rik	1.85	9.1e-159	–	–
Sned1	1.84	1e-17	3.99	1.3e-159
Prnd	1.84	5e-12	1.17	5.1e-05
Phyh	1.84	4.8e-06	5.12	1.2e-85
Mogat2	1.84	4.7e-12	1.59	4.4e-09
Krt79	1.84	0.0002	2.2	6.9e-07
Gdnf	1.84	7.5e-240	-6.4	2.5e-289
Gadd45b	1.84	3.1e-287	–	–
Ddit4	1.84	1e-305	–	–
Adam8	1.84	3e-115	1.94	1.4e-138
Ucn2	1.83	2.4e-06	–	–
Sgk3	1.83	3.5e-09	-1.06	0.02
Hapln3	1.83	0.00023	–	–
Fgf21	1.83	8.5e-08	1.5	1.9e-05
Eif2ak3	1.83	1e-305	–	–
BC064078	1.83	0.00039	–	–
Arhgap44	1.83	6.6e-24	1.71	1.3e-21
Sp6	1.82	1.3e-31	1.74	3.2e-28
Plekhh1	1.82	1.6e-97	–	–
Plekhg3	1.82	1.6e-264	1.29	5.2e-140
Parvg	1.82	0.00043	–	–
Myo1g	1.82	0.00024	–	–
Mir6963	1.82	1.3e-22	–	–
Gm20219	1.82	8.4e-11	-1.06	0.0058
Col22a1	1.82	0.00014	–	–
Vwa5b2	1.81	5e-06	–	–
Tbc1d2	1.81	4.6e-117	1.71	6.6e-109
Pnma5	1.81	1.9e-264	2.03	7e-305
Kif5c	1.81	6.4e-103	–	–
Ifi44	1.81	0.00037	–	–
Fam161a	1.81	6.7e-15	–	–
Mapk4	1.8	3.8e-65	–	–
Ccnb1ip1	1.8	3.4e-10	1.6	3.4e-08
Tmprss9	1.79	2.3e-08	–	–
Slc5a1	1.79	0.00032	–	–
Slc17a7	1.79	0.00013	–	–
Slc16a13	1.79	4.9e-07	–	–
Prss22	1.79	4.6e-05	3.35	1.3e-23
Pip5kl1	1.79	4.4e-05	–	–
Ngb	1.79	0.00027	–	–
Gpt	1.79	1.7e-54	–	–
Gm10364	1.79	0.00013	–	–
Cdh1	1.79	3.9e-05	–	–
Tbc1d30	1.78	2.4e-06	–	–
Rsph6a	1.78	0.00031	–	–
Rhpn1	1.78	2.6e-13	–	–
Foxh1	1.78	3.2e-06	–	–
Scnn1a	1.77	5.2e-09	2.91	1.1e-32
Scn5a	1.77	1.8e-05	–	–
Nup210l	1.77	3.6e-29	–	–
Klk10	1.77	3.6e-08	3.59	2.6e-50
Ddn	1.77	0.0003	–	–
C2cd4b	1.77	0.00054	–	–
Atp2b2	1.77	0.00037	1.16	0.017
Adamts13	1.77	0.00056	–	–
Zswim4	1.76	1e-305	–	–
Tgif2	1.76	8.8e-207	1.06	2.6e-73
Rrad	1.76	2.2e-270	1.22	4.9e-130
Hmcn1	1.76	0.00031	–	–
Hist1h2bk	1.76	8e-09	–	–
Csrp2	1.76	5e-64	-1.05	1.1e-11
Cdyl2	1.76	2.2e-63	2.6	1.8e-190
Cd93	1.76	0.00018	–	–
2021-03-09	1.75	1.2e-115	1.25	5.9e-58
Cps1	1.75	0.00058	–	–
Cd28	1.75	0.00071	3.23	7.5e-14
P2rx2	1.74	9.4e-16	–	–
Dedd2	1.74	7e-133	1.19	4.6e-54
Ccnjl	1.74	1e-09	1.28	2.2e-05
Ankrd33b	1.74	1.2e-207	-1.72	7.2e-133
Zfp423	1.73	1.5e-08	-1.96	2.2e-05
Vash1	1.73	1.7e-08	-1.74	0.00015
Ptgs1	1.73	1.5e-56	-1.19	1.6e-12
Ccl2	1.73	5.4e-50	–	–
Krtap1-5	1.72	1.3e-08	-1.75	0.00012
Efnb3	1.72	4.9e-52	–	–
Acta2	1.72	6.2e-57	-4.45	5.3e-49
Tcn2	1.71	2.5e-26	–	–
Npc1l1	1.71	1e-05	–	–
Mir8101	1.71	2.3e-12	–	–
Fblim1	1.71	7e-158	–	–
Ctsw	1.71	4.4e-12	–	–
Ctss	1.71	0.00094	–	–
Cebpb	1.71	2.2e-48	–	–
Cd82	1.71	6.5e-182	1.11	7.1e-100
Xlr3b	1.7	3.1e-26	3.69	1.8e-225
Tspo	1.7	3.2e-171	–	–
Psors1c2	1.7	4.1e-10	–	–
Prkcz	1.7	9.7e-08	3.84	1.2e-67
Mep1a	1.7	0.00013	–	–
Gm11532	1.7	1.7e-27	1.69	1.1e-27
Angptl4	1.7	4.2e-55	–	–
Zfp791	1.69	8.8e-18	–	–
Tapbpl	1.69	2.2e-72	–	–
Rab11fip1	1.69	1.7e-165	–	–
Oxtr	1.69	0.00018	–	–
Gm16548	1.69	6.3e-05	–	–
5430405H02Rik	1.69	2.6e-68	–	–
Xkr6	1.68	1.6e-11	–	–
Ttc6	1.68	7e-06	–	–
Slc11a1	1.68	8.2e-05	–	–
Rnf223	1.68	5.4e-46	1.88	2.4e-69
Pllp	1.68	2.1e-05	–	–
Mroh6	1.68	3.4e-05	1.02	0.016
Ly6g5b	1.68	3.2e-06	–	–
Dppa4	1.68	1e-09	–	–
Vwa1	1.67	1.9e-28	1.48	1.7e-24
Ttll6	1.67	1.2e-06	–	–
Sqstm1	1.67	1e-305	–	–
Rnf125	1.67	0.0002	–	–
Parvb	1.67	3.6e-05	–	–
N4bp3	1.67	3.4e-165	–	–
Il18	1.67	1.3e-07	–	–
Cdk5r1	1.67	1.4e-17	–	–
Ccdc13	1.67	0.0003	3.12	1.3e-17
Casc1	1.67	0.00028	–	–
Bex2	1.67	5.7e-06	–	–
Ube2u	1.66	0.0014	–	–
Psen2	1.66	1.5e-53	–	–
Lrrc56	1.66	2.1e-16	1.91	8.2e-24
Loxl4	1.66	8.3e-263	1.18	1.4e-165
Hist1h2ab	1.66	9.4e-07	–	–
Epha2	1.66	1e-305	–	–
Atp9a	1.66	9.4e-75	1.71	1.2e-93
Zdhhc14	1.65	0.0013	1.66	0.00037
Zan	1.65	1.7e-10	3.04	2.7e-52
Stx11	1.65	5.3e-68	–	–
Smim24	1.65	0.00023	–	–
Slc40a1	1.65	9.9e-16	–	–
Rapgef5	1.65	2e-05	–	–
Mir7001	1.65	3.5e-21	1.05	7.8e-08
Kdm6b	1.65	4e-203	–	–
Hist1h2al	1.65	2.5e-05	–	–
Cspg5	1.65	0.00015	–	–
Ccdc154	1.65	0.0014	–	–
Srd5a1	1.64	2.7e-162	1.35	1.8e-113
Ldhd	1.64	0.0008	4.91	1.3e-49
Kcnmb4os2	1.64	0.0016	–	–
Ets2	1.64	1e-305	1.29	5.7e-270
Cfap73	1.64	2e-06	–	–
Arid3a	1.64	2e-71	–	–
Ampd3	1.64	7.8e-98	1.32	5.8e-63
6430548M08Rik	1.64	4.4e-148	–	–
Pde4b	1.63	2.6e-278	–	–
Pak6	1.63	1e-07	2.79	7.6e-29
Mmp12	1.63	0.0017	–	–
Jag1	1.63	4e-50	1.22	5e-26
Hsd17b1	1.63	0.00085	1.02	0.035
Gm4750	1.63	1.1e-06	–	–
Fgf17	1.63	0.00041	–	–
Dpp7	1.63	4.5e-125	–	–
1700099I09Rik	1.63	1.1e-21	–	–
Mybph	1.62	7.1e-08	3.52	3.1e-59
Kremen1	1.62	4.5e-206	1.1	6.5e-93
Gramd1b	1.62	1.2e-40	2.48	6.3e-129
Gm10874	1.62	1.1e-71	–	–
Eomes	1.62	0.00024	–	–
Cyp2c55	1.62	0.0011	–	–
Ampd1	1.62	0.0005	–	–
A430093F15Rik	1.62	0.0011	–	–
Wdr81	1.61	3.4e-128	–	–
Tgfb1i1	1.61	0.0005	–	–
Sdcbp2	1.61	5.3e-07	–	–
Rara	1.61	2.3e-204	–	–
Otop1	1.61	0.0014	–	–
Mir5122	1.61	3e-08	–	–
Hes1	1.61	1.6e-144	–	–
H2-Q1	1.61	2.1e-37	1.26	8.1e-23
Csrnp1	1.61	1e-305	1.01	1.5e-180
Tmed6	1.6	5.7e-05	1.11	0.0072
Mir7005	1.6	1.3e-16	1.82	4.1e-26
Irf4	1.6	0.0011	–	–
Epsti1	1.6	0.0012	–	–
Crabp2	1.6	4.9e-09	-1.35	0.0012
Col17a1	1.6	7.2e-05	–	–
4930455D15Rik	1.6	0.0011	–	–
Stk40	1.59	2.2e-223	–	–
Smagp	1.59	0.002	1.39	0.0038
Slc30a2	1.59	0.0012	2.05	3e-06
Rtl5	1.59	0.00014	2.99	2.2e-19
Prss35	1.59	2.2e-07	6.65	4e-289
Insl3	1.59	3.4e-11	2.43	1.6e-34
Gem	1.59	2e-201	–	–
Gc	1.59	4.8e-05	–	–
Cys1	1.59	8.1e-19	3.46	4.5e-150
Atp6ap1l	1.59	0.00057	–	–
1700101I11Rik	1.59	8.5e-25	–	–
Tmem158	1.58	1.1e-77	–	–
Pim3	1.58	1.2e-267	–	–
Mafk	1.58	1e-305	–	–
Lpcat4	1.58	3.2e-167	–	–
Arhgap30	1.58	2.9e-05	–	–
Tppp3	1.57	3.2e-29	1.45	1.3e-23
Tob2	1.57	7.5e-277	–	–
Slc26a10	1.57	4.7e-12	1.26	3e-08
Rgn	1.57	0.0025	2.29	1e-06
Prkcg	1.57	3.6e-58	1.51	2.5e-53
Phyhipl	1.57	5.4e-67	2.09	8.7e-177
Llgl2	1.57	7.9e-158	2.61	7e-305
Krtap3-2	1.57	0.0014	–	–
Hist1h2ai	1.57	1.3e-07	–	–
EU599041	1.57	8.7e-05	3.04	1.1e-22
Cd79a	1.57	2e-13	–	–
Relb	1.56	2.2e-200	–	–
Plekhg6	1.56	2.2e-06	1.32	8.3e-05
Dlx2	1.56	1e-09	–	–
Csf1	1.56	9.2e-280	-1.09	6.7e-149
Adad2	1.56	6.8e-14	3.67	8.9e-48
Igsf5	1.55	1.1e-57	1.84	1.1e-92
Dmtn	1.55	1.1e-15	1.7	1.9e-20
Cdk3-ps	1.55	1.8e-09	1.97	2.7e-17
Card9	1.55	0.0014	–	–
Nipal3	1.54	9.4e-22	1.36	7.4e-18
Ly6c2	1.54	0.0024	–	–
Kif21a	1.54	2.9e-11	-3.11	2.8e-13
Gstm6	1.54	5.9e-05	3.42	4.8e-34
Slc8a2	1.53	0.00078	–	–
Serpine1	1.53	1e-305	–	–
Prss23	1.53	5.4e-184	–	–
Mir8116	1.53	0.0033	2.7	1.1e-09
LOC100861978	1.53	0.0015	–	–
Klf10	1.53	1.9e-209	–	–
Jph3	1.53	0.00028	–	–
Gramd1c	1.53	5.6e-20	2.15	6e-47
Gm2506	1.53	0.0015	–	–
Gm13306	1.53	0.0015	–	–
Gm10789	1.53	0.00041	1.83	5.6e-06
Dmrt1i	1.53	2.3e-37	–	–
Ccl27b	1.53	0.0015	–	–
Bmp7	1.53	4.2e-43	1.57	8.9e-56
Bhlha15	1.53	0.00011	–	–
Baiap2	1.53	7.1e-250	1.15	3.1e-179
Asgr1	1.53	0.0011	–	–
Aatk	1.53	0.0024	3.63	4e-21
Tspoap1	1.52	0.0034	2.85	5.6e-11
Tmem231	1.52	2.4e-30	1.97	1.1e-71
Pde4a	1.52	1.3e-18	–	–
Pbp2	1.52	2.4e-11	–	–
Gm9926	1.52	0.0016	1.7	0.00013
Dennd3	1.52	2.8e-90	–	–
Cmah	1.52	0.00022	-1.66	0.00047
Card6	1.52	6.7e-15	1.37	5.2e-12
Ankrd6	1.52	0.00054	2.65	1.5e-13
Acrbp	1.52	3.3e-14	–	–
Plekhd1	1.51	0.0027	–	–
Mapk13	1.51	0.0035	–	–
M5C1000I18Rik	1.51	0.0036	–	–
Ly6c1	1.51	1.2e-20	2.03	2e-39
Hist1h2bj	1.51	1.7e-11	1.35	5.9e-09
Hist1h2be	1.51	1.7e-31	1.65	1.9e-39
Fam117a	1.51	1.1e-22	–	–
Erbb3	1.51	8.1e-63	1.97	2.3e-122
Chst5	1.51	0.0021	1.88	2e-05
Arhgef37	1.51	6e-05	2.73	1.8e-19
Abtb2	1.51	2.1e-206	–	–
Sik1	1.5	1e-305	–	–
Psd	1.5	1.1e-203	–	–
Ppfia4	1.5	0.0011	–	–
Plin2	1.5	8.9e-239	1.17	1.4e-159
Nbl1	1.5	5.7e-27	2.57	1.1e-106
Ifi30	1.5	4.1e-143	–	–
Gdpd5	1.5	7.2e-148	–	–
Cela1	1.5	6.4e-10	–	–
1700066B19Rik	1.5	0.0038	2.19	1.5e-06
Zfp459	1.49	0.0023	–	–
Rho	1.49	0.0036	–	–
Ppp1r2-ps3	1.49	0.0032	–	–
Myzap	1.49	9.7e-35	1.98	1.2e-74
D5Ertd605e	1.49	9.5e-07	1.38	3.7e-06
Cxcl10	1.49	1.1e-94	-2.52	2.6e-164
Oas1g	1.48	0.0031	1.25	0.0052
Mgst3	1.48	2.5e-69	1.29	2.9e-54
Hist1h2bg	1.48	2.8e-56	1.07	1.8e-27
Gipr	1.48	0.0034	–	–
Esyt3	1.48	0.0042	1.07	0.028
Dyrk4	1.48	9e-18	2.01	2e-38
Col27a1	1.48	5.1e-32	-2.31	2.8e-27
Cldn34c1	1.48	0.0032	–	–
Ccdc85b	1.48	7.7e-272	–	–
Atf3	1.48	1e-305	1.49	7e-305
Arhgap27	1.48	2e-89	2.49	7e-305
Tmem190	1.47	3.9e-05	–	–
Pygm	1.47	1.4e-08	–	–
Hic1	1.47	0.00012	–	–
Gnmt	1.47	0.0026	1.84	1.9e-05
Galr3	1.47	0.00045	–	–
BC039771	1.47	0.0011	–	–
Arrdc4	1.47	6.7e-44	–	–
Adora1	1.47	2.8e-29	3.68	7e-305
9430018G01Rik	1.47	1.7e-06	1.1	0.00064
Tceal5	1.46	0.0013	–	–
Rab3b	1.46	0.0035	–	–
Prr15l	1.46	0.0044	1.82	9e-05
Prkar1b	1.46	1.6e-46	–	–
Neurl3	1.46	1e-114	-1.96	2e-24
Mcam	1.46	1.7e-94	1.21	2.3e-74
H2-T23	1.46	9.6e-59	1.42	7e-60
Fdps	1.46	1e-305	–	–
Ephx3	1.46	0.0023	–	–
Eml2	1.46	1.5e-08	–	–
Cystm1	1.46	4.1e-73	–	–
Coro1a	1.46	2.7e-07	–	–
Cdkn2b	1.46	5.6e-86	1.16	6.9e-51
Zfp429	1.45	5.2e-64	–	–
Tmcc3	1.45	6.1e-86	1.46	6.3e-98
Rin2	1.45	1e-68	1.09	3.8e-38
Rflna	1.45	0.0053	–	–
Mirt1	1.45	1.7e-18	2.31	3.3e-66
Mir24-2	1.45	0.0045	–	–
Mc1r	1.45	0.0041	–	–
Krt80	1.45	1.3e-133	–	–
Galr2	1.45	0.00015	–	–
Ciart	1.45	5.5e-96	–	–
AU022751	1.45	0.0055	–	–
9930111J21Rik1	1.45	1.5e-11	1.16	4.5e-07
Tnik	1.44	0.0058	–	–
Tex14	1.44	0.0043	–	–
Nrxn2	1.44	0.0039	–	–
Mycl	1.44	0.0042	–	–
Mir7029	1.44	7.2e-08	–	–
Ltc4s	1.44	0.0041	1.51	0.0012
Hist1h2bh	1.44	3.2e-18	1.82	5.4e-33
H2-T-ps	1.44	1.4e-05	1.26	0.00011
Gpr179	1.44	0.0005	1.12	0.0069
Gm5523	1.44	0.0037	–	–
D630003M21Rik	1.44	8.2e-74	–	–
Apobec3	1.44	0.0032	–	–
Abhd6	1.44	2.9e-70	1.17	6.9e-45
1700001L19Rik	1.44	0.005	–	–
Wnt11	1.43	0.00052	3.71	5.4e-39
Vwce	1.43	0.00031	–	–
Tgm3	1.43	0.00015	–	–
Tgif1	1.43	1.9e-232	–	–
Tagln3	1.43	0.0048	–	–
Syt2	1.43	0.00024	–	–
Spem1	1.43	0.0028	–	–
Rragd	1.43	0.0018	1.68	5.9e-05
Lhx1os	1.43	3.9e-07	–	–
Lama5	1.43	1.1e-163	1.59	7e-305
Igfbp7	1.43	2.3e-140	–	–
Fam102a	1.43	6e-114	1.07	2.1e-60
Cox7b2	1.43	6.9e-13	–	–
C130073F10Rik	1.43	0.0055	3.94	7.5e-26
Acox2	1.43	8.7e-07	4.13	1.4e-105
Prn	1.42	1.9e-28	–	–
P2ry12	1.42	0.0046	–	–
Nutm1	1.42	0.00046	–	–
Notch4	1.42	1.8e-06	2.84	1.2e-37
Mir7118	1.42	2.3e-17	–	–
Mfsd11	1.42	9.6e-95	–	–
Mast1	1.42	5.7e-20	–	–
Lncppara	1.42	1.3e-06	–	–
Hpx	1.42	0.00028	–	–
Hist3h2bb-ps	1.42	6.8e-05	1.3	0.00028
Cxcl1	1.42	2.2e-147	-1.06	9.4e-26
Cplx3	1.42	0.0066	–	–
Cplx1	1.42	0.0065	–	–
Chchd10	1.42	1.8e-05	1.1	0.0017
Aacs	1.42	1.9e-246	–	–
Zbtb40	1.41	4.2e-85	–	–
Tcf15	1.41	0.0067	–	–
Ptcra	1.41	0.0043	–	–
Prrg2	1.41	1.3e-52	–	–
Nfkbib	1.41	5.1e-141	–	–
Golga7b	1.41	0.0062	–	–
Fosl1	1.41	5.1e-261	–	–
Dusp2	1.41	1.2e-57	2.04	7.3e-152
Angel1	1.41	8.6e-20	2.51	6.8e-101
Accsl	1.41	5.1e-08	–	–
Slc6a4	1.4	0.0056	–	–
Pfkfb3	1.4	7.4e-139	–	–
Mir3960	1.4	0.0049	–	–
Klf17	1.4	0.0054	–	–
Kcnj14	1.4	2.5e-07	–	–
Ier3	1.4	2e-299	–	–
F2rl1	1.4	3.8e-239	1.76	7e-305
Ezr	1.4	3.4e-254	2.1	7e-305
Zfp622	1.39	7.8e-161	–	–
Thpo	1.39	0.0039	–	–
Tcaf2	1.39	0.001	–	–
Sptb	1.39	2.6e-08	1.25	6.8e-07
Snap91	1.39	0.0037	–	–
Rhob	1.39	5.9e-238	1.18	4.6e-181
Rab11fip4	1.39	4.8e-15	2.29	4e-55
Il17c	1.39	0.00068	–	–
Hist1h2bp	1.39	4e-06	–	–
Guca1b	1.39	0.00099	–	–
Flcn	1.39	4.6e-159	–	–
Fdft1	1.39	4.3e-219	1.21	7.3e-157
Cxcl9	1.39	0.0069	–	–
Cnp	1.39	1.6e-46	2.28	8.9e-173
Cnnm4	1.39	1.1e-98	–	–
9930111J21Rik2	1.39	1e-11	1.18	2.5e-08
Zfp36	1.38	3.9e-156	1.48	2.3e-220
Tmem63c	1.38	0.0082	1.69	0.00035
Sema4b	1.38	7.5e-112	–	–
Ptpru	1.38	0.0037	2.16	7.2e-08
Proca1	1.38	0.0027	–	–
Pcsk2	1.38	0.0081	–	–
Hagh	1.38	6.4e-93	1.59	5e-190
Gm4961	1.38	0.00017	2.29	2.7e-14
Gli1	1.38	1.9e-24	–	–
Clcnka	1.38	0.0079	1.54	0.0012
Asb4	1.38	0.002	–	–
Alox8	1.38	0.0065	–	–
Zfyve26	1.37	2.7e-146	–	–
Tmem8	1.37	1.6e-37	1.21	1.3e-26
Srebf2	1.37	1.4e-274	–	–
Slc16a10	1.37	0.0071	–	–
Sfta2	1.37	0.0079	1.2	0.013
Nap1l3	1.37	9.3e-08	3.02	3.4e-57
Myb	1.37	5.1e-05	2.62	2.9e-22
Mir7016	1.37	3.2e-05	–	–
Inava	1.37	1.9e-83	–	–
Gsdma	1.37	0.0077	1.31	0.0041
Fhit	1.37	0.0085	–	–
Arg1	1.37	0.0068	–	–
Ap1s3	1.37	2.2e-34	1.37	2.9e-32
Agrn	1.37	2.1e-127	–	–
Abhd3	1.37	0.0045	1.63	0.00022
9430083A17Rik	1.37	0.0053	1.1	0.02
Zc2hc1c	1.36	8.1e-50	1.43	3.4e-54
Spink2	1.36	9.4e-17	–	–
Ripk2	1.36	2.4e-91	–	–
Rasd1	1.36	0.00048	1.75	9.9e-07
Plau	1.36	1.4e-15	-4.17	1.5e-29
Pla2g4c	1.36	1.6e-17	–	–
Lamc2	1.36	1.3e-96	1.1	6.5e-68
Itga5	1.36	9.2e-174	–	–
Hcrtr1	1.36	0.00038	3.15	3e-28
Fbxl22	1.36	1.7e-28	–	–
Ckb	1.36	5.3e-05	-1.99	1.9e-05
Bcar1	1.36	1.9e-168	–	–
Tmem144	1.35	6.4e-15	2.03	2.4e-41
Sdk2	1.35	0.0058	–	–
Omp	1.35	1.3e-06	–	–
Mir7059	1.35	0.0037	–	–
Lipg	1.35	5.7e-72	1.48	5.7e-102
Cldn4	1.35	0.0055	1.14	0.0089
Chrd	1.35	0.0027	–	–
Cd276	1.35	5.8e-123	1.08	4.8e-85
Cd1d1	1.35	2.4e-09	–	–
C430042M11Rik	1.35	0.00077	–	–
Asic3	1.35	0.0052	–	–
1700001P01Rik	1.35	0.0076	–	–
Zbtb32	1.34	0.00027	1.46	1.9e-05
Tnip1	1.34	3.7e-184	–	–
Tmem91	1.34	0.0087	–	–
Rbp4	1.34	0.007	–	–
Otos	1.34	7.4e-07	–	–
Kifc2	1.34	9.2e-09	–	–
Hdac5	1.34	2e-142	–	–
Hbegf	1.34	1.8e-149	1.85	7e-305
Gla	1.34	2.6e-191	–	–
4933416M07Rik	1.34	1.1e-23	–	–
Susd1	1.33	0.0034	–	–
Klhl21	1.33	1.4e-96	–	–
Egr1	1.33	1e-128	–	–
Edn2	1.33	0.0073	–	–
Dnah10	1.33	0.0052	2.36	1.2e-09
Arhgef33	1.33	0.0041	–	–
5930403L14Rik	1.33	0.0096	–	–
Vstm2b	1.32	0.011	–	–
Vil1	1.32	4e-05	–	–
Unc13b	1.32	0.011	3.71	3e-22
Oas1b	1.32	2.9e-05	1.49	2.2e-06
Nuak2	1.32	3.1e-54	1.04	5e-35
Nfatc4	1.32	2.5e-15	–	–
Mir7238	1.32	1.4e-05	–	–
Lman1l	1.32	0.0071	–	–
Ier5	1.32	5.8e-198	–	–
Hsh2d	1.32	0.007	1.74	5.2e-05
Gpr20	1.32	0.0066	–	–
Glcci1	1.32	7.7e-47	–	–
Fetub	1.32	3.6e-06	2.5	3.5e-28
Endod1	1.32	5.4e-60	1.69	2.7e-116
Acot10	1.32	7.5e-05	–	–
4930483K19Rik	1.32	2.3e-24	–	–
Sorcs2	1.31	1.2e-137	-2.74	2.4e-251
Ptgfrn	1.31	1.8e-268	–	–
Mir6386	1.31	0.0044	–	–
Irgq	1.31	6.9e-106	–	–
Ikbke	1.31	3e-88	–	–
Gsn	1.31	1.3e-193	1.29	1.3e-240
Faah	1.31	1.9e-42	1.72	6.1e-104
Elovl7	1.31	6.7e-114	1.35	2e-157
Atp2c2	1.31	0.0038	4.01	3.4e-39
Ttc36	1.3	0.013	–	–
Tmbim6	1.3	2.8e-260	–	–
Tgm2	1.3	1.6e-74	1.27	1e-71
Pxt1	1.3	0.011	2.35	4.1e-08
Pla2g4f	1.3	0.011	1.61	0.0004
Nr1d1	1.3	5.5e-144	–	–
Nptx2	1.3	0.0096	–	–
Klhl25	1.3	1.3e-68	–	–
Ifi27l2a	1.3	0.0005	2.06	9.2e-11
Hook2	1.3	1.6e-78	1.31	1.6e-80
Gria1	1.3	0.0044	–	–
Gcat	1.3	2e-64	1.12	2.8e-48
Dlx4os	1.3	2e-11	–	–
Dennd6b	1.3	8.5e-48	–	–
Clcf1	1.3	4.7e-169	–	–
Chrnb4	1.3	0.00014	–	–
Apol9a	1.3	1.5e-06	–	–
Amh	1.3	3.9e-05	–	–
Tnfrsf1b	1.29	7.8e-30	-2.84	2e-45
Tmem95	1.29	0.00078	–	–
Tdrp	1.29	0.013	–	–
S1pr4	1.29	0.013	1.05	0.031
Rtbdn	1.29	7.8e-06	–	–
Rhbdf1	1.29	3.5e-136	–	–
Myl9	1.29	2.4e-08	-1.03	0.0021
Mir6987	1.29	9.7e-05	–	–
Mir6958	1.29	4.1e-06	–	–
Mir6936	1.29	0.0018	–	–
Klf6	1.29	3e-299	1.26	7e-305
Grasp	1.29	5.3e-58	–	–
Gh	1.29	0.0023	–	–
Cacna1a	1.29	1.5e-66	-1.16	6.4e-26
Bmp4	1.29	0.012	–	–
4933428G20Rik	1.29	3.7e-50	–	–
Sdc3	1.28	4.8e-52	-2.82	1.2e-70
Rab27a	1.28	9e-13	1.17	2.6e-12
Mfsd2b	1.28	0.0012	1.74	5.3e-07
E030011O05Rik	1.28	9.7e-09	–	–
Cdh3	1.28	1.5e-183	–	–
Batf3	1.28	0.0093	–	–
Atp6v0b	1.28	4.8e-105	–	–
Atg101	1.28	2.4e-62	–	–
Apoe	1.28	5.4e-17	–	–
Ankrd1	1.28	3.1e-252	–	–
Xist	1.27	0.00043	–	–
Slc26a11	1.27	2.2e-30	1.76	9.8e-73
Skil	1.27	3.4e-103	–	–
Rabggta	1.27	6.3e-69	2.21	6.2e-287
Plscr1	1.27	8.3e-174	–	–
Mroh3	1.27	0.015	–	–
Mir7046	1.27	3.9e-14	–	–
Mir2861	1.27	0.01	–	–
Il15	1.27	4.2e-09	1.65	8.8e-19
Hist2h2bb	1.27	0.00019	–	–
Hist1h2bn	1.27	1.2e-07	–	–
Glmp	1.27	1.5e-183	–	–
Cish	1.27	3.4e-60	-3.25	5.7e-24
Agmo	1.27	0.014	–	–
9330188P03Rik	1.27	2.3e-16	1.63	6.4e-30
6230400D17Rik	1.27	4.4e-18	–	–
Sema3b	1.26	2.2e-06	2.19	1.2e-23
Sap25	1.26	1.1e-15	1.14	6.2e-15
Ryr1	1.26	0.0056	–	–
Rhbdl1	1.26	8.7e-12	–	–
Pnrc1	1.26	3.2e-127	–	–
Plxnb1	1.26	9.1e-141	1.01	1.1e-110
Plaur	1.26	4.5e-158	1.09	2.4e-187
Plat	1.26	9.4e-107	2.12	7e-305
Pkp2	1.26	1.9e-110	1.2	3.2e-102
Hist1h2bc	1.26	2.4e-197	–	–
Arfgef3	1.26	0.0061	6.94	7.5e-170
Aig1	1.26	0.015	–	–
Tmem30c	1.25	0.016	–	–
Tiam1	1.25	2.2e-60	1.44	1.4e-95
Tbc1d9	1.25	9e-126	–	–
Svip	1.25	1.5e-07	-3.47	9.1e-16
Spata20	1.25	0.00029	2.56	5.9e-21
S1pr2	1.25	4.6e-46	–	–
Rflnb	1.25	4e-58	2.14	3.1e-245
Myom3	1.25	0.014	1.41	0.0021
Jup	1.25	1e-149	1.68	7e-305
Hist1h2ak	1.25	0.0021	–	–
Fjx1	1.25	1.2e-11	-3.04	4.2e-20
Zmynd10	1.24	0.00053	–	–
Slc5a4a	1.24	0.001	–	–
Slc44a4	1.24	0.016	1.14	0.017
Slc39a4	1.24	0.00025	–	–
Ptprk	1.24	2.1e-178	–	–
Orc1	1.24	4e-102	–	–
Ngef	1.24	0.0024	2.73	5.8e-18
Isg20	1.24	1.7e-34	1.54	7.2e-62
Henmt1	1.24	0.0036	–	–
Gstm2	1.24	3e-86	1.68	1.5e-213
Gm13031	1.24	0.0044	–	–
D330050I16Rik	1.24	5.1e-35	–	–
Ttll10	1.23	0.019	3.21	3.5e-15
Tbc1d10a	1.23	1.1e-83	–	–
Sypl2	1.23	0.013	–	–
Susd2	1.23	0.00033	–	–
Rgs9	1.23	0.0053	–	–
Nudt22	1.23	7.4e-54	–	–
Nrn1l	1.23	0.0054	–	–
Ldlr	1.23	2e-210	1.2	4.8e-255
Gsdme	1.23	0.013	–	–
Gm14137	1.23	3.9e-37	1.17	1.1e-31
Gm11517	1.23	0.00023	–	–
Arg2	1.23	1.1e-09	1.77	7.8e-23
1700034H15Rik	1.23	1.6e-17	–	–
Scd1	1.22	1.2e-10	–	–
Rdh11	1.22	1.1e-113	1.77	7e-305
Prss32	1.22	0.014	1.15	0.016
Mir877	1.22	5.3e-10	–	–
Maats1	1.22	0.015	–	–
Gm16537	1.22	4.9e-07	–	–
Fam43b	1.22	0.017	1.74	0.00012
F3	1.22	1.3e-129	–	–
Eno4	1.22	0.012	–	–
Efhd1	1.22	0.011	2.27	5.4e-09
Dusp1	1.22	2.8e-207	1.23	7e-305
Cilp2	1.22	7.2e-08	–	–
Cacnb3	1.22	1.6e-143	–	–
Atp2b4	1.22	3.3e-35	-2.69	6.1e-52
Arhgef3	1.22	2.1e-108	–	–
Trim14	1.21	0.0056	–	–
Tnfrsf25	1.21	0.01	–	–
Pappa	1.21	0.00011	–	–
Mfsd13a	1.21	6.6e-52	1.53	1.1e-106
Malt1	1.21	2.1e-98	–	–
Epop	1.21	9.4e-38	1.2	7.5e-40
Eno2	1.21	1.8e-28	-3.98	1.3e-59
Col20a1	1.21	0.00045	-1.42	0.0018
Arhgef5	1.21	2.3e-167	–	–
Actn1	1.21	1.4e-195	–	–
Tmem223	1.2	9.6e-13	–	–
Slc23a4	1.2	0.021	1.28	0.0078
S1pr5	1.2	0.0078	–	–
Rbpjl	1.2	0.018	2.22	1.6e-07
Rangap1	1.2	1.4e-230	–	–
Plcxd2	1.2	6.8e-44	–	–
Mpp2	1.2	1.2e-85	–	–
Ltbp2	1.2	0.0032	–	–
Grhl3	1.2	2.1e-07	–	–
Fosb	1.2	3.2e-151	1.87	7e-305
D630024D03Rik	1.2	0.015	–	–
6030408B16Rik	1.2	0.021	–	–
Tmie	1.19	0.0028	1.9	9.9e-09
Tln2	1.19	3e-76	–	–
Tgfb1	1.19	6.3e-98	–	–
Tent5c	1.19	7.9e-44	-1.19	6.9e-23
Sqle	1.19	2.8e-181	–	–
Pnma3	1.19	9.7e-17	1.71	1.7e-38
Papln	1.19	0.00079	2.55	2.2e-19
Olfr543	1.19	0.016	–	–
Naprt	1.19	0.00023	–	–
Lrrc75b	1.19	3.9e-36	-1.3	2.2e-22
Krt77	1.19	0.021	1.06	0.03
Gpr3	1.19	6.2e-13	–	–
Gpc4	1.19	2.8e-56	1.1	2.5e-51
Ephb4	1.19	3.1e-131	–	–
Edn1	1.19	1.4e-20	–	–
Cdkn2a	1.19	1e-98	–	–
1700094D03Rik	1.19	2.6e-26	–	–
Slc25a19	1.18	3.5e-41	–	–
Rhbdl2	1.18	4.8e-48	–	–
Nupr1	1.18	1.6e-75	1.96	9.1e-254
Nrarp	1.18	3e-15	1.49	6.4e-26
Mroh1	1.18	7.3e-113	–	–
Mkrn1	1.18	1.2e-66	–	–
Mir3074-2	1.18	0.024	–	–
Cfap52	1.18	0.024	–	–
Asb2	1.18	3e-05	–	–
Asb16	1.18	0.024	3.67	1.1e-21
Agbl3	1.18	1.1e-31	–	–
4930562F07Rik	1.18	3.6e-13	1.76	1.2e-35
1700016A09Rik	1.18	2.1e-07	–	–
Tsc22d3	1.17	4.1e-154	–	–
Smim27	1.17	7.6e-15	–	–
Nagpa	1.17	1.3e-43	–	–
Mvd	1.17	2.6e-143	–	–
Mmp13	1.17	0.018	–	–
Ly6g6c	1.17	0.025	5.21	6.2e-58
LOC102632231	1.17	2.4e-43	–	–
Gpn2	1.17	6.9e-71	–	–
Gna15	1.17	5.9e-09	3.29	6.4e-135
Ceacam19	1.17	0.022	1.8	6.1e-05
2210011C24Rik	1.17	1.9e-28	2.04	3.1e-126
Zyg11a	1.16	0.014	1.61	0.00011
Vnn1	1.16	9e-08	–	–
Ube2cbp	1.16	3e-26	–	–
Tspan7	1.16	0.023	–	–
Tspan33	1.16	7.9e-15	1.61	2.2e-34
Phf11c	1.16	5.9e-07	–	–
Perm1	1.16	2.6e-05	1.96	7.1e-18
Otogl	1.16	0.0017	-2.16	4.3e-06
Nbeal2	1.16	4.4e-87	1.26	7.7e-94
Naif1	1.16	1.2e-32	–	–
Mageb3	1.16	0.0026	–	–
Laptm4b	1.16	3.1e-119	–	–
Kank4os	1.16	6e-23	1.16	1.5e-22
Gm8615	1.16	2.1e-38	–	–
Chrm4	1.16	0.022	–	–
Zfp827	1.15	7.4e-44	-3.38	5.5e-97
Tmem132a	1.15	2.2e-144	–	–
Tapbp	1.15	5.5e-160	–	–
Rdh12	1.15	0.019	3.46	3.1e-23
Prr13	1.15	1.3e-117	–	–
Plac8	1.15	1.9e-18	1.76	2.7e-51
Nlrp10	1.15	0.011	–	–
N4bp2l1	1.15	0.00059	–	–
Mir1668	1.15	7.9e-07	–	–
Lrrc8c	1.15	2.5e-63	–	–
Inhba	1.15	2.2e-31	1.18	4.9e-41
Hist1h4d	1.15	0.0076	–	–
Hist1h2bf	1.15	2e-06	–	–
Dchs1	1.15	0.00075	–	–
Cdkl2	1.15	1.2e-31	1.45	2.2e-55
Adgrb1	1.15	0.001	5.52	6.3e-172
2010204K13Rik	1.15	2.4e-11	2.12	3.8e-50
Tmem151a	1.14	2e-05	–	–
Six4	1.14	1.1e-56	–	–
Sh3yl1	1.14	1.2e-17	2.1	1.1e-98
Rsrp1	1.14	7.3e-100	–	–
Nppa	1.14	0.0025	–	–
Nectin2	1.14	1.5e-166	–	–
Lrrn4cl	1.14	3.1e-07	–	–
Itga3	1.14	1.9e-228	1.7	7e-305
Igsf23	1.14	0.017	–	–
Hivep1	1.14	2.5e-86	–	–
Fam83h	1.14	3.7e-72	1.62	8.7e-206
Eef1akmt3	1.14	0.0098	–	–
Yjefn3	1.13	3.9e-12	–	–
Spata5l1	1.13	9.5e-53	–	–
Slco5a1	1.13	2.1e-12	–	–
Slc5a10	1.13	0.0088	–	–
Slc31a2	1.13	8.4e-25	–	–
Slc22a13b-ps	1.13	0.012	–	–
Slc12a9	1.13	9.5e-38	–	–
Shisa8	1.13	0.029	–	–
Myh9	1.13	9.1e-141	–	–
Klhl35	1.13	0.031	–	–
Hdac9	1.13	0.016	–	–
Gng3	1.13	8e-07	–	–
Eif4e3	1.13	3.2e-07	-2.52	6.9e-12
Dlec1	1.13	0.0064	1.1	0.0075
Cyp51	1.13	3e-157	–	–
Chmp2b	1.13	4.8e-92	1.46	1.1e-177
Camk1g	1.13	8.4e-05	2.35	1.7e-25
Bbc3	1.13	3.8e-94	–	–
1700120K04Rik	1.13	0.0015	–	–
Upp2	1.12	0.033	–	–
Trim47	1.12	1.7e-78	1.1	3.2e-133
Tbx1	1.12	0.03	4.04	1.4e-30
Sash1	1.12	8.8e-45	2.15	6.7e-237
Mir7648	1.12	2.6e-08	–	–
Map2k3	1.12	9.3e-138	–	–
Kcnk6	1.12	0.016	–	–
Ifi47	1.12	3.9e-05	-1.86	1.9e-06
Gsto1	1.12	5.1e-84	–	–
Dtx1	1.12	0.022	–	–
Clstn2	1.12	4.5e-32	-3.14	1.6e-70
Cadm4	1.12	9.1e-36	–	–
Adrb2	1.12	1.4e-07	–	–
Acat2	1.12	5.2e-110	–	–
Abcc4	1.12	6.9e-124	–	–
Slc36a1	1.11	2.2e-70	–	–
Slc2a1	1.11	2.3e-142	2.14	7e-305
Slc25a18	1.11	0.024	–	–
Rph3al	1.11	5.8e-25	1.91	6e-95
Pla2g1b	1.11	0.0028	1.84	4.7e-09
Pex26	1.11	8.5e-34	1.11	1.5e-37
P2rx7	1.11	1.6e-25	-2.61	2.9e-46
Mustn1	1.11	0.0033	–	–
Mir6993	1.11	0.031	–	–
Lrrc24	1.11	3.6e-06	–	–
Kcns1	1.11	0.033	–	–
Junb	1.11	1.6e-163	–	–
Gjb4	1.11	5.9e-33	2.43	1.4e-260
Fbxl15	1.11	1.3e-38	–	–
Bcl2l15	1.11	0.019	–	–
Basp1	1.11	1.3e-113	–	–
9530052E02Rik	1.11	1.4e-46	–	–
4833419F23Rik	1.11	0.0038	–	–
Slc38a2	1.1	1.8e-113	–	–
Pld4	1.1	0.02	–	–
Nlrp4c	1.1	6.7e-05	–	–
Mir7068	1.1	3.3e-15	–	–
Gm13807	1.1	0.015	–	–
Gm10371	1.1	0.031	–	–
Trio	1.09	2.4e-78	–	–
Spns1	1.09	1.8e-85	–	–
Slc39a2	1.09	0.034	–	–
Msmo1	1.09	1.8e-158	1.11	9.2e-211
Mir3057	1.09	1.1e-08	–	–
Mir27a	1.09	0.034	–	–
Med12l	1.09	0.0063	1.7	8.4e-07
Lypd1	1.09	3.5e-33	–	–
Lvrn	1.09	0.015	–	–
Lss	1.09	7.9e-94	–	–
Il11	1.09	8.3e-07	–	–
Gpr39	1.09	2.9e-48	–	–
Gm6644	1.09	1.1e-86	–	–
Fgfr4	1.09	0.038	1.4	0.0034
Crmp1	1.09	9.6e-66	–	–
Chrnb1	1.09	9.1e-81	–	–
Cfp	1.09	2.3e-08	–	–
B4galt3	1.09	8.5e-99	–	–
Akr1b3	1.09	1.1e-86	–	–
Agk	1.09	1.9e-23	–	–
Vgll4	1.08	1.8e-61	–	–
Trpc2	1.08	6.4e-08	–	–
Trim34a	1.08	0.0077	1.88	2.1e-08
Slc35b2	1.08	5.5e-70	–	–
Sema4f	1.08	0.033	2.18	3e-07
Ripor2	1.08	0.024	–	–
Pip4k2c	1.08	3.4e-121	–	–
Mir8107	1.08	0.0068	1.08	0.0057
Man1a	1.08	8.9e-18	-4.51	4.5e-60
Hyal3	1.08	0.00043	–	–
Hvcn1	1.08	1.3e-40	–	–
Gpr68	1.08	0.029	–	–
Fn1	1.08	2.7e-98	-1.49	1.8e-291
Fbxo24	1.08	0.00054	–	–
Fbln2	1.08	5.5e-06	–	–
Dtd1	1.08	4.3e-27	1.16	4.4e-33
Asprv1	1.08	0.039	–	–
Alkal1	1.08	0.04	–	–
4732490B19Rik	1.08	0.017	1.27	0.0022
Vamp8	1.07	6.1e-66	–	–
Tnni3	1.07	0.0096	–	–
Slc27a3	1.07	4.6e-11	–	–
Pla2g5	1.07	7.6e-24	–	–
Pik3ap1	1.07	0.043	–	–
Nipal1	1.07	3.2e-06	2.31	3.8e-40
Msantd1	1.07	0.028	–	–
Mical1	1.07	0.042	–	–
Mef2d	1.07	9.7e-134	–	–
Lypd5	1.07	0.031	6.69	2.3e-134
Itpr3	1.07	4.3e-116	–	–
Hsd3b7	1.07	7.8e-19	–	–
Gramd3	1.07	7e-67	–	–
Dusp4	1.07	2.3e-120	–	–
Tmem139	1.06	0.043	2.44	1.4e-08
Orai2	1.06	6.5e-64	–	–
Olfr1383	1.06	0.027	–	–
Nipsnap1	1.06	1.5e-50	–	–
Mrgpre	1.06	1.7e-06	1.3	6.4e-10
Hmgcr	1.06	2.1e-134	1.28	2.9e-281
Habp2	1.06	0.043	–	–
Gm12295	1.06	0.024	–	–
Fos	1.06	2.7e-179	1.92	7e-305
Fgfr1op	1.06	2.5e-87	–	–
Bop1	1.06	1.4e-103	–	–
B2m	1.06	2.8e-125	–	–
Arl9	1.06	0.034	–	–
Zbtb2	1.05	1.3e-73	–	–
Urb1	1.05	2.7e-89	–	–
Tarbp2	1.05	8.5e-60	–	–
Sun2	1.05	4.4e-131	–	–
Socs1	1.05	2.7e-22	-2.18	1.5e-39
S100a1	1.05	0.022	5.05	1.3e-78
Prmt2	1.05	7.3e-44	–	–
Pgap2	1.05	1.6e-35	1.07	6.5e-36
Pdzd2	1.05	1.3e-14	4.04	7e-305
Obsl1	1.05	0.028	–	–
Litaf	1.05	8.1e-167	–	–
Lif	1.05	2e-133	–	–
Lax1	1.05	0.041	–	–
Lat2	1.05	4.3e-08	–	–
Kdm5b	1.05	1e-105	–	–
Kalrn	1.05	8.5e-59	-3.05	3.9e-185
Il1rl1	1.05	1.4e-52	-1.91	6.7e-77
Dapp1	1.05	2.5e-22	–	–
D930048N14Rik	1.05	1.4e-08	1.48	2.6e-19
Cyp2t4	1.05	0.019	–	–
Vasn	1.04	4.6e-51	-2.7	1.2e-162
Ttc39aos1	1.04	0.0033	2.52	2.1e-21
Tmc6	1.04	3e-25	1.56	2.5e-67
Snord83b	1.04	0.041	–	–
Plscr2	1.04	3.5e-97	–	–
Pcsk9	1.04	2e-144	–	–
Mir8099-2	1.04	0.0093	–	–
Mir8099-1	1.04	0.0093	–	–
Matn4	1.04	0.0025	2.33	2.1e-18
Jsrp1	1.04	0.038	–	–
Hk2	1.04	1.2e-113	–	–
Hivep2	1.04	4.1e-82	-1.08	2.6e-110
Hcn3	1.04	1.9e-06	-1	0.0012
Gpaa1	1.04	9.2e-82	–	–
Ddr1	1.04	5e-110	–	–
Cxadr	1.04	1.7e-80	1	1.5e-151
Trex1	1.03	6.3e-19	–	–
Tedc1	1.03	2.4e-30	1.82	2.2e-115
Rrp9	1.03	2.1e-70	–	–
Pla2g16	1.03	5.9e-37	–	–
Ovgp1	1.03	3.3e-05	–	–
Nkx2-3	1.03	0.0042	–	–
Mir1966	1.03	3.6e-11	–	–
Kcnab3	1.03	2.6e-06	1.3	5.1e-11
Gm12500	1.03	1.7e-38	–	–
Fgd3	1.03	1e-79	–	–
Fbrsl1	1.03	4.8e-106	–	–
Fasn	1.03	1.7e-141	1.24	7e-305
E230016M11Rik	1.03	5.7e-30	–	–
Cd300a	1.03	0.018	–	–
Cacna1i	1.03	0.039	1.19	0.0092
C1qtnf6	1.03	6.8e-38	-2.06	1.1e-57
Bscl2	1.03	4.7e-29	–	–
Atg2a	1.03	7.3e-123	–	–
1810013L24Rik	1.03	3.1e-106	1	1.1e-146
Zdhhc12	1.02	2.8e-38	–	–
Trappc9	1.02	2e-57	–	–
Spns2	1.02	4.1e-125	–	–
Slc27a1	1.02	1.8e-27	1.53	1.1e-66
Rangrf	1.02	5.4e-29	–	–
Ptgis	1.02	9.3e-26	–	–
Polr2f	1.02	1.6e-68	–	–
Mir7653	1.02	0.0029	1.56	3.5e-07
Klhl22	1.02	1.6e-114	–	–
Ier2	1.02	5.4e-123	–	–
Hmgcs2	1.02	0.0021	3.25	7.6e-48
Gm9573	1.02	0.044	–	–
Glrp1	1.02	0.012	-1.88	6.3e-05
Gcn1l1	1.02	4.3e-12	–	–
Ftl1	1.02	2.9e-165	–	–
Fbxl6	1.02	7.1e-39	–	–
Bid	1.02	1.6e-72	–	–
2310030G06Rik	1.02	3.5e-17	–	–
Vps11	1.01	1.8e-113	–	–
Vgf	1.01	1.6e-30	–	–
Trip10	1.01	2.6e-83	–	–
Tagln	1.01	2.2e-19	–	–
Snord37	1.01	0.021	–	–
Slc38a1	1.01	2.4e-114	–	–
Rps6ka1	1.01	7.5e-81	–	–
Rogdi	1.01	4e-20	1.12	3e-29
Rhod	1.01	9.7e-65	–	–
Psmb9	1.01	0.0013	1.87	1.3e-12
Pqlc2	1.01	3.6e-34	–	–
Mb21d2	1.01	1.1e-15	1.11	2.3e-17
Hist4h4	1.01	0.032	–	–
Cdo1	1.01	0.025	–	–
C9orf72	1.01	5.1e-41	–	–
Apol8	1.01	0.0041	–	–
Snora34	1	0.017	–	–
Sgsm3	1	1.8e-43	–	–
2021-09-01	1	0.0015	–	–
Ppargc1a	1	3.4e-33	–	–
Ninj1	1	9e-36	–	–
Myo10	1	1.2e-88	–	–
Mblac1	1	0.0034	–	–
Efl1	1	1e-69	–	–
Deptor	1	2.4e-53	–	–
Comp	1	0.049	–	–
C77080	1	2e-134	1.16	3.3e-258
Atp6v1f	1	1.1e-70	–	–
Zfp345	-1	3.6e-07	–	–
Zfp2	-1	6.5e-13	–	–
Zc3h6	-1	3.4e-10	–	–
Tshz3	-1	6.3e-22	–	–
Tnfrsf21	-1	1e-37	–	–
Spata2l	-1	1.6e-14	–	–
Rab29	-1	3.3e-06	–	–
Plpp3	-1	2.3e-24	-1.13	3.6e-26
Phc3	-1	1.4e-41	–	–
Pfkfb1	-1	3.9e-24	–	–
Gm16386	-1	2.9e-06	–	–
Gk5	-1	3.1e-10	–	–
Cox16	-1	5e-22	–	–
Cntn3	-1	0.025	-2.17	2.3e-06
Chst14	-1	7.2e-18	–	–
B130024G19Rik	-1	0.021	–	–
4930520O04Rik	-1	0.006	–	–
Zfp994	-1.01	3.4e-25	–	–
Zfp526	-1.01	8.9e-26	–	–
Zfp27	-1.01	2.2e-26	–	–
Tmem154	-1.01	0.05	-1.03	0.032
Pja2	-1.01	3.3e-81	–	–
Pcdhb21	-1.01	0.0048	-1.19	0.00079
Mdc1	-1.01	1.2e-75	–	–
Gng5-ps	-1.01	4.4e-30	–	–
Gm3414	-1.01	4.9e-08	–	–
Foxf2	-1.01	4.2e-16	–	–
Fam166b	-1.01	0.014	–	–
Fam114a1	-1.01	8.4e-52	–	–
Eid1	-1.01	6.1e-68	-1.04	2.8e-86
E430018J23Rik	-1.01	2.5e-08	–	–
Cep290	-1.01	2.4e-42	–	–
Cdon	-1.01	4.1e-71	-1.2	3.5e-113
Car11	-1.01	2.1e-06	–	–
Brdt	-1.01	0.0024	-3	7.3e-14
Atp2b1	-1.01	4.6e-99	–	–
Alg11	-1.01	2.5e-20	–	–
Adora2b	-1.01	0.03	1.52	4.5e-07
Adgrg6	-1.01	4.7e-85	–	–
Zfp809	-1.02	8.3e-45	–	–
Tspan5	-1.02	3.4e-82	–	–
Stx17	-1.02	2.3e-50	–	–
Sp100	-1.02	5.7e-06	-1.22	6.3e-08
Shld2	-1.02	2.4e-18	–	–
Scarb2	-1.02	2.1e-81	–	–
Peg3	-1.02	4.8e-81	–	–
Pcmtd1	-1.02	2.2e-37	–	–
Pcdhb7	-1.02	6.2e-06	-3.54	5.5e-31
Pard3b	-1.02	1.2e-14	-6.03	3.5e-79
Klra2	-1.02	0.05	–	–
Impad1	-1.02	6.5e-68	–	–
Fsd1l	-1.02	4.6e-15	–	–
Fam13a	-1.02	0.0025	-1.87	9.8e-08
Cfap97	-1.02	1.3e-43	–	–
Ccdc8	-1.02	0.02	-1.79	5.7e-05
9330136K24Rik	-1.02	1.1e-06	–	–
Rnf138	-1.03	1.7e-49	–	–
Pgm2l1	-1.03	8.1e-14	–	–
Pars2	-1.03	5.8e-12	–	–
Pard6g	-1.03	3.5e-31	-2.57	7e-125
Lyrm7	-1.03	0.0032	–	–
Kctd1	-1.03	9.3e-33	–	–
Gnpda2	-1.03	2.7e-29	-5.47	2.1e-138
Gm10432	-1.03	0.0047	–	–
Fmr1nb	-1.03	0.0015	3.36	5.4e-120
Dzip3	-1.03	1.8e-92	–	–
C4b	-1.03	0.0027	–	–
Arap2	-1.03	1.3e-56	–	–
Adamts7	-1.03	3.6e-18	–	–
2810459M11Rik	-1.03	0.043	–	–
Zfyve16	-1.04	8e-51	–	–
Zfp788	-1.04	6e-23	–	–
Sytl2	-1.04	3.3e-53	-4.18	7e-305
Snora21	-1.04	0.047	–	–
Neat1	-1.04	3.1e-14	–	–
Iffo1	-1.04	7.8e-16	–	–
Hykk	-1.04	0.047	–	–
Gorab	-1.04	7.2e-72	–	–
Gm16159	-1.04	0.026	-2.07	9.3e-06
Fgf18	-1.04	5.9e-11	–	–
Fan1	-1.04	2.5e-15	–	–
Cep68	-1.04	3.3e-38	–	–
Ccne2	-1.04	8.1e-80	–	–
4833427G06Rik	-1.04	0.017	-2.41	1.3e-07
1700020I14Rik	-1.04	1.3e-25	–	–
Zfp318	-1.05	2.9e-31	–	–
Tram2	-1.05	7.4e-12	–	–
Sulf1	-1.05	0.013	-1.37	0.0018
Ranbp3l	-1.05	4.7e-52	–	–
Olig1	-1.05	0.034	–	–
Myo9a	-1.05	6.8e-16	–	–
Mkx	-1.05	3e-26	–	–
Mgat2	-1.05	1e-73	–	–
Inpp5f	-1.05	3.7e-76	–	–
Fcgrt	-1.05	1.1e-18	-1.23	1.5e-20
Epn2	-1.05	2.2e-90	–	–
Antxr1	-1.05	6.1e-98	–	–
A130010J15Rik	-1.05	1.9e-11	–	–
9530052C20Rik	-1.05	0.023	–	–
9230116N13Rik	-1.05	0.002	–	–
Slc30a4	-1.06	1.3e-98	–	–
Sfxn3	-1.06	2.8e-55	–	–
Rgs9bp	-1.06	0.045	–	–
Raph1	-1.06	1.6e-35	–	–
Pnpla8	-1.06	2.6e-46	–	–
Pdcd4	-1.06	3.7e-54	–	–
Mmp28	-1.06	3.7e-05	-1.56	2.3e-08
Magee1	-1.06	5.6e-79	-1.04	3.1e-79
Lgals2	-1.06	3.4e-09	–	–
Eif2ak2	-1.06	1.2e-54	–	–
C1s2	-1.06	0.015	-1.2	0.0041
Zfp958	-1.07	1.6e-49	–	–
Zfp934	-1.07	9.5e-16	–	–
Zfp874a	-1.07	7.6e-32	-1.18	1e-35
Zfp85	-1.07	7.1e-09	-1	4.3e-08
Zfp651	-1.07	8.4e-36	–	–
Zbtb41	-1.07	2.7e-68	–	–
Vax2	-1.07	4.6e-15	–	–
Tigd5	-1.07	1.2e-06	-1.04	7.9e-06
Steap3	-1.07	2.4e-09	-2.47	2.9e-34
Slc25a40	-1.07	9.3e-22	–	–
Sfmbt1	-1.07	1.3e-34	–	–
Rnf144b	-1.07	1.7e-29	-1.33	9e-43
Rab6b	-1.07	2.8e-43	–	–
Ppp1r3e	-1.07	0.00054	–	–
Plag1	-1.07	0.041	–	–
Megf9	-1.07	1.7e-08	–	–
Lrrcc1	-1.07	1.4e-37	–	–
Klhdc1	-1.07	1.6e-07	–	–
Gprc5b	-1.07	8.3e-46	–	–
Foxd2	-1.07	3.2e-05	–	–
Fbxo5	-1.07	1.7e-86	–	–
Etfrf1	-1.07	1.4e-15	–	–
Ccdc18	-1.07	2.2e-16	–	–
4933402J15Rik	-1.07	0.016	1.25	7.7e-05
Zfp953	-1.08	2.1e-18	–	–
Zfp882	-1.08	0.038	–	–
Zfp457	-1.08	0.035	–	–
Zfp174	-1.08	8e-05	–	–
Vwa5a	-1.08	1.1e-61	–	–
Srxn1	-1.08	1.8e-53	–	–
Scai	-1.08	3.1e-33	–	–
Rtl8c	-1.08	1.6e-05	–	–
Rhobtb1	-1.08	5.5e-16	–	–
Nectin1	-1.08	1.9e-11	1.47	7.2e-39
Ncoa1	-1.08	1.6e-42	–	–
Mdm4	-1.08	9.4e-71	–	–
Guf1	-1.08	3.9e-46	–	–
Gm5901	-1.08	0.0019	–	–
Egfl8	-1.08	4.6e-09	–	–
Zfp947	-1.09	7e-13	–	–
Zfp729a	-1.09	1e-44	–	–
Zfp202	-1.09	2.4e-26	-1.78	1.3e-54
Zfp113	-1.09	1.5e-40	–	–
Tent5a	-1.09	5.6e-15	–	–
Pcdhb11	-1.09	0.033	–	–
Ngly1	-1.09	6.6e-19	–	–
[truncated: 1,018 more rows]

## Sheet: Hypergeometric comparison
Runx1-dependent ATAC-seq Genes	Runx1 ChIP Genes	Runx1-dependent ATAC-seq and Runx1 ChIPPed Genes	Runx1-dependent ATAC-seq and Runx1 and Runx2 ChIPPed Genes	Runx1-dependent ATAC-seq and Runx1 ChiPPed not Runx2 Genes	Runx1KO-induced ATACseq Genes	Runx1KO Genes with 2 Fold Change	Runx1KO log2 Fold Change	Up-regulated Genes Intersect Runx1-dependent ATAC-seq	Up-regulated Genes Intersect Runx1 ChIP	Up-regulated Genes Intersect Runx1-dependent ATAC-seq and Runx1 ChIPPed	Up-regulated Genes Intersect Runx1-dependent ATAC-seq and Runx1 and Runx2 ChIPPed	Up-regulated Genes Intersect Runx1-dependent ATAC-seq and Runx1 ChiPPed not Runx2	Down-regulated Genes Intersect Runx1KO-induced ATAC-seq			Runx1KO 2FC Genes Intersect Runx1-dependent ATACseq	Runx1KO 2FC Genes Intersect Runx1 ChIP	Runx1KO 2FC Genes Intersect Runx1-dependent and Runx1 ChIPPed	Runx1KO 2FC Genes Intersect Runx1-dependent and Runx1 and Runx2 ChIPPed	Runx1KO 2FC Genes Intersect Runx1-dependent and Runx1 ChiPPed not Runx2	Runx1KO 2FC Genes Intersect Runx1KO-induced ATACseq
0610009B22Rik	0610030E20Rik	1110034G24Rik	1110034G24Rik	2610301B20Rik	0610009B22Rik	Mal	9.68		Mal				Mal	Total annotated transcripts	32791	6476	8644	1545	1339	321	7972	Total Genes
0610010F05Rik	1110002E22Rik	1500009L16Rik	1500009L16Rik	2810428I15Rik	0610009O20Rik	Slc2a3	8.92	Slc2a3					Slc2a3	Runx1KO 2FC Up Genes	1599	425	545	86	73	21	1018	Runx1KO Up Genes Intersect
0610040J01Rik	1110004F10Rik	1600014C10Rik	1600014C10Rik	4930524B15Rik	0610040J01Rik	Krt8	8.72						Krt8	Runx1KO 2FC Down Genes	1041	642	514	200	176	42	390	Runx1KO Down Genes Intersect
1110002E22Rik	1110032F04Rik	1700003E16Rik	1700003E16Rik	AI597479	1110004E09Rik	Eps8l2	8.47						Eps8l2
1110004E09Rik	1110034G24Rik	1700003F12Rik	1700003F12Rik	Aagab	1110004F10Rik	Mpzl2	8.25						Mpzl2		KO Up Enrichement	1.34582	1.29297	1.1415	1.11802	1.34159	2.86452
1110004F10Rik	1110038F14Rik	1700011I03Rik	1700011I03Rik	Abra	1110008F13Rik	Fermt1	8.23		Fermt1				Fermt1		KO Up Hypergeo p-value	6.904e-12	1.486e-12	0.11	0.175	0.107	4.965e-258
1110032F04Rik	1190002N15Rik	1700015F17Rik	1700015F17Rik	Acod1	1110032F04Rik	Grb7	8.08		Grb7				Grb7
1110034G24Rik	1500009L16Rik	1700018B08Rik	1700018B08Rik	Adam30	1110034G24Rik	Cntn2	8.07						Cntn2		KO Down Enrichment	3.12271	1.87306	4.07761	4.14034	4.12143	1.541
1110051M20Rik	1600002H07Rik	1700021F07Rik	1700021F07Rik	Adamts16	1110038F14Rik	S100a14	7.68	S100a14					S100a14		KO Down Hypergeo p-value	4.804e-200	1.714e-58	1.738e-67	5.406e-60	9.013e-15	5.767e-22
1190002N15Rik	1600014C10Rik	1700024P04Rik	1700024P04Rik	Afap1	1110051M20Rik	Large2	7.64						Large2
1190005I06Rik	1700001L19Rik	1810013L24Rik	1810013L24Rik	Afdn	1110059E24Rik	B230206H07Rik	7.56
1500009L16Rik	1700001O22Rik	2310009B15Rik	2310009B15Rik	Agap1	1190005I06Rik	B3gnt3	7.54		B3gnt3				B3gnt3
1500015O10Rik	1700003E16Rik	2310022B05Rik	2310022B05Rik	Agpat3	1190007I07Rik	Tekt5	7.54						Tekt5
1600014C10Rik	1700003F12Rik	2410131K14Rik	2410131K14Rik	Agtr1a	1300017J02Rik	Fxyd2	7.53						Fxyd2
1700003E16Rik	1700003H04Rik	2610301B20Rik	2610301B20Rik	Aig1	1500009L16Rik	Rassf6	7.43	Rassf6	Rassf6	Rassf6	Rassf6		Rassf6
1700003F12Rik	1700006E09Rik	2810428I15Rik	2810474O19Rik	Akap11	1500015O10Rik	Fam110c	7.36	Fam110c	Fam110c				Fam110c
1700011I03Rik	1700007G11Rik	2810474O19Rik	3830406C13Rik	Akap14	1600014C10Rik	Unc13d	7.33						Unc13d
1700011L22Rik	1700008O03Rik	3830406C13Rik	4921524J17Rik	Akap6	1700001C02Rik	Entpd3	7.33		Entpd3				Entpd3
1700011M02Rik	1700008P02Rik	4921524J17Rik	4930432M17Rik	Aldh8a1	1700001C19Rik	Car9	7.25						Car9
1700012A03Rik	1700009N14Rik	4930432M17Rik	4930533O14Rik	Alpk1	1700001K19Rik	Bst1	7.17						Bst1
1700012B09Rik	1700010I14Rik	4930524B15Rik	4930572O03Rik	Angpt4	1700001L19Rik	Tmem51	7.12		Tmem51				Tmem51
1700013F07Rik	1700011H14Rik	4930533O14Rik	4931406P16Rik	Ank2	1700001O22Rik	H60c	7.1	H60c					H60c
1700015F17Rik	1700011I03Rik	4930572O03Rik	4933400A11Rik	Ankrd11	1700006E09Rik	2021-09-03	7.06
1700016C15Rik	1700011L22Rik	4931406P16Rik	4933402D24Rik	Ankrd50	1700007G11Rik	Mdfi	7.01						Mdfi
1700016H13Rik	1700012A03Rik	4933400A11Rik	4933427I04Rik	Ankrd55	1700010B08Rik	Mybpc2	6.98		Mybpc2
1700017B05Rik	1700013F07Rik	4933402D24Rik	5530401A14Rik	Antxr1	1700010I14Rik	Gm3336	6.97
1700018B08Rik	1700013G24Rik	4933427I04Rik	5730480H06Rik	Arhgap5	1700011H14Rik	Serpinb5	6.96						Serpinb5
1700019N19Rik	1700015F17Rik	5530401A14Rik	6430573F11Rik	Arhgef10	1700011I03Rik	Padi4	6.95	Padi4					Padi4
1700020L24Rik	1700016C15Rik	5730480H06Rik	9130230L23Rik	Arid4a	1700011L22Rik	Capsl	6.95	Capsl	Capsl				Capsl
1700020N01Rik	1700016H13Rik	6430573F11Rik	A430033K04Rik	Arl4c	1700012A03Rik	Arfgef3	6.94		Arfgef3				Arfgef3
1700021F07Rik	1700017B05Rik	9130230L23Rik	A4galt	Armc9	1700012B07Rik	Nxf7	6.9						Nxf7
1700023F06Rik	1700017D01Rik	A430033K04Rik	A630033H20Rik	Asb4	1700013G24Rik	2310007B03Rik	6.87	2310007B03Rik					2310007B03Rik
1700024P04Rik	1700018B08Rik	A4galt	AI597479	Atf3	1700014D04Rik	Itgb4	6.83		Itgb4				Itgb4
1700025C18Rik	1700019A02Rik	A630033H20Rik	AI606181	Atf6	1700016C15Rik	Psca	6.83						Psca
1700025G04Rik	1700020N01Rik	AI597479	Aagab	Atg5	1700016D06Rik	Kif12	6.83	Kif12	Kif12	Kif12		Kif12	Kif12
1700029H14Rik	1700020N15Rik	AI606181	Aatk	Atp1a1	1700016K19Rik	Il24	6.81						Il24
1700034E13Rik	1700021F05Rik	Aagab	Abca1	Atp5o	1700017B05Rik	Sult4a1	6.8		Sult4a1				Sult4a1
1700034J05Rik	1700021F07Rik	Aatk	Abca4	Babam2	1700018B08Rik	Mpzl3	6.79						Mpzl3
1700040L02Rik	1700024G13Rik	Abca1	Abcc3	Banp	1700020N01Rik	Krt19	6.77						Krt19
1700042G07Rik	1700024P04Rik	Abca4	Acaa1a	Bcar1	1700021F05Rik	Pkp3	6.72						Pkp3
1700056E22Rik	1700025F22Rik	Abcc3	Acer1	Bcas3	1700021F07Rik	Vav1	6.72		Vav1				Vav1
1700057G04Rik	1700028J19Rik	Abra	Ackr3	Bcr	1700023F06Rik	Lypd3	6.71						Lypd3
1700064H15Rik	1700029H14Rik	Acaa1a	Acox2	Bmf	1700024B05Rik	Hpn	6.71						Hpn
1700080O16Rik	1700030J22Rik	Acer1	Actn1	Bod1	1700024P04Rik	Ano9	6.7		Ano9				Ano9
1700093K21Rik	1700030K09Rik	Ackr3	Ada	Camk2d	1700029P11Rik	Lypd5	6.69						Lypd5
1700123K08Rik	1700034I23Rik	Acod1	Adam10	Camta1	1700034J05Rik	Prss35	6.65	Prss35	Prss35				Prss35
1810011O10Rik	1700040L02Rik	Acox2	Adamts12	Car2	1700042G07Rik	Fgfbp1	6.62						Fgfbp1
1810013L24Rik	1700056E22Rik	Actn1	Adamts17	Cav2	1700056E22Rik	Ybx2	6.62						Ybx2
1810037I17Rik	1700066M21Rik	Ada	Adamts4	Cbs	1700061G19Rik	Cldn9	6.6						Cldn9
1810062G17Rik	1700067K01Rik	Adam10	Adamts6	Ccl20	1700066B19Rik	B230344G16Rik	6.56
2010003K11Rik	1700069L16Rik	Adam30	Adamts8	Ccnl1	1700066M21Rik	Shtn1	6.54		Shtn1				Shtn1
2010109I03Rik	1700080O16Rik	Adamts12	Adamtsl4	Cd83	1700067P10Rik	2610528J11Rik	6.5						2610528J11Rik
2310007B03Rik	1700084M14Rik	Adamts16	Adgrg1	Cdh6	1700069L16Rik	Tert	6.48						Tert
2310009B15Rik	1700113H08Rik	Adamts17	Adgrg3	Cdkal1	1700109H08Rik	Cutal	6.47						Cutal
2310022B05Rik	1700123L14Rik	Adamts4	Adgrg6	Cfdp1	1700125H20Rik	Prom1	6.46	Prom1					Prom1
2310030G06Rik	1810011O10Rik	Adamts6	Adgrv1	Ch25h	1700129C05Rik	Eppk1	6.45
2410089E03Rik	1810013L24Rik	Adamts8	Adm	Chst3	1810011O10Rik	Krt18	6.43		Krt18				Krt18
2410131K14Rik	1810024B03Rik	Adamtsl4	Adra1d	Cldn34b1	1810013L24Rik	A630095E13Rik	6.42						A630095E13Rik
2410141K09Rik	1810037I17Rik	Adgrg1	Adrb1	Clic6	1810024B03Rik	Tmem125	6.42						Tmem125
2510009E07Rik	1810046K07Rik	Adgrg3	Adrm1	Cntf	1810043G02Rik	Crb3	6.4		Crb3				Crb3
2610044O15Rik8	1810055G02Rik	Adgrg6	Aebp1	Cntn3	1810055G02Rik	Spi1	6.39						Spi1
2610301B20Rik	1810062G17Rik	Adgrv1	Afap1	Cobl	1810065E05Rik	Slc44a3	6.37	Slc44a3	Slc44a3	Slc44a3	Slc44a3		Slc44a3
2700060E02Rik	2010107G23Rik	Adm	Agap1	Col18a1	2010003K11Rik	Macc1	6.35		Macc1				Macc1
2700081O15Rik	2010109I03Rik	Adra1d	Agbl5	Col27a1	2010107E04Rik	Plet1	6.34		Plet1				Plet1
2810428I15Rik	2010300C02Rik	Adrb1	Agl	Col3a1	2010107G23Rik	Tmem266	6.27						Tmem266
2810474O19Rik	2210010C04Rik	Adrm1	Ago2	Cpa1	2010109I03Rik	Mctp2	6.17	Mctp2	Mctp2				Mctp2
2900026A02Rik	2210011C24Rik	Aebp1	Agpat3	Cpa5	2010300C02Rik	Inpp4b	6.17		Inpp4b				Inpp4b
3100002H09Rik	2210408I21Rik	Afap1	Agpat4	Cpeb4	2210011C24Rik	Cep126	6.11		Cep126				Cep126
3110001I22Rik	2300002M23Rik	Afdn	Agr3	Crispld2	2300002M23Rik	Eps8l1	6.07	Eps8l1					Eps8l1
3110009E18Rik	2300009A05Rik	Agap1	Ahnak	Crlf1	2310007B03Rik	Sult2b1	6.06		Sult2b1				Sult2b1
3110018I06Rik	2310009B15Rik	Agbl5	Ahr	Crtam	2310009B15Rik	Rnf39	6.06						Rnf39
3110062M04Rik	2310022B05Rik	Agl	Ak2	Ctdspl	2310030G06Rik	Phlda2	6.02						Phlda2
3110082I17Rik	2310033P09Rik	Ago2	Ak5	Cttnbp2nl	2310061I04Rik	Tmc4	6						Tmc4
3300002I08Rik	2310057J18Rik	Agpat3	Akap11	D030056L22Rik	2410004B18Rik	Ttc9	6
3830406C13Rik	2410004P03Rik	Agpat4	Akap12	D6Ertd527e	2410004P03Rik	Dmkn	5.97						Dmkn
4921524J17Rik	2410015M20Rik	Agr3	Akap13	Daw1	2410015M20Rik	Lsr	5.97						Lsr
4921524L21Rik	2410089E03Rik	Agtr1a	Akap2	Dctn6	2410131K14Rik	Ocln	5.95						Ocln
4930402F06Rik	2410131K14Rik	Ahnak	Akap6	Ddx52	2510009E07Rik	Fxyd3	5.92
4930432M17Rik	2410141K09Rik	Ahr	Akr1e1	Dhrs2	2510039O18Rik	Pof1b	5.92		Pof1b				Pof1b
4930444G20Rik	2510002D24Rik	Aig1	Alas1	Dio2	2610301B20Rik	Glrb	5.91		Glrb				Glrb
4930444P10Rik	2510009E07Rik	Ak2	Aldh1a1	Dtx4	2610318N02Rik	Laptm5	5.89	Laptm5	Laptm5				Laptm5
4930447A16Rik	2510039O18Rik	Ak5	Aldh1a2	Eed	2610524H06Rik	Tmem184a	5.85						Tmem184a
4930503B20Rik	2610001J05Rik	Akap11	Alg14	Ercc4	2610528J11Rik	Cntfr	5.8	Cntfr					Cntfr
4930505A04Rik	2610002M06Rik	Akap12	Alk	Ero1lb	2700062C07Rik	Lamb3	5.78	Lamb3					Lamb3
4930522H14Rik	2610044O15Rik8	Akap13	Ammecr1	Eva1a	2700081O15Rik	Zfp185	5.77		Zfp185				Zfp185
4930523C07Rik	2610301B20Rik	Akap14	Amn1	Eya2	2810459M11Rik	Slc23a3	5.71						Slc23a3
4930524B15Rik	2700049A03Rik	Akap2	Amotl2	Fam105a	2900026A02Rik	Arhgap40	5.7						Arhgap40
4930533O14Rik	2700060E02Rik	Akap6	Ampd3	Fam107a	3100002H09Rik	Hpcal4	5.68		Hpcal4				Hpcal4
4930546C10Rik	2810004N23Rik	Akr1e1	Amz1	Fam110a	3110009E18Rik	Ucp2	5.67						Ucp2
4930558K02Rik	2810403A07Rik	Alas1	Anapc13	Fam120a	3110018I06Rik	DXBay18	5.67		DXBay18
4930563D23Rik	2810408A11Rik	Aldh1a1	Anapc15-ps	Fam160b1	3110035E14Rik	Gm14685	5.67
4930572O03Rik	2810428I15Rik	Aldh1a2	Angpt2	Fam3c	3110043O21Rik	Shank3	5.65						Shank3
4930578C19Rik	2810474O19Rik	Aldh8a1	Angpt4	Fas	3110082I17Rik	Inhbe	5.65						Inhbe
4930578I06Rik	2900026A02Rik	Alg14	Angptl2	Fbxo48	3632451O06Rik	Strc	5.64
4930583I09Rik	3100002H09Rik	Alk	Angptl4	Fgf1	3830406C13Rik	Camsap3	5.62						Camsap3
4931406P16Rik	3110001I22Rik	Alpk1	Ankra2	Fhl2	4833420G17Rik	Fgf9	5.61						Fgf9
4931408C20Rik	3110035E14Rik	Ammecr1	Ankrd44	Fhod3	4833439L19Rik	Ano1	5.54	Ano1	Ano1				Ano1
4931417E11Rik	3110043O21Rik	Amn1	Ankrd50	Fosl2	4921504E06Rik	Adgrb1	5.52		Adgrb1				Adgrb1
4931429L15Rik	3110082I17Rik	Amotl2	Ankrd55	Frk	4921517D22Rik	Fut1	5.52						Fut1
4931440F15Rik	3632451O06Rik	Ampd3	Anln	Frmd6	4921524J17Rik	Oas3	5.49						Oas3
4932411N23Rik	3830403N18Rik	Amz1	Ano10	Galnt3	4921536K21Rik	Rhox2d	5.49
4932443I19Rik	3830406C13Rik	Anapc13	Anp32a	Gas1	4930404H24Rik	Tmc7	5.47						Tmc7
4933400A11Rik	3830417A13Rik	Anapc15-ps	Antxr1	Gata6	4930404N11Rik	Myh14	5.46	Myh14	Myh14				Myh14
4933402D24Rik	4833420G17Rik	Angpt2	Anxa1	Gdf6	4930427A07Rik	Dpep1	5.41						Dpep1
4933412E24Rik	4921507P07Rik	Angpt4	Anxa11	Gemin8	4930432M17Rik	3110039M20Rik	5.41
4933415A04Rik	4921511C20Rik	Angptl2	Anxa9	Glis3	4930438A08Rik	Rtn1	5.41						Rtn1
4933416C03Rik	4921524J17Rik	Angptl4	Ap5z1	Glrp1	4930444G20Rik	Tgm1	5.4						Tgm1
4933427I04Rik	4921524L21Rik	Ank2	Apbb2	Gm11084	4930447A16Rik	Sorbs2	5.39		Sorbs2				Sorbs2
4933430I17Rik	4921539E11Rik	Ankra2	Apip	Gm13090	4930447C04Rik	Tacstd2	5.39		Tacstd2				Tacstd2
4933436I01Rik	4930415L06Rik	Ankrd11	Apoa1	Gm5148	4930449I24Rik	Ssu2	5.38						Ssu2
5330417C22Rik	4930415O20Rik	Ankrd44	Apol6	Gm815	4930453N24Rik	Smoc1	5.37		Smoc1				Smoc1
5430419D17Rik	4930426L09Rik	Ankrd50	Aqp8	Gm9733	4930470P17Rik	Slc6a12	5.36						Slc6a12
5530401A14Rik	4930430F08Rik	Ankrd55	Arap2	Gm9955	4930523C07Rik	Mkrn2os	5.35		Mkrn2os				Mkrn2os
5730480H06Rik	4930432M17Rik	Anln	Arhgap10	Gpat4	4930524B15Rik	Slc4a8	5.34		Slc4a8				Slc4a8
5730507C01Rik	4930444P10Rik	Ano10	Arhgap12	Gpm6b	4930539E08Rik	Ifnlr1	5.34						Ifnlr1
5730508B09Rik	4930447A16Rik	Anp32a	Arhgap26	Gpr157	4930546C10Rik	Nr3c2	5.33	Nr3c2	Nr3c2	Nr3c2	Nr3c2		Nr3c2
5730596B20Rik	4930447F04Rik	Antxr1	Arhgap27	Gulp1	4930550C14Rik	Krt14	5.32
5830473C10Rik	4930452B06Rik	Anxa1	Arhgef10l	H6pd	4930562C15Rik	Kif1a	5.31		Kif1a				Kif1a
5930422O12Rik	4930470P17Rik	Anxa11	Arhgef16	Haao	4930563D23Rik	4930455G09Rik	5.31
6030419C18Rik	4930486L24Rik	Anxa9	Arhgef28	Has2	4930564D02Rik	G630025P09Rik	5.25
6030452D12Rik	4930505A04Rik	Ap5z1	Arid1b	Hbs1l	4930578G10Rik	Dennd1c	5.25						Dennd1c
6430573F11Rik	4930522H14Rik	Apbb2	Arid3b	Hdac7	4930578I06Rik	Tmem102	5.24						Tmem102
8030423J24Rik	4930522L14Rik	Apip	Arid5a	Hecw2	4930579F01Rik	Col13a1	5.24		Col13a1				Col13a1
9030612E09Rik	4930523C07Rik	Apoa1	Arl6ip4	Hip1	4930579G24Rik	B4galnt3	5.21		B4galnt3				B4galnt3
9030624J02Rik	4930524B15Rik	Apol6	Arrdc3	Hnf1b	4930596D02Rik	Hgfac	5.21						Hgfac
9130008F23Rik	4930524J08Rik	Aqp8	Arvcf	Hydin	4931417E11Rik	Ly6g6c	5.21						Ly6g6c
9130230L23Rik	4930524N10Rik	Arap2	Asap1	Ice1	4931429L15Rik	2021-09-04	5.16
9230104L09Rik	4930533O14Rik	Arhgap10	Asb1	Igsf3	4932438H23Rik	Ppp1r14c	5.14	Ppp1r14c	Ppp1r14c				Ppp1r14c
9230112D13Rik	4930544G11Rik	Arhgap12	Asic2	Il1r1	4933402D24Rik	Slc6a13	5.14						Slc6a13
9530002B09Rik	4930546C10Rik	Arhgap26	Atg10	Il1rl2	4933402J07Rik	Thbs2	5.13	Thbs2	Thbs2				Thbs2
9530068E07Rik	4930550L24Rik	Arhgap27	Atg5	Il34	4933402N22Rik	Phyh	5.12						Phyh
9630041A04Rik	4930553M12Rik	Arhgap5	Atg7	Il6st	4933409G03Rik	Esrp1	5.12
9830107B12Rik	4930558K02Rik	Arhgef10	Atl2	Intu	4933411K16Rik	Plet1os	5.12
9930012K11Rik	4930564D02Rik	Arhgef10l	Atp13a3	Irf2bp2	4933412E24Rik	Smim22	5.11
A1bg	4930572O03Rik	Arhgef16	Atp1a1	Irs2	4933415F23Rik	S100a1	5.05						S100a1
A230050P20Rik	4930578C19Rik	Arhgef28	Atp1b1	Itgb6	4933416C03Rik	Gcnt3	5.04	Gcnt3					Gcnt3
A3galt2	4930578G10Rik	Arid1b	Atp2b4	Itsn1	4933425L06Rik	Slc37a1	5.02		Slc37a1				Slc37a1
A430033K04Rik	4930579G24Rik	Arid3b	Atp5l	Jarid2	4933427I04Rik	Sh2d4a	5.01	Sh2d4a	Sh2d4a	Sh2d4a	Sh2d4a		Sh2d4a
A4galt	4930583I09Rik	Arid4a	Atp6v0e2	Jph4	4933428G20Rik	Ggt1	5.01						Ggt1
A530064D06Rik	4930595M18Rik	Arid5a	Atp6v1c1	Kbtbd11	4933430I17Rik	Naaladl2	5
A530084C06Rik	4930596D02Rik	Arl4c	Atp8b1	Kcnb1	4933436I01Rik	Olfml2a	4.99	Olfml2a					Olfml2a
A630033H20Rik	4931400O07Rik	Arl6ip4	Atp8b4	Kcne1	5031439G07Rik	Sfn	4.94						Sfn
A830031A19Rik	4931406P16Rik	Armc9	Atxn2	Kcnk16	5330417C22Rik	Ppargc1b	4.94	Ppargc1b	Ppargc1b				Ppargc1b
A930002H24Rik	4931408C20Rik	Arrdc3	Axl	Kcnk5	5430403G16Rik	Gtf2a1l	4.94
A930004D18Rik	4931417E11Rik	Arvcf	Azin1	Kcnmb2	5530401A14Rik	AA986860	4.93	AA986860	AA986860				AA986860
A930018P22Rik	4931422A03Rik	Asap1	B3gnt2	Keg1	5730455P16Rik	Ppm1j	4.93						Ppm1j
AA986860	4931428L18Rik	Asb1	B3gntl1	Kif12	5730480H06Rik	Ldhd	4.91	Ldhd					Ldhd
AI314180	4931429L15Rik	Asb4	B4galt3	Kif23	5730507C01Rik	Gpr4	4.91						Gpr4
AI429214	4931440F15Rik	Asic2	BC048403	Kif26b	5730508B09Rik	Epha1	4.9						Epha1
AI464131	4932411N23Rik	Atf3	BC052040	Klhl22	5830411N06Rik	Map3k21	4.88	Map3k21					Map3k21
AI593442	4932429P05Rik	Atf6	Bach1	Lekr1	5830473C10Rik	Grhl2	4.87						Grhl2
AI597479	4932438A13Rik	Atg10	Bach2	Lgals8	6030419C18Rik	Rtn4rl2	4.86						Rtn4rl2
AI606181	4932438H23Rik	Atg5	Bag3	Lhx1	6030445D17Rik	Gpr87	4.85		Gpr87				Gpr87
AI846148	4932443I19Rik	Atg7	Bank1	Lmtk2	6030452D12Rik	Mas1	4.82	Mas1	Mas1	Mas1	Mas1		Mas1
AU015836	4933400A11Rik	Atl2	Banp	Loxl2	6030468B19Rik	Col4a3	4.8						Col4a3
AW209491	4933402D24Rik	Atp13a3	Batf	Lpin2	6430531B16Rik	Gas7	4.8	Gas7					Gas7
Aagab	4933402E13Rik	Atp1a1	Bcl3	Lrmda	7420426K07Rik	Csf1r	4.78	Csf1r					Csf1r
Aak1	4933402J07Rik	Atp1b1	Bcl7a	Lrp1	8430408G22Rik	Creg2	4.77						Creg2
Aar2	4933402N22Rik	Atp2b4	Bcor	Lrp5	9030617O03Rik	Dll1	4.76						Dll1
Aasdh	4933405L10Rik	Atp5l	Bdh2	Mab21l3	9130230L23Rik	Tmem100	4.75	Tmem100					Tmem100
Aatk	4933411K16Rik	Atp5o	Bfsp2	Maea	9130409I23Rik	Trim6	4.73						Trim6
Abca1	4933412E24Rik	Atp6v0e2	Bhlha15	Map2k4	9230109A22Rik	Lgi4	4.7
Abca17	4933413G19Rik	Atp6v1c1	Bicc1	Map3k7	9230112D13Rik	Gm13544	4.69
Abca2	4933415F23Rik	Atp8b1	Bmf	Mboat1	9330159F19Rik	Fut2	4.68						Fut2
Abca4	4933416C03Rik	Atp8b4	Bmp6	Med13l	9330161L09Rik	Mfsd4b5	4.67
Abcb1b	4933421I07Rik	Atxn2	Bmpr1b	Med15	9430015G10Rik	Tmc8	4.66						Tmc8
Abcb7	4933427I04Rik	Axl	Bpgm	Mkl2	9530002B09Rik	Foxj1	4.65	Foxj1	Foxj1				Foxj1
Abcb8	4933428G20Rik	Azin1	Bphl	Mpeg1	9530003J23Rik	Mesp2	4.63						Mesp2
Abcc12	4933434E20Rik	B3gnt2	Brap	Mrgpre	9530053A07Rik	Krt4	4.63		Krt4				Krt4
Abcc3	4933436I01Rik	B3gntl1	Btbd9	Mrm1	9930012K11Rik	Adap1	4.62						Adap1
Abcc4	5430402E10Rik	B4galt3	Btf3	Mrpl19	9930022D16Rik	Cpne7	4.6						Cpne7
Abcc6	5430403G16Rik	BC048403	C1d	Mta3	A1bg	Rhox2h	4.59						Rhox2h
Abcc9	5430419D17Rik	BC052040	C1qtnf3	Mtss1l	A230050P20Rik	Afap1l1	4.57						Afap1l1
Abcd2	5430427O19Rik	Babam2	C1rl	Myo16	A230065H16Rik	Wdr72	4.57		Wdr72				Wdr72
Abcd3	5530400C23Rik	Bach1	C2cd4b	Myocd	A2m	St3gal6	4.56						St3gal6
Abce1	5530401A14Rik	Bach2	C4b	Myom1	A2ml1	Lmntd2	4.56
Abcg8	5730480H06Rik	Bag3	C9	Nadsyn1	A3galt2	Oas1a	4.56						Oas1a
Abhd12	5730507C01Rik	Bank1	Cables1	Ncor2	A430005L14Rik	Krt20	4.56
Abhd17c	5730508B09Rik	Banp	Cacna1b	Ndufa1	A4galt	Muc20	4.55		Muc20				Muc20
Abhd2	5730522E02Rik	Batf	Cacna1g	Negr1	A530084C06Rik	Cnmd	4.52	Cnmd	Cnmd
Abhd5	5830473C10Rik	Bcar1	Cadm1	Nenf	A630001G21Rik	Dkkl1	4.51						Dkkl1
Abhd6	5930422O12Rik	Bcas3	Cald1	Neurog2	A630095E13Rik	Cdh16	4.5						Cdh16
Abhd8	6030445D17Rik	Bcl3	Camk1d	Nf2	A830005F24Rik	Fbp2	4.5		Fbp2				Fbp2
Abi3bp	6030498E09Rik	Bcl7a	Camk2a	Nipsnap1	A930002H24Rik	Tmem252	4.49	Tmem252	Tmem252	Tmem252	Tmem252		Tmem252
Abl2	6430548M08Rik	Bcor	Camk2n1	Nkx2-6	A930017K11Rik	Rtn4r	4.49	Rtn4r					Rtn4r
Ablim1	6430550D23Rik	Bcr	Camta1	Nkx6-3	A930018P22Rik	Lncenc1	4.48
Abr	6430573F11Rik	Bdh2	Capn2	Notch2	A930033H14Rik	Card14	4.47						Card14
Abra	6720489N17Rik	Bfsp2	Capn8	Nsmce2	AA467197	Ckmt1	4.47						Ckmt1
Abraxas2	8030423J24Rik	Bhlha15	Capn9	Ntn1	AA986860	AU018091	4.46		AU018091				AU018091
Abtb1	8430408G22Rik	Bicc1	Capza1	Nxph4	AF529169	Gpa33	4.45						Gpa33
Abtb2	9030624G23Rik	Bmf	Capzb	Ocm	AI314180	Il17d	4.45	Il17d	Il17d	Il17d	Il17d		Il17d
Acaa1a	9130011E15Rik	Bmp6	Car12	Oit1	AI467606	Ctsc	4.41		Ctsc
Acaa1b	9130204L05Rik	Bmpr1b	Car5b	Ola1	AI593442	Gm1600	4.4
Acaa2	9130230L23Rik	Bod1	Card19	Olfml2b	AI661453	Cblc	4.39	Cblc	Cblc	Cblc	Cblc		Cblc
Acadl	9130409I23Rik	Bpgm	Casq2	Ostf1	AI846148	Lair1	4.37						Lair1
Acbd6	9230104L09Rik	Bphl	Cbfa2t2	Oxr1	AU018091	Kcnk4	4.36						Kcnk4
Accsl	9230109A22Rik	Brap	Cblc	Papd7	AU022252	Rhox2g	4.36
Acer1	9230113P08Rik	Btbd9	Cbr4	Paqr5	AU040320	Wnt7a	4.34	Wnt7a					Wnt7a
Acer2	9330159F19Rik	Btf3	Ccdc182	Pcsk5	AV320801	Fxyd6	4.34						Fxyd6
Ackr2	9330182L06Rik	C1d	Ccdc186	Pdcl	AW554918	Themis	4.34	Themis	Themis	Themis		Themis	Themis
Ackr3	9530053A07Rik	C1qtnf3	Ccdc25	Pdk4	Aanat	Kazn	4.33	Kazn	Kazn				Kazn
Acod1	9530068E07Rik	C1rl	Ccdc3	Pdzrn3	Aar2	Kank1	4.3						Kank1
Acot7	9630041A04Rik	C2cd4b	Ccdc40	Peg3	Aars	Spef2	4.3		Spef2				Spef2
Acox2	A130010J15Rik	C4b	Ccdc68	Peli2	Aasdh	Adgrg1	4.28	Adgrg1	Adgrg1	Adgrg1	Adgrg1		Adgrg1
Acox3	A1bg	C9	Ccdc88b	Pex3	Aasdhppt	Napsa	4.27						Napsa
Acp6	A1cf	Cables1	Ccdc92	Phf2	Aatk	Pcolce2	4.27		Pcolce2				Pcolce2
Acp7	A230050P20Rik	Cacna1b	Ccdc93	Picalm	Abat	Pax5	4.23						Pax5
Acsf3	A2m	Cacna1g	Ccl2	Pknox1	Abca12	Rab15	4.23						Rab15
Acsl1	A330070K13Rik	Cadm1	Ccnd1	Plek	Abca13	Krt25	4.22
Acsl3	A430005L14Rik	Cald1	Cd109	Plpp3	Abca4	Lpar5	4.22		Lpar5				Lpar5
Acsl4	A430033K04Rik	Camk1d	Cd180	Plscr2	Abca5	Mpig6b	4.21
Acsm3	A4galt	Camk2a	Cd24a	Pmfbp1	Abca8b	Bok	4.2						Bok
Actbl2	A630010A05Rik	Camk2d	Cd2bp2	Pom121	Abcb4	Sh3tc1	4.2	Sh3tc1	Sh3tc1				Sh3tc1
Actg1	A630033H20Rik	Camk2n1	Cdc14a	Ppp4r2	Abcb8	Spin2c	4.2	Spin2c	Spin2c				Spin2c
Actl11	A730015C16Rik	Camta1	Cdc42ep2	Ppp6r3	Abcb9	Izumo1	4.19	Izumo1					Izumo1
Actl7b	A830018L16Rik	Capn2	Cdc42ep3	Prdm1	Abcc12	Btn1a1	4.15		Btn1a1				Btn1a1
Actn1	A830080D01Rik	Capn8	Cdc7	Prok2	Abcc2	Gm38410	4.14
Actn3	A930002H24Rik	Capn9	Cdh13	Psap	Abcc3	Acox2	4.13	Acox2	Acox2	Acox2	Acox2		Acox2
Actn4	A930004D18Rik	Capza1	Cdh17	Psapl1	Abcc4	Plekhs1	4.11	Plekhs1					Plekhs1
Actr10	A930009A15Rik	Capzb	Cdh3	Ptgis	Abcc5	Gca	4.09		Gca				Gca
Actr2	A930033H14Rik	Car12	Cdh6	Ptprk	Abcc6	Gm10439	4.09		Gm10439				Gm10439
Actr3	AA986860	Car2	Cdk14	Pxdc1	Abcc8	Phf19	4.09						Phf19
Actrt3	AI429214	Car5b	Cdk6	R3hcc1	Abcd4	Klk8	4.09
Acvr1	AI464131	Card19	Cdk8	Rab4a	Abcf1	Mafb	4.08	Mafb	Mafb				Mafb
Acvr1b	AI593442	Casq2	Cdkl3	Rbbp8	Abcg1	Cnksr1	4.07						Cnksr1
Acvr1c	AI597479	Cav2	Cdkn1a	Rbks	Abcg3	Cdh18	4.07		Cdh18
Acvr2a	AI606181	Cbfa2t2	Cdkn2a	Rbm34	Abcg4	Srcin1	4.06		Srcin1				Srcin1
Acvrl1	AI987944	Cblc	Cdkn2aipnl	Rbms1	Abhd10	Tmem267	4.04		Tmem267				Tmem267
Acyp2	AU018091	Cbr4	Cdkn2b	Rbpms	Abhd11	Pdzd2	4.04	Pdzd2	Pdzd2				Pdzd2
Ada	AW209491	Cbs	Cdon	Rc3h2	Abhd12b	ccdc198	4.04
Adad1	AW549877	Ccdc182	Cdrt4	Rcan1	Abhd17a	Tbx1	4.04	Tbx1					Tbx1
Adad2	AW554918	Ccdc186	Cdv3	Rfx3	Abhd17c	Flrt3	4.03		Flrt3				Flrt3
Adam10	AY074887	Ccdc25	Cenpe	Rhou	Abhd2	Gm30223	4.03
Adam12	AY761185	Ccdc3	Cenpf	Ripk4	Abhd5	Krt17	4.03						Krt17
Adam2	Aacs	Ccdc40	Cers3	Rnd3	Abhd8	Gbp8	4.03		Gbp8
Adam23	Aagab	Ccdc68	Chchd6	Rorb	Abi3	Lpin3	4.01						Lpin3
Adam29	Aak1	Ccdc88b	Chd2	Rrp1	Abi3bp	Atp2c2	4.01	Atp2c2	Atp2c2				Atp2c2
Adam30	Aar2	Ccdc92	Chd7	Runx1	Abl2	Sned1	3.99						Sned1
Adam32	Aars2	Ccdc93	Chek2	Rybp	Ablim1	D630041G03Rik	3.99
Adam5	Aasdhppt	Ccl2	Chrac1	Samt2	Ablim2	Usp43	3.98		Usp43				Usp43
Adamts1	Aass	Ccl20	Chrdl1	Sbf2	Ablim3	Fam57b	3.97
Adamts12	Aatf	Ccnd1	Chrm1	Scarb1	Abo	Dok7	3.97						Dok7
Adamts16	Aatk	Ccnl1	Chrna2	Scd4	Abr	Zfp941	3.96						Zfp941
Adamts17	Abca1	Cd109	Chrnd	Sema5a	Abra	Fgf15	3.96						Fgf15
Adamts18	Abca12	Cd180	Chrng	Sh3bp4	Abt1	Acta1	3.94
Adamts20	Abca13	Cd24a	Cldn12	Slc19a1	Abtb1	C130073F10Rik	3.94
Adamts4	Abca16	Cd2bp2	Clec10a	Slc22a22	Abtb2	Perp	3.93	Perp					Perp
Adamts5	Abca4	Cd83	Clip4	Slc22a23	Acaa1b	Terb2	3.92						Terb2
Adamts6	Abca7	Cdc14a	Clk3	Slc25a31	Acaa2	Xlr3a	3.91						Xlr3a
Adamts7	Abcb10	Cdc42ep2	Cln8	Slc31a2	Acacb	Snai3	3.9						Snai3
Adamts8	Abcb8	Cdc42ep3	Clstn3	Slc4a1ap	Acan	Cngb1	3.89	Cngb1					Cngb1
Adamts9	Abcc10	Cdc7	Clvs1	Slc7a14	Acbd3	Rnf183	3.88						Rnf183
Adamtsl3	Abcc3	Cdh13	Cmip	Smad3	Acbd4	Wfdc2	3.84		Wfdc2				Wfdc2
Adamtsl4	Abcc4	Cdh17	Cmpk2	Smc6	Acbd6	Prkcz	3.84	Prkcz					Prkcz
Adar	Abcc5	Cdh3	Cnksr3	Smim19	Acbd7	Tnnc2	3.82						Tnnc2
Adarb1	Abcc9	Cdh6	Cnn3	Smok4a	Accs	Slc52a3	3.81		Slc52a3				Slc52a3
Adck1	Abcd2	Cdk14	Cnnm2	Smyd3	Accsl	Sgcd	3.81						Sgcd
Adcy7	Abcd4	Cdk6	Cobl	Sox4	Ace	Nlrc5	3.8
Adcy8	Abcf1	Cdk8	Col12a1	Specc1l	Ackr3	Fbxo41	3.8
Adcy9	Abcf3	Cdkal1	Col24a1	Spg7	Aco2	Mslnl	3.8						Mslnl
Adcyap1	Abcg1	Cdkl3	Col3a1	Spns2	Acod1	Acacb	3.79						Acacb
Add1	Abcg3	Cdkn1a	Col4a1	Spns3	Acot3	Nrxn3	3.79	Nrxn3	Nrxn3
Add2	Abcg5	Cdkn2a	Col4a2	Spry4	Acot5	Gal3st1	3.79		Gal3st1
Add3	Abhd12	Cdkn2aipnl	Col4a4	Srd5a1	Acot6	Gm4907	3.79
Adgb	Abhd14a	Cdkn2b	Col6a1	Srp14	Acot7	Pde1c	3.78	Pde1c	Pde1c				Pde1c
Adgra2	Abhd14b	Cdon	Col6a2	Stc1	Acox1	Rsad2	3.77	Rsad2
Adgra3	Abhd17a	Cdrt4	Col6a6	Stc2	Acox2	Cpm	3.75		Cpm				Cpm
Adgrb2	Abhd17c	Cdv3	Cops8	Stk17b	Acox3	Slc5a5	3.74						Slc5a5
Adgrd1	Abhd5	Cenpe	Coq2	Stx8	Acoxl	Usp18	3.74		Usp18				Usp18
Adgrf1	Abi3bp	Cenpf	Coro2b	Susd1	Acp5	Clic5	3.73	Clic5	Clic5				Clic5
Adgrf2	Abl1	Cers3	Cp	Swap70	Acp7	Cyfip2	3.73						Cyfip2
Adgrf5	Abl2	Cfdp1	Cpa2	Tas2r119	Acpt	Cd74	3.72						Cd74
Adgrg1	Ablim1	Ch25h	Cpa4	Tas2r134	Acr	Ache	3.72
Adgrg2	Ablim2	Chchd6	Cped1	Tbl1xr1	Acsbg1	Cst6	3.71						Cst6
Adgrg3	Abra	Chd2	Cradd	Tbx2	Acsbg2	Aldoc	3.71						Aldoc
Adgrg6	Abt1	Chd7	Creb3l1	Tbx3	Acsf2	Wnt11	3.71	Wnt11	Wnt11	Wnt11	Wnt11		Wnt11
Adgrl1	Abtb1	Chek2	Creb5	Tes	Acsf3	Unc13b	3.71
Adgrl3	Acaa1a	Chrac1	Crim1	Tgfbr2	Acsl3	Ptprb	3.71	Ptprb	Ptprb				Ptprb
Adgrv1	Acaa2	Chrdl1	Crtac1	Themis	Acsl5	Zfp982	3.71		Zfp982
Adh1	Acad8	Chrm1	Cryaa	Tmem138	Acsm3	Ccdc68	3.7	Ccdc68	Ccdc68	Ccdc68	Ccdc68		Ccdc68
Adh6a	Acad9	Chrna2	Cryba4	Tmem216	Actbl2	Lcn2	3.69						Lcn2
Adh6b	Acap2	Chrnd	Crybb1	Tmem260	Actg1	Xlr3b	3.69						Xlr3b
Adh7	Acat1	Chrng	Crybg1	Tmprss2	Actl6b	Gm15107	3.69						Gm15107
Adipor1	Acer1	Chst3	Crygs	Tmx1	Actl7b	Adora1	3.68	Adora1					Adora1
Adm	Acer3	Cldn12	Csf1	Tnfsf11	Actn1	Tchh	3.68
Adnp2	Ackr3	Cldn34b1	Csf2rb	Tomm20l	Actn2	Gm15080	3.68						Gm15080
Ado	Aco1	Clec10a	Ctgf	Tpgs2	Actn4	Wnk2	3.68	Wnk2	Wnk2	Wnk2	Wnk2		Wnk2
Adora1	Acod1	Clic6	Cth	Trib1	Actr10	Btbd17	3.68						Btbd17
Adora2a	Acot10	Clip4	Ctnnb1	Trio	Actr2	Adad2	3.67	Adad2					Adad2
Adora2b	Acot7	Clk3	Cttn	Trpm6	Actrt2	Zdhhc23	3.67						Zdhhc23
Adora3	Acot8	Cln8	Cux1	Trub1	Actrt3	Asb16	3.67						Asb16
Adpgk	Acox1	Clstn3	Cwc27	Tshz3	Acvr1	Klk6	3.66						Klk6
Adra1a	Acox2	Clvs1	Cxcl1	Tspan11	Acvr1b	Rem2	3.65	Rem2	Rem2				Rem2
Adra1b	Acox3	Cmip	Cxcl12	Tspan9	Acvr1c	3110070M22Rik	3.63
Adra1d	Acp6	Cmpk2	Cxcl15	Ttc21b	Acvr2a	Aatk	3.63	Aatk	Aatk	Aatk	Aatk		Aatk
Adra2a	Acp7	Cnksr3	Cxcl5	Ubash3b	Acvrl1	Akap3	3.63		Akap3				Akap3
Adra2b	Acpt	Cnn3	Cyb5r3	Ugcg	Ada	Dio1	3.63		Dio1				Dio1
Adra2c	Acsf3	Cnnm2	Cyp1b1	Usp24	Adad2	Hs3st6	3.62						Hs3st6
Adrb1	Acsl1	Cntf	Cyr61	Usp29	Adam11	Pkp1	3.61						Pkp1
Adrb2	Acsl3	Cntn3	Cyth4	Uvssa	Adam12	Gmfg	3.6
Adrm1	Acss2	Cobl	D6Ertd527e	Vac14	Adam1b	Klk10	3.59						Klk10
Adtrp	Acss3	Col12a1	Daglb	Vdac3	Adam22	Sorbs2os	3.59
Aebp1	Actb	Col18a1	Dapk1	Vdr	Adam23	B3gnt7	3.59		B3gnt7				B3gnt7
Aes	Actbl2	Col24a1	Dapl1	Vill	Adam30	Tpm2	3.58
Afap1	Actg1	Col27a1	Dars	Vldlr	Adam32	D630039A03Rik	3.57						D630039A03Rik
Afap1l2	Actl6a	Col3a1	Dbt	Vsnl1	Adam5	Gm20756	3.56
Afdn	Actl7b	Col4a1	Dbx1	Vwa8	Adam6a	Rab17	3.56		Rab17				Rab17
Aff1	Actn1	Col4a2	Dcaf12	Wnt16	Adam6b	Luzp4	3.55		Luzp4				Luzp4
Afg1l	Actn4	Col4a4	Dcaf5	Wnt2b	Adam7	Map3k5	3.54						Map3k5
Afg3l2	Actr10	Col6a1	Dcdc2c	Zcchc6	Adam8	Btn2a2	3.54						Btn2a2
Aftph	Actr2	Col6a2	Dclre1b	Zdhhc7	Adamts1	4833420G17Rik	3.53		4833420G17Rik				4833420G17Rik
Agap1	Actr3	Col6a6	Dcp2	Zfhx3	Adamts14	Slc25a48	3.53	Slc25a48					Slc25a48
Agbl1	Actr3b	Cops8	Dct	Zfp229	Adamts15	Krt7	3.53	Krt7					Krt7
Agbl3	Actrt1	Coq2	Dctn1	Zfp37	Adamts17	Zfp985	3.53
Agbl4	Acvr2b	Coro2b	Ddc	Zfp469	Adamts2	Slc6a1	3.53	Slc6a1					Slc6a1
Agbl5	Acyp2	Cp	Ddhd1	Zfp507	Adamts20	Mybph	3.52						Mybph
Agfg1	Ada	Cpa1	Ddr2	Zfp608	Adamts3	Gm10825	3.52
Agk	Adam10	Cpa2	Dennd1b	Zfp957	Adamts5	Arhgap8	3.52	Arhgap8					Arhgap8
Agl	Adam12	Cpa4	Derl3	Zmynd8	Adamts6	Upb1	3.51	Upb1	Upb1				Upb1
Ago2	Adam17	Cpa5	Dgkz	Znfx1	Adamts7	Pdzk1ip1	3.51						Pdzk1ip1
Agpat3	Adam21	Cpeb4	Dhrs3	Zranb2	Adamts9	Prr19	3.51						Prr19
Agpat4	Adam22	Cped1	Disc1		Adamtsl2	Slc13a2	3.51	Slc13a2					Slc13a2
Agpat5	Adam24	Cradd	Dkk3		Adamtsl3	Epn3	3.5						Epn3
Agps	Adam25	Creb3l1	Dlc1		Adamtsl4	Col4a4	3.49	Col4a4	Col4a4	Col4a4	Col4a4		Col4a4
Agr3	Adam29	Creb5	Dlgap2		Adamtsl5	Spire1	3.46	Spire1	Spire1	Spire1	Spire1
Agrn	Adam30	Crim1	Dmrta1		Adap1	Cys1	3.46						Cys1
Agtr1a	Adam32	Crispld2	Dnah10		Adap2	Rdh12	3.46		Rdh12				Rdh12
Agtr1b	Adam34	Crlf1	Dnah17		Adar	Gm20744	3.46
Agxt2	Adam39	Crtac1	Dnah6		Adck1	Bcam	3.45						Bcam
Ahcy	Adam9	Crtam	Dnajb4		Adck2	Ptn	3.45	Ptn	Ptn
Ahcyl1	Adamts1	Cryaa	Dock1		Adcy1	Btc	3.44	Btc	Btc				Btc
Ahdc1	Adamts12	Cryba4	Dot1l		Adcy2	Cpne5	3.44						Cpne5
Ahi1	Adamts14	Crybb1	Dpf1		Adcy3	Gpr50	3.44	Gpr50	Gpr50
Ahnak	Adamts16	Crybg1	Dph5		Adcy7	Sbsn	3.42						Sbsn
Ahr	Adamts17	Crygs	Dpt		Adcy8	Pstpip1	3.42	Pstpip1					Pstpip1
Ahsg	Adamts18	Csf1	Dsn1		Adcy9	Gstm6	3.42	Gstm6					Gstm6
Aifm2	Adamts20	Csf2rb	Dthd1		Adcyap1	2010016I18Rik	3.42
Aig1	Adamts4	Ctdspl	Dtwd1		Add2	Akr1c19	3.41						Akr1c19
Ajap1	Adamts5	Ctgf	Dusp7		Add3	Nqo1	3.39						Nqo1
Ak1	Adamts6	Cth	E130114P18Rik		Adgb	Paip1	3.39						Paip1
Ak2	Adamts8	Ctnnb1	E2f3		Adgra1	Cnfn	3.39	Cnfn					Cnfn
Ak3	Adamts9	Cttn	Ece1		Adgra3	Dennd2d	3.38		Dennd2d				Dennd2d
Ak4	Adamtsl2	Cttnbp2nl	Ecm1		Adgrb1	Zfp951	3.38		Zfp951				Zfp951
Ak5	Adamtsl4	Cux1	Eea1		Adgrd1	Oit1	3.38	Oit1	Oit1	Oit1		Oit1	Oit1
Ak8	Adar	Cwc27	Eef1akmt1		Adgrf1	Arhgef16	3.36	Arhgef16	Arhgef16	Arhgef16	Arhgef16		Arhgef16
Akap1	Adarb1	Cxcl1	Efemp1		Adgrf2	Fmr1nb	3.36						Fmr1nb
Akap10	Adarb2	Cxcl12	Efhc1		Adgrg1	Nap1l2	3.36	Nap1l2					Nap1l2
Akap11	Adat1	Cxcl15	Egflam		Adgrg5	Evpl	3.35						Evpl
Akap12	Adat2	Cxcl5	Egfr		Adgrg6	Ripor3	3.35	Ripor3					Ripor3
Akap13	Adck1	Cyb5r3	Egln1		Adgrl1	Prss22	3.35	Prss22	Prss22	Prss22	Prss22		Prss22
Akap14	Adcy1	Cyp1b1	Egr3		Adgrl4	Aff3	3.35		Aff3				Aff3
Akap2	Adcy10	Cyr61	Ehf		Adgrv1	Prss8	3.33						Prss8
Akap6	Adcy2	Cyth4	Eif3h		Adh6b	Trim29	3.33						Trim29
Akap7	Adcy3	D030056L22Rik	Eif4g3		Adhfe1	Il5ra	3.32		Il5ra				Il5ra
Akap8l	Adcy7	D6Ertd527e	Elfn1		Adipoq	Zfp979	3.31		Zfp979
Akap9	Adcy8	Daglb	Elfn2		Adm	Ppfibp2	3.31
Akip1	Adcyap1	Dapk1	Ell2		Adm2	Rsph4a	3.3
Akirin2	Add1	Dapl1	Elmsan1		Adnp	Dact2	3.29	Dact2					Dact2
Akna	Add2	Dars	Elovl5		Ado	Gna15	3.29						Gna15
Akr1a1	Add3	Daw1	Emcn		Adora1	Synpo2l	3.29
Akr1b7	Adgb	Dbt	Emg1		Adora2a	Cdhr2	3.29		Cdhr2
Akr1d1	Adgra2	Dbx1	Enc1		Adpgk	4930539E08Rik	3.28						4930539E08Rik
Akr1e1	Adgra3	Dcaf12	Epb41l2		Adprhl1	2410012E07Rik	3.27
Akt3	Adgrb1	Dcaf5	Epb41l4a		Adprm	Ttc39a	3.25		Ttc39a				Ttc39a
Aktip	Adgrb2	Dcdc2c	Epn2		Adra1d	Hmgcs2	3.25		Hmgcs2				Hmgcs2
Alas1	Adgrb3	Dclre1b	Eps8l3		Adra2b	Qrich2	3.24						Qrich2
Alas2	Adgrd1	Dcp2	Erc2		Adra2c	Sema6a	3.23	Sema6a	Sema6a				Sema6a
Alcam	Adgre1	Dct	Ercc6l2		Adrb1	Ctla2b	3.23						Ctla2b
Aldh1a1	Adgrf2	Dctn1	Erfe		Adrb2	Cd28	3.23	Cd28	Cd28				Cd28
Aldh1a2	Adgrg1	Dctn6	Ermp1		Adrb3	Ttll10	3.21						Ttll10
Aldh1b1	Adgrg3	Ddc	Erv3		Adrm1	Slc22a7	3.21						Slc22a7
Aldh1l1	Adgrg4	Ddhd1	Esr2		Adsl	Tmprss4	3.21						Tmprss4
Aldh1l2	Adgrg5	Ddr2	Esrrg		Adss	Sgsh	3.2						Sgsh
Aldh2	Adgrg6	Ddx52	Etaa1		Adssl1	Mpp3	3.2
Aldh3a1	Adgrg7	Dennd1b	Ets2		Adtrp	Tshz2	3.2	Tshz2	Tshz2				Tshz2
Aldh3a2	Adgrl1	Derl3	Eva1a		Aebp2	Dock8	3.19						Dock8
Aldh4a1	Adgrl2	Dgkz	Eva1b		Aen	Selenbp1	3.19	Selenbp1	Selenbp1	Selenbp1	Selenbp1		Selenbp1
Aldh8a1	Adgrl3	Dhrs2	Ext1		Aes	Crct1	3.19
Aldh9a1	Adgrl4	Dhrs3	Extl3		Afap1	Cryl1	3.18	Cryl1					Cryl1
Alg13	Adgrv1	Dio2	Eya2		Afap1l1	Fam167a	3.18						Fam167a
Alg14	Adh4	Disc1	F2r		Afap1l2	Tmem116	3.17						Tmem116
Alk	Adh5	Dkk3	F2rl1		Afdn	Alox12b	3.17						Alox12b
Alkbh1	Adig	Dlc1	F3		Aff1	Trpv4	3.16						Trpv4
Alkbh3	Adipor1	Dlgap2	Fabp6		Aff3	Cgn	3.15		Cgn				Cgn
Alkbh5	Adipor2	Dmrta1	Fads1		Aff4	Hcrtr1	3.15	Hcrtr1	Hcrtr1				Hcrtr1
Alox5ap	Adm	Dnah10	Fads2		Afg3l2	Tent5d	3.15
Alpk1	Adnp	Dnah17	Fam102b		Aftph	Olfr368	3.15						Olfr368
Alpk2	Adnp2	Dnah6	Fam105a		Agap1	Tfec	3.14		Tfec
Alpl	Ado	Dnajb4	Fam107a		Agap2	Sncaip	3.14	Sncaip					Sncaip
Alx1	Adora3	Dock1	Fam110a		Agap3	Miat	3.13
Alx3	Adprhl1	Dot1l	Fam120a		Agfg1	Ctla2a	3.13
Alx4	Adprhl2	Dpf1	Fam135b		Agfg2	Ccdc13	3.12						Ccdc13
Ambp	Adra1b	Dph5	Fam185a		Agk	Proser2	3.11	Proser2					Proser2
Amd1	Adra1d	Dpt	Fam189a1		Agl	Spint2	3.11						Spint2
Amdhd1	Adra2a	Dsn1	Fam19a5		Ago2	Adam22	3.1		Adam22				Adam22
Amigo1	Adrb1	Dthd1	Fam20c		Agpat3	Car12	3.09	Car12	Car12	Car12	Car12
Amigo2	Adrb2	Dtwd1	Fam222b		Agpat4	Crocc2	3.09	Crocc2					Crocc2
Ammecr1	Adrm1	Dtx4	Fam46c		Agpat5	Dmrtc1b	3.09
Amn1	Adsl	Dusp7	Fam49b		Agps	Scn11a	3.08
Amot	Adss	E130114P18Rik	Fam76b		Agr3	Gbp9	3.07		Gbp9
Amotl1	Adtrp	E2f3	Fam92b		Agrn	Dpp6	3.07		Dpp6
Amotl2	Aebp1	Ece1	Fancc		Agtpbp1	Lama3	3.06	Lama3					Lama3
Ampd3	Aebp2	Ecm1	Fancg		Agtr1a	Dusp9	3.04	Dusp9					Dusp9
Amph	Aen	Eea1	Farp1		Agtr2	Npr2	3.04						Npr2
Amz1	Afap1	Eed	Fat1		Agtrap	Zan	3.04						Zan
Anapc13	Afap1l2	Eef1akmt1	Fat2		Agxt	EU599041	3.04
Anapc15-ps	Afdn	Efemp1	Fbln2		Ahctf1	Samd12	3.04		Samd12				Samd12
Anapc16	Aff1	Efhc1	Fbp1		Ahcy	Prom2	3.04						Prom2
Anapc4	Aff2	Egflam	Fbxl14		Ahdc1	Tecta	3.03	Tecta
Angpt2	Aff3	Egfr	Fbxl18		Ahi1	Pard6b	3.02	Pard6b	Pard6b				Pard6b
Angpt4	Aff4	Egln1	Fcf1		Ahnak	Nap1l3	3.02		Nap1l3				Nap1l3
Angptl1	Afg3l1	Egr3	Fen1		Ahnak2	Mx2	3.02						Mx2
Angptl2	Afmid	Ehf	Fermt2		Ahr	Elavl4	3.02		Elavl4
Angptl4	Aftph	Eif3h	Fez2		Ahsa1	Cxcl16	3.01	Cxcl16
Angptl7	Aga	Eif4g3	Fgfr2		Aicda	Trpv2	3.01		Trpv2				Trpv2
Angptl8	Agap1	Elfn1	Fhl2		Aif1l	Ptger4	2.99	Ptger4	Ptger4				Ptger4
Ank	Agap2	Elfn2	Fhod3		Aig1	Tslp	2.99		Tslp				Tslp
Ank1	Agap3	Ell2	Fignl1		Aipl1	Rtl5	2.99
Ank2	Agbl1	Elmsan1	Flt1		Aire	5830444B04Rik	2.99
Ank3	Agbl4	Elovl5	Fmn1		Ajap1	Ifih1	2.98						Ifih1
Ankar	Agbl5	Emcn	Fmnl2		Ak2	9130230L23Rik	2.98	9130230L23Rik	9130230L23Rik	9130230L23Rik	9130230L23Rik		9130230L23Rik
Ankdd1a	Agfg1	Emg1	Fmod		Ak4	Nnt	2.97	Nnt					Nnt
Ankfn1	Agfg2	Enc1	Fn1		Ak5	Ccdc151	2.96
Ankle1	Aggf1	Epb41l2	Fosl1		Ak7	Umod	2.96						Umod
Ankra2	Agl	Epb41l4a	Foxc2		Ak8	E330020D12Rik	2.95
Ankrd11	Agmo	Epn2	Foxd1		Akain1	Vax1	2.94	Vax1
Ankrd2	Ago1	Eps8l3	Foxf1		Akap1	Ptpn3	2.93	Ptpn3					Ptpn3
Ankrd22	Ago2	Erc2	Foxk1		Akap10	4930467J12Rik	2.93
Ankrd26	Ago4	Ercc4	Foxp1		Akap11	Mir1199	2.92
Ankrd28	Agpat3	Ercc6l2	Foxred2		Akap12	Patl2	2.92						Patl2
Ankrd33b	Agpat4	Erfe	Frrs1		Akap13	Rnf152	2.92		Rnf152				Rnf152
Ankrd34c	Agpat5	Ermp1	Fryl		Akap2	Scnn1a	2.91						Scnn1a
Ankrd35	Agps	Ero1lb	Fscn1		Akap3	Gm10636	2.91
Ankrd37	Agr3	Erv3	Fsd1l		Akap6	Psg17	2.91						Psg17
Ankrd40	Agrn	Esr2	Fsip1		Akap7	Apobr	2.9
Ankrd44	Agrp	Esrrg	Fstl1		Akna	Mtus2	2.9	Mtus2	Mtus2				Mtus2
Ankrd50	Agtr1a	Etaa1	Fth1		Akr1b3	Mat1a	2.9						Mat1a
Ankrd55	Agtr1b	Ets2	Ftl1		Akr1c12	Csf3	2.89						Csf3
Ankrd63	Agtr2	Eva1a	Ftsj1		Akr1c13	Trpv3	2.89		Trpv3				Trpv3
Anln	Agtrap	Eva1b	Fut10		Akr1c18	9930014A18Rik	2.88
Ano1	Agxt	Ext1	Fyb		Akr1c19	Gm13648	2.88
Ano10	Ahctf1	Extl3	Fzd1		Akr1d1	Cyb561	2.88	Cyb561					Cyb561
Ano2	Ahcyl1	Eya2	Galnt2		Akr1e1	Prodh	2.87	Prodh	Prodh				Prodh
Ano3	Ahcyl2	F2r	Galnt5		Akt1	Ly6a	2.86	Ly6a					Ly6a
Ano6	Ahi1	F2rl1	Galnt7		Akt2	Itgal	2.86						Itgal
Anp32a	Ahnak	F3	Gas1		Akt3	Tsix	2.86
Anp32e	Ahr	Fabp6	Gas2		Aktip	Fcho1	2.85	Fcho1	Fcho1				Fcho1
Anpep	Ahsa2	Fads1	Gatad2a		Alas1	3300005D01Rik	2.85
Antxr1	Aicda	Fads2	Gbp3		Aldh1a1	Oas1c	2.85						Oas1c
Antxr2	Aif1l	Fam102b	Gbp7		Aldh1a3	Tspoap1	2.85						Tspoap1
Anxa1	Aifm2	Fam105a	Gbx2		Aldh1b1	Notch4	2.84						Notch4
Anxa11	Aig1	Fam107a	Gclc		Aldh1l1	Cpn1	2.84	Cpn1					Cpn1
Anxa2	Aimp1	Fam110a	Gclm		Aldh3a1	Sgk2	2.84						Sgk2
Anxa3	Aimp2	Fam120a	Gcm1		Aldh3a2	Hmx1	2.84
Anxa4	Aip	Fam135b	Gdf6		Aldh3b3	Grin1	2.84						Grin1
Anxa5	Aipl1	Fam160b1	Gdnf		Aldh4a1	Tex101	2.83						Tex101
Anxa6	Ajap1	Fam185a	Gfi1		Aldh5a1	Actr3b	2.83		Actr3b
Anxa9	Ajuba	Fam189a1	Gfral		Aldh8a1	Vnn3	2.82		Vnn3
Aoah	Ak2	Fam19a5	Ghdc		Aldh9a1	Fam84b	2.81	Fam84b	Fam84b				Fam84b
Aoc1	Ak5	Fam20c	Gins2		Aldoart2	Dnajc22	2.81						Dnajc22
Ap1ar	Ak9	Fam222b	Gipc2		Aldoc	Nppb	2.81						Nppb
Ap1s3	Akain1	Fam3c	Gja1		Alg10b	Sigirr	2.8						Sigirr
Ap2a2	Akap1	Fam46c	Gja10		Alg13	Slurp1	2.8						Slurp1
Ap3b1	Akap11	Fam49b	Gli2		Alg8	Pak6	2.79	Pak6					Pak6
Ap3m2	Akap12	Fam76b	Glod4		Alk	Foxg1	2.79		Foxg1				Foxg1
Ap3s1	Akap13	Fam92b	Glt28d2		Alkal2	Ell3	2.78						Ell3
Ap3s2	Akap14	Fancc	Gm10073		Alkbh1	Zfp773	2.77						Zfp773
Ap4e1	Akap2	Fancg	Gm10277		Alkbh3	Dapk2	2.77	Dapk2					Dapk2
Ap5m1	Akap3	Farp1	Gm10320		Alkbh5	2310002F09Rik	2.77
Ap5z1	Akap6	Fas	Gm10322		Alox12	Folr1	2.76						Folr1
Apaf1	Akap7	Fat1	Gm10436		Alox12b	Gjb5	2.76						Gjb5
Apba1	Akap8l	Fat2	Gm10549		Alox12e	Fhad1	2.75		Fhad1				Fhad1
Apbb2	Akap9	Fbln2	Gm10604		Alox5	Gpx2	2.75						Gpx2
Apc	Akip1	Fbp1	Gm10964		Alox5ap	Mlf1	2.74		Mlf1
Apcdd1	Akirin2	Fbxl14	Gm10974		Alox8	Gstm7	2.74	Gstm7					Gstm7
Apela	Aknad1	Fbxl18	Gm11444		Alpk2	Six3	2.74
Apex2	Akr1a1	Fbxo48	Gm11639		Alpk3	Neu2	2.74	Neu2
Aph1b	Akr1c12	Fcf1	Gm13090		Alpl	Chmp4c	2.73						Chmp4c
Apip	Akr1c14	Fen1	Gm15217		Alppl2	Arhgef37	2.73	Arhgef37					Arhgef37
Aplf	Akr1c18	Fermt2	Gm16494		Als2cl	Ngef	2.73
Apln	Akr1c6	Fez2	Gm17332		Als2cr12	Itgb6	2.73	Itgb6	Itgb6	Itgb6		Itgb6	Itgb6
Aplp2	Akr1d1	Fgf1	Gm2016		Alyref2	Wdfy4	2.73
Apoa1	Akr1e1	Fgfr2	Gm20431		Ambp	Zfp518b	2.72
Apobec4	Akt2	Fhl2	Gm2244		Amdhd1	Gm16136	2.72
Apol6	Akt3	Fhod3	Gm4027		Amdhd2	4930486L24Rik	2.72		4930486L24Rik
Apol8	Alas1	Fignl1	Gm4861		Amelx	Oasl1	2.71	Oasl1
Apol9a	Alcam	Flt1	Gm5148		Amer3	Prss16	2.7		Prss16				Prss16
Apold1	Aldh16a1	Fmn1	Gm525		Amfr	Cd7	2.7	Cd7					Cd7
App	Aldh1a1	Fmnl2	Gm765		Amigo2	Mir8116	2.7
Appbp2	Aldh1a2	Fmod	Gm815		Amn	Ablim3	2.7						Ablim3
Aqp1	Aldh1a3	Fn1	Gm8300		Amot	Gdf15	2.69						Gdf15
Aqp11	Aldh1a7	Fosl1	Gm9747		Amotl1	Dclk3	2.69	Dclk3	Dclk3				Dclk3
Aqp2	Aldh1b1	Fosl2	Gm9857		Amotl2	Clec2f	2.68
Aqp4	Aldh2	Foxc2	Gm9964		Ampd3	Frmd4b	2.67						Frmd4b
Aqp6	Aldh3a2	Foxd1	Gmpr		Amph	Pklr	2.67		Pklr				Pklr
Aqp8	Aldh3b1	Foxf1	Gna12		Amz2	Rhox4a	2.67
Aqp9	Aldh4a1	Foxk1	Gnas		Anapc10	Rhox4g	2.67
Araf	Aldh5a1	Foxp1	Gnpnat1		Anapc15-ps	Gm14124	2.66						Gm14124
Arap1	Aldh6a1	Foxred2	Got1		Anapc4	Unc5cl	2.66		Unc5cl				Unc5cl
Arap2	Aldh8a1	Frk	Gpalpp1		Anapc7	Hsd11b2	2.65	Hsd11b2					Hsd11b2
Arap3	Aldoa	Frmd6	Gpatch2		Angel1	Ankrd6	2.65						Ankrd6
Areg	Aldoart1	Frrs1	Gpc1		Angpt2	Cyp21a1	2.65
Arf2	Aldoart2	Fryl	Gpc6		Angpt4	Lmo7	2.64		Lmo7				Lmo7
Arfgap2	Alg1	Fscn1	Gpcpd1		Angptl2	Wdr93	2.64
Arfgef2	Alg10b	Fsd1l	Gpd2		Ank	Morc1	2.64						Morc1
Arg1	Alg11	Fsip1	Gpr12		Ank1	Lmtk3	2.63		Lmtk3				Lmtk3
Arglu1	Alg12	Fstl1	Gpr146		Ank2	6430531B16Rik	2.63						6430531B16Rik
Arhgap10	Alg13	Fth1	Gpr174		Ank3	Tmem51os1	2.63
Arhgap12	Alg14	Ftl1	Gpr176		Ankdd1b	Patj	2.62	Patj					Patj
Arhgap18	Alk	Ftsj1	Gpr88		Ankef1	Osr2	2.62						Osr2
Arhgap20	Alkal2	Fut10	Gpx3		Ankfn1	B4galnt4	2.62	B4galnt4
Arhgap21	Alkbh3	Fyb	Grap		Ankhd1	Myb	2.62	Myb	Myb				Myb
Arhgap22	Alkbh5	Fzd1	Grb10		Ankle1	Entpd2	2.62						Entpd2
Arhgap24	Alkbh6	Galnt2	Grem1		Ankmy1	Csf3r	2.62		Csf3r				Csf3r
Arhgap26	Alkbh7	Galnt3	Gse1		Ankrd1	Llgl2	2.61		Llgl2				Llgl2
Arhgap27	Alms1	Galnt5	Gtf2f2		Ankrd10	Kank3	2.61
Arhgap28	Alox5	Galnt7	Gucy2d		Ankrd11	Zc3h12d	2.61
Arhgap29	Alpk1	Gas1	Gulp1		Ankrd12	Cdyl2	2.6	Cdyl2	Cdyl2				Cdyl2
Arhgap32	Alpk2	Gas2	Gxylt2		Ankrd13c	5031434C07Rik	2.6
Arhgap42	Alpl	Gata6	Gypa		Ankrd16	Npnt	2.59	Npnt	Npnt				Npnt
Arhgap5	Alyref2	Gatad2a	H2al1j		Ankrd22	Scel	2.59		Scel				Scel
Arhgap8	Amacr	Gbp3	Haao		Ankrd23	2610035D17Rik	2.59
Arhgef10	Ambra1	Gbp7	Habp2		Ankrd27	Lcp1	2.59						Lcp1
Arhgef10l	Amd2	Gbx2	Hdac11		Ankrd28	Unc13a	2.58		Unc13a				Unc13a
Arhgef15	Amelx	Gclc	Hdgfl1		Ankrd33	BC021767	2.58
Arhgef16	Amer1	Gclm	Herc6		Ankrd33b	Cyp46a1	2.58		Cyp46a1				Cyp46a1
Arhgef17	Amer3	Gcm1	Hhip		Ankrd34a	Gm2381	2.58
Arhgef19	Amfr	Gdf6	Hint1		Ankrd34c	A530016L24Rik	2.58
Arhgef28	Amigo2	Gdnf	Hipk1		Ankrd44	Fbxo16	2.58		Fbxo16
Arhgef3	Ammecr1	Gemin8	Hivep2		Ankrd45	Stx3	2.57						Stx3
Arhgef37	Ammecr1l	Gfi1	Hlf		Ankrd46	Fbxo2	2.57	Fbxo2					Fbxo2
Arhgef5	Amn1	Gfral	Hmbox1		Ankrd50	Nbl1	2.57	Nbl1					Nbl1
Arhgef7	Amot	Ghdc	Hmcn1		Ankrd53	Mfap5	2.57		Mfap5				Mfap5
Arid1a	Amotl1	Gins2	Hmg20a		Ankrd55	Cldn8	2.57
Arid1b	Amotl2	Gipc2	Hmga2		Ankrd6	Lrrc31	2.57
Arid2	Ampd1	Gja1	Hmgb2		Ankrd60	Aph1c	2.56		Aph1c
Arid3a	Ampd3	Gja10	Hmgcll1		Ankrd63	Gnao1	2.56		Gnao1				Gnao1
Arid3b	Amph	Gli2	Hnrnpll		Ankrd9	Ece2	2.56
Arid4a	Amy2a1	Glis3	Hnrnpul1		Anks1	Spata20	2.56						Spata20
Arid5a	Amy2a5	Glod4	Hs6st1		Anks1b	Pm20d2	2.56						Pm20d2
Arid5b	Amz1	Glrp1	Hsbp1		Anks4b	2010300C02Rik	2.56		2010300C02Rik				2010300C02Rik
Arl13a	Amz2	Glt28d2	Hsd17b7		Anks6	Gjb3	2.55						Gjb3
Arl14ep	Anapc13	Gm10073	Hsf2		Ano1	Papln	2.55						Papln
Arl15	Anapc15-ps	Gm10277	Htra4		Ano10	Crybg2	2.55						Crybg2
Arl2bp	Anapc2	Gm10320	Ide		Ano2	Cyp2s1	2.55	Cyp2s1					Cyp2s1
Arl3	Anapc4	Gm10322	Ifi204		Ano4	Gng13	2.54						Gng13
Arl4c	Ang	Gm10436	Ifi211		Ano6	Ly6g6d	2.54						Ly6g6d
Arl6ip4	Angpt1	Gm10549	Ifngr1		Ano7	Fam187b	2.54		Fam187b				Fam187b
Arl6ip5	Angpt2	Gm10604	Igf2r		Ano9	Slc4a5	2.53		Slc4a5				Slc4a5
Arl8b	Angpt4	Gm10964	Igfbp4		Anp32b	Dgat2	2.53		Dgat2				Dgat2
Armc1	Angptl2	Gm10974	Igsf21		Antxr1	Camta1	2.52	Camta1	Camta1	Camta1	Camta1	Camta1	Camta1
Armc10	Angptl4	Gm11084	Igsf3		Antxr2	Gm15114	2.52		Gm15114				Gm15114
Armc12	Angptl8	Gm11444	Iigp1		Anxa1	Ttc39aos1	2.52
Armc2	Ank	Gm11639	Ikbke		Anxa11	Fahd2a	2.52						Fahd2a
Armc4	Ank2	Gm13090	Il17d		Anxa4	Foxl2os	2.52
Armc8	Ank3	Gm15217	Il1r1		Anxa5	2610028E06Rik	2.52
Armc9	Ankar	Gm16494	Il1r2		Anxa6	Angel1	2.51						Angel1
Arnt	Ankdd1a	Gm17332	Il1rl2		Anxa9	4930556M19Rik	2.51
Arnt2	Ankef1	Gm2016	Il22ra2		Aoah	Il18rap	2.51		Il18rap				Il18rap
Arntl	Ankfn1	Gm20431	Il34		Aoc3	Abca4	2.51	Abca4	Abca4	Abca4	Abca4		Abca4
Arntl2	Ankfy1	Gm2244	Ina		Aox1	Ppm1n	2.51						Ppm1n
Arrb1	Ankmy1	Gm4027	Inhbb		Aox2	Ces5a	2.51	Ces5a					Ces5a
Arrdc3	Ankra2	Gm4861	Inpp5f		Aox3	Bglap3	2.5
Arrdc4	Ankrd1	Gm5148	Insig2		Ap1b1	Fetub	2.5	Fetub					Fetub
Arsb	Ankrd10	Gm525	Ints9		Ap1g1	Serpine2	2.5						Serpine2
Arsj	Ankrd11	Gm765	Intu		Ap1m1	Arhgap27	2.49	Arhgap27	Arhgap27	Arhgap27	Arhgap27		Arhgap27
Artn	Ankrd12	Gm815	Ipcef1		Ap1m2	Dhcr24	2.48						Dhcr24
Arvcf	Ankrd16	Gm8300	Iqck		Ap1s2	Gramd1b	2.48	Gramd1b					Gramd1b
Asah2	Ankrd27	Gm9733	Irf2bp2		Ap1s3	Tmem28	2.48	Tmem28
Asap1	Ankrd28	Gm9747	Irf2bpl		Ap2a2	Itm2a	2.47
Asap3	Ankrd33	Gm9857	Irf8		Ap2b1	Amdhd1	2.47	Amdhd1					Amdhd1
Asb1	Ankrd34c	Gm9955	Irs2		Ap2s1	Gm26641	2.47
Asb13	Ankrd35	Gm9964	Itgb3		Ap3b2	Kcnip3	2.46						Kcnip3
Asb2	Ankrd36	Gmpr	Itgb5		Ap3m1	Tgfa	2.45	Tgfa	Tgfa				Tgfa
Asb4	Ankrd40	Gna12	Itgb7		Ap4b1	Il15ra	2.44						Il15ra
Ascc2	Ankrd42	Gnas	Ivd		Ap4e1	Tmem139	2.44						Tmem139
Asf1a	Ankrd44	Gnpnat1	Ivns1abp		Ap5b1	Epb41l4b	2.44						Epb41l4b
Asgr1	Ankrd46	Got1	Jade1		Ap5s1	G730013B05Rik	2.44
Ash2l	Ankrd49	Gpalpp1	Jade2		Apaf1	Fgd4	2.43		Fgd4				Fgd4
Asic2	Ankrd50	Gpat4	Jak2		Apba1	Gjb4	2.43
Asic3	Ankrd55	Gpatch2	Jazf1		Apba2	Dppa2	2.43						Dppa2
Aspg	Ankrd7	Gpc1	Jmjd1c		Apba3	Insl3	2.43						Insl3
Asph	Anks1	Gpc6	Jph3		Apbb1ip	Sfrp5	2.43	Sfrp5					Sfrp5
Asphd2	Anks1b	Gpcpd1	Kansl1		Apbb2	Rab44	2.43						Rab44
Aspscr1	Anln	Gpd2	Kansl3		Apc	Dll4	2.42		Dll4				Dll4
Ass1	Ano1	Gpm6b	Katnal1		Apcdd1	Zfp385b	2.42	Zfp385b	Zfp385b				Zfp385b
Astn1	Ano10	Gpr12	Kbtbd8		Apeh	Gm10451	2.42
Asxl1	Ano4	Gpr146	Kcna5		Api5	Cbr2	2.41		Cbr2
Asxl2	Ano5	Gpr157	Kcnb1		Apip	4930511M06Rik	2.41
Atad1	Ano6	Gpr174	Kcne4		Apitd1	Gm12602	2.41
Atad2b	Ano8	Gpr176	Kcnk15		Apln	E330009J07Rik	2.4						E330009J07Rik
Atat1	Ano9	Gpr88	Kcnq2		Aplnr	Cbfa2t3	2.4	Cbfa2t3					Cbfa2t3
Ate1	Anp32a	Gpx3	Kcns3		Aplp1	Zfp300	2.4		Zfp300
Atf1	Antxr1	Grap	Kctd6		Aplp2	Oas2	2.4						Oas2
Atf3	Antxr2	Grb10	Kdm8		Apmap	Slc47a1	2.4	Slc47a1	Slc47a1				Slc47a1
Atf6	Anxa1	Grem1	Kif13b		Apoa1	Pde4c	2.39	Pde4c	Pde4c				Pde4c
Atf6b	Anxa10	Gse1	Kif26b		Apob	Slc46a2	2.39	Slc46a2					Slc46a2
Atf7ip	Anxa11	Gtf2f2	Kif5b		Apobec1	Rhox2e	2.39
Atg10	Anxa2	Gucy2d	Kirrel3		Apobec3	Klf2	2.38		Klf2				Klf2
Atg14	Anxa3	Gulp1	Klf10		Apod	Casz1	2.38	Casz1	Casz1				Casz1
Atg16l1	Anxa5	Gxylt2	Klf13		Apol8	Mbp	2.37	Mbp					Mbp
Atg4a	Anxa9	Gypa	Klf3		Apold1	Slc18a1	2.37		Slc18a1
Atg4c	Aoah	H2al1j	Klf4		Apopt1	M1ap	2.37	M1ap
Atg5	Aoc3	H6pd	Klf6		App	Dnajb13	2.37
Atg7	Aox1	Haao	Klf7		Appbp2	Hkdc1	2.37						Hkdc1
Atl1	Aox3	Habp2	Klhl22		Appl1	Dagla	2.36	Dagla	Dagla				Dagla
Atl2	Ap1ar	Has2	Klhl25		Appl2	Dnah10	2.36	Dnah10	Dnah10	Dnah10	Dnah10		Dnah10
Atoh8	Ap1g1	Hbs1l	Klhl30		Aqp1	Kif17	2.36						Kif17
Atp10a	Ap1s2	Hdac11	Klhl31		Aqp11	Slc22a15	2.35		Slc22a15				Slc22a15
Atp11a	Ap1s3	Hdac7	Kmt2a		Aqp12	Areg	2.35	Areg	Areg				Areg
Atp13a3	Ap2a2	Hdgfl1	Knop1		Aqp3	Camk1g	2.35	Camk1g	Camk1g				Camk1g
Atp1a1	Ap2m1	Hecw2	Knstrn		Aqp4	Tspan13	2.35						Tspan13
Atp1a3	Ap3d1	Herc6	Ksr1		Aqp5	Tns4	2.35	Tns4	Tns4	Tns4	Tns4		Tns4
Atp1b1	Ap3m2	Hhip	Ktn1		Aqp6	Tdrd12	2.35						Tdrd12
Atp1b3	Ap4b1	Hint1	Lacc1		Aqp7	Pxt1	2.35						Pxt1
Atp1b4	Ap4e1	Hip1	Laptm4a		Aqp8	Ppp1r1b	2.35						Ppp1r1b
Atp23	Ap4m1	Hipk1	Lats2		Araf	Cyp4f17	2.34						Cyp4f17
Atp2b1	Ap4s1	Hivep2	Lcmt1		Arap1	Ltk	2.33
Atp2b2	Ap5b1	Hlf	Ldhb		Arap3	Matn4	2.33		Matn4				Matn4
Atp2b3	Ap5m1	Hmbox1	Lect2		Arc	Clgn	2.33
Atp2b4	Ap5s1	Hmcn1	Lef1		Areg	2210417A02Rik	2.33
Atp2c1	Ap5z1	Hmg20a	Leo1		Arf1	Ccdc120	2.32						Ccdc120
Atp2c2	Apaf1	Hmga2	Lfng		Arf2	Frmpd1	2.32	Frmpd1					Frmpd1
Atp5c1	Apba3	Hmgb2	Lgals9		Arfgap2	Mirt1	2.31
Atp5j	Apbb2	Hmgcll1	Lgalsl		Arfgap3	Nipal1	2.31
Atp5l	Apc2	Hnf1b	Lhx1		Arfgef1	1700110K17Rik	2.31
Atp5o	Aph1c	Hnrnpll	Lifr		Arfgef2	AI661453	2.3						AI661453
Atp6ap1l	Api5	Hnrnpul1	Lingo1		Arfgef3	Obscn	2.3						Obscn
Atp6ap2	Apip	Hs6st1	Lipc		Arg1	Mro	2.3	Mro					Mro
Atp6v0a1	Apln	Hsbp1	Llph		Arg2	Etnk2	2.3						Etnk2
Atp6v0a4	Aplnr	Hsd17b7	Lmbr1		Arhgap1	Slitrk5	2.3		Slitrk5
Atp6v0d1	Aplp2	Hsf2	Lmna		Arhgap10	Wnt7b	2.29	Wnt7b	Wnt7b				Wnt7b
Atp6v0d2	Apoa1	Htra4	Lmnb1		Arhgap12	Plekhn1	2.29		Plekhn1				Plekhn1
Atp6v0e	Apoa2	Hydin	Lmtk2		Arhgap15	Clstn3	2.29	Clstn3	Clstn3	Clstn3	Clstn3		Clstn3
Atp6v0e2	Apob	Ice1	Lmx1b		Arhgap17	Rab11fip4	2.29	Rab11fip4					Rab11fip4
Atp6v1b2	Apobec1	Ide	Lpar3		Arhgap18	1700001C19Rik	2.29						1700001C19Rik
Atp6v1c1	Apobec2	Ifi204	Lpcat3		Arhgap21	Gm4961	2.29
Atp6v1c2	Apobec3	Ifi211	Lpin2		Arhgap22	4930562C15Rik	2.29						4930562C15Rik
Atp6v1f	Apobec4	Ifngr1	Lpp		Arhgap23	Kif27	2.29						Kif27
Atp6v1g3	Apof	Igf2r	Lpxn		Arhgap24	Mfsd2a	2.29						Mfsd2a
Atp7a	Apoh	Igfbp4	Lrig1		Arhgap26	Il18r1	2.29	Il18r1
Atp8b1	Apol10b	Igsf21	Lrig2		Arhgap27	Rgn	2.29
Atp8b2	Apol6	Igsf3	Lrp5		Arhgap28	Cnp	2.28		Cnp				Cnp
Atp8b4	Apol7c	Iigp1	Lrrc17		Arhgap30	Hspa1b	2.28
Atp9a	Apol8	Ikbke	Lrrc32		Arhgap32	Mir7080	2.28
Atrnl1	Apold1	Il17d	Lrrc39		Arhgap33	Gm32926	2.28
Atxn1	Apom	Il1r1	Lrrc58		Arhgap35	Pde4d	2.27		Pde4d				Pde4d
Atxn10	Apon	Il1r2	Lrrc63		Arhgap40	Trim66	2.27						Trim66
Atxn2	Apoo	Il1rl2	Lrrc73		Arhgap45	Efhd1	2.27		Efhd1				Efhd1
Atxn7	Apool	Il22ra2	Lrrc74a		Arhgap5	Trim69	2.27
Atxn7l1	App	Il34	Lsm14a		Arhgap6	Slc4a11	2.26		Slc4a11				Slc4a11
Atxn7l3b	Appl1	Il6st	Ltbp1		Arhgap8	Pcyt1b	2.26						Pcyt1b
Auh	Aptx	Ina	Ltbp2		Arhgap9	Cln3	2.26
Axdnd1	Aqp11	Inhbb	Luc7l		Arhgdia	Mitf	2.26						Mitf
Axin2	Aqp2	Inpp5f	Lyn		Arhgdib	Itgae	2.26						Itgae
Axl	Aqp4	Insig2	Lyplal1		Arhgef1	Acap1	2.26
Azin1	Aqp5	Ints9	Mab21l3		Arhgef10l	Scnn1g	2.26	Scnn1g					Scnn1g
Azin2	Aqp8	Intu	Mad1l1		Arhgef11	Tmprss2	2.26	Tmprss2	Tmprss2	Tmprss2		Tmprss2	Tmprss2
B230359F08Rik	Ar	Ipcef1	Mafa		Arhgef16	Ifit1	2.25	Ifit1	Ifit1				Ifit1
B3galnt1	Arap2	Iqck	Magi1		Arhgef18	Hspa1a	2.24
B3galnt2	Arap3	Irf2bp2	Magi3		Arhgef19	Matn1	2.24	Matn1	Matn1				Matn1
B3galt1	Areg	Irf2bpl	Maml3		Arhgef2	Slc17a9	2.24		Slc17a9				Slc17a9
B3gnt2	Arf1	Irf8	Man1a2		Arhgef28	Platr14	2.24
B3gntl1	Arf2	Irs2	Manba		Arhgef3	Ackr2	2.24	Ackr2
B4galnt1	Arf5	Itgb3	Map3k1		Arhgef33	2610203C22Rik	2.24
B4galnt4	Arfgef1	Itgb5	Map3k14		Arhgef37	Acvr1c	2.24	Acvr1c					Acvr1c
B4galt3	Arfgef2	Itgb6	Map3k15		Arhgef38	Nlrc3	2.23						Nlrc3
B4galt5	Arfgef3	Itgb7	Map3k4		Arhgef4	Spdye4b	2.23		Spdye4b
B4galt6	Arfrp1	Itsn1	Map3k7cl		Arhgef40	Ly6g	2.23						Ly6g
BB014433	Arg1	Ivd	Map4k3		Arid1a	Jag2	2.22						Jag2
BC003331	Arg2	Ivns1abp	Map6		Arid1b	Ceacam1	2.22						Ceacam1
BC005561	Arglu1	Jade1	Mapk10		Arid2	Nkpd1	2.22
BC027072	Arhgap1	Jade2	Mapt		Arid5a	Stkld1	2.22		Stkld1
BC030500	Arhgap10	Jak2	2021-03-03		Arid5b	Rbpjl	2.22	Rbpjl	Rbpjl				Rbpjl
BC034090	Arhgap12	Jarid2	2021-03-05		Arl14ep	Rhox2a	2.22
BC035947	Arhgap15	Jazf1	Mas1		Arl15	Ephx1	2.21	Ephx1	Ephx1				Ephx1
BC048403	Arhgap18	Jmjd1c	Mast2		Arl2	Rabggta	2.21						Rabggta
BC048507	Arhgap19	Jph3	Mast4		Arl3	Procr	2.2						Procr
BC051019	Arhgap20	Jph4	Mbd3l1		Arl4a	Krt79	2.2						Krt79
BC051665	Arhgap22	Kansl1	Mboat1		Arl4c	Gstm1	2.19						Gstm1
BC052040	Arhgap23	Kansl3	Mbtps2		Arl4d	Sema3b	2.19	Sema3b	Sema3b
BC067074	Arhgap24	Katnal1	Mcc		Arl6	Prkch	2.19	Prkch					Prkch
BC106179	Arhgap26	Kbtbd11	Mcfd2		Arl8b	1700066B19Rik	2.19						1700066B19Rik
BC107364	Arhgap27	Kbtbd8	Mchr1		Armc10	Mgat4a	2.19		Mgat4a				Mgat4a
Baalc	Arhgap28	Kcna5	Mcm6		Armc2	Cdc42bpg	2.18						Cdc42bpg
Babam2	Arhgap32	Kcnb1	Mcph1		Armc4	Hrct1	2.18						Hrct1
Bace1	Arhgap39	Kcne1	Me3		Armc7	Sema4f	2.18	Sema4f	Sema4f				Sema4f
Bace2	Arhgap4	Kcne4	Med13l		Armcx4	Myo1d	2.17	Myo1d	Myo1d				Myo1d
Bach1	Arhgap42	Kcnk15	Med15		Arntl	Aldh6a1	2.17		Aldh6a1
Bach2	Arhgap5	Kcnk16	Med30		Arntl2	Gm19619	2.17
Bag3	Arhgef10	Kcnk5	Megf6		Arpc2	Ptpru	2.16	Ptpru	Ptpru				Ptpru
Bahcc1	Arhgef10l	Kcnmb2	Meis2		Arpc5	Grin1os	2.16
Baiap2l1	Arhgef16	Kcnq2	Mepe		Arpin	Sash1	2.15		Sash1				Sash1
Bambi	Arhgef17	Kcns3	Mettl14		Arrb1	Gramd1c	2.15		Gramd1c				Gramd1c
Banf2	Arhgef18	Kctd6	Mex3c		Arrdc1	Gch1	2.15	Gch1	Gch1				Gch1
Bank1	Arhgef19	Kdm8	Mfsd7c		Arrdc2	S100a13	2.15						S100a13
Banp	Arhgef2	Keg1	Mgat5		Arrdc3	Tbkbp1	2.15						Tbkbp1
Barhl1	Arhgef26	Kif12	Mgst2		Arrdc4	Trim34b	2.15
Barhl2	Arhgef28	Kif13b	Mical3		Arsa	Mir5107	2.15
Barx2	Arhgef3	Kif23	Mindy1		Arsb	Lypd8	2.15						Lypd8
Basp1	Arhgef33	Kif26b	Mindy3		Arsg	Slc2a1	2.14	Slc2a1	Slc2a1				Slc2a1
Batf	Arhgef39	Kif5b	Mkl1		Arsi	Rflnb	2.14						Rflnb
Bax	Arhgef4	Kirrel3	Mlana		Art2b	Tnf	2.14						Tnf
Baz2b	Arhgef40	Klf10	Mlip		Art3	Emp2	2.13						Emp2
Bbc3	Arhgef9	Klf13	Mllt1		Artn	Dlx1	2.13
Bbox1	Arid1a	Klf3	Mlxip		Arvcf	Adam11	2.13						Adam11
Bbs1	Arid1b	Klf4	Mlycd		Arx	C1qtnf4	2.13
Bbs10	Arid2	Klf6	Mmd		Arxes1	Prss33	2.13
Bbs4	Arid3a	Klf7	Mn1		As3mt	Plat	2.12	Plat					Plat
Bbs7	Arid3b	Klhl22	Mns1		Asah1	Fzd3	2.12	Fzd3	Fzd3
Bbs9	Arid4a	Klhl25	Mob4		Asah2	2010204K13Rik	2.12
Bbx	Arid4b	Klhl30	Moxd1		Asap1	St8sia1	2.12		St8sia1				St8sia1
Bcar1	Arid5a	Klhl31	Mprip		Asap2	Crip1	2.11						Crip1
Bcar3	Arid5b	Kmt2a	Mreg		Asb10	Cfap74	2.11		Cfap74				Cfap74
Bcas1	Arih1	Knop1	Mrm1		Asb13	Cd33	2.11	Cd33
Bcas3	Arih2	Knstrn	Mrm2		Asb16	Zar1	2.11
Bcat1	Arl1	Ksr1	Mrpl14		Asb17	Ezr	2.1	Ezr					Ezr
Bcdin3d	Arl11	Ktn1	Mrpl37		Asb18	Sh3yl1	2.1						Sh3yl1
Bckdhb	Arl13a	Lacc1	Mrpl39		Asb2	Fam107a	2.1	Fam107a	Fam107a	Fam107a	Fam107a	Fam107a	Fam107a
Bcl10	Arl13b	Laptm4a	Mrps18a		Asb6	Gm10230	2.1
Bcl11a	Arl14epl	Lats2	Msi2		Asb7	Gm10486	2.1		Gm10486
Bcl11b	Arl15	Lcmt1	Mtap		Asb8	Gm14632	2.1		Gm14632
Bcl2	Arl2	Ldhb	Mterf1b		Ascl2	Gm14819	2.1		Gm14819
Bcl2a1c	Arl2bp	Lect2	Mthfd1l		Asf1a	Gm10096	2.1
Bcl2l1	Arl3	Lef1	Mtnr1a		Asic2	Gm10147	2.1
Bcl2l11	Arl4c	Lekr1	Mtss1		Aspa	Gm10058	2.1
Bcl2l14	Arl4d	Leo1	Mtx1		Aspg	Slc45a3	2.1	Slc45a3					Slc45a3
Bcl3	Arl5b	Lfng	Mvb12b		Asprv1	Ccnd2	2.09		Ccnd2				Ccnd2
Bcl6	Arl6	Lgals8	Mxra8		Asrgl1	Phyhipl	2.09	Phyhipl	Phyhipl	Phyhipl	Phyhipl		Phyhipl
Bcl7a	Arl6ip1	Lgals9	Myc		Ass1	Cyp24a1	2.09		Cyp24a1				Cyp24a1
Bcl9	Arl6ip4	Lgalsl	Myl10		Astl	Vav3	2.09	Vav3	Vav3				Vav3
Bco2	Arl6ip5	Lhx1	Mylip		Asxl1	Sytl1	2.08						Sytl1
Bcor	Arl6ip6	Lifr	Mylk		Asxl2	Cyp2c23	2.08
Bcorl1	Arl8b	Lingo1	Mylk3		Atat1	Krt16	2.08						Krt16
Bcr	Armc1	Lipc	Myo16		Ate1	Rasgef1c	2.08	Rasgef1c
Bdh1	Armc10	Llph	Myo18a		Atf1	Kcnq1	2.07		Kcnq1				Kcnq1
Bdh2	Armc2	Lmbr1	Myom1		Atf3	Fndc9	2.07						Fndc9
Bdkrb1	Armc3	Lmna	Nadk2		Atf7ip	Gjb1	2.07
Bdkrb2	Armc8	Lmnb1	Nav2		Atf7ip2	Tmem37	2.06		Tmem37				Tmem37
Bdnf	Armc9	Lmtk2	Nck2		Atg10	P4ha3	2.06						P4ha3
Becn1	Arnt	Lmx1b	Nckap5		Atg101	Ifi27l2a	2.06						Ifi27l2a
Begain	Arnt2	Loxl2	Ncor2		Atg13	Plk5	2.06	Plk5	Plk5				Plk5
Bend5	Arntl2	Lpar3	Ndfip1		Atg14	Upk3bl	2.06
Best1	Arpc3	Lpcat3	Ndrg1		Atg2a	Cldn6	2.06		Cldn6				Cldn6
Best3	Arpc5	Lpin2	Ndufa13		Atg4a	Slc13a2os	2.06
Bet1	Arpc5l	Lpp	Ndufb9		Atg4c	Abcc8	2.06						Abcc8
Bfsp2	Arpp19	Lpxn	Nedd4		Atg5	Rwdd3	2.05
Bgn	Arpp21	Lrig1	Nedd4l		Atg7	Slc30a2	2.05						Slc30a2
Bhlha15	Arrb1	Lrig2	Nedd9		Atg9b	Slc22a22	2.05	Slc22a22	Slc22a22	Slc22a22		Slc22a22
Bhlha9	Arrdc1	Lrmda	Negr1		Atic	Dusp2	2.04						Dusp2
Bhlhe40	Arrdc2	Lrp1	Nelfcd		Atl2	2210011C24Rik	2.04		2210011C24Rik				2210011C24Rik
Bicc1	Arrdc3	Lrp5	Neurl1b		Atoh7	Pigr	2.04
Bicd1	Arrdc4	Lrrc17	Nf2		Atoh8	Klrc1	2.04
Bicd2	Arsg	Lrrc32	Nfkb1		Atox1	Pnma5	2.03						Pnma5
Bicdl2	Arsi	Lrrc39	Ngf		Atp10a	Fam213a	2.03	Fam213a					Fam213a
Bicra	Arsj	Lrrc58	Nid2		Atp10b	Cpne8	2.03		Cpne8				Cpne8
Bicral	Art2b	Lrrc63	Ninj1		Atp11a	Tmem144	2.03		Tmem144				Tmem144
Bid	Artn	Lrrc73	Nipsnap1		Atp11b	Ly6c1	2.03	Ly6c1					Ly6c1
Bin1	Arv1	Lrrc74a	Nipsnap3b		Atp13a3	Gpbar1	2.03
Bin3	Arvcf	Lsm14a	Nkx2-3		Atp13a4	Zfp493	2.03	Zfp493
Birc2	Arx	Ltbp1	Nnat		Atp13a5	Pcnx2	2.03	Pcnx2	Pcnx2				Pcnx2
Birc3	Arxes2	Ltbp2	Nnmt		Atp1a1	Raet1e	2.02						Raet1e
Birc6	Asah1	Luc7l	Noc3l		Atp1a2	Flywch2	2.02						Flywch2
Blm	Asah2	Lyn	Nog		Atp1a3	Morc4	2.01	Morc4	Morc4				Morc4
Blmh	Asap1	Lyplal1	Nos1ap		Atp1a4	Them6	2.01
Blnk	Asap2	Mab21l3	Notch2		Atp1b1	Xlr3c	2.01
Bloc1s1	Asb1	Mad1l1	Notch3		Atp1b3	Dyrk4	2.01		Dyrk4				Dyrk4
Blvrb	Asb12	Maea	Npas3		Atp23	Lad1	2	Lad1					Lad1
Bmf	Asb13	Mafa	Npas4		Atp2a3	Sptbn2	2						Sptbn2
Bmp1	Asb3	Magi1	Npr3		Atp2b1	4930461G14Rik	2
Bmp2k	Asb4	Magi3	Nptn		Atp2b2	Tmem145	2						Tmem145
Bmp4	Asb5	Maml3	Nptx2		Atp2b3	9230112J17Rik	2
Bmp6	Asb7	Man1a2	Npy		Atp2c2	Stard8	2
Bmper	Asb8	Manba	Nr1h4		Atp5b	Slc7a7	1.99						Slc7a7
Bmpr1a	Asb9	Map2k4	Nr3c1		Atp5g2	Slit3	1.99	Slit3	Slit3				Slit3
Bmpr1b	Ascc1	Map3k1	Nr3c2		Atp5j	Psapl1	1.99	Psapl1	Psapl1	Psapl1	Psapl1	Psapl1	Psapl1
Bmyc	Ascl1	Map3k14	Nr5a1		Atp5l	Myzap	1.98		Myzap				Myzap
Bnc2	Asgr1	Map3k15	Nr5a2		Atp5o	Tmem8b	1.98
Bnip3	Asic2	Map3k4	Nrap		Atp6ap2	Aspa	1.98		Aspa				Aspa
Boc	Asic4	Map3k7	Nras		Atp6v0a1	Klk12	1.98
Bod1	Asna1	Map3k7cl	Nrbf2		Atp6v0a4	Elf3	1.97						Elf3
Bola3	Asns	Map4k3	Nrep		Atp6v0c	Erbb3	1.97						Erbb3
Bpgm	Asnsd1	Map6	Nrg1		Atp6v0d2	Mok	1.97		Mok				Mok
Bphl	Aspa	Mapk10	Nrgn		Atp6v0e	Tigit	1.97	Tigit	Tigit				Tigit
Bpi	Asph	Mapt	Nrp1		Atp6v1a	Tmem231	1.97						Tmem231
Brap	Aspscr1	2021-03-03	Nrp2		Atp6v1b1	Cdk3-ps	1.97
Brd7	Asrgl1	2021-03-05	Nrsn1		Atp6v1b2	Lama2	1.97	Lama2	Lama2				Lama2
Brdt	Astn1	Mas1	Nsmce1		Atp6v1c1	Tgm5	1.97						Tgm5
Brf2	Astn2	Mast2	Nsmce3		Atp6v1c2	5430421F17Rik	1.97
Bri3	Asxl1	Mast4	Nsun7		Atp6v1e1	Bcar3	1.96	Bcar3	Bcar3				Bcar3
Brsk2	Asxl2	Mbd3l1	Nt5c1b		Atp8a1	Nupr1	1.96	Nupr1	Nupr1				Nupr1
Bsnd	Asxl3	Mboat1	Nt5e		Atp8b1	Spata13	1.96		Spata13				Spata13
Bst2	Asz1	Mbtps2	Ntf3		Atp8b3	Perm1	1.96
Btaf1	Atad2b	Mcc	Ntn1		Atp8b5	Ly6g6e	1.96						Ly6g6e
Btbd11	Ate1	Mcfd2	Nuak1		Atp9a	Igsf9	1.95
Btbd16	Atf1	Mchr1	Nxn		Atp9b	Rapgefl1	1.95						Rapgefl1
Btbd35f4	Atf3	Mcm6	Nxpe2		Atpif1	Akna	1.95	Akna					Akna
Btbd9	Atf6	Mcph1	Nyap2		Atr	Ifi209	1.95
Btc	Atg10	Me3	Odf2l		Atrn	Gsg1	1.95	Gsg1	Gsg1				Gsg1
Btf3	Atg101	Med13l	Oit3		Atxn1	Cyp2j13	1.95
Btg1	Atg13	Med15	Olfml3		Atxn10	Mir6901	1.95
Btg2	Atg3	Med30	Olfr1444		Atxn1l	Ly6e	1.94	Ly6e	Ly6e				Ly6e
Btrc	Atg4a	Megf6	Olfr1505		Atxn7	Adam8	1.94						Adam8
Bub3	Atg4b	Meis2	Optc		Atxn7l1	Ralgds	1.94		Ralgds
C030005K15Rik	Atg4c	Mepe	Osbpl2		Auts2	Bicdl2	1.93	Bicdl2					Bicdl2
C130050O18Rik	Atg5	Mettl14	Osgin1		Avil	Trank1	1.93	Trank1					Trank1
C1d	Atg7	Mex3c	Osr1		Avpr1b	Clec1a	1.93
C1ql1	Atg9b	Mfsd7c	Ost4		Axdnd1	Fos	1.92	Fos	Fos				Fos
C1qtnf1	Atic	Mgat5	Otos		Axin2	Tbc1d16	1.92	Tbc1d16	Tbc1d16	Tbc1d16	Tbc1d16		Tbc1d16
C1qtnf3	Atl2	Mgst2	P3h2		Axl	Gm14139	1.92
C1qtnf5	Atmin	Mical3	Pak3		Aym1	P4htm	1.92
C1qtnf7	Atoh1	Mindy1	Palld		Azin1	Ttn	1.92	Ttn	Ttn
C1ra	Atoh8	Mindy3	Palm2		Azin2	Ovol1	1.92		Ovol1				Ovol1
C1rl	Atp10a	Mkl1	Palmd		B020004J07Rik	Acsbg1	1.92						Acsbg1
C1s2	Atp10b	Mkl2	Pan3		B130006D01Rik	Hbb-bh2	1.92
C2cd4a	Atp11a	Mlana	Pard3		B230307C23Rik	Pla2g7	1.91	Pla2g7	Pla2g7				Pla2g7
C2cd4b	Atp11b	Mlip	Pard3b		B230359F08Rik	Rph3al	1.91	Rph3al					Rph3al
C2cd4c	Atp11c	Mllt1	Pax8		B3galnt2	Lrrc56	1.91
C4b	Atp13a2	Mlxip	Pbrm1		B3galt1	Rbks	1.91	Rbks	Rbks	Rbks	Rbks	Rbks
C4bp	Atp13a3	Mlycd	Pcsk1		B3galt5	Mascrna	1.91
C77080	Atp13a4	Mmd	Pdcd2		B3galt6	Ggt6	1.91
C77370	Atp13a5	Mn1	Pdcd4		B3gat2	Eprn	1.91
C87414	Atp1a1	Mns1	Pde8a		B3gnt2	Tmie	1.9	Tmie					Tmie
C87436	Atp1a3	Mob4	Pdlim4		B3gnt3	Rab11fip4os1	1.9
C9	Atp1b1	Moxd1	Pdlim5		B3gnt4	Fgl1	1.9	Fgl1	Fgl1				Fgl1
CN725425	Atp23	Mpeg1	Pdp1		B3gnt6	1700123J17Rik	1.89
Cabin1	Atp2b4	Mprip	Pebp4		B3gnt7	2310016G11Rik	1.89
Cables1	Atp2c1	Mreg	Peg3		B3gnt9	Rnf223	1.88
Cabp2	Atp2c2	Mrgpre	Peli1		B3gntl1	Stap2	1.88						Stap2
Cabyr	Atp5b	Mrm1	Peli2		B4galnt2	Trim34a	1.88
Cachd1	Atp5j	Mrm2	Peli3		B4galnt3	Ptprr	1.88		Ptprr
Cacna1b	Atp5l	Mrpl14	Pex26		B4galt1	Prex2	1.88		Prex2
Cacna1d	Atp5o	Mrpl19	Pfkfb3		B4galt3	Chst5	1.88	Chst5					Chst5
Cacna1e	Atp5sl	Mrpl37	Pgap1		B4galt5	Gm10488	1.88		Gm10488
Cacna1g	Atp6ap1l	Mrpl39	Pgbd5		B4galt6	1190028D05Rik	1.88
Cacna1i	Atp6ap2	Mrps18a	Pgm5		B9d1	Cyth4	1.88	Cyth4	Cyth4	Cyth4	Cyth4
Cacna2d1	Atp6v0a1	Msi2	Pgrmc2		BB014433	Fosb	1.87		Fosb
Cacna2d3	Atp6v0c	Mta3	Pgs1		BC017643	Psmb9	1.87
Cacng1	Atp6v0d1	Mtap	Phgdh		BC024139	Cfap126	1.87		Cfap126				Cfap126
Cacng5	Atp6v0d2	Mterf1b	Phka2		BC025920	6330410L21Rik	1.87
Cacng7	Atp6v0e	Mthfd1l	Phyhipl		BC026585	Atg9b	1.86		Atg9b				Atg9b
Cacul1	Atp6v0e2	Mtnr1a	Pik3r1		BC027072	Raet1c	1.86
Cacybp	Atp6v1a	Mtss1	Pik3r3		BC030867	Alk	1.86	Alk	Alk	Alk	Alk		Alk
Cadm1	Atp6v1b2	Mtss1l	Pik3r4		BC030870	Lemd1	1.86						Lemd1
Cadm2	Atp6v1c1	Mtx1	Pip5k1a		BC035947	Prr29	1.86		Prr29				Prr29
Calcoco1	Atp6v1d	Mvb12b	Pip5k1b		BC048403	Ceacam2	1.86						Ceacam2
Cald1	Atp6v1e1	Mxra8	Pitpnb		BC048679	Hbegf	1.85						Hbegf
Calm1	Atp6v1f	Myc	Pitpnm2		BC049352	Klrg2	1.85						Klrg2
Calml3	Atp6v1g3	Myl10	Pkd1l1		BC051665	1810010H24Rik	1.85
Calml4	Atp7a	Mylip	Pkd2l2		BC052040	Gm36229	1.85
Calr4	Atp7b	Mylk	Pla1a		BC067074	Kcnk7	1.85		Kcnk7				Kcnk7
Camk1d	Atp8a2	Mylk3	Pla2g12b		BC106179	Hsf2bp	1.85		Hsf2bp				Hsf2bp
Camk1g	Atp8b1	Myo16	Plac8		BC107364	Nxnl2	1.85	Nxnl2					Nxnl2
Camk2a	Atp8b4	Myo18a	Plau		Babam1	Bco1	1.85						Bco1
Camk2b	Atp9b	Myocd	Plce1		Bace2	Srrm4	1.84						Srrm4
Camk2d	Atpaf1	Myom1	Plcg2		Bach1	Igsf5	1.84						Igsf5
Camk2g	Atr	Nadk2	Pld6		Bach2	Pla2g1b	1.84						Pla2g1b
Camk2n1	Atrnl1	Nadsyn1	Plekha2		Bad	Casq2	1.84	Casq2	Casq2	Casq2	Casq2		Casq2
Camkk2	Atrx	Nav2	Plekha6		Bag5	Zmynd15	1.84
Camsap1	Atxn1	Nck2	Plekhf1		Bahcc1	Gnmt	1.84						Gnmt
Camta1	Atxn10	Nckap5	Plekhg3		Bahd1	4930447K03Rik	1.84
Cand1	Atxn1l	Ncor2	Plpp7		Baiap2	Gm904	1.84
Cant1	Atxn2	Ndfip1	Plppr4		Baiap2l1	Gm10789	1.83
Capg	Atxn2l	Ndrg1	Plrg1		Baiap2l2	Olfr720	1.83
Capn12	Atxn7l1	Ndufa1	Plscr2		Bak1	Clu	1.82		Clu				Clu
Capn13	Atxn7l3b	Ndufa13	Plxna1		Bambi	Tedc1	1.82
Capn2	Auh	Ndufb9	Pmepa1		Banf2	Bbof1	1.82		Bbof1
Capn3	Aunip	Nedd4	Pmfbp1		Banp	Hist1h2bh	1.82
Capn6	Aurkaip1	Nedd4l	Pmp22		Bap1	Mir7005	1.82
Capn7	Aurkb	Nedd9	Pnma1		Bard1	Irf6	1.82						Irf6
Capn8	Aurkc	Negr1	Pnpt1		Barx1	Slc6a19	1.82		Slc6a19				Slc6a19
Capn9	Auts2	Nelfcd	Poc1a		Barx2	Tcp11l1	1.82						Tcp11l1
Capsl	Avl9	Nenf	Pola2		Basp1	4933424G05Rik	1.82
Capza1	Avpi1	Neurl1b	Polm		Batf	Prr15l	1.82						Prr15l
Capza2	Awat2	Neurog2	Polr1a		Batf3	Hif3a	1.82						Hif3a
Capzb	Axin1	Nf2	Polr2m		Baz1a	Plcg2	1.81	Plcg2	Plcg2	Plcg2	Plcg2		Plcg2
Car12	Axin2	Nfkb1	Popdc2		Baz2b	Agt	1.81
Car14	Axl	Ngf	Porcn		Bbs9	1700061G19Rik	1.81						1700061G19Rik
Car15	Azgp1	Nid2	Ppef1		Bbx	Cysltr1	1.8						Cysltr1
Car2	Azi2	Ninj1	Ppif		Bcam	Rhpn2	1.8						Rhpn2
Car5b	Azin1	Nipsnap1	Ppil6		Bcar1	Depdc7	1.8						Depdc7
Car8	B230307C23Rik	Nipsnap3b	Ppl		Bcar3	Sp8	1.8		Sp8				Sp8
Card10	B230359F08Rik	Nkx2-3	Ppp1r15b		Bcas1	Ceacam19	1.8		Ceacam19				Ceacam19
Card11	B3galnt1	Nkx2-6	Ppp2ca		Bcat1	Rab19	1.8						Rab19
Card19	B3galt2	Nkx6-3	Ppp2r1b		Bcat2	Gabrd	1.8		Gabrd				Gabrd
Carmil1	B3galt6	Nnat	Ppp3ca		Bcdin3d	H2-K1	1.79		H2-K1
Carmil3	B3gat1	Nnmt	Ppp4r2		Bckdhb	4930523C07Rik	1.79	4930523C07Rik	4930523C07Rik				4930523C07Rik
Cartpt	B3gat2	Noc3l	Ppp6r3		Bcl11b	Coro2a	1.79						Coro2a
Casc4	B3gat3	Nog	Pqlc2		Bcl2	Cytip	1.79						Cytip
Casd1	B3gnt2	Nos1ap	Prelid2		Bcl2a1c	Aqp3	1.79						Aqp3
Casp12	B3gnt3	Notch2	Prelid3a		Bcl2l1	Map3k9	1.78						Map3k9
Casp14	B3gnt5	Notch3	Prelp		Bcl2l10	Fgd2	1.78	Fgd2	Fgd2				Fgd2
Casp3	B3gnt7	Npas3	Prex1		Bcl2l11	Rdh11	1.77						Rdh11
Casp4	B3gntl1	Npas4	Prkcq		Bcl2l14	Lrrc8b	1.77	Lrrc8b	Lrrc8b				Lrrc8b
Casp6	B430305J03Rik	Npr3	Prl5a1		Bcl2l15	Gm13205	1.77
Casp8	B4galnt1	Nptn	Prmt3		Bcl3	Arg2	1.77		Arg2				Arg2
Casq2	B4galnt3	Nptx2	Prpf39		Bcl6	Dis3l2	1.77						Dis3l2
Casr	B4galt1	Npy	Prpf40a		Bcl9l	Psma8	1.77						Psma8
Casz1	B4galt3	Nr1h4	Prph2		Bco1	Gck	1.77
Cat	B4galt5	Nr3c1	Prps2		Bcor	F2rl1	1.76	F2rl1	F2rl1	F2rl1	F2rl1
Cav2	B4galt7	Nr3c2	Prpsap1		Bcorl1	Slc26a11	1.76		Slc26a11				Slc26a11
Cavin3	B4gat1	Nr5a1	Prrc2b		Bcr	Plac8	1.76	Plac8	Plac8	Plac8	Plac8		Plac8
Cbfa2t2	BB287469	Nr5a2	Prss22		Bdh1	Tmem141	1.76
Cbfa2t3	BC005624	Nrap	Prss23		Bdkrb1	4930562F07Rik	1.76
Cbl	BC024139	Nras	Prss27		Bdkrb2	Hsd17b14	1.76						Hsd17b14
Cblb	BC030500	Nrbf2	Prss48		Bean1	2810408A11Rik	1.76		2810408A11Rik
Cblc	BC030867	Nrep	Prtg		Begain	Pthlh	1.76						Pthlh
Cbln1	BC030870	Nrg1	Psapl1		Bend3	Gm10487	1.76
Cbr4	BC034090	Nrgn	Psat1		Bend6	Gm4836	1.76
Cbs	BC035947	Nrp1	Psd3		Best3	Rasd1	1.75						Rasd1
Cbx4	BC048403	Nrp2	Psd4		Bex2	St14	1.75						St14
Cby3	BC048507	Nrsn1	Psmb4		Bex6	Icam4	1.75	Icam4
Cc2d1b	BC048671	Nsmce1	Psmb7		Bfsp1	Foxa1	1.74		Foxa1
Ccar1	BC049762	Nsmce2	Psmd4		Bgn	Gm15127	1.74
Ccar2	BC052040	Nsmce3	Psmd7		Bhlha9	Sp6	1.74	Sp6					Sp6
Ccdc102a	BC067074	Nsun7	Psmg1		Bhlhe23	Ehf	1.74	Ehf	Ehf	Ehf	Ehf		Ehf
Ccdc112	BC106179	Nt5c1b	Psmg4		Bhlhe40	Adssl1	1.74						Adssl1
Ccdc113	BC107364	Nt5e	Ptch1		Bhlhe41	Mfsd2b	1.74
Ccdc114	BC117090	Ntf3	Pten		Bhmt	Prtn3	1.74						Prtn3
Ccdc115	Babam1	Ntn1	Pter		Bicc1	Hsh2d	1.74
Ccdc116	Babam2	Nuak1	Ptger3		Bicd2	Fam43b	1.74						Fam43b
Ccdc12	Bach1	Nxn	Ptgis		Bicdl1	Slc6a14	1.74		Slc6a14				Slc6a14
Ccdc121	Bach2	Nxpe2	Ptk2		Bicdl2	Gm16731	1.73
Ccdc138	Bag3	Nxph4	Ptk2b		Bicra	Esx1	1.73		Esx1
Ccdc14	Bag5	Nyap2	Ptpn13		Bik	Inca1	1.73
Ccdc141	Bag6	Ocm	Ptpn14		Bin3	Gp9	1.73						Gp9
Ccdc146	Bahcc1	Odf2l	Ptpn2		Birc5	Tspan1	1.73						Tspan1
Ccdc158	Baiap2	Oit1	Ptpn22		Blcap	Myo7a	1.72						Myo7a
Ccdc162	Baiap2l1	Oit3	Ptprg		Blk	Faah	1.72		Faah				Faah
Ccdc167	Bambi	Ola1	Pum1		Blm	Arhgap9	1.72						Arhgap9
Ccdc171	Banf2	Olfml2b	Pwwp2a		Blnk	Lnx1	1.72	Lnx1					Lnx1
Ccdc178	Bank1	Olfml3	Pyurf		Bloc1s3	Enho	1.72
Ccdc181	Banp	Olfr1444	Qrsl1		Bloc1s4	Guca1a	1.72						Guca1a
Ccdc182	Barhl2	Olfr1505	R3hcc1l		Bloc1s6	Catsper4	1.72		Catsper4
Ccdc185	Barx2	Optc	Rab10		Bmp2	Tbc1d2	1.71						Tbc1d2
Ccdc186	Basp1	Osbpl2	Rab11b		Bmp2k	Atp9a	1.71	Atp9a					Atp9a
Ccdc188	Batf	Osgin1	Rab20		Bmp3	Ank1	1.71	Ank1					Ank1
Ccdc25	Batf3	Osr1	Rab27b		Bmp4	Pnma3	1.71						Pnma3
Ccdc3	Bax	Ost4	Rab4a		Bmp6	Arhgap44	1.71
Ccdc30	Baz2b	Ostf1	Rab6b		Bmp7	Slfn8	1.71	Slfn8
Ccdc33	Bbc3	Otos	Rac1		Bmp8a	Tmem25	1.71
Ccdc34	Bbof1	Oxr1	Rad23b		Bmp8b	Alppl2	1.71						Alppl2
Ccdc38	Bbox1	P3h2	Rad51b		Bmper	Tmem82	1.71		Tmem82
Ccdc40	Bbs9	Pak3	Rai1		Bmpr1a	Itga3	1.7						Itga3
Ccdc54	Bbx	Palld	Rai14		Bnc1	Pnpla7	1.7		Pnpla7
Ccdc6	Bcan	Palm2	Ralgps1		Bnc2	Spag4	1.7	Spag4
Ccdc66	Bcar1	Palmd	Ranbp3l		Bnip3l	Dmtn	1.7
Ccdc68	Bcar3	Pan3	Rasgrp1		Bnipl	AU022754	1.7
Ccdc71l	Bcas1	Papd7	Rasgrp3		Boc	Med12l	1.7						Med12l
Ccdc80	Bcas3	Paqr5	Rasl11b		Bod1	Ap1m2	1.7						Ap1m2
Ccdc83	Bche	Pard3	Rassf6		Bok	Gm9926	1.7
Ccdc85a	Bckdha	Pard3b	Rb1cc1		Bop1	Cabp1	1.7		Cabp1				Cabp1
Ccdc85c	Bcl10	Pax8	Rbbp8		Borcs7	Gm5640	1.7						Gm5640
Ccdc86	Bcl2	Pbrm1	Rbfox2		Bpgm	Itga6	1.69	Itga6					Itga6
Ccdc88b	Bcl2l10	Pcsk1	Rbks		Bpifa5	Endod1	1.69		Endod1				Endod1
Ccdc89	Bcl2l11	Pcsk5	Rbl1		Bpifb1	D430020J02Rik	1.69
Ccdc90b	Bcl2l13	Pdcd2	Rbm12b2		Bptf	Gm11532	1.69
Ccdc92	Bcl2l14	Pdcd4	Rbm20		Brca1	Cdkl1	1.69	Cdkl1
Ccdc93	Bcl3	Pdcl	Rbm34		Brd2	Fbxl21	1.69						Fbxl21
Ccdc97	Bcl7a	Pde8a	Rbm47		Brd3	Spats1	1.69		Spats1
Ccin	Bcl7c	Pdk4	Rbms3		Brd7	Nfam1	1.69	Nfam1	Nfam1				Nfam1
Cck	Bcl9	Pdlim4	Rbpj		Brinp1	Tmem63c	1.69						Tmem63c
Cckbr	Bcl9l	Pdlim5	Rcl1		Brip1	Proc	1.69						Proc
Ccl1	Bcor	Pdp1	Rd3		Brpf3	Jup	1.68	Jup	Jup				Jup
Ccl11	Bcr	Pdzrn3	Rdh14		Brsk2	Gstm2	1.68						Gstm2
Ccl12	Bcs1l	Pebp4	Reep3		Bsn	Hist1h2bq	1.68						Hist1h2bq
Ccl17	Bdh1	Peg3	Reep5		Bsnd	Hist1h2br	1.68						Hist1h2br
Ccl2	Bdh2	Peli1	Rflna		Bspry	Rragd	1.68
Ccl20	Bend3	Peli2	Rftn2		Bst1	5033406O09Rik	1.68
Ccl22	Bend4	Peli3	Rgag1		Btaf1	Pifo	1.68						Pifo
Ccl4	Bend5	Pex26	Rgma		Btbd10	Tjp3	1.67		Tjp3				Tjp3
Ccl5	Bend6	Pex3	Rgs13		Btbd11	Spata33	1.67		Spata33
Ccl8	Bet1	Pfkfb3	Rgs2		Btbd16	Sh2d1b1	1.67
Ccl9	Bex3	Pgap1	Rgs3		Btbd17	Il17re	1.67	Il17re
Ccm2l	Bfsp1	Pgbd5	Rhbdd1		Btbd3	Kifc3	1.66	Kifc3					Kifc3
Ccna1	Bfsp2	Pgm5	Rhbdl2		Btbd6	Hip1r	1.66	Hip1r	Hip1r				Hip1r
Ccnb2	Bglap	Pgrmc2	Rhobtb2		Btbd9	Malat1	1.66
Ccnd1	Bgn	Pgs1	Rhou		Btc	Dlx1as	1.66
Ccnf	Bhlha15	Phf2	Rilpl1		Btf3l4	H2-Q5	1.66
Ccng2	Bhlhe23	Phgdh	Rmdn2		Btg1	Zdhhc14	1.66	Zdhhc14					Zdhhc14
Ccnk	Bhlhe40	Phka2	Rnf19b		Btg2	Aoc1	1.66	Aoc1
Ccnl1	Bhlhe41	Phyhipl	Rnf216		Btg3	Sgsm1	1.65						Sgsm1
Ccny	Bicc1	Picalm	Rnf32		Btg4	Hist1h2be	1.65
Ccnyl1	Bicd1	Pik3r1	Rnls		Btn1a1	Gls2	1.65
Ccr4	Bicd2	Pik3r3	Rorb		Btn2a2	Il15	1.65	Il15	Il15				Il15
Ccr7	Bicdl1	Pik3r4	Rpe65		Btnl4	Gnaz	1.65		Gnaz				Gnaz
Ccser1	Bicra	Pip5k1a	Rpl14		Bysl	Mycn	1.65		Mycn				Mycn
Ccser2	Bicral	Pip5k1b	Rpl34		Bzw1	Mir196b	1.65
Cct8l1	Bid	Pitpnb	Rplp1		Bzw2	4930550C14Rik	1.65						4930550C14Rik
Cd101	Bin1	Pitpnm2	Rprd1b		C030005K15Rik	Slc38a3	1.65						Slc38a3
Cd109	Birc2	Pkd1l1	Rpusd4		C130060K24Rik	Olfr1419	1.65
Cd14	Birc3	Pkd2l2	Rrp1		C130074G19Rik	F11r	1.64		F11r				F11r
Cd164	Birc5	Pknox1	Rrp1b		C1d	Uap1l1	1.64		Uap1l1				Uap1l1
Cd180	Blk	Pla1a	Rubcnl		C1ql1	Lxn	1.64	Lxn
Cd1d1	Blnk	Pla2g12b	Ryk		C1qtnf1	Nudt14	1.64						Nudt14
Cd1d2	Bloc1s4	Plac8	S100a10		C1qtnf12	Pctp	1.64		Pctp				Pctp
Cd2	Bloc1s6	Plau	S100a11		C1qtnf7	Islr2	1.64	Islr2
Cd200r3	Blvra	Plce1	S100a4		C1qtnf9	Ttc25	1.64		Ttc25
Cd247	Bmf	Plcg2	S100a5		C1ra	Card10	1.63	Card10					Card10
Cd24a	Bmp2	Pld6	S1pr1		C1s2	Dusp5	1.63	Dusp5	Dusp5				Dusp5
Cd276	Bmp2k	Plek	Samhd1		C2cd2	9330188P03Rik	1.63
Cd28	Bmp4	Plekha2	Sap18		C2cd4a	Tmem268	1.63		Tmem268				Tmem268
Cd2ap	Bmp6	Plekha6	Scara3		C2cd4b	Cmya5	1.63	Cmya5	Cmya5
Cd2bp2	Bmp7	Plekhf1	Scarb1		C2cd6	Abhd3	1.63
Cd33	Bmp8b	Plekhg3	Scg2		C3	Mog	1.63	Mog					Mog
Cd34	Bmper	Plpp3	Scgb1a1		C330007P06Rik	Krt42	1.63	Krt42					Krt42
Cd44	Bmpr1b	Plpp7	Sdc1		C330018D20Rik	Pdlim1	1.62	Pdlim1					Pdlim1
Cd47	Bmpr2	Plppr4	Sdc3		C330021F23Rik	Fam83h	1.62						Fam83h
Cd5	Bms1	Plrg1	Sdk1		C3ar1	Rassf7	1.62
Cd6	Bmt2	Plscr2	Sec22b		C77080	Ptpn18	1.62						Ptpn18
Cd63	Bnc1	Plxna1	Sec24d		C77370	Il23a	1.62						Il23a
Cd69	Bnc2	Pmepa1	Sec61g		C9	Adm	1.62	Adm	Adm	Adm	Adm		Adm
Cd7	Bnip3	Pmfbp1	Seh1l		CK137956	Slc9a7	1.62						Slc9a7
Cd82	Bnip3l	Pmp22	Sel1l3		Cab39	Thsd4	1.62	Thsd4	Thsd4				Thsd4
Cd83	Bod1	Pnma1	Selenbp1		Cab39l	Arf2	1.61	Arf2	Arf2				Arf2
Cd86	Bod1l	Pnpt1	Sema4a		Cabin1	Ddb2	1.61		Ddb2				Ddb2
Cd9	Bola2	Poc1a	Sema5a		Cables1	Tspan33	1.61
Cd93	Bop1	Pola2	Serp2		Cables2	Rbm20	1.61	Rbm20	Rbm20	Rbm20	Rbm20		Rbm20
Cda	Borcs5	Polm	Serpinh1		Cabp1	Zfp114	1.61						Zfp114
Cdc14a	Borcs6	Polr1a	Sesn3		Cachd1	Zyg11a	1.61						Zyg11a
Cdc16	Bpgm	Polr2m	Sf3a2		Cacna1a	Galnt6	1.61						Galnt6
Cdc23	Bphl	Pom121	Sfi1		Cacna1b	Pla2g4f	1.61						Pla2g4f
Cdc26	Bpi	Popdc2	Sfrp2		Cacna1d	2610024D14Rik	1.61
Cdc37	Bpifb9b	Porcn	Sh2d4a		Cacna1e	Trap1a	1.61						Trap1a
Cdc40	Braf	Ppef1	Sh3kbp1		Cacna1g	Rec114	1.6	Rec114					Rec114
Cdc42	Brap	Ppif	Sh3pxd2b		Cacna1i	Chn1os3	1.6
Cdc42ep1	Brca1	Ppil6	Sh3rf1		Cacna2d2	Ccnb1ip1	1.6
Cdc42ep2	Brd2	Ppl	Shank2		Cacng1	Clca1	1.6	Clca1					Clca1
Cdc42ep3	Brd3	Ppp1r15b	Shh		Cacng2	Lama5	1.59						Lama5
Cdc42ep4	Brd7	Ppp2ca	Shox2		Cacng3	Hagh	1.59		Hagh				Hagh
Cdc5l	Brf2	Ppp2r1b	Shroom3		Cacng4	Mogat2	1.59		Mogat2				Mogat2
Cdc7	Bri3	Ppp3ca	Sik1		Cacng5	Cyp2u1	1.59
Cdca2	Brinp1	Ppp4r2	Sik2		Cactin	Slc22a18	1.59						Slc22a18
Cdca7	Brinp2	Ppp6r3	Sik3		Cacybp	Muc4	1.59	Muc4	Muc4				Muc4
Cdcp1	Brinp3	Pqlc2	Sipa1l2		Cadm1	Plekhm1	1.58		Plekhm1				Plekhm1
Cdh13	Brip1	Prdm1	Sipa1l3		Cadm3	Sh3tc2	1.58	Sh3tc2	Sh3tc2				Sh3tc2
Cdh15	Brix1	Prelid2	Slc10a4		Cadm4	Tmprss6	1.58	Tmprss6	Tmprss6
Cdh17	Brms1	Prelid3a	Slc12a2		Cadps	Inmt	1.58
Cdh19	Brms1l	Prelp	Slc12a9		Calcoco1	Grid2ip	1.58						Grid2ip
Cdh2	Brpf1	Prex1	Slc16a11		Calcr	Sema3c	1.57		Sema3c				Sema3c
Cdh22	Brpf3	Prkcq	Slc17a8		Cald1	Raet1a	1.57
Cdh23	Brwd1	Prl5a1	Slc1a3		Calm1	Foxn3	1.57	Foxn3	Foxn3				Foxn3
Cdh26	Brwd3	Prmt3	Slc22a23		Calm2	Bmp7	1.57		Bmp7				Bmp7
Cdh3	Bsn	Prok2	Slc22a4		Calm4	Metrnl	1.57	Metrnl					Metrnl
Cdh4	Btbd10	Prpf39	Slc25a17		Calml3	1700071M16Rik	1.57
Cdh6	Btbd11	Prpf40a	Slc25a26		Calr4	Gm15816	1.57
Cdh9	Btbd16	Prph2	Slc25a31		Calu	Olig2	1.57						Olig2
Cdhr3	Btbd2	Prps2	Slc25a33		Camk1g	Vstm2l	1.57						Vstm2l
Cdip1	Btbd3	Prpsap1	Slc28a1		Camk2a	Hspb1	1.56	Hspb1
Cdk1	Btbd35f14	Prrc2b	Slc29a2		Camk2b	Dmxl2	1.56		Dmxl2
Cdk14	Btbd35f3	Prss22	Slc34a2		Camk2d	Tmc6	1.56						Tmc6
Cdk15	Btbd35f4	Prss23	Slc38a2		Camk2g	Anxa8	1.56
Cdk17	Btbd9	Prss27	Slc38a4		Camk2n1	Esr1	1.56		Esr1				Esr1
Cdk18	Btc	Prss48	Slc38a6		Camk2n2	Mir7653	1.56
Cdk19	Btd	Prtg	Slc39a11		Camkk1	Slc2a4	1.56
Cdk20	Btf3	Psap	Slc3a2		Camsap3	Isx	1.56	Isx
Cdk2ap2	Btf3l4	Psapl1	Slc44a1		Camta1	Chn1	1.55	Chn1	Chn1				Chn1
Cdk5r1	Btg1	Psat1	Slc44a3		Cand1	Gpr12	1.55	Gpr12	Gpr12	Gpr12	Gpr12		Gpr12
Cdk6	Btg2	Psd3	Slc4a1ap		Cand2	Gja4	1.55						Gja4
Cdk8	Btn1a1	Psd4	Slc5a7		Cap1	Ppp2r2c	1.55						Ppp2r2c
Cdkal1	Btnl10	Psmb4	Slc6a5		Capn12	Slc7a14	1.55	Slc7a14	Slc7a14	Slc7a14		Slc7a14
Cdkl1	Btrc	Psmb7	Slc6a6		Capn15	Ccdc162	1.55	Ccdc162	Ccdc162				Ccdc162
Cdkl3	Bub3	Psmd4	Slc6a7		Capn5	Dusp6	1.54	Dusp6	Dusp6				Dusp6
Cdkn1a	Bud13	Psmd7	Slco2a1		Capn8	Mif4gd	1.54
Cdkn1b	Bves	Psmg1	Slfn5		Capns1	Nfatc2	1.54	Nfatc2	Nfatc2				Nfatc2
Cdkn2a	Bysl	Psmg4	Slit1		Caprin1	Isg20	1.54		Isg20				Isg20
Cdkn2aipnl	C030005K15Rik	Ptch1	Slit2		Capsl	Gm2560	1.54
Cdkn2b	C130074G19Rik	Pten	Smad3		Capza2	Mkrn3	1.54
Cdkn2c	C130079G13Rik	Pter	Smad4		Capzb	Adgrb2	1.54	Adgrb2	Adgrb2
Cdkn3	C1d	Ptger3	Smarcb1		Car10	Gstm3	1.54						Gstm3
Cdon	C1galt1	Ptgis	Smim13		Car15	Clcnka	1.54
Cdrt4	C1galt1c1	Ptk2	Smim20		Car2	Slco4a1	1.53	Slco4a1	Slco4a1				Slco4a1
Cds1	C1ql2	Ptk2b	Smim3		Car4	Entpd5	1.53						Entpd5
Cdt1	C1ql3	Ptpn13	Smim4		Car6	Mfsd13a	1.53		Mfsd13a
Cdv3	C1qtnf1	Ptpn14	Smpd2		Car9	Slc27a1	1.53	Slc27a1	Slc27a1				Slc27a1
Cdyl	C1qtnf3	Ptpn2	Smyd3		Card10	Ltbp4	1.53		Ltbp4				Ltbp4
Cdyl2	C1qtnf7	Ptpn22	Snapc3		Card14	Skap1	1.53	Skap1	Skap1				Skap1
Ceacam20	C1qtnf9	Ptprg	Snrk		Card19	Gdpd3	1.53
Cebpa	C1rl	Ptprk	Snrnp35		Card9	Gm17745	1.53
Cebpb	C2cd2	Pum1	Sntb2		Carf	Filip1	1.53	Filip1					Filip1
Cebpg	C2cd4b	Pwwp2a	Snx13		Carhsp1	G6bos	1.53
Cecr2	C2cd4c	Pxdc1	Snx29		Carm1	Tmem238	1.52
Celf2	C2cd5	Pyurf	Snx8		Carmil1	Adora2b	1.52	Adora2b
Celf6	C330018D20Rik	Qrsl1	Snx9		Carmil3	Catsperz	1.52
Celsr1	C4b	R3hcc1	Socs2		Cars	Gm5936	1.52						Gm5936
Celsr2	C6	R3hcc1l	Socs3		Cartpt	Tmem171	1.51	Tmem171	Tmem171				Tmem171
Cemip	C730034F03Rik	Rab10	Socs5		Casc1	Raet1b	1.51
Cenpe	C77370	Rab11b	Sod1		Casd1	Prkcg	1.51		Prkcg
Cenpf	C87436	Rab20	Soga1		Caskin2	Kcnj16	1.51	Kcnj16	Kcnj16
Cenpw	C87499	Rab27b	Sorl1		Casp2	Syt13	1.51	Syt13	Syt13				Syt13
Cenpx	C9	Rab4a	Sowahb		Casp3	Myo5b	1.51		Myo5b				Myo5b
Cep112	CK137956	Rab6b	Sox11		Casp6	Cbs	1.51	Cbs	Cbs	Cbs		Cbs
Cep120	Cab39	Rac1	Sox4		Casp7	Ltc4s	1.51						Ltc4s
Cep135	Cab39l	Rad23b	Sox9		Casp8	Pglyrp1	1.51		Pglyrp1				Pglyrp1
Cep162	Cables1	Rad51b	Spa17		Casq1	Fam49a	1.51		Fam49a				Fam49a
Cep164	Cabp1	Rai1	Spaca3		Casq2	Cdc42bpb	1.5						Cdc42bpb
Cep170	Cabyr	Rai14	Spag17		Cass4	Rhbdf2	1.5						Rhbdf2
Cep170b	Cacna1a	Ralgps1	Spata46		Casz1	Bcap29	1.5
Cep192	Cacna1b	Ranbp3l	Sphk1		Catip	Atp2a1	1.5
Cep295nl	Cacna1d	Rasgrp1	Spire1		Catsper1	Immp2l	1.5	Immp2l					Immp2l
Cep78	Cacna1e	Rasgrp3	Spn		Catsper2	Fgf21	1.5	Fgf21					Fgf21
Cep83	Cacna1g	Rasl11b	Spp1		Catsper3	Atf3	1.49	Atf3	Atf3	Atf3		Atf3	Atf3
Cep85	Cacna2d1	Rassf6	Spp2		Catsperd	Susd4	1.49	Susd4	Susd4
Cep85l	Cacna2d3	Rb1cc1	Sprtn		Catsperg1	Nrarp	1.49						Nrarp
Cercam	Cacnb1	Rbbp8	Spry4		Catsperg2	Zfp976	1.49						Zfp976
Cerk	Cacnb2	Rbfox2	Spsb1		Cav1	Oas1b	1.49						Oas1b
Cers3	Cacng1	Rbks	Sptb		Cav2	Sh3gl3	1.49		Sh3gl3				Sh3gl3
Cers5	Cacng2	Rbl1	Src		Cav3	Zfp36	1.48	Zfp36
Cers6	Cacng3	Rbm12b2	Srebf1		Cavin1	Reep6	1.48						Reep6
Ces1a	Cacng4	Rbm20	Srgap1		Cavin2	Lipg	1.48	Lipg	Lipg				Lipg
Ces1h	Cacul1	Rbm34	Srgap2		Cavin4	Nol4l	1.48	Nol4l	Nol4l				Nol4l
Ces2c	Cacybp	Rbm47	Srp14		Cbfa2t2	Vwa1	1.48		Vwa1
Ces2e	Cadm1	Rbms1	Srsf3		Cbfa2t3	Akap6	1.48	Akap6	Akap6	Akap6	Akap6	Akap6	Akap6
Ces5a	Cadm2	Rbms3	Srsf5		Cbfb	D930048N14Rik	1.48						D930048N14Rik
Cfap206	Cadm3	Rbpj	Ssbp2		Cblc	Fam69b	1.48		Fam69b				Fam69b
Cfap45	Cadps	Rbpms	Ssbp3		Cbll1	Zfp811	1.48
Cfap69	Calb1	Rc3h2	Sspo		Cbln1	Ifit3b	1.48
Cfap77	Calb2	Rcan1	Ssr2		Cbln2	Phldb2	1.47	Phldb2	Phldb2				Phldb2
Cfdp1	Calcoco2	Rcl1	Ssx2ip		Cbln3	Crlf2	1.47		Crlf2				Crlf2
Cfl2	Calcr	Rd3	St18		Cbln4	Dhrs1	1.47						Dhrs1
Cflar	Calcrl	Rdh14	St3gal1		Cbr1	Nectin1	1.47		Nectin1				Nectin1
Cftr	Cald1	Reep3	St3gal5		Cbr3	Nos3	1.47		Nos3				Nos3
Cga	Calm1	Reep5	Stard4		Cbr4	Vmn2r29	1.47
Ch25h	Calm2	Rflna	Stat5b		Cbwd1	Il1a	1.47						Il1a
Chaf1b	Calml3	Rftn2	Stc2		Cbx4	Rasgrp2	1.47
Chchd3	Calr	Rfx3	Stk24		Cbx6	Mir7004	1.47
Chchd5	Calr3	Rgag1	Stk31		Cbx7	Pdcd1lg2	1.47						Pdcd1lg2
Chchd6	Calu	Rgma	Stk40		Cbx8	Chmp2b	1.46						Chmp2b
Chd2	Camk1d	Rgs13	Strn		Cc2d2a	Tmcc3	1.46	Tmcc3					Tmcc3
Chd7	Camk1g	Rgs2	Stx8		Ccar2	Elovl4	1.46		Elovl4				Elovl4
Chd9	Camk2a	Rgs3	Sub1		Ccbe1	Rab20	1.46	Rab20	Rab20	Rab20	Rab20		Rab20
Chdh	Camk2d	Rhbdd1	Sulf2		Ccdc102a	Hr	1.46		Hr				Hr
Chek2	Camk2n1	Rhbdl2	Sult1c1		Ccdc112	Prlr	1.46		Prlr
Chga	Camk2n2	Rhobtb2	Susd1		Ccdc114	1700007L15Rik	1.46
Chia1	Camk4	Rhou	Susd6		Ccdc115	Zbtb32	1.46						Zbtb32
Chic2	Camkk2	Rilpl1	Svil		Ccdc12	Psd4	1.46	Psd4	Psd4	Psd4	Psd4		Psd4
Chil3	Camsap2	Ripk4	Svip		Ccdc120	Chil1	1.46						Chil1
Chl1	Camta1	Rmdn2	Syn3		Ccdc121	Sox13	1.46						Sox13
Chmp4b	Cand1	Rnd3	Syne2		Ccdc124	Foxa3	1.46						Foxa3
Chmp6	Canx	Rnf19b	Synj2		Ccdc13	Slc51a	1.46						Slc51a
Chn1	Cap1	Rnf216	Synm		Ccdc130	Insig1	1.45	Insig1	Insig1				Insig1
Chn2	Capn11	Rnf32	Tacr1		Ccdc134	Rgl3	1.45						Rgl3
Chrac1	Capn12	Rnls	Tanc1		Ccdc138	Chn2	1.45	Chn2	Chn2				Chn2
Chrd	Capn13	Rorb	Tars		Ccdc14	Cdkl2	1.45		Cdkl2				Cdkl2
Chrdl1	Capn2	Rpe65	Tarsl2		Ccdc152	Tppp3	1.45		Tppp3
Chrdl2	Capn3	Rpl14	Tas2r119		Ccdc162	Mccc1os	1.45
Chrm1	Capn6	Rpl34	Tbc1d1		Ccdc167	Adhfe1	1.45						Adhfe1
Chrm3	Capn8	Rplp1	Tbc1d16		Ccdc170	Upk3b	1.45						Upk3b
Chrna1	Capn9	Rprd1b	Tbc1d22a		Ccdc171	S100a2	1.45
Chrna2	Caps2	Rpusd4	Tbccd1		Ccdc175	Dnajc6	1.45
Chrnd	Capsl	Rrp1	Tbl1xr1		Ccdc178	Sectm1b	1.45						Sectm1b
Chrng	Capza1	Rrp1b	Tbp		Ccdc180	Tiam1	1.44	Tiam1	Tiam1	Tiam1	Tiam1		Tiam1
Chst1	Capzb	Rubcnl	Tbx15		Ccdc182	Zfp72	1.44
Chst11	Car1	Runx1	Tbx18		Ccdc185	Gm973	1.44	Gm973					Gm973
Chst15	Car10	Rybp	Tbx2		Ccdc186	9030625G05Rik	1.44
Chst2	Car12	Ryk	Tcf7l1		Ccdc187	Pitpnc1	1.43						Pitpnc1
Chst3	Car13	S100a10	Tekt3		Ccdc188	Ss18l1	1.43
Chst5	Car15	S100a11	Tex33		Ccdc190	Zc2hc1c	1.43		Zc2hc1c
Chsy1	Car2	S100a4	Tex43		Ccdc27	Tm7sf2	1.43
Cib1	Car3	S100a5	Tex48		Ccdc28a	9130019P16Rik	1.43
Cidea	Car5b	S1pr1	Tfam		Ccdc30	Sptbn4	1.43		Sptbn4				Sptbn4
Cilp	Car8	Samhd1	Tfcp2l1		Ccdc32	Oasl2	1.43
Cilp2	Card11	Samt2	Tgfb2		Ccdc33	Slc26a9	1.43	Slc26a9					Slc26a9
Cipc	Card19	Sap18	Tgfbi		Ccdc34	Tcf7	1.42	Tcf7	Tcf7				Tcf7
Cirbp	Carmil1	Sbf2	Tgfbr2		Ccdc38	H2-T23	1.42
Cish	Cars2	Scara3	Tgfbr3		Ccdc39	Caprin2	1.42
Cit	Cartpt	Scarb1	Tgm2		Ccdc40	Gm19705	1.42
Cited1	Casc1	Scd4	Tgm4		Ccdc43	Ntf5	1.42
Cited2	Casc4	Scg2	Tgoln1		Ccdc54	Pgm5	1.42	Pgm5	Pgm5	Pgm5	Pgm5
Cited4	Cask	Scgb1a1	Tgs1		Ccdc57	Ackr4	1.42
Ciz1	Casp12	Sdc1	Thap12		Ccdc6	Ablim2	1.42		Ablim2				Ablim2
Ckap4	Casp2	Sdc3	Thbs1		Ccdc60	5430403N17Rik	1.42
Cks2	Casp8	Sdk1	Thbs3		Ccdc61	Myom3	1.41		Myom3				Myom3
Clasp1	Casp9	Sec22b	Thumpd2		Ccdc68	Ctnnal1	1.4	Ctnnal1
Clasp2	Casq2	Sec24d	Tiam1		Ccdc69	Ephb3	1.4	Ephb3	Ephb3				Ephb3
Clca1	Casz1	Sec61g	Timp3		Ccdc73	Sema4a	1.4	Sema4a	Sema4a	Sema4a	Sema4a		Sema4a
Clca4a	Catsper1	Seh1l	Tinag		Ccdc7a	C030005K06Rik	1.4
Clcn3	Catsper4	Sel1l3	Tjap1		Ccdc8	C330013E15Rik	1.4
Clcn6	Catsperb	Selenbp1	Tjp1		Ccdc81	F630042J09Rik	1.4
Cldn1	Catsperd	Sema4a	Tle3		Ccdc83	Slamf9	1.4
Cldn10	Catsperg2	Sema5a	Tle4		Ccdc85c	Tmem235	1.4
Cldn12	Cav2	Serp2	Tln2		Ccdc88b	Ace	1.4						Ace
Cldn14	Cavin1	Serpinh1	Tlr7		Ccdc88c	Fgfr4	1.4	Fgfr4	Fgfr4
Cldn18	Cavin2	Sesn3	Tlr9		Ccdc90b	Kif13b	1.39	Kif13b	Kif13b	Kif13b	Kif13b		Kif13b
Cldn19	Cavin4	Sf3a2	Tm2d1		Ccdc91	Exoc3l4	1.39						Exoc3l4
Cldn2	Cbfa2t2	Sfi1	Tm4sf1		Ccdc92	Ppifos	1.39
Cldn20	Cblb	Sfrp2	Tmem106c		Ccdc94	Trim71	1.39	Trim71					Trim71
Cldn23	Cblc	Sh2d4a	Tmem130		Ccdc96	Cd164l2	1.39						Cd164l2
Cldn34a	Cbll1	Sh3bp4	Tmem131		Ccdc97	Slc5a11	1.39						Slc5a11
Cldn34b1	Cbln1	Sh3kbp1	Tmem164		Ccin	Smagp	1.39						Smagp
Cldn34b2	Cbln4	Sh3pxd2b	Tmem167		Cck	Mrps30	1.38	Mrps30	Mrps30				Mrps30
Clec10a	Cbr2	Sh3rf1	Tmem17		Ccl1	Mbnl3	1.38		Mbnl3				Mbnl3
Clec14a	Cbr4	Shank2	Tmem170b		Ccl25	Dnajb1	1.38		Dnajb1
Clec16a	Cbs	Shh	Tmem178		Ccl3	E230013L22Rik	1.38
Clec2d	Cbx1	Shox2	Tmem200a		Ccl6	D5Ertd605e	1.38
Clec2l	Cbx4	Shroom3	Tmem241		Ccl8	Sla2	1.38						Sla2
Clic3	Cbx5	Sik1	Tmem242		Ccna1	Tppp	1.38
Clic4	Cbx7	Sik2	Tmem252		Ccnb1	Abca5	1.37						Abca5
Clic5	Cbx8	Sik3	Tmem30b		Ccnb2	Ap1s3	1.37	Ap1s3	Ap1s3				Ap1s3
Clic6	Cby3	Sipa1l2	Tmem42		Ccnd1	Card6	1.37
Clip1	Cc2d1a	Sipa1l3	Tmem44		Ccnd2	Shank1	1.37		Shank1
Clip3	Ccdc102a	Slc10a4	Tmod3		Ccnd3	Ypel4	1.37		Ypel4				Ypel4
Clip4	Ccdc115	Slc12a2	Tmsb10		Ccne1	2410017I17Rik	1.37
Clk2	Ccdc12	Slc12a9	Tnc		Ccng1	Magix	1.37
Clk3	Ccdc124	Slc16a11	Tnfrsf17		Ccnh	Rab9b	1.37						Rab9b
Clmn	Ccdc126	Slc17a8	Tnfsf11		Ccni	Tob1	1.36		Tob1				Tob1
Clmp	Ccdc130	Slc19a1	Tnfsf15		Ccnj	Ccdc191	1.36		Ccdc191
Cln8	Ccdc138	Slc1a3	Tnp1		Ccnk	AU021092	1.36
Clnk	Ccdc148	Slc22a22	Tnrc18		Ccnl1	Nipal3	1.36		Nipal3				Nipal3
Clpb	Ccdc150	Slc22a23	Tns1		Ccny	H2-Q2	1.36
Clstn1	Ccdc152	Slc22a4	Tns3		Ccnyl1	Irf7	1.36
Clstn2	Ccdc160	Slc25a17	Tns4		Ccr4	Pcdha12	1.36
Clstn3	Ccdc162	Slc25a26	Tnxb		Ccr6	Gm15767	1.36
Clta	Ccdc169	Slc25a31	Togaram1		Ccr7	Capn9	1.36	Capn9	Capn9	Capn9	Capn9
Cltb	Ccdc17	Slc25a33	Tom1l2		Ccr9	Elovl7	1.35						Elovl7
Cltc	Ccdc170	Slc28a1	Tpcn2		Ccser2	Zcwpw1	1.35
Clvs1	Ccdc171	Slc29a2	Tpd52		Cct6b	Srd5a1	1.35	Srd5a1	Srd5a1	Srd5a1		Srd5a1
Clvs2	Ccdc172	Slc31a2	Tpgs2		Cct8l1	Stag3	1.35
Cmah	Ccdc182	Slc34a2	Tpm1		Ccz1	Gm36582	1.35
Cmbl	Ccdc184	Slc38a2	Tpra1		Cd101	Hist1h2bj	1.35		Hist1h2bj
Cmc2	Ccdc186	Slc38a4	Tprg		Cd160	Fam129c	1.35						Fam129c
Cmip	Ccdc191	Slc38a6	Traf4		Cd163l1	Psmb8	1.35
Cmklr1	Ccdc24	Slc39a11	Traf5		Cd164l2	Ccdc85c	1.34	Ccdc85c					Ccdc85c
Cmpk2	Ccdc25	Slc3a2	Tram2		Cd180	Tlcd1	1.34		Tlcd1
Cmss1	Ccdc28a	Slc44a1	Trerf1		Cd1d1	Slc7a11	1.34	Slc7a11	Slc7a11				Slc7a11
Cmtm3	Ccdc3	Slc44a3	Trhr2		Cd200r2	Nxf3	1.33
Cmtm6	Ccdc33	Slc4a1ap	Trio		Cd200r4	Ptpn6	1.33						Ptpn6
Cmtm7	Ccdc34	Slc5a7	Trmt112		Cd22	Syt7	1.33	Syt7
Cmtm8	Ccdc39	Slc6a5	Trp63		Cd24a	Nell2	1.33		Nell2				Nell2
Cmtr1	Ccdc40	Slc6a6	Trpm1		Cd27	Abcc1	1.32
Cmya5	Ccdc43	Slc6a7	Trpm6		Cd276	Cep170b	1.32	Cep170b					Cep170b
Cnbd2	Ccdc50	Slc7a14	Trpm8		Cd28	Hoxb6	1.32
Cnep1r1	Ccdc54	Slco2a1	Trps1		Cd2ap	Ampd3	1.32	Ampd3	Ampd3	Ampd3	Ampd3		Ampd3
Cnfn	Ccdc6	Slfn5	Tsc22d1		Cd300a	Mocos	1.32						Mocos
Cnga3	Ccdc60	Slit1	Tshz1		Cd300c	4430402I18Rik	1.32
Cnga4	Ccdc61	Slit2	Tspan17		Cd300lb	Plekhg6	1.32	Plekhg6	Plekhg6				Plekhg6
Cngb1	Ccdc62	Smad3	Tspan2		Cd300ld2	Gcnt1	1.32	Gcnt1	Gcnt1				Gcnt1
Cnih2	Ccdc65	Smad4	Ttc23		Cd300ld3	B930059L03Rik	1.32
Cnih3	Ccdc66	Smarcb1	Ttc39b		Cd300ld4	Prrg4	1.31						Prrg4
Cnksr3	Ccdc68	Smc6	Tubb2a		Cd300ld5	St6galnac2	1.31		St6galnac2				St6galnac2
Cnmd	Ccdc71l	Smim13	Tubb2b		Cd300lg	Hook2	1.31		Hook2
Cnn3	Ccdc73	Smim19	Tubb3		Cd37	A330041J22Rik	1.31
Cnnm1	Ccdc81	Smim20	Twist2		Cd38	Fam241b	1.31
Cnnm2	Ccdc84	Smim3	Txn2		Cd46	Gsdma	1.31	Gsdma					Gsdma
Cnot11	Ccdc85a	Smim4	Txndc5		Cd47	Ninj2	1.31		Ninj2				Ninj2
Cnot2	Ccdc86	Smok4a	Txnrd2		Cd5	D430041D05Rik	1.31	D430041D05Rik	D430041D05Rik				D430041D05Rik
Cnot9	Ccdc88a	Smpd2	Uaca		Cd52	1700030A11Rik	1.31
Cnpy1	Ccdc88b	Smyd3	Uap1		Cd6	Cobll1	1.3	Cobll1					Cobll1
Cnr1	Ccdc89	Snapc3	Ubap1		Cd68	Spry1	1.3						Spry1
Cntf	Ccdc9	Snrk	Ubash3b		Cd7	Rdm1	1.3		Rdm1				Rdm1
Cntfr	Ccdc90b	Snrnp35	Ube2d2b		Cd70	Kcnab3	1.3
Cntn3	Ccdc91	Sntb2	Ube2v1		Cd74	Mrgpre	1.3	Mrgpre	Mrgpre	Mrgpre		Mrgpre	Mrgpre
Cntnap1	Ccdc92	Snx13	Ubl3		Cd79b	Hist3h2bb-ps	1.3
Coa3	Ccdc93	Snx29	Ubn1		Cd80	F5	1.3						F5
Coa7	Ccdc96	Snx8	Ubqln4		Cd82	Hrh1	1.3	Hrh1					Hrh1
Cobl	Ccdc97	Snx9	Ubr2		Cd8a	Ets2	1.29	Ets2	Ets2	Ets2	Ets2		Ets2
Cobll1	Ccer1	Socs2	Ubtd2		Cd8b1	Gsn	1.29	Gsn					Gsn
Cog7	Ccin	Socs3	Ugcg		Cd9	Plekhg3	1.29	Plekhg3	Plekhg3	Plekhg3	Plekhg3		Plekhg3
Col11a1	Cck	Socs5	Umps		Cd93	Abcb8	1.29	Abcb8	Abcb8				Abcb8
Col12a1	Cckar	Sod1	Unc45b		Cd96	2200002D01Rik	1.29
Col14a1	Ccl17	Soga1	Unc5a		Cda	Mgst3	1.29	Mgst3					Mgst3
Col15a1	Ccl19	Sorl1	Urb2		Cdadc1	Lrrc61	1.29		Lrrc61				Lrrc61
Col16a1	Ccl2	Sowahb	Usp12		Cdc20b	Tnnt2	1.29						Tnnt2
Col18a1	Ccl20	Sox11	Usp29		Cdc25b	2310034G01Rik	1.29
Col19a1	Ccl25	Sox4	Usp3		Cdc34b	Magea8	1.29
Col1a2	Ccl5	Sox9	Usp46		Cdc37	Cep295nl	1.29	Cep295nl					Cep295nl
Col22a1	Ccl9	Spa17	Usp47		Cdc40	Hpse	1.29	Hpse
Col23a1	Ccm2	Spaca3	Uvrag		Cdc42	Mir6917	1.29
Col24a1	Ccm2l	Spag17	Vangl1		Cdc42bpa	5430440P10Rik	1.29
Col25a1	Ccnb3	Spata46	Vcan		Cdc42bpb	Hmgcr	1.28		Hmgcr				Hmgcr
Col27a1	Ccnc	Specc1l	Vcl		Cdc42bpg	Plk3	1.28						Plk3
Col3a1	Ccnd1	Spg7	Vdr		Cdc42ep1	Plcd3	1.28						Plcd3
Col4a1	Ccnd2	Sphk1	Vegfa		Cdc42ep2	Lynx1	1.28						Lynx1
Col4a2	Ccnd3	Spire1	Veph1		Cdc42ep3	Dnah11	1.28						Dnah11
Col4a4	Ccne1	Spn	Vgll4		Cdc42ep4	Camk2b	1.28	Camk2b					Camk2b
Col4a6	Ccnf	Spns2	Vit		Cdc42se1	Gm11992	1.28
Col5a1	Ccng1	Spns3	Vldlr		Cdc42se2	Ccnjl	1.28
Col5a2	Ccnh	Spp1	Vmn1r42		Cdc5l	Gpr160	1.28		Gpr160				Gpr160
Col5a3	Ccnj	Spp2	Vmn1r43		Cdc6	Oacyl	1.28	Oacyl					Oacyl
Col6a1	Ccnl1	Sprtn	Vps13d		Cdc7	Slc23a4	1.28						Slc23a4
Col6a2	Ccnt1	Spry4	Vps4a		Cdca4	Adamts1	1.27	Adamts1	Adamts1				Adamts1
Col6a3	Ccny	Spsb1	Vtcn1		Cdca7	Dusp18	1.27		Dusp18				Dusp18
Col6a4	Ccp110	Sptb	Vwa5b1		Cdca7l	Tgm2	1.27	Tgm2	Tgm2	Tgm2	Tgm2		Tgm2
Col6a5	Ccpg1	Src	Vwa8		Cdca8	Chdh	1.27	Chdh	Chdh				Chdh
Col6a6	Ccr7	Srd5a1	Wasf3		Cdcp1	Eva1c	1.27	Eva1c					Eva1c
Col8a1	Ccr9	Srebf1	Wdr11		Cdcp2	Hck	1.27	Hck
Col9a1	Ccs	Srgap1	Wdr70		Cdh1	4732490B19Rik	1.27
Colgalt2	Ccser1	Srgap2	Wisp2		Cdh13	Krt5	1.27						Krt5
Colq	Ccser2	Srp14	Wls		Cdh15	Crhbp	1.27		Crhbp				Crhbp
Commd10	Cct4	Srsf3	Wnk2		Cdh16	Klf6	1.26	Klf6	Klf6	Klf6	Klf6		Klf6
Commd7	Cct5	Srsf5	Wnt11		Cdh17	Nbeal2	1.26
Commd8	Cct8l1	Ssbp2	Wnt16		Cdh2	Ctsh	1.26	Ctsh					Ctsh
Commd9	Cd109	Ssbp3	Wnt2b		Cdh26	H2-Q1	1.26		H2-Q1				H2-Q1
Comt	Cd14	Sspo	Wnt5a		Cdh3	Slc26a10	1.26
Comtd1	Cd151	Ssr2	Wnt5b		Cdh4	Exd1	1.26		Exd1				Exd1
Cops2	Cd164	Ssx2ip	Wwox		Cdh5	H2-T-ps	1.26
Cops4	Cd180	St18	Wwp2		Cdh6	Foxn1	1.26						Foxn1
Cops7b	Cd1d1	St3gal1	Xcl1		Cdh9	Snord12	1.26
Cops8	Cd1d2	St3gal5	Xpc		Cdhr3	Meltf	1.26						Meltf
Copz1	Cd2	Stard4	Xylb		Cdhr4	Coa3	1.25	Coa3	Coa3
Coq2	Cd200r1	Stat5b	Zadh2		Cdk1	2021-03-09	1.25		44264				44264
Coq7	Cd200r4	Stc1	Zap70		Cdk13	Vldlr	1.25	Vldlr	Vldlr	Vldlr	Vldlr	Vldlr	Vldlr
Coq8a	Cd209c	Stc2	Zbtb10		Cdk14	Rundc3a	1.25						Rundc3a
Corin	Cd209f	Stk17b	Zbtb16		Cdk15	Arxes1	1.25						Arxes1
Coro1c	Cd22	Stk24	Zbtb44		Cdk17	Slc25a29	1.25
Coro2b	Cd226	Stk31	Zc3h3		Cdk18	Sptb	1.25	Sptb	Sptb	Sptb	Sptb		Sptb
Coro7	Cd247	Stk40	Zcchc14		Cdk19	4933402J15Rik	1.25
Cox20	Cd24a	Strn	Zcchc6		Cdk20	Oas1g	1.25						Oas1g
Cox4i2	Cd28	Stx8	Zeb1		Cdk2ap2	Kctd14	1.25	Kctd14
Cox5a	Cd2ap	Sub1	Zfand3		Cdk4	Fasn	1.24						Fasn
Cox6c	Cd2bp2	Sulf2	Zfhx3		Cdk5r1	Sema3f	1.24	Sema3f	Sema3f				Sema3f
Cox7a2l	Cd300e	Sult1c1	Zfp280d		Cdk5r2	Als2cl	1.24						Als2cl
Cox8b	Cd300lf	Susd1	Zfp281		Cdk5rap3	Gale	1.24
Cp	Cd302	Susd6	Zfp316		Cdkl2	Fgf1	1.24	Fgf1	Fgf1	Fgf1		Fgf1	Fgf1
Cpa1	Cd34	Svil	Zfp366		Cdkl3	Nabp1	1.24	Nabp1	Nabp1				Nabp1
Cpa2	Cd36	Svip	Zfp36l1		Cdkl4	Mettl27	1.24
Cpa4	Cd3d	Swap70	Zfp36l2		Cdkn1c	Letm2	1.24	Letm2	Letm2
Cpa5	Cd3e	Syn3	Zfp407		Cdkn2a	Nod1	1.24	Nod1					Nod1
Cpd	Cd3eap	Syne2	Zfp438		Cdkn2aip	Syne4	1.24
Cpe	Cd44	Synj2	Zfp469		Cdkn2aipnl	Snora28	1.24
Cpeb1	Cd46	Synm	Zfp558		Cdkn2b	A930016O22Rik	1.24
Cpeb2	Cd47	Tacr1	Zfp608		Cdkn3	Dusp1	1.23	Dusp1	Dusp1				Dusp1
Cpeb3	Cd5l	Tanc1	Zfp618		Cdon	Cdca7l	1.23						Cdca7l
Cpeb4	Cd68	Tars	Zfp637		Cdr2	Kcnc3	1.23	Kcnc3	Kcnc3				Kcnc3
Cped1	Cd69	Tarsl2	Zfp697		Cdx2	Srrm4os	1.23
Cplx2	Cd80	Tas2r119	Zfp747		Cdx4	Slc6a18	1.23		Slc6a18				Slc6a18
Cpn1	Cd82	Tas2r134	Zfp750		Cdyl	Aqp8	1.23	Aqp8	Aqp8	Aqp8	Aqp8		Aqp8
Cpn2	Cd83	Tbc1d1	Zfp768		Cdyl2	1700019E08Rik	1.23
Cpne1	Cd84	Tbc1d16	Zfp810		Ceacam1	Cobl	1.22	Cobl	Cobl	Cobl	Cobl	Cobl	Cobl
Cpq	Cd9	Tbc1d22a	Zfp957		Ceacam10	Rrad	1.22		Rrad
Cpsf3	Cd96	Tbccd1	Zfpm1		Ceacam16	Card19	1.22	Card19	Card19	Card19	Card19		Card19
Cpsf4l	Cd99l2	Tbl1xr1	Zfr		Ceacam19	Pilra	1.22
Cpt1a	Cdc123	Tbp	Zmiz1		Ceacam2	9330182L06Rik	1.22		9330182L06Rik
Cpt1c	Cdc14a	Tbx15	Zmynd8		Ceacam9	Hist3h2ba	1.22
Cpt2	Cdc14b	Tbx18	Znfx1		Cebpa	Jag1	1.22	Jag1	Jag1				Jag1
Cpxm2	Cdc25a	Tbx2	Znhit6		Cebpb	Gm527	1.22		Gm527
Crabp1	Cdc34	Tbx3	Zranb2		Cebpg	Grk4	1.22		Grk4
Crabp2	Cdc42	Tcf7l1	Zrsr2		Cecr2	Mir7062	1.22
Cradd	Cdc42bpa	Tekt3	Zzz3		Cela1	Ttc21a	1.22						Ttc21a
Crb1	Cdc42ep1	Tes			Cela3a	Dhh	1.22
Crb2	Cdc42ep2	Tex33			Celf2	Fdft1	1.21	Fdft1
Creb1	Cdc42ep3	Tex43			Celf4	Mcam	1.21	Mcam
Creb3l1	Cdc42ep4	Tex48			Celf5	Nptxr	1.21
Creb5	Cdc42se2	Tfam			Celsr1	Col7a1	1.21		Col7a1
Crebbp	Cdc45	Tfcp2l1			Cemip	Tmem8	1.21		Tmem8				Tmem8
Creld2	Cdc5l	Tgfb2			Cenpo	Cnnm1	1.21	Cnnm1	Cnnm1				Cnnm1
Crhr1	Cdc7	Tgfbi			Cep112	Sox5	1.21	Sox5					Sox5
Crim1	Cdca7	Tgfbr2			Cep120	Ldlr	1.2		Ldlr				Ldlr
Crisp2	Cdh10	Tgfbr3			Cep126	Iffo2	1.2	Iffo2	Iffo2				Iffo2
Crispld2	Cdh11	Tgm2			Cep131	Pkp2	1.2		Pkp2
Crlf1	Cdh12	Tgm4			Cep135	Samd10	1.2
Crlf3	Cdh13	Tgoln1			Cep152	Epop	1.2						Epop
Crmp1	Cdh15	Tgs1			Cep164	Gsta4	1.2
Crocc	Cdh17	Thap12			Cep170b	Sall4	1.2						Sall4
Crocc2	Cdh18	Thbs1			Cep19	Srpk3	1.2						Srpk3
Crot	Cdh19	Thbs3			Cep295	Sfta2	1.2						Sfta2
Crtac1	Cdh2	Themis			Cep295nl	Crip2	1.19
Crtam	Cdh20	Thumpd2			Cep350	Sh3bgrl2	1.19						Sh3bgrl2
Crtap	Cdh3	Tiam1			Cep55	Dedd2	1.19	Dedd2	Dedd2				Dedd2
Crtc1	Cdh5	Timp3			Cep57l1	Rinl	1.19						Rinl
Crtc3	Cdh6	Tinag			Cep76	Cacna1i	1.19	Cacna1i					Cacna1i
Cry1	Cdh7	Tjap1			Cep78	Gm3317	1.19
Cryaa	Cdh8	Tjp1			Cep83	Gm3488	1.19
Cryba4	Cdh9	Tle3			Cep85l	Rhob	1.18		Rhob				Rhob
Crybb1	Cdhr2	Tle4			Cep97	Loxl4	1.18	Loxl4	Loxl4				Loxl4
Crybb3	Cdip1	Tln2			Cerk	Pcyt2	1.18
Crybg1	Cdk1	Tlr7			Cers2	Inhba	1.18	Inhba	Inhba				Inhba
Crygs	Cdk10	Tlr9			Cers3	Slc38a9	1.18
Cryl1	Cdk12	Tm2d1			Cers4	Ankrd9	1.18						Ankrd9
Cryz	Cdk14	Tm4sf1			Ces1h	Hacd4	1.18	Hacd4	Hacd4				Hacd4
Csdc2	Cdk17	Tmem106c			Ces5a	9930111J21Rik2	1.18
Cse1l	Cdk18	Tmem130			Cetn1	Heyl	1.18						Heyl
Csf1	Cdk19	Tmem131			Cetn3	Me1	1.17
Csf1r	Cdk20	Tmem138			Cfap100	Plin2	1.17	Plin2	Plin2				Plin2
Csf2	Cdk4	Tmem164			Cfap126	Agpat3	1.17	Agpat3	Agpat3	Agpat3	Agpat3	Agpat3	Agpat3
Csf2rb	Cdk5r1	Tmem167			Cfap157	Abhd6	1.17	Abhd6
Csgalnact1	Cdk5r2	Tmem17			Cfap161	H2-Q4	1.17
Csk	Cdk5rap1	Tmem170b			Cfap20	Gm14137	1.17	Gm14137
Csl	Cdk5rap2	Tmem178			Cfap43	Slc22a4	1.17	Slc22a4	Slc22a4	Slc22a4	Slc22a4		Slc22a4
Csnk1g3	Cdk6	Tmem200a			Cfap44	Rad9b	1.17
Csnk2a2	Cdk7	Tmem216			Cfap46	Rab27a	1.17						Rab27a
Csnka2ip	Cdk8	Tmem241			Cfap53	Gm3604	1.17
Cspg4	Cdkal1	Tmem242			Cfap54	Prnd	1.17	Prnd	Prnd				Prnd
Cspg5	Cdkl2	Tmem252			Cfap58	Fcor	1.17
Csrp1	Cdkl3	Tmem260			Cfap65	1700029J07Rik	1.17
Csrp2	Cdkl4	Tmem30b			Cfap74	9630028I04Rik	1.17
Cst3	Cdkl5	Tmem42			Cfb	C77080	1.16	C77080					C77080
Cstb	Cdkn1a	Tmem44			Cfdp1	Slc25a25	1.16	Slc25a25					Slc25a25
Cstf3	Cdkn1b	Tmod3			Cfi	Cdkn2b	1.16	Cdkn2b	Cdkn2b	Cdkn2b	Cdkn2b		Cdkn2b
Ctbp1	Cdkn1c	Tmprss2			Cfl2	Arrdc2	1.16		Arrdc2				Arrdc2
Ctbp2	Cdkn2a	Tmsb10			Cflar	Ogfod3	1.16
Ctcfl	Cdkn2aip	Tmx1			Cga	Dtd1	1.16		Dtd1
Ctdsp2	Cdkn2aipnl	Tnc			Cgn	Kank4os	1.16
Ctdspl	Cdkn2b	Tnfrsf17			Cgnl1	9930111J21Rik1	1.16
Ctgf	Cdkn3	Tnfsf11			Cgref1	Heph	1.16		Heph
Cth	Cdnf	Tnfsf15			Chac1	H2-Q10	1.16	H2-Q10
Cthrc1	Cdo1	Tnp1			Chac2	C130046K22Rik	1.16
Ctla4	Cdon	Tnrc18			Chaf1b	Ltb4r2	1.16
Ctnna1	Cdr1	Tns1			Chat	Prr15	1.16	Prr15	Prr15				Prr15
Ctnnal1	Cdr2	Tns3			Chchd10	Adamtsl2	1.16		Adamtsl2				Adamtsl2
Ctnnb1	Cdr2l	Tns4			Chchd6	Atp2b2	1.16	Atp2b2					Atp2b2
Ctnnd1	Cdrt4	Tnxb			Chd2	Gucy2g	1.16		Gucy2g				Gucy2g
Ctnnd2	Cds1	Togaram1			Chd4	Baiap2	1.15		Baiap2				Baiap2
Ctrb1	Cds2	Tom1l2			Chd5	Slc25a1	1.15						Slc25a1
Ctsb	Cdsn	Tomm20l			Chd6	Rasl11b	1.15	Rasl11b	Rasl11b	Rasl11b	Rasl11b		Rasl11b
Ctsf	Cdt1	Tpcn2			Chd9	Hspa2	1.15
Ctsh	Cdv3	Tpd52			Chdh	Fam81a	1.15	Fam81a					Fam81a
Ctsk	Cdyl	Tpgs2			Chek2	Gm38426	1.15
Ctsl	Cdyl2	Tpm1			Chga	Nrtn	1.15						Nrtn
Ctso	Ceacam16	Tpra1			Chgb	Wnt6	1.15
Ctsw	Ceacam19	Tprg			Chic2	Zfp980	1.15
Cttn	Cebpb	Traf4			Chil1	Prss32	1.15
Cttnbp2	Cebpg	Traf5			Chit1	Zfp977	1.15
Cttnbp2nl	Cecr2	Tram2			Chka	Esyt2	1.14						Esyt2
Ctu2	Cela3a	Trerf1			Chm	Ppif	1.14	Ppif	Ppif	Ppif	Ppif		Ppif
Ctxn3	Celf2	Trhr2			Chmp1a	Lmln	1.14	Lmln	Lmln
Cubn	Celf3	Trib1			Chmp2b	Sap25	1.14
Cuedc1	Celf4	Trio			Chmp3	Spns3	1.14	Spns3	Spns3	Spns3		Spns3	Spns3
Cul2	Celsr1	Trmt112			Chmp4b	Gper1	1.14	Gper1	Gper1
Cul4b	Celsr2	Trp63			Chmp4c	Coro6	1.14						Coro6
Cux1	Cemip	Trpm1			Chmp6	Piwil4	1.14	Piwil4					Piwil4
Cuzd1	Cenpc1	Trpm6			Chmp7	Brsk2	1.14	Brsk2					Brsk2
Cwc15	Cenpe	Trpm8			Chn1	Cldn4	1.14						Cldn4
Cwc22	Cenpf	Trps1			Chn2	Hdc	1.14	Hdc
Cwc27	Cenph	Trub1			Chodl	Slc44a4	1.14		Slc44a4				Slc44a4
Cwh43	Cenpj	Tsc22d1			Chp1	Ppp1r13b	1.13						Ppp1r13b
Cx3cl1	Cenpn	Tshz1			Chpf	Acvr2b	1.13		Acvr2b
Cxadr	Cenpo	Tshz3			Chrac1	S100a3	1.13	S100a3	S100a3
Cxcl1	Cenpq	Tspan11			Chrd	Lrrc27	1.13		Lrrc27				Lrrc27
Cxcl12	Cenpt	Tspan17			Chrm3	Vsig10l	1.13
Cxcl14	Cenpu	Tspan2			Chrna1	Lamc3	1.13		Lamc3				Lamc3
Cxcl15	Cenpw	Tspan9			Chrna10	Adrb3	1.13						Adrb3
Cxcl16	Cep104	Ttc21b			Chrna2	Cdca4	1.12						Cdca4
Cxcl5	Cep112	Ttc23			Chrna9	Clmn	1.12	Clmn	Clmn				Clmn
Cxcr4	Cep120	Ttc39b			Chrne	Gcat	1.12	Gcat	Gcat				Gcat
Cxxc4	Cep126	Tubb2a			Chst1	Rogdi	1.12		Rogdi				Rogdi
Cxxc5	Cep128	Tubb2b			Chst11	Tmem251	1.12						Tmem251
Cyb561	Cep162	Tubb3			Chst12	Nrip2	1.12		Nrip2
Cyb561d1	Cep164	Twist2			Chst14	Fam131c	1.12	Fam131c	Fam131c
Cyb5a	Cep170	Txn2			Chst3	Eef1akmt4-ece2	1.12
Cyb5b	Cep19	Txndc5			Chst4	Dnase1l1	1.12
Cyb5r3	Cep250	Txnrd2			Chst5	Aldh5a1	1.12		Aldh5a1				Aldh5a1
Cycs	Cep290	Uaca			Chst7	Slfn3	1.12		Slfn3				Slfn3
Cyfip1	Cep295	Uap1			Chst8	Gm3696	1.12
Cyp11a1	Cep350	Ubap1			Chtf8	Serinc2	1.12		Serinc2				Serinc2
Cyp17a1	Cep57	Ubash3b			Chtop	Gpr179	1.12						Gpr179
Cyp1b1	Cep57l1	Ube2d2b			Ciao1	Spaca9	1.12
Cyp26a1	Cep63	Ube2v1			Cib1	Mir6934	1.12
Cyp26b1	Cep72	Ubl3			Cib2	Msmo1	1.11	Msmo1	Msmo1
Cyp26c1	Cep78	Ubn1			Cib3	Cd82	1.11	Cd82	Cd82				Cd82
Cyp2b10	Cep95	Ubqln4			Cib4	Msln	1.11						Msln
Cyp2b13	Cep97	Ubr2			Cidea	Ezh1	1.11	Ezh1	Ezh1				Ezh1
Cyp2c44	Cercam	Ubtd2			Cidec	Abhd11	1.11						Abhd11
Cyp2f2	Cerk	Ugcg			Ciita	Pex26	1.11	Pex26	Pex26	Pex26	Pex26		Pex26
Cyp2s1	Cers2	Umps			Cilp	Raet1d	1.11						Raet1d
Cyp2w1	Cers3	Unc45b			Cilp2	Cep97	1.11		Cep97				Cep97
Cyp39a1	Cers4	Unc5a			Cipc	Arxes2	1.11		Arxes2
Cyp4f18	Cers5	Urb2			Cit	Mb21d2	1.11		Mb21d2				Mb21d2
Cyp4v3	Ces2g	Usp12			Cited2	Bphl	1.11	Bphl	Bphl	Bphl	Bphl
Cyp51	Ces2h	Usp24			Cited4	Il22ra1	1.11						Il22ra1
Cyp7a1	Cetn2	Usp29			Ckap2l	Tmed6	1.11
Cyp7b1	Cetn3	Usp3			Ckap4	Trpc1	1.11						Trpc1
Cyp8b1	Cetn4	Usp46			Ckap5	Mir6363	1.11
Cypt4	Cfap126	Usp47			Cklf	Ephb2	1.11						Ephb2
Cyr61	Cfap20	Uvrag			Ckmt1	Vps37b	1.1	Vps37b	Vps37b				Vps37b
Cystm1	Cfap206	Uvssa			Clasp1	Thbs1	1.1	Thbs1	Thbs1	Thbs1	Thbs1		Thbs1
Cyth1	Cfap36	Vac14			Clasp2	Trim47	1.1
Cyth3	Cfap45	Vangl1			Clasrp	Kremen1	1.1	Kremen1	Kremen1
Cyth4	Cfap46	Vcan			Clca1	Taf4b	1.1	Taf4b					Taf4b
Cytl1	Cfap53	Vcl			Clca4a	Rin3	1.1	Rin3					Rin3
Cyyr1	Cfap54	Vdac3			Clcn1	Lamc2	1.1	Lamc2	Lamc2				Lamc2
D030056L22Rik	Cfap58	Vdr			Clcn2	Gpc4	1.1		Gpc4				Gpc4
D10Wsu102e	Cfap61	Vegfa			Clcn7	Cep72	1.1		Cep72
D130040H23Rik	Cfap74	Veph1			Cldn1	Zfp612	1.1		Zfp612				Zfp612
D130052B06Rik	Cfdp1	Vgll4			Cldn10	H2-Ke6	1.1
D17Wsu92e	Cfh	Vill			Cldn11	Trim12c	1.1		Trim12c
D430041D05Rik	Cfhr1	Vit			Cldn14	Rasip1	1.1
D430042O09Rik	Cfl1	Vldlr			Cldn16	9430018G01Rik	1.1
D5Ertd579e	Cflar	Vmn1r42			Cldn22	Chchd10	1.1						Chchd10
D630003M21Rik	Cftr	Vmn1r43			Cldn23	Dlec1	1.1						Dlec1
D630023F18Rik	Cggbp1	Vps13d			Cldn24	Mfsd4b4	1.1
D630045J12Rik	Cgn	Vps4a			Cldn3	9430083A17Rik	1.1
D6Ertd527e	Cgnl1	Vsnl1			Cldn34d	Plaur	1.09						Plaur
D7Ertd443e	Cgref1	Vtcn1			Cldn4	Dicer1	1.09	Dicer1					Dicer1
D930007J09Rik	Ch25h	Vwa5b1			Cldn5	P3h4	1.09						P3h4
Daam1	Chac1	Vwa8			Cldn6	Rin2	1.09	Rin2					Rin2
Daam2	Chaf1a	Wasf3			Cldn7	Ring1	1.09
Dab2	Chat	Wdr11			Cldn9	Usp2	1.09		Usp2				Usp2
Dab2ip	Chchd6	Wdr70			Clec11a	Clca3b	1.09
Dact1	Chd1	Wisp2			Clec14a	Fzd4	1.09	Fzd4					Fzd4
Dact2	Chd2	Wls			Clec16a	2210408F21Rik	1.09
Dad1	Chd3	Wnk2			Clec18a	Snora31	1.09
Dagla	Chd4	Wnt11			Clec2e	Olfr31	1.09
Daglb	Chd5	Wnt16			Clec2g	Sp7	1.09		Sp7
Dap	Chd6	Wnt2b			Clec3b	Klf11	1.08		Klf11				Klf11
Dapk1	Chd7	Wnt5a			Clec4a1	Sinhcaf	1.08
Dapk2	Chd8	Wnt5b			Clic4	Cd276	1.08	Cd276					Cd276
Dapl1	Chd9	Wwox			Clic5	Lrp4	1.08		Lrp4
Dapp1	Chdh	Wwp2			Clic6	Zc3h10	1.08		Zc3h10
Dars	Chek2	Xcl1			Clint1	Faap100	1.08		Faap100
Daw1	Cherp	Xpc			Clip4	Hdac11	1.08	Hdac11	Hdac11	Hdac11	Hdac11		Hdac11
Dbt	Chit1	Xylb			Clmn	Elmo3	1.08						Elmo3
Dbx1	Chka	Zadh2			Clmp	Casp14	1.08	Casp14
Dbx2	Chkb	Zap70			Cln5	D730045A05Rik	1.08
Dcaf12	Chl1	Zbtb10			Cln6	H2-Q8	1.08
Dcaf5	Chm	Zbtb16			Cln8	H2-Q6	1.08
Dcdc2a	Chml	Zbtb44			Clnk	Mir8107	1.08
Dcdc2c	Chmp1a	Zc3h3			Clns1a	Trim15	1.08						Trim15
Dchs1	Chmp4b	Zcchc14			Clock	Vmn2r57	1.08		Vmn2r57
Dclk1	Chmp6	Zcchc6			Clps	BC030499	1.08
Dclk2	Chn1	Zdhhc7			Clrn1	Lasp1	1.07		Lasp1				Lasp1
Dclk3	Chn2	Zeb1			Clrn3	Tle4	1.07	Tle4	Tle4	Tle4	Tle4		Tle4
Dclre1a	Chordc1	Zfand3			Clstn1	Klf5	1.07	Klf5	Klf5				Klf5
Dclre1b	Chp1	Zfhx3			Clstn2	Eml5	1.07		Eml5				Eml5
Dcn	Chp2	Zfp229			Clstn3	Lgals3bp	1.07	Lgals3bp	Lgals3bp				Lgals3bp
Dcp1b	Chpf	Zfp280d			Clu	Zfp57	1.07	Zfp57
Dcp2	Chrac1	Zfp281			Cmas	Fam102a	1.07	Fam102a					Fam102a
Dcps	Chrd	Zfp316			Cmbl	Pgap2	1.07
Dct	Chrdl1	Zfp366			Cmc1	Hist1h2bg	1.07		Hist1h2bg
Dctn1	Chrm1	Zfp36l1			Cmc2	Gm15091	1.07
Dctn6	Chrm2	Zfp36l2			Cmip	Tcp11l2	1.07						Tcp11l2
Dcun1d3	Chrm3	Zfp37			Cmklr1	4921536K21Rik	1.07						4921536K21Rik
Dcx	Chrm4	Zfp407			Cmss1	H2-Q7	1.07
Ddah1	Chrna1	Zfp438			Cmtm2a	H2-Q9	1.07
Ddc	Chrna2	Zfp469			Cmtm3	Gm15706	1.07
Ddhd1	Chrna7	Zfp507			Cmtm6	Dqx1	1.07
Ddit4l	Chrnd	Zfp558			Cmtm7	Appbp2os	1.07
Ddr2	Chrne	Zfp608			Cmtr2	Sult1c2	1.07	Sult1c2	Sult1c2
Ddx10	Chrng	Zfp618			Cndp1	Abhd16b	1.07
Ddx11	Chst1	Zfp637			Cndp2	Mill2	1.07		Mill2
Ddx19a	Chst11	Zfp697			Cnep1r1	Esyt3	1.07						Esyt3
Ddx20	Chst12	Zfp747			Cnfn	Tgif2	1.06
Ddx25	Chst13	Zfp750			Cnga1	Fopnl	1.06						Fopnl
Ddx39	Chst2	Zfp768			Cnga3	Pcdhb22	1.06						Pcdhb22
Ddx50	Chst3	Zfp810			Cngb1	Gm26705	1.06
Ddx52	Chst7	Zfp957			Cngb3	Krt77	1.06
Ddx60	Chst8	Zfpm1			Cnih3	Eif5	1.05		Eif5				Eif5
Deaf1	Chst9	Zfr			Cnksr1	Actg1	1.05	Actg1	Actg1				Actg1
Dedd2	Chsy3	Zmiz1			Cnnm1	Mir6935	1.05
Def6	Chtf18	Zmynd8			Cnnm2	Bcl7a	1.05	Bcl7a	Bcl7a	Bcl7a	Bcl7a
Defb30	Chtop	Znfx1			Cnot10	Stard10	1.05	Stard10
Defb42	Ciao1	Znhit6			Cnot11	Mir7001	1.05
Defb43	Cib2	Zranb2			Cnot2	Snord2	1.05
Defb47	Cic	Zrsr2			Cnot9	Plxdc1	1.05						Plxdc1
Defb48	Cidea	Zzz3			Cnp	S1pr4	1.05
Degs1	Cilp2				Cnr1	Arhgef1	1.04						Arhgef1
Dennd1b	Cipc				Cnr2	Dock9	1.04	Dock9	Dock9				Dock9
Dennd2a	Cisd2				Cntfr	Tmbim1	1.04
Dennd3	Cisd3				Cntn2	Guk1	1.04		Guk1
Dennd4a	Cit				Coa7	Sema4d	1.04	Sema4d	Sema4d				Sema4d
Dennd4c	Cited2				Cobl	Nuak2	1.04		Nuak2				Nuak2
Dennd5b	Ckap5				Cobll1	Aox1	1.04		Aox1				Aox1
Derl1	Cklf				Coch	Tmem71	1.04	Tmem71
Derl3	Ckm				Cog1	Gm8909	1.04
Des	Ckmt2				Cog6	Selenbp2	1.04		Selenbp2				Selenbp2
Desi2	Cks1b				Cog7	Lgmn	1.03	Lgmn	Lgmn				Lgmn
Deup1	Cks2				Col11a2	Gmpr	1.03	Gmpr	Gmpr	Gmpr	Gmpr		Gmpr
Dfna5	Clasp1				Col13a1	Arhgef39	1.03		Arhgef39
Dgcr6	Clca3a1				Col14a1	Zbtb42	1.03	Zbtb42					Zbtb42
Dgkd	Clcf1				Col17a1	LOC100861615	1.03
Dgkh	Clcn3				Col18a1	Fam131a	1.03						Fam131a
Dgki	Clcn6				Col1a1	Gm5105	1.03
Dgkk	Cldn1				Col22a1	Ip6k3	1.03	Ip6k3					Ip6k3
Dgkz	Cldn10				Col28a1	Klhl10	1.03
Dguok	Cldn12				Col2a1	Vps25	1.02
Dhdh	Cldn16				Col4a1	H2-D1	1.02		H2-D1				H2-D1
Dhrs2	Cldn17				Col4a2	Rap1gap	1.02		Rap1gap				Rap1gap
Dhrs3	Cldn2				Col4a3	Rtn2	1.02						Rtn2
Dhrs7	Cldn20				Col4a4	Creb3l3	1.02						Creb3l3
Dhrs7b	Cldn22				Col4a5	Mroh6	1.02
Dhrs9	Cldn23				Col4a6	Gm4925	1.02
Dhx15	Cldn34a				Col5a1	Shisal2b	1.02
Dhx40	Cldn34b1				Col5a2	Hsd17b1	1.02
Dhx9	Cldn34b2				Col6a4	Csrnp1	1.01		Csrnp1				Csrnp1
Diaph1	Cldn34b3				Col6a5	Plxnb1	1.01
Diaph2	Cldn34b4				Col6a6	Ubxn2a	1.01
Diaph3	Cldn34c4				Col8a1	Fam53b	1.01	Fam53b	Fam53b				Fam53b
Dicer1	Cldn34d				Colgalt1	Spata7	1.01						Spata7
Dio2	Cldn5				Colgalt2	D130020L05Rik	1.01
Dip2b	Cldn6				Commd10	Gm4371	1.01
Dip2c	Cldnd1				Commd2	Ddo	1.01
Diras1	Clec10a				Commd6	H2-Bl	1.01
Diras2	Clec11a				Commd7	Cxadr	1	Cxadr	Cxadr				Cxadr
Dirc2	Clec14a				Comp	1810013L24Rik	1	1810013L24Rik	1810013L24Rik	1810013L24Rik	1810013L24Rik		1810013L24Rik
Disc1	Clec16a				Comt	Tk1	1						Tk1
Dixdc1	Clec2d				Comtd1	Mllt6	1		Mllt6				Mllt6
Dkk2	Clec3a				Copb1	H2-L	1
Dkk3	Clec4f				Cops4	Tmtc4	1		Tmtc4
Dlc1	Clic1				Cops8	Pdlim2	1	Pdlim2					Pdlim2
Dleu7	Clic4				Copz2	Impact	1
Dlg1	Clic5				Coq7	Pnpo	1
Dlg2	Clic6				Coq8a	Cep112	1	Cep112	Cep112				Cep112
Dlg4	Clint1				Coq8b	Egf	1	Egf	Egf
Dlg5	Clip1				Coro1c	Hint2	1
Dlgap1	Clip4				Coro2a	Oaz3	1
Dlgap2	Clk3				Coro6	Mucl3	1
Dlgap4	Clk4				Cort	Slc2a2	1	Slc2a2	Slc2a2				Slc2a2
Dlgap5	Clmn				Cox10	Pkhd1l1	1
Dlk1	Cln8				Cox15	Tmem59l	1
Dlx2	Clnk				Cox18	Setbp1	-1	Setbp1	Setbp1
Dmbt1	Clns1a				Cox4i1	Zfp85	-1	Zfp85					Zfp85
Dmrt2	Clpb				Cox4i2	Nckap1l	-1	Nckap1l
Dmrt3	Clptm1				Cox6a1	Mir7041	-1
Dmrta1	Clrn3				Cox7a2l	Hcn3	-1	Hcn3					Hcn3
Dmtf1	Clstn1				Cox7c	Gm32229	-1
Dnaaf5	Clstn2				Cpa6	Cox19	-1.01		Cox19
Dnah10	Clstn3				Cpb2	Rbmx	-1.01
Dnah14	Clta				Cpe	Mmp19	-1.01	Mmp19					Mmp19
Dnah17	Cltc				Cpeb1	Stard5	-1.01	Stard5
Dnah2	Clu				Cpeb2	Tmem80	-1.01						Tmem80
Dnah3	Clvs1				Cpeb3	1700003M07Rik	-1.01
Dnah5	Cmah				Cpeb4	Sim2	-1.01	Sim2	Sim2				Sim2
Dnah6	Cmas				Cped1	Synpo2	-1.01	Synpo2	Synpo2
Dnah7b	Cmc1				Cplx2	Necab2	-1.01
Dnaic1	Cmc2				Cpm	Rtl9	-1.01
Dnaic2	Cmip				Cpn1	Slc1a2	-1.01	Slc1a2
Dnaja2	Cmklr1				Cpn2	Lhfp	-1.02	Lhfp	Lhfp
Dnajb11	Cmpk2				Cpne2	Cldn1	-1.02	Cldn1	Cldn1				Cldn1
Dnajb12	Cmss1				Cpne3	Mroh2a	-1.02
Dnajb2	Cmtm3				Cpne4	Ank2	-1.02	Ank2	Ank2	Ank2		Ank2	Ank2
Dnajb4	Cmtm6				Cpne5	Smim4	-1.02	Smim4	Smim4	Smim4	Smim4
Dnajb5	Cmtm7				Cpne6	Fam221a	-1.02		Fam221a
Dnajc11	Cmtm8				Cpne7	Raver2	-1.02						Raver2
Dnajc19	Cmtr2				Cpne8	1700013F07Rik	-1.02	1700013F07Rik	1700013F07Rik
Dnajc21	Cmya5				Cps1	Gm6377	-1.02	Gm6377	Gm6377
Dnajc24	Cnbd1				Cpsf4l	St5	-1.03	St5	St5
Dnajc28	Cnga2				Cpsf6	Satb2	-1.03	Satb2	Satb2				Satb2
Dnajc5b	Cnga3				Cpt1c	Armc9	-1.03	Armc9	Armc9	Armc9		Armc9
Dnase1l3	Cngb3				Cpvl	Ttc30b	-1.03		Ttc30b
Dnase2b	Cnih2				Crabp1	Fam13c	-1.03	Fam13c					Fam13c
Dnm2	Cnih3				Cracr2a	Myl9	-1.03	Myl9	Myl9				Myl9
Dnm3	Cnksr2				Cracr2b	Tmem154	-1.03	Tmem154	Tmem154				Tmem154
Dnmt3a	Cnksr3				Cradd	Nkapl	-1.03	Nkapl
Dnpep	Cnmd				Crb1	Serpina3n	-1.03						Serpina3n
Dntt	Cnn2				Crb2	Snx7	-1.04	Snx7	Snx7
Dnttip2	Cnn3				Crb3	Eid1	-1.04	Eid1	Eid1
Doc2b	Cnnm1				Creb3l1	Magee1	-1.04		Magee1
Dock1	Cnnm2				Creb3l2	Smpd1	-1.04	Smpd1
Dock3	Cnot11				Creb3l3	Spsb4	-1.04	Spsb4					Spsb4
Dock4	Cnot2				Creb5	Mlycd	-1.04	Mlycd	Mlycd	Mlycd	Mlycd		Mlycd
Dock5	Cnp				Crebbp	Lrfn3	-1.04						Lrfn3
Dock6	Cnppd1				Crebl2	Tigd5	-1.04
Dock7	Cnr1				Creg2	Dand5	-1.04		Dand5
Dock9	Cnst				Creld2	Cfap300	-1.04
Dok1	Cntd1				Crem	Rhov	-1.04		Rhov				Rhov
Dok4	Cntf				Crhbp	Cyp1a2	-1.04						Cyp1a2
Dot1l	Cntn3				Crhr1	Tbr1	-1.04
Dpf1	Cntn4				Crim1	Barx2	-1.04	Barx2	Barx2				Barx2
Dph3	Cntn5				Crip1	Olfr1259	-1.04
Dph5	Cntn6				Crip3	Zmiz1	-1.05	Zmiz1	Zmiz1	Zmiz1	Zmiz1		Zmiz1
Dph6	Cntnap1				Crispld2	Zfp874b	-1.05	Zfp874b
Dpp10	Cntnap2				Crlf2	0610009E02Rik	-1.05
Dppa5a	Cntnap3				Crnkl1	Csrp2	-1.05	Csrp2	Csrp2
Dpt	Cntnap4				Crocc	Cnksr3	-1.05	Cnksr3	Cnksr3	Cnksr3	Cnksr3
Dpy19l1	Cntnap5a				Crocc2	Dram1	-1.05	Dram1
Dpyd	Cntnap5b				Crot	Rhbdd1	-1.06	Rhbdd1	Rhbdd1	Rhbdd1	Rhbdd1
Dpysl3	Cntnap5c				Crtac1	Pxylp1	-1.06	Pxylp1	Pxylp1				Pxylp1
Dram1	Cntrl				Crtc1	Trim2	-1.06	Trim2	Trim2				Trim2
Drd3	Coa3				Crtc3	Pnkd	-1.06
Drd5	Coa7				Cry1	Tsku	-1.06		Tsku				Tsku
Drg2	Cobl				Cry2	Cxcl1	-1.06	Cxcl1	Cxcl1	Cxcl1	Cxcl1		Cxcl1
Drosha	Cog2				Cryaa	Amigo2	-1.06	Amigo2	Amigo2				Amigo2
Dscam	Cog3				Cryba2	Mertk	-1.06
Dscaml1	Cog6				Cryba4	Sspn	-1.06	Sspn	Sspn				Sspn
Dscr3	Cog7				Crybb1	Gm20219	-1.06
Dsel	Col10a1				Crybb3	Sgk3	-1.06						Sgk3
Dsn1	Col11a1				Crybg1	Trp53cor1	-1.06
Dst	Col12a1				Crybg2	Spp1	-1.07	Spp1	Spp1	Spp1	Spp1		Spp1
Dthd1	Col13a1				Crybg3	Rbpj	-1.07	Rbpj	Rbpj	Rbpj	Rbpj		Rbpj
Dtl	Col14a1				Crygn	Birc3	-1.07	Birc3	Birc3
Dtna	Col15a1				Cryl1	Extl2	-1.07	Extl2	Extl2
Dtnb	Col16a1				Cs	Iqsec2	-1.07	Iqsec2
Dtnbp1	Col18a1				Csad	Lurap1l	-1.07	Lurap1l	Lurap1l
Dtwd1	Col19a1				Csdc2	Onecut2	-1.07
Dtx4	Col1a1				Csf1r	Mir1901	-1.07
Duox2	Col1a2				Csf2	Prokr1	-1.07	Prokr1
Duoxa1	Col22a1				Csf2ra	Angpt2	-1.07	Angpt2	Angpt2	Angpt2	Angpt2		Angpt2
Duoxa2	Col24a1				Csf2rb	Gpr156	-1.07						Gpr156
Dupd1	Col25a1				Csf3	Hivep2	-1.08	Hivep2	Hivep2	Hivep2	Hivep2		Hivep2
Dusp1	Col26a1				Csf3r	Akr1c12	-1.08		Akr1c12				Akr1c12
Dusp10	Col27a1				Csgalnact2	C130083M11Rik	-1.08
Dusp14	Col3a1				Csk	Brat1	-1.08
Dusp26	Col4a1				Csl	Gng2	-1.08	Gng2					Gng2
Dusp27	Col4a2				Csmd2	Pcdhb20	-1.08
Dusp4	Col4a4				Csnk1a1	Sec1	-1.08	Sec1
Dusp5	Col4a5				Csnk1d	Kcnj4	-1.08						Kcnj4
Dusp6	Col4a6				Csnk1e	Rgs1	-1.08		Rgs1				Rgs1
Dusp7	Col5a1				Csnk1g1	Tprg	-1.08	Tprg	Tprg	Tprg	Tprg		Tprg
Dusp8	Col5a2				Csnk2a1	A330074K22Rik	-1.08
Dusp9	Col6a1				Csnk2a2	Dnaja4	-1.08						Dnaja4
Dut	Col6a2				Csnka2ip	Matn3	-1.08						Matn3
Dym	Col6a6				Cspg4	Csf1	-1.09	Csf1	Csf1	Csf1	Csf1
Dynap	Col7a1				Csrnp1	Rasa3	-1.09		Rasa3
Dync1h1	Col8a1				Csrnp3	Bnc2	-1.09	Bnc2	Bnc2				Bnc2
Dync1li1	Col8a2				Csrp1	9130008F23Rik	-1.09	9130008F23Rik
Dync1li2	Col9a1				Cst6	Ssc5d	-1.09	Ssc5d					Ssc5d
Dync2li1	Colec10				Cst7	Alas2	-1.09	Alas2
Dynlrb1	Colgalt1				Cstad	Ptgir	-1.09
Dynlrb2	Colgalt2				Cstb	Ecm2	-1.09	Ecm2
Dynlt1a	Commd2				Ctage5	Syp	-1.09
Dynlt1c	Commd6				Ctbp2	Nbdy	-1.1
Dyrk1a	Commd7				Ctcfl	Acox3	-1.1	Acox3	Acox3				Acox3
Dyrk2	Commd8				Ctdp1	Serp2	-1.1	Serp2	Serp2	Serp2	Serp2		Serp2
Dyrk3	Copb1				Ctdsp1	4931431C16Rik	-1.1
Dysf	Copg1				Ctdsp2	Dusp23	-1.1
Dytn	Copg2				Ctdspl	Mid1	-1.11		Mid1
Dzank1	Coprs				Ctf2	Irf1	-1.11	Irf1	Irf1				Irf1
Dzip1l	Cops5				Ctgf	Gm16907	-1.11
E030025P04Rik	Cops8				Cth	Nipa1	-1.11		Nipa1
E130114P18Rik	Copz1				Cthrc1	Nmb	-1.11
E130308A19Rik	Coq10a				Ctif	Pros1	-1.12		Pros1
E230025N22Rik	Coq2				Ctla2b	Wwox	-1.12	Wwox	Wwox	Wwox	Wwox
E2f2	Coq6				Ctla4	Myl6b	-1.12		Myl6b
E2f3	Coq8a				Ctnna1	Tmem241	-1.12	Tmem241	Tmem241	Tmem241	Tmem241		Tmem241
E2f6	Coq8b				Ctnna3	Naaladl1	-1.12						Naaladl1
E2f7	Corin				Ctnnb1	Mgst2	-1.12	Mgst2	Mgst2	Mgst2	Mgst2		Mgst2
Ebag9	Coro2b				Ctnnbip1	C920021L13Rik	-1.12
Ebf1	Cotl1				Ctnnbl1	Ntrk3	-1.12	Ntrk3	Ntrk3
Ebf2	Cox10				Ctnnd1	Slc44a2	-1.13	Slc44a2
Ece1	Cox11				Ctrb1	Nsd1	-1.13	Nsd1	Nsd1
Echdc3	Cox14				Ctrc	Ptprv	-1.13
Eci2	Cox15				Cts6	Plpp3	-1.13	Plpp3	Plpp3	Plpp3		Plpp3
Ecm1	Cox19				Cts8	Cmpk2	-1.13	Cmpk2	Cmpk2	Cmpk2	Cmpk2
Ecm2	Cox20				Ctsb	Apold1	-1.13	Apold1	Apold1				Apold1
Edar	Cox4i2				Ctsh	Nfix	-1.14	Nfix	Nfix
Edc4	Cox5a				Ctsl	Asb1	-1.14	Asb1	Asb1	Asb1	Asb1
Edem1	Cox7b2				Ctsz	E2f2	-1.14	E2f2
Edem3	Cox7c				Cttn	Ctsz	-1.14						Ctsz
Edn1	Cp				Ctu2	Fhl4	-1.14	Fhl4
Edn2	Cpa1				Cubn	Kcnab1	-1.14	Kcnab1
Ednra	Cpa2				Cuedc1	Ces1a	-1.14	Ces1a
Edrf1	Cpa4				Cul1	Inka2	-1.15
Eea1	Cpa5				Cutal	Ptprg	-1.15	Ptprg	Ptprg	Ptprg	Ptprg		Ptprg
Eed	Cpa6				Cutc	Qsox1	-1.15	Qsox1	Qsox1				Qsox1
Eef1a1	Cpeb2				Cux1	9230114K14Rik	-1.15
Eef1a2	Cpeb3				Cux2	Hey2	-1.15
Eef1akmt1	Cpeb4				Cwc15	Adgrf4	-1.15
Eef1akmt2	Cped1				Cwc27	Ak1	-1.16	Ak1
Eef1e1	Cplx1				Cxadr	Trp53i11	-1.16	Trp53i11	Trp53i11				Trp53i11
Eef2k	Cplx2				Cxcl1	Ngf	-1.16	Ngf	Ngf	Ngf	Ngf		Ngf
Eepd1	Cpm				Cxcl10	Ralgps2	-1.16	Ralgps2					Ralgps2
Efcab1	Cpn2				Cxcl14	Cacna1a	-1.16		Cacna1a				Cacna1a
Efcab11	Cpne1				Cxcl15	Morn2	-1.16	Morn2					Morn2
Efemp1	Cpne2				Cxcl17	Gm6787	-1.16
Efemp2	Cpne3				Cxcr1	Cacna1b	-1.16	Cacna1b	Cacna1b	Cacna1b	Cacna1b		Cacna1b
Efhc1	Cpne4				Cxcr2	Gnrh1	-1.16	Gnrh1					Gnrh1
Efl1	Cpne8				Cxcr4	1600023N17Rik	-1.16
Efna5	Cpped1				Cxcr5	Mtss1l	-1.17	Mtss1l	Mtss1l	Mtss1l		Mtss1l	Mtss1l
Efnb1	Cpq				Cxxc5	Rit1	-1.17
Efnb2	Cps1				Cyb561	Zfp354a	-1.17
Efr3b	Cpsf3				Cyb5r3	Zfp456	-1.17
Egf	Cpsf4l				Cyb5r4	Iqck	-1.17	Iqck	Iqck	Iqck	Iqck		Iqck
Egfem1	Cpsf6				Cyb5rl	Ankrd34a	-1.17						Ankrd34a
Egflam	Cpsf7				Cycs	Sh3pxd2b	-1.18	Sh3pxd2b	Sh3pxd2b	Sh3pxd2b	Sh3pxd2b		Sh3pxd2b
Egfr	Cpt1a				Cyfip2	Npr3	-1.18	Npr3	Npr3	Npr3	Npr3		Npr3
Egln1	Cpt1b				Cygb	Zfp874a	-1.18	Zfp874a
Egln3	Cpt1c				Cyld	AI429214	-1.18	AI429214	AI429214
Egr2	Cpt2				Cyp11a1	Gpsm3	-1.18
Egr3	Cptp				Cyp1a2	Espnl	-1.18	Espnl	Espnl
Ehbp1	Cpxcr1				Cyp1b1	Tat	-1.18
Ehd2	Cpxm2				Cyp20a1	Armcx6	-1.18
Ehf	Cpz				Cyp24a1	Farp1	-1.19	Farp1	Farp1	Farp1	Farp1		Farp1
Eid1	Cr2				Cyp26a1	Cfl2	-1.19	Cfl2					Cfl2
Eid2	Cradd				Cyp26b1	Maged2	-1.19		Maged2
Eif1	Cramp1l				Cyp27a1	Tent5c	-1.19
Eif1ax	Crat				Cyp2ab1	Ptgs1	-1.19	Ptgs1					Ptgs1
Eif2a	Crb1				Cyp2b10	Snx32	-1.19		Snx32
Eif2b2	Crb2				Cyp2c44	5830418P13Rik	-1.19
Eif2d	Crb3				Cyp2c70	Pcdhb21	-1.19
Eif3f	Crbn				Cyp2d22	Cox6a2	-1.19
Eif3h	Creb1				Cyp2d37-ps	Zfp12	-1.2	Zfp12	Zfp12
Eif3j2	Creb3				Cyp2d40	Cdon	-1.2	Cdon	Cdon	Cdon	Cdon		Cdon
Eif3l	Creb3l1				Cyp2d9	Ccdc116	-1.2	Ccdc116
Eif3m	Creb3l2				Cyp2s1	Pgam2	-1.2						Pgam2
Eif4e	Creb5				Cyp2t4	C1s2	-1.2	C1s2					C1s2
Eif4e3	Crebl2				Cyp3a59	Il23r	-1.2						Il23r
Eif4g2	Creg1				Cyp46a1	Adamts2	-1.2						Adamts2
Eif4g3	Creld1				Cyp4f16	Apol10b	-1.2		Apol10b
Elf5	Creld2				Cyp4f17	4930487H11Rik	-1.2
Elfn1	Crem				Cyp4f37	Trim63	-1.2						Trim63
Elfn2	Crh				Cyp4f39	Gm2115	-1.21
Elk3	Crhbp				Cyp4x1	Shf	-1.21		Shf				Shf
Ell2	Crhr1				Cyr61	Cdh17	-1.21	Cdh17	Cdh17	Cdh17	Cdh17		Cdh17
Elmo1	Crim1				Cys1	Dock3	-1.21	Dock3
Elmod1	Cript				Cysltr1	Fgf7	-1.21	Fgf7	Fgf7
Elmod3	Crisp2				Cysltr2	Sfxn4	-1.22	Sfxn4
Elmsan1	Crisp4				Cystm1	Sp100	-1.22
Elovl5	Crispld1				Cyth1	4732491K20Rik	-1.22
Elovl6	Crispld2				Cyth2	B3galt4	-1.22
Elp4	Crk				Cyth3	Papolb	-1.22
Emb	Crkl				Cytip	Magea1	-1.22
Emc4	Crlf1				D10Jhu81e	Pdrg1	-1.23
Emc8	Crlf2				D130040H23Rik	Arhgap28	-1.23	Arhgap28	Arhgap28				Arhgap28
Emcn	Crnkl1				D130043K22Rik	Maf	-1.23	Maf	Maf				Maf
Emg1	Crot				D130052B06Rik	Cdkl5	-1.23		Cdkl5
Emilin2	Crtac1				D16Ertd472e	Mrm2	-1.23	Mrm2	Mrm2	Mrm2	Mrm2
Eml4	Crtam				D17Wsu92e	Fcgrt	-1.23
Emp1	Crtc1				D330045A20Rik	Mir7014	-1.23
Emsy	Cry1				D3Ertd254e	Ctsk	-1.23	Ctsk	Ctsk
Emx1	Cry2				D430041D05Rik	Syde1	-1.24						Syde1
Emx2	Cryaa				D430042O09Rik	Il4ra	-1.24	Il4ra					Il4ra
En1	Cryab				D5Ertd579e	Ncald	-1.24	Ncald	Ncald				Ncald
En2	Cryba4				D630003M21Rik	Hecw2	-1.24	Hecw2	Hecw2	Hecw2		Hecw2
Enah	Crybb1				D630039A03Rik	Ism1	-1.24	Ism1	Ism1
Enc1	Crybb3				D630045J12Rik	Mpped2	-1.25	Mpped2					Mpped2
Engase	Crybg1				D6Ertd527e	Apln	-1.25	Apln	Apln				Apln
Enkur	Crybg3				D930048N14Rik	Bglap2	-1.25
Eno2	Crygf				Daam1	Ism2	-1.26						Ism2
Enoph1	Crygn				Dab2	Nmnat2	-1.26	Nmnat2	Nmnat2				Nmnat2
Enox1	Crygs				Dab2ip	1810034E14Rik	-1.26
Enpep	Cryz				Dact2	Gm15401	-1.27
Enpp5	Cs				Dad1	Zim3	-1.27
Enpp6	Cse1l				Dag1	Sec14l5	-1.27		Sec14l5				Sec14l5
Enthd1	Csf1				Dagla	Cd300c2	-1.27
Epb41l1	Csf2ra				Daglb	Cxcl11	-1.27
Epb41l2	Csf2rb				Dao	Ddr2	-1.28	Ddr2	Ddr2	Ddr2	Ddr2
Epb41l3	Csf2rb2				Dap	AI464131	-1.28	AI464131	AI464131
Epb41l4a	Csf3r				Dapk1	1700003E16Rik	-1.28	1700003E16Rik	1700003E16Rik	1700003E16Rik	1700003E16Rik
Epb41l5	Csgalnact1				Dapk2	Fam219aos	-1.28
Epc1	Csgalnact2				Dapl1	Panx1	-1.28	Panx1
Epg5	Csk				Dapp1	Hist1h1t	-1.28
Epha2	Csmd1				Dazap2	Aknad1	-1.28		Aknad1
Epha3	Csmd3				Dbh	Thbs3	-1.29	Thbs3	Thbs3	Thbs3	Thbs3
Epha4	Csn1s2a				Dbi	Aldh2	-1.29	Aldh2	Aldh2
Epha7	Csn1s2b				Dbx1	Wdpcp	-1.29	Wdpcp	Wdpcp
Epha8	Csnk1a1				Dcaf5	2310008N11Rik	-1.29
Ephb3	Csnk1d				Dcakd	Tnfrsf14	-1.29		Tnfrsf14				Tnfrsf14
Ephb4	Csnk1g3				Dcbld1	Ndrg2	-1.29
Ephb6	Csnka2ip				Dcbld2	Lin28b	-1.29
Ephx1	Cspp1				Dclk2	Cc2d2a	-1.3						Cc2d2a
Ephx2	Csrnp1				Dclk3	Sall2	-1.3	Sall2					Sall2
Ephx4	Csrp1				Dcn	Lrrc75b	-1.3	Lrrc75b
Epm2a	Csrp2				Dcp1a	Sqor	-1.3		Sqor				Sqor
Epn1	Cst10				Dcp2	Gprasp2	-1.3
Epn2	Cst3				Dcstamp	Rbp1	-1.3	Rbp1
Eprs	Cst7				Dct	Ttc28	-1.31
Eps15	Cstad				Dctd	Cxcl2	-1.31
Eps8	Cstf2t				Dctn6	Atp1b2	-1.31
Eps8l1	Ctag2				Dcun1d4	Gm12522	-1.31
Eps8l3	Ctbp2				Dcx	Dnaic2	-1.31	Dnaic2	Dnaic2				Dnaic2
Erbb4	Ctbs				Ddah1	A530013C23Rik	-1.31
Erbin	Ctc1				Ddb2	Twist2	-1.32	Twist2	Twist2	Twist2	Twist2		Twist2
Erc1	Ctcfl				Ddc	Gm6345	-1.32
Erc2	Ctdnep1				Ddhd1	Plac1	-1.32	Plac1
Ercc4	Ctdp1				Ddias	Gm12216	-1.32	Gm12216	Gm12216				Gm12216
Ercc6l2	Ctdsp1				Ddit4	Egln3	-1.33	Egln3	Egln3				Egln3
Erfe	Ctdsp2				Ddost	Fzd1	-1.33	Fzd1	Fzd1	Fzd1	Fzd1		Fzd1
Erg	Ctdspl				Ddr1	Rnf144b	-1.33		Rnf144b				Rnf144b
Ergic1	Ctf1				Ddx1	1700020L24Rik	-1.33	1700020L24Rik
Eri2	Ctgf				Ddx10	P2rx6	-1.33	P2rx6
Erich2	Cth				Ddx11	Sfrp4	-1.33
Erich3	Ctif				Ddx17	Tns1	-1.34	Tns1	Tns1	Tns1	Tns1		Tns1
Ermp1	Ctnna1				Ddx18	Dlk2	-1.34		Dlk2
Ern1	Ctnna2				Ddx27	Qprt	-1.34						Qprt
Ero1lb	Ctnna3				Ddx39	Klra6	-1.34
Erp27	Ctnnb1				Ddx47	Klra19	-1.34
Errfi1	Ctnnbip1				Ddx52	Ptgr1	-1.35
Erv3	Ctnnd1				Ddx54	Crabp2	-1.35	Crabp2
Esco1	Ctnnd2				Ddx6	Rhd	-1.35
Esd	Ctps				Deaf1	Rgma	-1.36	Rgma	Rgma	Rgma	Rgma		Rgma
Esf1	Ctr9				Dedd	Syt12	-1.36	Syt12	Syt12
Esm1	Ctrb1				Dedd2	Plek	-1.36	Plek	Plek	Plek		Plek
Espnl	Ctrc				Def6	H19	-1.36
Esr2	Cts7				Defb14	Tspan15	-1.37	Tspan15	Tspan15				Tspan15
Esrrg	Ctsb				Defb42	Zfp112	-1.37
Etaa1	Ctsc				Defb48	B230217O12Rik	-1.37
Etl4	Ctsj				Degs1	Sulf1	-1.37	Sulf1	Sulf1				Sulf1
Etnk1	Ctsk				Degs2	Tcf7l1	-1.38	Tcf7l1	Tcf7l1	Tcf7l1	Tcf7l1		Tcf7l1
Etnppl	Ctsl				Dennd1a	Tlr2	-1.38	Tlr2	Tlr2				Tlr2
Ets1	Ctsll3				Dennd1b	Mr1	-1.38
Ets2	Ctsm				Dennd1c	Ankrd55	-1.38	Ankrd55	Ankrd55	Ankrd55	Ankrd55	Ankrd55	Ankrd55
Etv4	Ctso				Dennd2a	Itga8	-1.38	Itga8	Itga8				Itga8
Etv5	Ctss				Dennd2d	S100a7a	-1.38		S100a7a				S100a7a
Etv6	Cttn				Dennd3	Myrip	-1.38	Myrip	Myrip				Myrip
Eva1a	Cttnbp2				Dennd4a	A330032B11Rik	-1.38
Eva1b	Cttnbp2nl				Dennd4c	Ndrg1	-1.39	Ndrg1	Ndrg1	Ndrg1	Ndrg1		Ndrg1
Eva1c	Ctxn1				Dennd5a	Pdgfc	-1.39	Pdgfc	Pdgfc
Evc	Cubn				Dennd5b	Neu3	-1.39		Neu3
Evc2	Cuedc1				Dennd6a	Slc2a6	-1.39		Slc2a6
Evi2	Cul1				Dennd6b	Efcab2	-1.39		Efcab2
Evi2a	Cul2				Depdc1b	Rnft2	-1.39
Evx1	Cul4b				Depdc5	Col9a3	-1.39
Exoc1	Cuta				Depdc7	Mturn	-1.39		Mturn				Mturn
Exoc4	Cutc				Deptor	Pax6	-1.39	Pax6
Exoc6	Cux1				Dera	Ifngr1	-1.4	Ifngr1	Ifngr1	Ifngr1	Ifngr1
Exoc6b	Cuzd1				Derl1	Eya1	-1.4	Eya1	Eya1				Eya1
Exosc10	Cwc15				Det1	2010111I01Rik	-1.4
Exosc4	Cwc22				Dexi	Zfp647	-1.4
Exosc9	Cwc27				Dffa	Prickle2	-1.4						Prickle2
Ext1	Cwh43				Dfna5	Itih4	-1.4	Itih4
Ext2	Cx3cl1				Dgat2	Zfp703	-1.41	Zfp703	Zfp703				Zfp703
Extl2	Cxadr				Dgcr2	Nos1	-1.41	Nos1					Nos1
Extl3	Cxcl1				Dgcr6	Serinc5	-1.42	Serinc5
Eya1	Cxcl12				Dgkd	Pcdhb19	-1.42
Eya2	Cxcl13				Dgke	Col20a1	-1.42
Eya4	Cxcl15				Dgkg	Pmp22	-1.43	Pmp22	Pmp22	Pmp22	Pmp22		Pmp22
Ezh1	Cxcl5				Dgki	Cth	-1.43	Cth	Cth	Cth	Cth		Cth
Ezr	Cxcr4				Dgkk	Sgtb	-1.43		Sgtb
F2r	Cxcr6				Dgkz	Ces2e	-1.43	Ces2e
F2rl1	Cxx1c				Dguok	Fbxl13	-1.43		Fbxl13				Fbxl13
F2rl3	Cxxc4				Dhcr24	Cp	-1.44	Cp	Cp	Cp	Cp
F3	Cyb5a				Dhdh	Zfp30	-1.44
F7	Cyb5b				Dhodh	C1rl	-1.44	C1rl	C1rl	C1rl	C1rl
Faap20	Cyb5d1				Dhrs1	Stmn4	-1.44	Stmn4					Stmn4
Fabp2	Cyb5d2				Dhrs2	Esrrg	-1.44	Esrrg	Esrrg	Esrrg	Esrrg		Esrrg
Fabp6	Cyb5r3				Dhrs4	Sort1	-1.45	Sort1
Fadd	Cyb5r4				Dhrs7	Ebf4	-1.45
Fads1	Cyba				Dhrs9	F830208F22Rik	-1.45
Fads2	Cybb				Dhx15	St3gal5	-1.46	St3gal5	St3gal5	St3gal5	St3gal5
Fads6	Cyc1				Dhx40	Mylip	-1.46	Mylip	Mylip	Mylip	Mylip		Mylip
Fah	Cyfip1				Dhx58	Fzd7	-1.46	Fzd7					Fzd7
Faim2	Cyhr1				Dhx8	Gm15417	-1.46
Fam102a	Cylc1				Diaph1	Npas4	-1.46	Npas4	Npas4	Npas4	Npas4
Fam102b	Cylc2				Diaph2	Prickle1	-1.46	Prickle1	Prickle1
Fam105a	Cyld				Diaph3	Cmtm8	-1.46	Cmtm8	Cmtm8
Fam107a	Cyp11a1				Dicer1	Piezo2	-1.46	Piezo2	Piezo2				Piezo2
Fam107b	Cyp1b1				Dido1	Syt11	-1.47	Syt11
Fam110a	Cyp24a1				Diexf	Arid5a	-1.47	Arid5a	Arid5a	Arid5a	Arid5a		Arid5a
Fam110b	Cyp26a1				Dio1	Dse	-1.47
Fam110c	Cyp26b1				Dio3	Hsd17b11	-1.47	Hsd17b11
Fam111a	Cyp26c1				Dip2a	Apela	-1.47	Apela
Fam114a2	Cyp2a12				Dip2b	Sema3d	-1.47		Sema3d				Sema3d
Fam117a	Cyp2a22				Dip2c	Pag1	-1.48	Pag1					Pag1
Fam120a	Cyp2ab1				Diras2	Cpeb3	-1.48	Cpeb3	Cpeb3				Cpeb3
Fam122b	Cyp2c55				Dis3	Rassf2	-1.48	Rassf2	Rassf2				Rassf2
Fam124a	Cyp2d26				Dis3l2	H2-M3	-1.48
Fam129a	Cyp2e1				Disp2	Snx20	-1.48	Snx20	Snx20				Snx20
Fam131c	Cyp2j11				Disp3	Trim62	-1.48	Trim62	Trim62				Trim62
Fam133b	Cyp2j12				Dkk2	Fn1	-1.49	Fn1	Fn1	Fn1	Fn1		Fn1
Fam135b	Cyp2j7				Dkkl1	Ccl20	-1.49	Ccl20	Ccl20	Ccl20		Ccl20
Fam13a	Cyp2j8				Dlat	4833418N02Rik	-1.49
Fam13b	Cyp2r1				Dld	Ltb4r1	-1.49
Fam13c	Cyp2w1				Dlec1	Gpr35	-1.49
Fam149a	Cyp39a1				Dlg1	Mylk3	-1.49	Mylk3	Mylk3	Mylk3	Mylk3
Fam155a	Cyp3a16				Dlg5	Trim46	-1.5		Trim46
Fam159a	Cyp3a41b				Dlgap1	Angptl8	-1.5	Angptl8	Angptl8
Fam160a1	Cyp3a59				Dlgap2	Fam219a	-1.51
Fam160b1	Cyp46a1				Dlgap4	Pcdhb18	-1.51
Fam168a	Cyp4a12a				Dll1	Dkk3	-1.52	Dkk3	Dkk3	Dkk3	Dkk3
Fam171a1	Cyp4b1				Dll4	Tgfbr3	-1.52	Tgfbr3	Tgfbr3	Tgfbr3	Tgfbr3		Tgfbr3
Fam172a	Cyp4x1				Dlx3	Rgs20	-1.52	Rgs20
Fam174a	Cyp51				Dlx4	Reck	-1.52						Reck
Fam174b	Cyp7b1				Dmap1	Gm5039	-1.52
Fam180a	Cypt1				Dmbx1	Gm15104	-1.52
Fam185a	Cypt15				Dmgdh	Efnb2	-1.53	Efnb2					Efnb2
Fam189a1	Cypt2				Dmkn	Cdc14a	-1.53	Cdc14a	Cdc14a	Cdc14a	Cdc14a
Fam189a2	Cyr61				Dmrt1	Itga2	-1.53	Itga2					Itga2
Fam196a	Cysltr2				Dmrt2	Ppm1h	-1.53	Ppm1h	Ppm1h
Fam198b	Cystm1				Dmrt3	Ecm1	-1.54	Ecm1	Ecm1	Ecm1	Ecm1
Fam19a3	Cyth1				Dmrta1	Sh3rf3	-1.54		Sh3rf3				Sh3rf3
Fam19a5	Cyth2				Dmrtb1	Tnfrsf9	-1.54	Tnfrsf9	Tnfrsf9				Tnfrsf9
Fam204a	Cyth3				Dmxl1	Ntn5	-1.54	Ntn5	Ntn5
Fam206a	Cyth4				Dnah1	1700010K23Rik	-1.54
Fam207a	Cyyr1				Dnah10	Sema3a	-1.55		Sema3a				Sema3a
Fam208a	D030056L22Rik				Dnah11	Ripk3	-1.55		Ripk3				Ripk3
Fam20b	D10Jhu81e				Dnah17	Mmp28	-1.56	Mmp28
Fam20c	D11Wsu47e				Dnah2	Gm10560	-1.56
Fam210a	D130040H23Rik				Dnah6	Nsun7	-1.56	Nsun7	Nsun7	Nsun7	Nsun7		Nsun7
Fam210b	D130043K22Rik				Dnah8	Anpep	-1.57	Anpep
Fam212b	D130052B06Rik				Dnaic1	Lrrc15	-1.58						Lrrc15
Fam213a	D17Wsu92e				Dnaic2	Dlx3	-1.58						Dlx3
Fam217b	D1Pas1				Dnaja2	Arrdc3	-1.59	Arrdc3	Arrdc3	Arrdc3	Arrdc3		Arrdc3
Fam220a	D2hgdh				Dnaja4	Chst1	-1.59	Chst1	Chst1				Chst1
Fam221b	D3Ertd254e				Dnajb12	Zfp354c	-1.59						Zfp354c
Fam222b	D3Ertd751e				Dnajb2	Cdh5	-1.59		Cdh5				Cdh5
Fam234a	D430041D05Rik				Dnajb4	Slit1	-1.59	Slit1	Slit1	Slit1	Slit1
Fam234b	D5Ertd579e				Dnajb6	Sp9	-1.59
Fam3c	D630036H23Rik				Dnajc11	Tenm4	-1.6	Tenm4	Tenm4
Fam43a	D6Ertd527e				Dnajc19	Rasl12	-1.6
Fam45a	D730048I06Rik				Dnajc22	Ms4a2	-1.61	Ms4a2	Ms4a2
Fam46a	D7Ertd443e				Dnajc24	A630001G21Rik	-1.61						A630001G21Rik
Fam46c	D8Ertd738e				Dnajc25	4930592A05Rik	-1.61
Fam49b	DXBay18				Dnajc28	Kif5a	-1.61						Kif5a
Fam50b	Daam1				Dnal1	Adra1b	-1.61	Adra1b	Adra1b
Fam53a	Dab1				Dnase1	Meis1	-1.61	Meis1	Meis1				Meis1
Fam53b	Dab2				Dnase1l3	Ppic	-1.62		Ppic
Fam60a	Dab2ip				Dner	Dgkh	-1.62	Dgkh
Fam69a	Dach1				Dnlz	Prtg	-1.62	Prtg	Prtg	Prtg	Prtg		Prtg
Fam69c	Dach2				Dnm1l	Tnfrsf18	-1.62
Fam71f1	Dact1				Dnm2	Gm35725	-1.62
Fam71f2	Dad1				Dnm3	Adgra2	-1.63	Adgra2	Adgra2
Fam76b	Dag1				Dnmbp	Speg	-1.63	Speg
Fam78a	Dagla				Dnmt3a	Amot	-1.63	Amot	Amot				Amot
Fam78b	Daglb				Dntt	Cables1	-1.63	Cables1	Cables1	Cables1	Cables1		Cables1
Fam81a	Dand5				Dnttip2	Zfp287	-1.63
Fam83a	Dap				Dock1	Zfp658	-1.63	Zfp658
Fam83c	Dap3				Dock4	Klra22	-1.63
Fam83f	Dapk1				Dock5	Brd3os	-1.64
Fam84a	Dapl1				Dock6	Plekha6	-1.64	Plekha6	Plekha6	Plekha6	Plekha6		Plekha6
Fam84b	Dars				Dock7	Daam2	-1.64	Daam2
Fam89a	Daw1				Dock8	Gm6634	-1.64
Fam92a	Daxx				Dock9	Nfkbie	-1.65	Nfkbie	Nfkbie
Fam92b	Dazap1				Dohh	Traf1	-1.65						Traf1
Fam98a	Dazl				Dok2	Myl4	-1.65	Myl4
Fancc	Dbf4				Dok4	Adam12	-1.65	Adam12	Adam12				Adam12
Fancf	Dbil5				Dok5	Jph2	-1.65	Jph2					Jph2
Fancg	Dbn1				Dok6	Naip7	-1.66
Far1	Dbndd1				Dok7	Ifitm10	-1.66	Ifitm10
Farp1	Dbnl				Dopey2	Mdga1	-1.66						Mdga1
[truncated: 6,645 more rows]

## Sheet: Annotated transcripts
Gene
Marc1
March1
Marc2
March2
March3
March4
March5
March6
March7
March8
March9
March10
March11
Sept1
Sept2
Sept3
Sept4
Sept5
Sept6
Sept7
Sept8
Sept9
Sept10
Sept11
Sept12
Sept14
544988
0610005C13Rik
0610009B22Rik
0610009E02Rik
0610009L18Rik
0610009O20Rik
0610010B08Rik
0610010F05Rik
0610010K14Rik
0610012G03Rik
0610030E20Rik
0610031O16Rik
0610037L13Rik
0610038B21Rik
0610039H22Rik
0610039K10Rik
0610040B10Rik
0610040F04Rik
0610040J01Rik
0610043K17Rik
1010001N08Rik
1110002J07Rik
1110002L01Rik
1110004E09Rik
1110004F10Rik
1110006O24Rik
1110008F13Rik
1110008L16Rik
1110008P14Rik
1110012L19Rik
1110015O18Rik
1110017D15Rik
1110019D14Rik
1110020A21Rik
1110025L11Rik
1110028F11Rik
1110028F18Rik
1110032A03Rik
1110032F04Rik
1110034G24Rik
1110036E04Rik
1110038B12Rik
1110038F14Rik
1110046J04Rik
1110051M20Rik
1110058D11Rik
1110059E24Rik
1110059G10Rik
1110065P20Rik
1190002N15Rik
1190005I06Rik
1190007I07Rik
1190028D05Rik
1300002E11Rik
1300017J02Rik
1500004A13Rik
1500009C09Rik
1500009L16Rik
1500011B03Rik
1500011K16Rik
1500012K07Rik
1500015A07Rik
1500015L24Rik
1500015O10Rik
1500026H17Rik
1600002D24Rik
1600002K03Rik
1600010M07Rik
1600012H06Rik
1600012P17Rik
1600014C10Rik
1600014C23Rik
1600015I10Rik
1600019K03Rik
1600020E01Rik
1600023N17Rik
1600025M17Rik
1600027J07Rik
1600029I14Rik
1600029O15Rik
1700001C02Rik
1700001C19Rik
1700001D01Rik
1700001F09Rik
1700001G01Rik
1700001G11Rik
1700001G17Rik
1700001J03Rik
1700001J11Rik
1700001K19Rik
1700001K23Rik
1700001L05Rik
1700001L19Rik
1700001O22Rik
1700001P01Rik
1700003C15Rik
1700003D09Rik
1700003E16Rik
1700003E24Rik
1700003F12Rik
1700003G13Rik
1700003G18Rik
1700003H04Rik
1700003I22Rik
1700003L19Rik
1700003M07Rik
1700003P14Rik
1700006A11Rik
1700006E09Rik
1700006F04Rik
1700006H21Rik
1700007F19Rik
1700007G11Rik
1700007J10Rik
1700007K13Rik
1700007L15Rik
1700007P06Rik
1700008C04Rik
1700008J07Rik
1700008K24Rik
1700008O03Rik
1700008P02Rik
1700009C05Rik
1700009J07Rik
1700009N14Rik
1700010B08Rik
1700010D01Rik
1700010H22Rik
1700010I02Rik
1700010I14Rik
1700010J16Rik
1700010K23Rik
1700011B04Rik
1700011C11Rik
1700011H14Rik
1700011I03Rik
1700011L22Rik
1700011M02Rik
1700012A03Rik
1700012B07Rik
1700012B09Rik
1700012C14Rik
1700012D01Rik
1700012D14Rik
1700012D16Rik
1700012H19Rik
1700012I11Rik
1700012P22Rik
1700013D24Rik
1700013F07Rik
1700013G24Rik
1700013H16Rik
1700015F17Rik
1700015G11Rik
1700016C15Rik
1700016D06Rik
1700016G22Rik
1700016H13Rik
1700016K05Rik
1700016K19Rik
1700016L04Rik
1700016L21Rik
1700016P04Rik
1700017B05Rik
1700017D01Rik
1700017G19Rik
1700017J07Rik
1700017L05Rik
1700017N19Rik
1700018A04Rik
1700018B08Rik
1700018B24Rik
1700018F24Rik
1700018G05Rik
1700018L02Rik
1700019A02Rik
1700019C18Rik
1700019D03Rik
1700019E08Rik
1700019G24Rik
1700019M22Rik
1700019N19Rik
1700019P21Rik
1700020A23Rik
1700020D05Rik
1700020D14Rik
1700020G17Rik
1700020I14Rik
1700020L24Rik
1700020M21Rik
1700020N01Rik
1700020N15Rik
1700020N18Rik
1700021F05Rik
1700021F07Rik
1700021N21Rik
1700022A21Rik
1700022A22Rik
1700022E09Rik
1700022H01Rik
1700022H16Rik
1700022I11Rik
1700023C21Rik
1700023D09Rik
1700023F02Rik
1700023F06Rik
1700024B18Rik
1700024F13Rik
1700024G13Rik
1700024I08Rik
1700024N05Rik
1700024P04Rik
1700025B11Rik
1700025C18Rik
1700025F22Rik
1700025F24Rik
1700025G04Rik
1700025J12Rik
1700025K24Rik
1700025M24Rik
1700025N23Rik
1700026D11Rik
1700026F02Rik
1700026J14Rik
1700027A15Rik
1700027F06Rik
1700027F09Rik
1700027H10Rik
1700027I24Rik
1700027J07Rik
1700028B04Rik
1700028D13Rik
1700028E10Rik
1700028I16Rik
1700028J19Rik
1700028K03Rik
1700028M03Rik
1700028P14Rik
1700028P15Rik
1700029B22Rik
1700029F12Rik
1700029H14Rik
1700029I15Rik
1700029J03Rik
1700029J07Rik
1700029M20Rik
1700029N11Rik
1700029P11Rik
1700030A11Rik
1700030C10Rik
1700030F04Rik
1700030F18Rik
1700030J22Rik
1700030K09Rik
1700030L20Rik
1700030M09Rik
1700030N03Rik
1700030O20Rik
1700031A10Rik
1700031F05Rik
1700031L13Rik
1700031M16Rik
1700031P21Rik
1700034E13Rik
1700034G24Rik
1700034H15Rik
1700034I23Rik
1700034J05Rik
1700034K08Rik
1700034P13Rik
1700036G14Rik
1700037C18Rik
1700037H04Rik
1700039E22Rik
1700039M10Rik
1700040D17Rik
1700041A01Rik
1700041B01Rik
1700041C23Rik
1700041M19Rik
1700042G07Rik
1700042G15Rik
1700042O10Rik
1700044C05Rik
1700044K03Rik
1700045H11Rik
1700046C09Rik
1700047A11Rik
1700047E10Rik
1700047G03Rik
1700047I17Rik2
1700047L14Rik
1700047M11Rik
1700048M11Rik
1700048O20Rik
1700049E15Rik
1700049E22Rik
1700049L16Rik
1700051A21Rik
1700052I22Rik
1700052K11Rik
1700054A03Rik
1700054K19Rik
1700054M17Rik
1700055C04Rik
1700056E22Rik
1700057G04Rik
1700057H15Rik
1700057H21Rik
1700060C16Rik
1700060C20Rik
1700061F12Rik
1700061G19Rik
1700061I17Rik
1700061J23Rik
1700061N14Rik
1700063A18Rik
1700063D05Rik
1700063O14Rik
1700064J06Rik
1700064M15Rik
1700065D16Rik
1700065I16Rik
1700065J11Rik
1700065J18Rik
1700065L07Rik
1700065O20Rik
1700066B17Rik
1700066B19Rik
1700066J03Rik
1700066M21Rik
1700066N21Rik
1700066O22Rik
1700067G17Rik
1700067K01Rik
1700067P10Rik
1700069L16Rik
1700069P05Rik
1700071K01Rik
1700071M16Rik
1700072B07Rik
1700072I22Rik
1700072O05Rik
1700073E17Rik
1700074H08Rik
1700074P13Rik
1700080E11Rik
1700080N15Rik
1700080O16Rik
1700081H04Rik
1700083H02Rik
1700084D21Rik
1700084E18Rik
1700084F23Rik
1700084J12Rik
1700084M14Rik
1700085C21Rik
1700086L19Rik
1700086O06Rik
1700088E04Rik
1700091H14Rik
1700092C02Rik
1700092C10Rik
1700092E19Rik
1700092K14Rik
1700092M07Rik
1700093K21Rik
1700094D03Rik
1700094J05Rik
1700094M24Rik
1700095A21Rik
1700095B10Rik
1700095J03Rik
1700095J12Rik
1700096J18Rik
1700096K18Rik
1700096P03Rik
1700097N02Rik
1700099I09Rik
1700100I10Rik
1700100L14Rik
1700101I11Rik
1700101O22Rik
1700102H20Rik
1700102P08Rik
1700104L18Rik
1700105P06Rik
1700108F19Rik
1700108J01Rik
1700109G14Rik
1700109G15Rik
1700109H08Rik
1700109I08Rik
1700109K24Rik
1700110C19Rik
1700110I01Rik
1700110I07Rik
1700110K17Rik
1700111N16Rik
1700112H15Rik
1700112J05Rik
1700112J16Rik
1700113A16Rik
1700113B09Rik
1700113H08Rik
1700116B05Rik
1700119H24Rik
1700120C14Rik
1700120E14Rik
1700120G07Rik
1700120K04Rik
1700121L16Rik
1700121N20Rik
1700122C19Rik
1700122H20Rik
1700122O11Rik
1700123J17Rik
1700123K08Rik
1700123L14Rik
1700123M08Rik
1700123O12Rik
1700123O20Rik
1700123O21Rik
1700124L16Rik
1700125G02Rik
1700125G22Rik
1700125H03Rik
1700125H20Rik
1700126H18Rik
1700128A07Rik
1700128F08Rik
1700129C05Rik
1810006J02Rik
1810007C17Rik
1810007D17Rik
1810008I18Rik
1810009A15Rik
1810009J06Rik
1810010D01Rik
1810010H24Rik
1810011H11Rik
1810012K16Rik
1810013A23Rik
1810013L24Rik
1810014B01Rik
1810018F18Rik
1810019D21Rik
1810020O05Rik
1810021B22Rik
1810022K09Rik
1810024B03Rik
1810030O07Rik
1810032O08Rik
1810034E14Rik
1810037I17Rik
1810041H14Rik
1810041L15Rik
1810043G02Rik
1810044D09Rik
1810046K07Rik
1810053B23Rik
1810055G02Rik
1810058I24Rik
1810062G17Rik
1810062O18Rik
1810063I02Rik
1810064F22Rik
1810065E05Rik
2010001A14Rik
2010003K11Rik
2010005H15Rik
2010009K17Rik
2010010A06Rik
2010016I18Rik
2010106C02Rik
2010106E10Rik
2010107E04Rik
2010109A12Rik
2010109I03Rik
2010111I01Rik
2010204K13Rik
2010300C02Rik
2010308F09Rik
2010310C07Rik
2010315B03Rik
2010320M18Rik
2200002D01Rik
2200002J24Rik
2210010C04Rik
2210011C24Rik
2210016F16Rik
2210016L21Rik
2210039B01Rik
2210404E10Rik
2210406O10Rik
2210407C18Rik
2210408F21Rik
2210408I21Rik
2210409D07Rik
2210409E12Rik
2210414B05Rik
2210416O15Rik
2210417A02Rik
2210418O10Rik
2210420H20Rik
2300002M23Rik
2300003K06Rik
2300009A05Rik
2310001H17Rik
2310001K24Rik
2310002D06Rik
2310002F09Rik
2310002L09Rik
2310003N18Rik
2310005A03Rik
2310005E17Rik
2310007B03Rik
2310008N11Rik
2310009A05Rik
2310009B15Rik
2310010J17Rik
2310011J03Rik
2310015A10Rik
2310015D24Rik
2310016D03Rik
2310020H05Rik
2310022A10Rik
2310022B05Rik
2310030A07Rik
2310030G06Rik
2310033P09Rik
2310034C09Rik
2310034G01Rik
2310034O05Rik
2310035C23Rik
2310039H08Rik
2310039L15Rik
2310040G24Rik
2310043L19Rik
2310043M15Rik
2310043O21Rik
2310050C09Rik
2310057J18Rik
2310057M21Rik
2310057N15Rik
2310061I04Rik
2310061N02Rik
2310065F04Rik
2310068J16Rik
2310069B03Rik
2310069G16Rik
2310075C17Rik
2310079G19Rik
2310081J21Rik
2400006E01Rik
2410002F23Rik
2410003L11Rik
2410004B18Rik
2410004I01Rik
2410004P03Rik
2410006H16Rik
2410012E07Rik
2410015M20Rik
2410017I17Rik
2410018L13Rik
2410021H03Rik
2410022M11Rik
2410089E03Rik
2410124H12Rik
2410131K14Rik
2410137M14Rik
2410141K09Rik
2500002B13Rik
2500004C02Rik
2510002D24Rik
2510003B16Rik
2510009E07Rik
2510039O18Rik
2610001J05Rik
2610002M06Rik
2610005L07Rik
2610008E11Rik
2610016A17Rik
2610020C07Rik
2610027K06Rik
2610028E06Rik
2610028H24Rik
2610035D17Rik
2610035F20Rik
2610037D02Rik
2610042L04Rik
2610044O15Rik8
2610203C22Rik
2610206C17Rik
2610301B20Rik
2610306M01Rik
2610307P16Rik
2610316D01Rik
2610318N02Rik
2610507B11Rik
2610507I01Rik
2610524H06Rik
2610528A11Rik
2610528J11Rik
2700012I20Rik
2700038G22Rik
2700046A07Rik
2700046G09Rik
2700049A03Rik
2700054A10Rik
2700062C07Rik
2700069I18Rik
2700070H01Rik
2700081O15Rik
2700089I24Rik
2700097O09Rik
2700099C18Rik
2810001G20Rik
2810002D19Rik
2810004N23Rik
2810006K23Rik
2810013P06Rik
2810021J22Rik
2810025M15Rik
2810029C07Rik
2810032G03Rik
2810047C21Rik1
2810049E08Rik
2810403A07Rik
2810403D21Rik
2810404M03Rik
2810405F15Rik
2810408A11Rik
2810408I11Rik
2810410L24Rik
2810414N06Rik
2810429I04Rik
2810433D01Rik
2810442N19Rik
2810454H06Rik
2810459M11Rik
2810468N07Rik
2810471M01Rik
2810474O19Rik
2900005J15Rik
2900009J06Rik
2900011O08Rik
2900026A02Rik
2900040C04Rik
2900041M22Rik
2900052L18Rik
2900052N01Rik
2900055J20Rik
2900057B20Rik
2900060B14Rik
2900076A07Rik
2900079G21Rik
2900092C05Rik
2900092D14Rik
2900097C17Rik
3000002C10Rik
3010001F23Rik
3010003L21Rik
3100003L05Rik
3110002H16Rik
3110009E18Rik
3110009F21Rik
3110015C05Rik
3110021A11Rik
3110035E14Rik
3110039I08Rik
3110039M20Rik
3110040N11Rik
3110043O21Rik
3110045C21Rik
3110056K07Rik
3110062M04Rik
3110070M22Rik
3110079O15Rik
3110082I17Rik
3110082J24Rik
3110099E03Rik
3200001D21Rik
3300002A11Rik
3300002I08Rik
3300002P13Rik
3300005D01Rik
3425401B19Rik
3632451O06Rik
3632454L22Rik
3830403N18Rik
3830406C13Rik
3830408C21Rik
3830417A13Rik
3830432H09Rik
3930402G23Rik
4430402I18Rik
4631405J19Rik
4632404H12Rik
4632415L05Rik
4632427E13Rik
4632428C04Rik
4731419I09Rik
4732414G09Rik
4732416N19Rik
4732471J01Rik
4732490B19Rik
4732491K20Rik
4831407H17Rik
4831440E17Rik
4833411C07Rik
4833412C05Rik
4833415N18Rik
4833417C18Rik
4833418N02Rik
4833419F23Rik
4833420G17Rik
4833422C13Rik
4833422M21Rik
4833423E24Rik
4833427F10Rik
4833427G06Rik
4833428L15Rik
4833438C02Rik
4833439L19Rik
4921501E09Rik
4921504A21Rik
4921504E06Rik
4921507G05Rik
4921507P07Rik
4921508D12Rik
4921509C19Rik
4921509O07Rik
4921511C04Rik
4921511C10Rik
4921511C20Rik
4921511I17Rik
4921511M17Rik
4921513D11Rik
4921513H07Rik
4921513I03Rik
4921515E04Rik
4921517D22Rik
4921518K17Rik
4921524J17Rik
4921524L21Rik
4921525O09Rik
4921529L05Rik
4921530L21Rik
4921531C22Rik
4921531P14Rik
4921533I20Rik
4921534H16Rik
4921536K21Rik
4921539E11Rik
4922502D21Rik
4922502H24Rik
4922502N22Rik
4930401C15Rik
4930401O10Rik
4930401O12Rik
4930402F06Rik
4930402F11Rik
4930402H24Rik
4930402K13Rik
4930404A05Rik
4930404H11Rik
4930404I05Rik
4930404N11Rik
4930405A10Rik
4930405A21Rik
4930405D11Rik
4930405J17Rik
4930405L22Rik
4930405O22Rik
4930406D18Rik
4930407G08Rik
4930407I10Rik
4930407I19Rik
4930412B13Rik
4930412C18Rik
4930412O13Rik
4930413E15Rik
4930413F20Rik
4930413G21Rik
4930413M19Rik
4930414N06Rik
4930415L06Rik
4930415O20Rik
4930417O13Rik
4930417O22Rik
4930419G24Rik
4930422M22Rik
4930423M02Rik
4930425K10Rik
4930425L21Rik
4930425O10Rik
4930426D05Rik
4930426L09Rik
4930428D20Rik
4930428E07Rik
4930428G15Rik
4930428O21Rik
4930429B21Rik
4930429D17Rik
4930429F11Rik
4930429F24Rik
4930429H19Rik
4930430A15Rik
4930430F08Rik
4930430F21Rik
4930430J02Rik
4930431F12Rik
4930431P03Rik
4930432E11Rik
4930432J09Rik
4930432K21Rik
4930432M17Rik
4930433B08Rik
4930433I11Rik
4930433N12Rik
4930434J06Rik
4930435E12Rik
4930438E09Rik
4930440C22Rik
4930440I19Rik
4930441H08Rik
4930441J16Rik
4930442J19Rik
4930442L01Rik
4930443O20Rik
4930444F02Rik
4930444G20Rik
4930444M15Rik
4930444P10Rik
4930445N18Rik
4930447A16Rik
4930447C04Rik
4930447F24Rik
4930447J18Rik
4930447K03Rik
4930447M23Rik
4930447N08Rik
4930448C13Rik
4930448F12Rik
4930448H16Rik
4930448I06Rik
4930448I18Rik
4930448K20Rik
4930449A18Rik
4930449E01Rik
4930449E18Rik
4930449I24Rik
4930451G09Rik
4930451I11Rik
4930452A19Rik
4930452B06Rik
4930452G13Rik
4930452N14Rik
4930453H23Rik
4930453L07Rik
4930453N24Rik
4930455B14Rik
4930455C13Rik
4930455D15Rik
4930455F16Rik
4930455G09Rik
4930455H04Rik
4930455J16Rik
4930456L15Rik
4930459C07Rik
4930459L07Rik
4930461G14Rik
4930463O16Rik
4930465K10Rik
4930465M20Rik
4930467D21Rik
4930467E23Rik
4930467J12Rik
4930467K11Rik
4930470H14Rik
4930470O06Rik
4930470P17Rik
4930471C04Rik
4930471G03Rik
4930471L23Rik
4930471M09Rik
4930473A02Rik
4930473O22Rik
4930474G06Rik
4930474H20Rik
4930474M22Rik
4930474N05Rik
4930474N09Rik
4930477N07Rik
4930478L05Rik
4930478P22Rik
4930479D17Rik
4930480E11Rik
4930480G23Rik
4930480K15Rik
4930480K23Rik
4930480M12Rik
4930481A15Rik
4930482G09Rik
4930483J18Rik
4930483K19Rik
4930483O08Rik
4930484H19Rik
4930486F22Rik
4930486I03Rik
4930486L24Rik
4930487D11Rik
4930487H11Rik
4930488B22Rik
4930488L21Rik
4930500F04Rik
4930500L23Rik
4930502A04Rik
4930502E09Rik
4930502E18Rik
4930503B20Rik
4930503E14Rik
4930503E24Rik
4930503F20Rik
4930503H13Rik
4930503L19Rik
4930503O07Rik
4930504C09Rik
4930504O13Rik
4930505A04Rik
4930505G20Rik
4930505K13Rik
4930505K14Rik
4930506A18Rik
4930506C21Rik
4930507D05Rik
4930507D10Rik
4930509E16Rik
4930509J09Rik
4930509K18Rik
4930511A02Rik
4930511A08Rik
4930511E03Rik
4930511M06Rik
4930512B01Rik
4930512J16Rik
4930512M02Rik
4930513D17Rik
4930513N10Rik
4930513O06Rik
4930515B02Rik
4930515G01Rik
4930515G16Rik
4930515L03Rik
4930515L19Rik
4930517E11Rik
4930517M08Rik
4930518J21Rik
4930518P08Rik
4930519D14Rik
4930519F16Rik
4930519F24Rik
4930519G04Rik
4930519H02Rik
4930519K11Rik
4930520O04Rik
4930520P13Rik
4930521E06Rik
4930521O11Rik
4930522H14Rik
4930522O17Rik
4930523C07Rik
4930523O13Rik
4930524B15Rik
4930524B17Rik
4930524C18Rik
4930524N10Rik
4930524O05Rik
4930524O08Rik
4930525C09Rik
4930525D18Rik
4930525G20Rik
4930526H09Rik
4930526I15Rik
4930526L06Rik
4930527F14Rik
4930527G23Rik
4930528A17Rik
4930528D03Rik
4930528G23Rik
4930528H21Rik
4930528P14Rik
4930529C04Rik
4930529K09Rik
4930529L06Rik
4930529M08Rik
4930529N20Rik
4930532I03Rik
4930532M18Rik
4930533B01Rik
4930533N22Rik
4930533P14Rik
4930539C22Rik
4930539E08Rik
4930539J05Rik
4930539M17Rik
4930539N22Rik
4930540M03Rik
4930542C21Rik
4930542D17Rik
4930543E12Rik
4930543N07Rik
4930544D05Rik
4930544G11Rik
4930544M13Rik
4930545E07Rik
4930545H06Rik
4930545L23Rik
4930546C10Rik
4930546K05Rik
4930547E08Rik
4930547E14Rik
4930548G14Rik
4930548H24Rik
4930548J01Rik
4930548K13Rik
4930549C15Rik
4930549G23Rik
4930550C14Rik
4930550C17Rik
4930550L24Rik
4930552N02Rik
4930552P12Rik
4930553C11Rik
4930553E22Rik
4930554C24Rik
4930554G24Rik
4930554H23Rik
4930554I06Rik
4930555B11Rik
4930555B12Rik
4930555G01Rik
4930555G21Rik
4930555K05Rik
4930556C24Rik
4930556G01Rik
4930556J02Rik
4930556L07Rik
4930556M19Rik
4930556N09Rik
4930556N13Rik
4930557F10Rik
4930557J02Rik
4930557K07Rik
4930558C23Rik
4930558F17Rik
4930558G05Rik
4930558J18Rik
4930558K02Rik
4930559C10Rik
4930562C15Rik
4930562F07Rik
4930563D23Rik
4930563E18Rik
4930563E22Rik
4930563F08Rik
4930563H07Rik
4930563M20Rik
4930563M21Rik
4930564C03Rik
4930564D02Rik
4930565D16Rik
4930565N06Rik
4930567H12Rik
4930567H17Rik
4930567J20Rik
4930567K12Rik
4930567K20Rik
4930568D16Rik
4930568E12Rik
4930568G15Rik
4930570G19Rik
4930571K23Rik
4930571O06Rik
4930572K03Rik
4930572O03Rik
4930572O13Rik
4930573O16Rik
4930577N17Rik
4930578C19Rik
4930578E11Rik
4930578G10Rik
4930578I06Rik
4930578M01Rik
4930578N18Rik
4930579F01Rik
4930579G18Rik
4930579G24Rik
4930579H20Rik
4930579J19Rik
4930579K19Rik
4930579P08Rik
4930581F22Rik
4930583I09Rik
4930583K01Rik
4930583P06Rik
4930584F24Rik
4930586N03Rik
4930587E11Rik
4930590A17Rik
4930590J08Rik
4930590L20Rik
4930591A17Rik
4930591E09Rik
4930592A05Rik
4930592C13Rik
4930592I03Rik
4930593A02Rik
4930593C16Rik
4930594C11Rik
4930594O21Rik
4930595D18Rik
4930595M18Rik
4930596D02Rik
4930596I21Rik
4930597A21Rik
4930597G03Rik
4930598F16Rik
4930599N23Rik
4931402G19Rik
4931403E22Rik
4931403G20Rik
4931406B18Rik
4931406C07Rik
4931406H21Rik
4931406P16Rik
4931408C20Rik
4931408D14Rik
4931409K22Rik
4931414P19Rik
4931417E11Rik
4931419H13Rik
4931420L22Rik
4931423N10Rik
4931428F04Rik
4931428L18Rik
4931429L15Rik
4931429P17Rik
4931430N09Rik
4931431B13Rik
4931431C16Rik
4931440F15Rik
4931440J10Rik
4931440P22Rik
4932411N23Rik
4932412D23Rik
4932413F04Rik
4932414J04Rik
4932414N04Rik
4932415M13Rik
4932416H05Rik
4932429P05Rik
4932435O22Rik
4932438A13Rik
4932438H23Rik
4932441J04Rik
4932443I19Rik
4932702P03Rik
4933400A11Rik
4933400B14Rik
4933400C23Rik
4933400F21Rik
4933400L20Rik
4933401B06Rik
4933401D09Rik
4933401H06Rik
4933402C06Rik
4933402D24Rik
4933402E13Rik
4933402J07Rik
4933402J10Rik
4933402J15Rik
4933402N03Rik
4933402N22Rik
4933403O08Rik
4933404G15Rik
4933404K08Rik
4933404K13Rik
4933404O12Rik
4933405D12Rik
4933405E24Rik
4933405L10Rik
4933405O20Rik
4933406C10Rik
4933406D12Rik
4933406F09Rik
4933406G16Rik
4933406I18Rik
4933406J09Rik
4933406J10Rik
4933406K04Rik
4933406M09Rik
4933407E24Rik
4933407G14Rik
4933407I05Rik
4933407K13Rik
4933407L21Rik
4933408B17Rik
4933408J17Rik
4933408N05Rik
4933409F18Rik
4933409G03Rik
4933409K07Rik
4933411E08Rik
4933411G06Rik
4933411K16Rik
4933412E12Rik
4933412E24Rik
4933412O06Rik
4933413J09Rik
4933413L06Rik
4933415F23Rik
4933416C03Rik
4933416E03Rik
4933416I08Rik
4933416M06Rik
4933416M07Rik
4933416O17Rik
4933417A18Rik
4933417D19Rik
4933417E11Rik
4933417G07Rik
4933417O13Rik
4933421I07Rik
4933421O10Rik
4933422A05Rik
4933424G05Rik
4933424G06Rik
4933424L21Rik
4933425B07Rik
4933425L06Rik
4933427D06Rik
4933427D14Rik
4933427E11Rik
4933427E13Rik
4933427I22Rik
4933428C19Rik
4933428G20Rik
4933429K18Rik
4933429O19Rik
4933430H16Rik
4933430I17Rik
4933430M04Rik
4933430N04Rik
4933431E20Rik
4933431G14Rik
4933432G23Rik
4933432I03Rik
4933432I09Rik
4933432K03Rik
4933433F19Rik
4933433G08Rik
4933433G15Rik
4933433G19Rik
4933433H22Rik
4933434E20Rik
4933436E23Rik
4933436H12Rik
4933436I01Rik
4933438B17Rik
4933438K21Rik
4933439C10Rik
4933439K11Rik
4933440J02Rik
4933440M02Rik
5031410I06Rik
5031425E22Rik
5031425F14Rik
5031426D15Rik
5031434C07Rik
5031434O11Rik
5031439G07Rik
5033403F01Rik
5033403H07Rik
5033404E19Rik
5033406O09Rik
5033417F24Rik
5033428I22Rik
5330411J11Rik
5330413P13Rik
5330416C01Rik
5330417C22Rik
5330429B09Rik
5330434G04Rik
5330439B14Rik
5430401F13Rik
5430402E10Rik
5430402O13Rik
5430403N17Rik
5430405H02Rik
5430416N02Rik
5430419D17Rik
5430421F17Rik
5430425K12Rik
5430427M07Rik
5430427O19Rik
5430428K19Rik
5430431A17Rik
5430434I15Rik
5430437J10Rik
5430440P10Rik
5530400C23Rik
5530401A14Rik
5530601H04Rik
5730403I07Rik
5730405O15Rik
5730409E04Rik
5730412P04Rik
5730416F02Rik
5730420D15Rik
5730422E09Rik
5730435O14Rik
5730455P16Rik
5730460C07Rik
5730480H06Rik
5730488B01Rik
5730507C01Rik
5730522E02Rik
5730559C18Rik
5830405F06Rik
5830411N06Rik
5830416I19Rik
5830417I10Rik
5830418P13Rik
5830427D03Rik
5830428M24Rik
5830432E09Rik
5830444B04Rik
5830454E08Rik
5830473C10Rik
5930403L14Rik
5930412G12Rik
5930430L01Rik
5930438M14Rik
6030407O03Rik
6030408B16Rik
6030419C18Rik
6030440G07Rik
6030443J06Rik
6030458C11Rik
6030466F02Rik
6030468B19Rik
6030469F06Rik
6030471H07Rik
6030498E09Rik
6230400D17Rik
6330403K07Rik
6330407A03Rik
6330409D20Rik
6330410L21Rik
6330415B21Rik
6330415G19Rik
6330418K02Rik
6330549D23Rik
6430411K18Rik
6430503K07Rik
6430531B16Rik
6430548M08Rik
6430550D23Rik
6430562O15Rik
6430571L13Rik
6430573F11Rik
6430584L05Rik
6430628N08Rik
6430710C18Rik
6530402F18Rik
6530403H02Rik
6530411M01Rik
6720468P15Rik
6720483E21Rik
6720489N17Rik
6820408C15Rik
6820426E19Rik
6820431F20Rik
6D
7420426K07Rik
7420700N18Rik
7420701I03Rik
7530416G11Rik
7630403G23Rik
8030411F24Rik
8030423F21Rik
8030423J24Rik
8030442B05Rik
8030443G20Rik
8030451O07Rik
8030455M16Rik
8030462N17Rik
8030474K03Rik
8430408G22Rik
8430422H06Rik
8430423G03Rik
8430426J06Rik
8430429K09Rik
8430430B14Rik
8430431K14Rik
8430436N08Rik
8430437L04Rik
9030025P20Rik
9030204H09Rik
9030404E10Rik
9030612E09Rik
9030616G12Rik
9030619P08Rik
9030624G23Rik
9030624J02Rik
9030625G05Rik
9130008F23Rik
9130011E15Rik
9130015A21Rik
9130015G15Rik
9130015L21Rik
9130019O22Rik
9130019P16Rik
9130023H24Rik
9130024F11Rik
9130204L05Rik
9130209A04Rik
9130221F21Rik
9130221H12Rik
9130227L01Rik
9130230L23Rik
9130401M01Rik
9130409I23Rik
9230009I02Rik
9230102K24Rik
9230102O04Rik
9230104L09Rik
9230105E05Rik
9230109A22Rik
9230110C19Rik
9230110F15Rik
9230112D13Rik
9230112J17Rik
9230114K14Rik
9230116L04Rik
9230116N13Rik
9230117E06Rik
9330020H09Rik
9330102E08Rik
9330111N05Rik
9330117O12Rik
9330133O14Rik
9330136K24Rik
9330151L19Rik
9330158H04Rik
9330159F19Rik
9330159M07Rik
9330162012Rik
9330162B11Rik
9330171B17Rik
9330175E14Rik
9330175M20Rik
9330178D15Rik
9330179D12Rik
9330182L06Rik
9330182O14Rik
9330188P03Rik
9330199G10Rik
9430007A20Rik
9430014N10Rik
9430015G10Rik
9430018G01Rik
9430019J16Rik
9430021M05Rik
9430037G07Rik
9430038I01Rik
9430041J12Rik
9430060I03Rik
9430065F17Rik
9430069I07Rik
9430078K24Rik
9430083A17Rik
9430091E24Rik
9530002B09Rik
9530003J23Rik
9530014B07Rik
9530020I12Rik
9530026F06Rik
9530026P05Rik
9530027J09Rik
9530036O11Rik
9530051G07Rik
9530052C20Rik
9530052E02Rik
9530053A07Rik
9530059O14Rik
9530062K07Rik
9530068E07Rik
9530077C05Rik
9530080O11Rik
9530082P21Rik
9530091C08Rik
9630001P10Rik
9630013A20Rik
9630013K17Rik
9630014M24Rik
9630028B13Rik
9630028H03Rik
9630028I04Rik
9830107B12Rik
9830132P13Rik
9830166K06Rik
9930012K11Rik
9930014A18Rik
9930021J03Rik
9930022D16Rik
9930104L06Rik
9930111H07Rik
9930111J21Rik1
9930111J21Rik2
a
A030001D20Rik
A130010J15Rik
A130030D18Rik
A130077B15Rik
A1bg
A1cf
A230001M10Rik
A230009B12Rik
A230020J21Rik
A230028O05Rik
A230050P20Rik
A230056J06Rik
A230056P14Rik
A230057D06Rik
A230070E04Rik
A230072C01Rik
A230072E10Rik
A230077H06Rik
A230083G16Rik
A230103J11Rik
A230107N01Rik
A230108P19Rik
A2m
A2ml1
A330008L17Rik
A330009N23Rik
A330015K06Rik
A330023F24Rik
A330032B11Rik
A330033J07Rik
A330035P11Rik
A330040F15Rik
A330041J22Rik
A330048O09Rik
A330049N07Rik
A330069E16Rik
A330070K13Rik
A330074K22Rik
A330076C08Rik
A330076H08Rik
A330093E20Rik
A330102I10Rik
A3galt2
A430005L14Rik
A430033K04Rik
A430035B10Rik
A430046D13Rik
A430057M04Rik
A430078G23Rik
A430078I02Rik
A430085M09Rik
A430088P11Rik
A430089I19Rik
A430090L17Rik
A430093F15Rik
A430105I19Rik
A4galt
A4gnt
A530006G24Rik
A530013C23Rik
A530016L24Rik
A530021J07Rik
A530032D15Rik
A530046M15Rik
A530050N04Rik
A530053G22Rik
A530058N18Rik
A530064D06Rik
A530065N20Rik
A530072M11Rik
A530088E08Rik
A530095I07Rik
A530099J19Rik
A630001G21Rik
A630001O12Rik
A630005I04Rik
A630010A05Rik
A630012P03Rik
A630019I02Rik
A630023A22Rik
A630023P12Rik
A630066F11Rik
A630072M18Rik
A630073D07Rik
A630075F10Rik
A630076J17Rik
A630077J23Rik
A630089N07Rik
A630091E08Rik
A630095E13Rik
A630095N17Rik
A730004F24Rik
A730006G06Rik
A730008H23Rik
A730017C20Rik
A730017L22Rik
A730018C14Rik
A730020E08Rik
A730020M07Rik
A730036I17Rik
A730043L09Rik
A730046J19Rik
A730056A06Rik
A730063M14Rik
A730081D07Rik
A730082K24Rik
A730085E03Rik
A730085K08Rik
A730090N16Rik
A730098A19Rik
A830009L08Rik
A830010M20Rik
A830011K09Rik
A830018L16Rik
A830019L24Rik
A830019P07Rik
A830029E22Rik
A830036E02Rik
A830052D11Rik
A830082K12Rik
A830082N09Rik
A930001A20Rik
A930001C03Rik
A930002C04Rik
A930003A15Rik
A930003O13Rik
A930004D18Rik
A930005H10Rik
A930006I01Rik
A930006K02Rik
A930007I19Rik
A930009A15Rik
A930011G23Rik
A930012L18Rik
A930013F10Rik
A930015D03Rik
A930016O22Rik
A930017K11Rik
A930017M01Rik
A930018M24Rik
A930018P22Rik
A930019D19Rik
A930024E05Rik
A930031H19Rik
A930033H14Rik
A930037H05Rik
A930041C12Rik
AA387883
AA388235
AA413626
AA414768
AA465934
AA467197
AA536875
AA543186
AA543401
AA545190
AA619741
AA792892
AA986860
Aaas
Aacs
Aadac
Aadacl2
Aadacl3
Aadacl4
Aadat
Aaed1
Aagab
Aak1
Aamdc
Aamp
Aanat
Aar2
Aard
Aars
Aars2
Aarsd1
Aasdh
Aasdhppt
Aass
Aatf
Aatk
AB001425
AB033516
AB033524
AB124611
AB250976
AB251034
AB251038
AB251048
AB251080
AB251090
AB251129
AB251138
AB251161
AB251164
AB251181
AB251193
AB251227
AB251234
AB251235
AB251236
AB251241
AB251246
AB251255
AB251281
AB251326
AB251337
AB334825
AB334932
AB334935
AB334937
AB334950
AB335323
AB335328
AB335442
AB335447
AB335470
AB335611
AB335614
AB335643
AB335648
AB335691
AB335697
AB335713
AB335717
AB335737
AB335738
AB335742
AB335744
AB335790
AB335791
AB335823
AB335841
AB335855
AB335922
AB335951
AB336345
AB336370
AB336401
AB336449
AB336457
AB336502
AB336507
AB336517
AB336556
AB336562
AB336574
AB336585
AB336627
AB336633
AB336671
AB336678
AB336690
AB336698
AB336730
AB336736
AB336747
AB336760
AB336765
AB336790
AB336793
AB336799
AB336801
AB336802
AB336827
AB336885
AB336927
AB336957
AB337250
AB337257
AB337363
AB337379
AB337561
AB337572
AB337652
AB337655
AB337668
AB337679
AB337725
AB337734
AB337741
AB337757
AB337772
AB337790
AB337820
AB337824
AB337831
AB337837
AB339095
AB339101
AB339134
AB339136
AB339176
AB339339
AB339353
AB339385
AB339665
AB339701
AB339715
AB339720
AB339756
AB339759
AB339817
AB339827
AB339828
AB339834
AB339841
AB339848
AB339851
AB339856
AB339872
AB339875
AB339877
AB339880
AB339900
AB339914
AB339916
AB339917
AB339919
AB339928
AB339930
AB339933
AB340008
AB340013
AB340030
AB340033
AB340034
AB340043
AB340047
AB340055
AB340064
AB340066
AB340070
AB340533
AB340581
AB340911
AB340926
AB340928
AB340945
AB340955
AB340964
AB340975
AB340983
AB340984
AB340994
AB340997
AB341018
AB341019
AB341034
AB341036
AB341048
AB341055
AB341074
AB341082
AB341100
AB341103
AB341107
AB341108
AB341123
AB341124
AB341130
AB341131
AB341140
AB341148
AB341163
AB341182
AB341191
AB341208
AB341359
AB341366
AB341370
AB341582
AB341588
AB341618
AB341653
AB341725
AB341833
AB341951
AB341958
AB341966
AB341973
AB341981
AB341985
AB342005
AB342020
AB342034
AB342673
AB342697
AB342751
AB342777
AB342860
AB342943
AB342967
AB342977
AB342981
AB343133
AB343241
AB343243
AB343258
AB343393
AB343394
AB343404
AB343460
AB343474
AB343487
AB343505
AB343773
AB344116
AB344119
AB344120
AB344165
AB344273
AB344333
AB344345
AB344349
AB344442
AB344445
AB344481
AB344486
AB344586
AB344602
AB344666
AB344706
AB344718
AB344719
AB344727
AB344750
AB344949
AB345004
AB345223
AB345229
AB345231
AB345245
AB345250
AB345258
AB345261
AB345268
AB345460
AB345468
AB345485
AB345581
AB345950
AB346024
AB346163
AB346228
AB346293
AB346318
AB346350
[truncated: 30,793 more rows]
