# Supplementary material for: Runx1 shapes the chromatin landscape via a cascade of direct and indirect targets
Source: PLoS Genet. 2021 Jun 10;17(6):e1009574. doi: 10.1371/journal.pgen.1009574 (PMC8219162; doi:10.1371/journal.pgen.1009574)
Supplement: S2 Table — (XLSX) [file pgen.1009574.s009.xlsx]

## Sheet: ReadMe
The data in these tables were generated on the Gene Ontology Resource online tool (http://geneontology.org/) using the Runx1KO genes displaying either increased or decreased by 2 fold change
Colomn	Heading	Description
A	GO biological process complete	Title and Gene Ontology (GO) number of the specific biological process
B	Ref LIST	Number of genes in the GO term list
C	Runx1KO Downreg. Or Runx1KO Upreg.	Number of genes in the GO term list that were changed in Runx1KO
D	Expected	The expected number of genes to be present in the GO term list based on the number of genes in the Runx1KO changed gene list
E	Over/under	+ means over-represented, - means under-represented
F	Fold Enrichment	Degree of enrichment calculated by dividing number of genes found in the GO list by the number expected
G	p-value	p-Value for the enrichment determined by the Gene Ontology Resource online tool
H	FDR	FDR for the enrichment determined by the Gene Ontology Resource online tool

## Sheet: Runx1KO Downreg Gene GO term
GO biological process complete	Ref LIST	Runx1KO Downreg.	Expected	Over/under	Fold Enrichment	p-value	FDR
transforming growth factor beta receptor complex assembly (GO:0007181)	3	3	0.13	+	23.73	0.0012	0.0339
condensed mesenchymal cell proliferation (GO:0072137)	4	3	0.17	+	17.8	0.00204	0.0499
regulation of serotonin uptake (GO:0051611)	4	3	0.17	+	17.8	0.00204	0.0498
chemoattraction of axon (GO:0061642)	4	3	0.17	+	17.8	0.00204	0.0498
negative regulation of synapse assembly (GO:0051964)	6	4	0.25	+	15.82	0.000459	0.0163
commitment of neuronal cell to specific neuron type in forebrain (GO:0021902)	7	4	0.3	+	13.56	0.000698	0.0225
blood vessel maturation (GO:0001955)	8	4	0.34	+	11.86	0.00101	0.0297
neuron projection extension involved in neuron projection guidance (GO:1902284)	8	4	0.34	+	11.86	0.00101	0.0296
regulation of cardioblast differentiation (GO:0051890)	8	4	0.34	+	11.86	0.00101	0.0296
axon extension involved in axon guidance (GO:0048846)	8	4	0.34	+	11.86	0.00101	0.0295
D-amino acid transport (GO:0042940)	8	4	0.34	+	11.86	0.00101	0.0294
lateral sprouting from an epithelium (GO:0060601)	8	4	0.34	+	11.86	0.00101	0.0294
forebrain neuron fate commitment (GO:0021877)	8	4	0.34	+	11.86	0.00101	0.0293
secondary heart field specification (GO:0003139)	11	5	0.46	+	10.78	0.000322	0.0123
regulation of gamma-delta T cell differentiation (GO:0045586)	9	4	0.38	+	10.55	0.00142	0.0382
flavonoid glucuronidation (GO:0052696)	9	4	0.38	+	10.55	0.00142	0.0381
bleb assembly (GO:0032060)	9	4	0.38	+	10.55	0.00142	0.038
heart field specification (GO:0003128)	12	5	0.51	+	9.89	0.000441	0.0159
regulation of collateral sprouting (GO:0048670)	19	7	0.8	+	8.74	5.79e-05	0.00295
pulmonary valve development (GO:0003177)	21	7	0.89	+	7.91	9.7e-05	0.00456
specification of animal organ identity (GO:0010092)	18	6	0.76	+	7.91	0.000309	0.0119
positive regulation of non-canonical Wnt signaling pathway (GO:2000052)	15	5	0.63	+	7.91	0.000998	0.0294
regulation of T-helper 1 type immune response (GO:0002825)	28	9	1.18	+	7.63	1.24e-05	0.000761
regulation of non-canonical Wnt signaling pathway (GO:2000050)	25	8	1.05	+	7.59	3.91e-05	0.00213
embryonic digestive tract morphogenesis (GO:0048557)	16	5	0.67	+	7.41	0.00127	0.0351
positive regulation of cardiocyte differentiation (GO:1905209)	16	5	0.67	+	7.41	0.00127	0.035
heart formation (GO:0060914)	16	5	0.67	+	7.41	0.00127	0.0349
calcium-dependent cell-cell adhesion via plasma membrane cell adhesion molecules (GO:0016339)	42	13	1.77	+	7.34	2.12e-07	2.08e-05
atrial septum development (GO:0003283)	23	7	0.97	+	7.22	0.000155	0.00681
regulation of cardiocyte differentiation (GO:1905207)	27	8	1.14	+	7.03	6.17e-05	0.00311
nephron tubule formation (GO:0072079)	17	5	0.72	+	6.98	0.00159	0.0414
retinal ganglion cell axon guidance (GO:0031290)	17	5	0.72	+	6.98	0.00159	0.0413
mesenchymal cell proliferation (GO:0010463)	17	5	0.72	+	6.98	0.00159	0.0413
pulmonary valve morphogenesis (GO:0003184)	17	5	0.72	+	6.98	0.00159	0.0412
embryonic digestive tract development (GO:0048566)	31	9	1.31	+	6.89	2.45e-05	0.00141
chondrocyte development (GO:0002063)	25	7	1.05	+	6.64	0.00024	0.00969
glomerulus vasculature development (GO:0072012)	18	5	0.76	+	6.59	0.00196	0.0486
protein trimerization (GO:0070206)	18	5	0.76	+	6.59	0.00196	0.0485
motor neuron axon guidance (GO:0008045)	30	8	1.26	+	6.33	0.000115	0.00523
mesenchyme morphogenesis (GO:0072132)	49	13	2.07	+	6.29	9.36e-07	8.07e-05
negative regulation of endothelial cell migration (GO:0010596)	53	14	2.23	+	6.27	3.75e-07	3.48e-05
positive regulation of cardiac muscle cell proliferation (GO:0060045)	24	6	1.01	+	5.93	0.00111	0.0315
response to vitamin D (GO:0033280)	28	7	1.18	+	5.93	0.000431	0.0157
bone growth (GO:0098868)	28	7	1.18	+	5.93	0.000431	0.0157
animal organ formation (GO:0048645)	37	9	1.56	+	5.77	7.95e-05	0.00386
negative regulation of epithelial cell migration (GO:0010633)	70	17	2.95	+	5.76	6.12e-08	6.71e-06
endocardial cushion morphogenesis (GO:0003203)	33	8	1.39	+	5.75	0.000202	0.00845
aorta morphogenesis (GO:0035909)	29	7	1.22	+	5.73	0.000516	0.0178
endochondral bone growth (GO:0003416)	25	6	1.05	+	5.69	0.00133	0.0363
negative chemotaxis (GO:0050919)	46	11	1.94	+	5.67	1.49e-05	0.000898
positive regulation of smooth muscle cell migration (GO:0014911)	38	9	1.6	+	5.62	9.48e-05	0.00447
negative regulation of cell junction assembly (GO:1901889)	30	7	1.26	+	5.54	0.000615	0.0205
collagen fibril organization (GO:0030199)	103	24	4.34	+	5.53	2.51e-10	4.12e-08
aorta development (GO:0035904)	52	12	2.19	+	5.48	8.38e-06	0.000531
mesodermal cell differentiation (GO:0048333)	26	6	1.1	+	5.48	0.00158	0.0414
positive regulation of macrophage activation (GO:0043032)	26	6	1.1	+	5.48	0.00158	0.0414
ventricular septum morphogenesis (GO:0060412)	35	8	1.48	+	5.42	0.000285	0.0112
negative regulation of epithelial to mesenchymal transition (GO:0010719)	35	8	1.48	+	5.42	0.000285	0.0112
digestive tract morphogenesis (GO:0048546)	44	10	1.85	+	5.39	5.28e-05	0.00273
positive regulation of CD4-positive, alpha-beta T cell differentiation (GO:0043372)	31	7	1.31	+	5.36	0.000727	0.0233
heart trabecula morphogenesis (GO:0061384)	31	7	1.31	+	5.36	0.000727	0.0232
sprouting angiogenesis (GO:0002040)	58	13	2.44	+	5.32	4.68e-06	0.000325
cardiac muscle tissue morphogenesis (GO:0055008)	58	13	2.44	+	5.32	4.68e-06	0.000324
central nervous system projection neuron axonogenesis (GO:0021952)	27	6	1.14	+	5.27	0.00187	0.0468
forebrain neuron development (GO:0021884)	27	6	1.14	+	5.27	0.00187	0.0467
artery morphogenesis (GO:0048844)	63	14	2.66	+	5.27	2.21e-06	0.000172
ventricular cardiac muscle tissue morphogenesis (GO:0055010)	45	10	1.9	+	5.27	6.22e-05	0.00312
cardiac atrium development (GO:0003230)	36	8	1.52	+	5.27	0.000337	0.0127
semi-lunar valve development (GO:1905314)	41	9	1.73	+	5.21	0.000156	0.00684
metanephric nephron development (GO:0072210)	32	7	1.35	+	5.19	0.000856	0.0261
positive regulation of cardiac muscle tissue growth (GO:0055023)	32	7	1.35	+	5.19	0.000856	0.0261
ventricular cardiac muscle tissue development (GO:0003229)	51	11	2.15	+	5.12	3.42e-05	0.00189
trabecula morphogenesis (GO:0061383)	42	9	1.77	+	5.08	0.000183	0.00783
retinoic acid metabolic process (GO:0042573)	33	7	1.39	+	5.03	0.001	0.0294
positive regulation of heart contraction (GO:0045823)	38	8	1.6	+	5	0.000461	0.0163
collagen catabolic process (GO:0030574)	43	9	1.81	+	4.97	0.000214	0.00885
coronary vasculature development (GO:0060976)	43	9	1.81	+	4.97	0.000214	0.00883
endocardial cushion development (GO:0003197)	43	9	1.81	+	4.97	0.000214	0.0088
heart valve development (GO:0003170)	63	13	2.66	+	4.9	1.02e-05	0.000636
muscle organ morphogenesis (GO:0048644)	73	15	3.08	+	4.88	2.26e-06	0.000175
forebrain neuron differentiation (GO:0021879)	49	10	2.07	+	4.84	0.000115	0.00523
cardiac ventricle morphogenesis (GO:0003208)	69	14	2.91	+	4.81	5.56e-06	0.00038
outflow tract morphogenesis (GO:0003151)	69	14	2.91	+	4.81	5.56e-06	0.000378
cardiac septum morphogenesis (GO:0060411)	65	13	2.74	+	4.75	1.37e-05	0.00083
regulation of cardiac muscle cell proliferation (GO:0060043)	40	8	1.69	+	4.75	0.000621	0.0206
axon extension (GO:0048675)	35	7	1.48	+	4.75	0.00135	0.0367
negative regulation of blood vessel endothelial cell migration (GO:0043537)	35	7	1.48	+	4.75	0.00135	0.0366
positive regulation of blood circulation (GO:1903524)	40	8	1.69	+	4.75	0.000621	0.0205
muscle tissue morphogenesis (GO:0060415)	66	13	2.78	+	4.67	1.58e-05	0.000946
collagen metabolic process (GO:0032963)	61	12	2.57	+	4.67	3.36e-05	0.00187
regulation of smooth muscle cell migration (GO:0014910)	61	12	2.57	+	4.67	3.36e-05	0.00187
response to amyloid-beta (GO:1904645)	46	9	1.94	+	4.64	0.000332	0.0126
positive regulation of heart growth (GO:0060421)	36	7	1.52	+	4.61	0.00156	0.0413
leukotriene metabolic process (GO:0006691)	36	7	1.52	+	4.61	0.00156	0.0412
cellular response to amyloid-beta (GO:1904646)	36	7	1.52	+	4.61	0.00156	0.0411
regulation of platelet activation (GO:0010543)	36	7	1.52	+	4.61	0.00156	0.0411
aortic valve development (GO:0003176)	36	7	1.52	+	4.61	0.00156	0.041
regulation of synapse assembly (GO:0051963)	98	19	4.13	+	4.6	2.29e-07	2.22e-05
artery development (GO:0060840)	88	17	3.71	+	4.58	1.03e-06	8.65e-05
homophilic cell adhesion via plasma membrane adhesion molecules (GO:0007156)	167	32	7.04	+	4.55	2.39e-11	4.28e-09
neuron fate commitment (GO:0048663)	63	12	2.66	+	4.52	4.44e-05	0.00237
synapse assembly (GO:0007416)	100	19	4.21	+	4.51	3.01e-07	2.88e-05
forebrain generation of neurons (GO:0021872)	58	11	2.44	+	4.5	9.48e-05	0.00448
positive regulation of CD4-positive, alpha-beta T cell activation (GO:2000516)	37	7	1.56	+	4.49	0.00179	0.0453
regulation of bone remodeling (GO:0046850)	53	10	2.23	+	4.48	0.000203	0.00845
heterophilic cell-cell adhesion via plasma membrane cell adhesion molecules (GO:0007157)	48	9	2.02	+	4.45	0.000436	0.0159
positive chemotaxis (GO:0050918)	48	9	2.02	+	4.45	0.000436	0.0158
negative regulation of endothelial cell proliferation (GO:0001937)	43	8	1.81	+	4.41	0.000943	0.0281
extracellular matrix organization (GO:0030198)	382	71	16.1	+	4.41	5.47e-23	6.64e-20
epithelial to mesenchymal transition (GO:0001837)	70	13	2.95	+	4.41	2.72e-05	0.00154
extracellular structure organization (GO:0043062)	383	71	16.14	+	4.4	6.24e-23	7.03e-20
heart valve morphogenesis (GO:0003179)	54	10	2.28	+	4.39	0.000232	0.00946
external encapsulating structure organization (GO:0045229)	385	71	16.23	+	4.38	8.12e-23	8.54e-20
ventricular septum development (GO:0003281)	66	12	2.78	+	4.31	6.6e-05	0.00329
osteoblast differentiation (GO:0001649)	122	22	5.14	+	4.28	8.02e-08	8.38e-06
cardiac septum development (GO:0003279)	101	18	4.26	+	4.23	1.39e-06	0.000115
icosanoid biosynthetic process (GO:0046456)	45	8	1.9	+	4.22	0.00122	0.0342
chondrocyte differentiation (GO:0002062)	68	12	2.87	+	4.19	8.51e-05	0.00408
regulation of bone resorption (GO:0045124)	46	8	1.94	+	4.13	0.00138	0.0375
glomerulus development (GO:0032835)	52	9	2.19	+	4.11	0.000729	0.0232
regulation of cardiac muscle tissue growth (GO:0055021)	58	10	2.44	+	4.09	0.000385	0.0144
positive regulation of organ growth (GO:0046622)	47	8	1.98	+	4.04	0.00156	0.041
negative regulation of angiogenesis (GO:0016525)	102	17	4.3	+	3.95	6.01e-06	0.000405
regulation of cell adhesion mediated by integrin (GO:0033628)	48	8	2.02	+	3.95	0.00176	0.0447
mesoderm formation (GO:0001707)	66	11	2.78	+	3.95	0.000259	0.0104
positive regulation of alpha-beta T cell differentiation (GO:0046638)	48	8	2.02	+	3.95	0.00176	0.0447
cell-cell adhesion via plasma-membrane adhesion molecules (GO:0098742)	259	43	10.92	+	3.94	6.6e-13	1.45e-10
negative regulation of blood vessel morphogenesis (GO:2000181)	103	17	4.34	+	3.92	6.74e-06	0.000443
regulation of endothelial cell migration (GO:0010594)	170	28	7.16	+	3.91	8.21e-09	1.08e-06
organ growth (GO:0035265)	73	12	3.08	+	3.9	0.000154	0.00679
ossification (GO:0001503)	262	43	11.04	+	3.89	9.29e-13	1.93e-10
negative regulation of muscle cell differentiation (GO:0051148)	55	9	2.32	+	3.88	0.00104	0.0299
negative regulation of vasculature development (GO:1901343)	104	17	4.38	+	3.88	7.55e-06	0.000488
endoderm formation (GO:0001706)	49	8	2.07	+	3.87	0.00198	0.0488
positive regulation of fibroblast proliferation (GO:0048146)	49	8	2.07	+	3.87	0.00198	0.0487
cardiac chamber morphogenesis (GO:0003206)	117	19	4.93	+	3.85	2.43e-06	0.000186
formation of primary germ layer (GO:0001704)	111	18	4.68	+	3.85	4.53e-06	0.000318
negative regulation of cellular response to growth factor stimulus (GO:0090288)	111	18	4.68	+	3.85	4.53e-06	0.000316
mesoderm morphogenesis (GO:0048332)	68	11	2.87	+	3.84	0.000325	0.0124
cardiac ventricle development (GO:0003231)	118	19	4.97	+	3.82	2.72e-06	0.000205
substrate adhesion-dependent cell spreading (GO:0034446)	56	9	2.36	+	3.81	0.00116	0.0328
regulation of tissue remodeling (GO:0034103)	75	12	3.16	+	3.8	0.000193	0.00816
regulation of bone mineralization (GO:0030500)	75	12	3.16	+	3.8	0.000193	0.00813
roof of mouth development (GO:0060021)	88	14	3.71	+	3.77	6.14e-05	0.00311
regulation of morphogenesis of an epithelium (GO:1905330)	63	10	2.66	+	3.77	0.000686	0.0223
positive regulation of calcium ion transport into cytosol (GO:0010524)	57	9	2.4	+	3.75	0.0013	0.0356
regulation of cartilage development (GO:0061035)	70	11	2.95	+	3.73	0.000406	0.0151
regulation of ossification (GO:0030278)	115	18	4.85	+	3.71	7.02e-06	0.000456
vasculogenesis (GO:0001570)	71	11	2.99	+	3.68	0.000452	0.0161
regulation of heart growth (GO:0060420)	65	10	2.74	+	3.65	0.000852	0.0261
renal tubule morphogenesis (GO:0061333)	65	10	2.74	+	3.65	0.000852	0.0261
nephron development (GO:0072006)	124	19	5.23	+	3.64	5.18e-06	0.000357
cardiac chamber development (GO:0003205)	158	24	6.66	+	3.6	3.57e-07	3.33e-05
regulation of epithelial cell migration (GO:0010632)	231	35	9.74	+	3.59	8.32e-10	1.27e-07
cellular response to retinoic acid (GO:0071300)	66	10	2.78	+	3.59	0.000946	0.0281
kidney development (GO:0001822)	279	42	11.76	+	3.57	2.03e-11	3.69e-09
renal system development (GO:0072001)	288	43	12.14	+	3.54	1.48e-11	2.82e-09
cardiac muscle tissue development (GO:0048738)	148	22	6.24	+	3.53	1.5e-06	0.000122
connective tissue development (GO:0061448)	202	30	8.51	+	3.52	2e-08	2.35e-06
nephron tubule morphogenesis (GO:0072078)	61	9	2.57	+	3.5	0.00198	0.0487
mesenchymal cell differentiation (GO:0048762)	156	23	6.57	+	3.5	9.89e-07	8.39e-05
regulation of BMP signaling pathway (GO:0030510)	102	15	4.3	+	3.49	7.57e-05	0.0037
negative regulation of axonogenesis (GO:0050771)	68	10	2.87	+	3.49	0.00116	0.0328
mesenchyme development (GO:0060485)	218	32	9.19	+	3.48	8.7e-09	1.12e-06
regulation of extent of cell growth (GO:0061387)	109	16	4.59	+	3.48	4.5e-05	0.00239
neuron migration (GO:0001764)	116	17	4.89	+	3.48	2.68e-05	0.00152
negative regulation of cell migration (GO:0030336)	267	39	11.25	+	3.47	2.35e-10	3.9e-08
blood vessel development (GO:0001568)	489	71	20.61	+	3.45	1.03e-17	5.22e-15
nephron tubule development (GO:0072080)	76	11	3.2	+	3.43	0.000753	0.0238
digestive tract development (GO:0048565)	125	18	5.27	+	3.42	1.94e-05	0.00114
negative regulation of locomotion (GO:0040013)	314	45	13.23	+	3.4	1.7e-11	3.12e-09
canonical Wnt signaling pathway (GO:0060070)	84	12	3.54	+	3.39	0.000489	0.0171
cell-matrix adhesion (GO:0007160)	126	18	5.31	+	3.39	2.13e-05	0.00125
positive regulation of phosphatidylinositol 3-kinase signaling (GO:0014068)	91	13	3.84	+	3.39	0.000289	0.0113
tissue migration (GO:0090130)	98	14	4.13	+	3.39	0.000171	0.00739
blood vessel morphogenesis (GO:0048514)	406	58	17.11	+	3.39	2.12e-14	6.55e-12
cartilage development (GO:0051216)	154	22	6.49	+	3.39	2.69e-06	0.000204
regulation of blood vessel endothelial cell migration (GO:0043535)	91	13	3.84	+	3.39	0.000289	0.0113
extrinsic apoptotic signaling pathway (GO:0097191)	91	13	3.84	+	3.39	0.000289	0.0113
gastrulation (GO:0007369)	155	22	6.53	+	3.37	2.96e-06	0.00022
digestive system development (GO:0055123)	134	19	5.65	+	3.36	1.4e-05	0.000843
developmental growth involved in morphogenesis (GO:0060560)	113	16	4.76	+	3.36	6.62e-05	0.00329
bone morphogenesis (GO:0060349)	99	14	4.17	+	3.36	0.000188	0.00795
regulation of epithelial to mesenchymal transition (GO:0010717)	92	13	3.88	+	3.35	0.000318	0.0122
proteoglycan metabolic process (GO:0006029)	85	12	3.58	+	3.35	0.000538	0.0184
central nervous system neuron development (GO:0021954)	85	12	3.58	+	3.35	0.000538	0.0184
platelet degranulation (GO:0002576)	128	18	5.39	+	3.34	2.57e-05	0.00147
vasculature development (GO:0001944)	512	72	21.58	+	3.34	2.77e-17	1.29e-14
urogenital system development (GO:0001655)	320	45	13.49	+	3.34	2.98e-11	5.23e-09
regulation of biomineral tissue development (GO:0070167)	93	13	3.92	+	3.32	0.000349	0.0131
morphogenesis of a branching structure (GO:0001763)	165	23	6.95	+	3.31	2.33e-06	0.00018
negative regulation of cell motility (GO:2000146)	282	39	11.89	+	3.28	9.63e-10	1.45e-07
embryonic epithelial tube formation (GO:0001838)	123	17	5.18	+	3.28	5.2e-05	0.00271
tube morphogenesis (GO:0035239)	645	89	27.18	+	3.27	1.12e-20	7.68e-18
negative regulation of cellular component movement (GO:0051271)	290	40	12.22	+	3.27	6.29e-10	9.82e-08
regulation of cell junction assembly (GO:1901888)	196	27	8.26	+	3.27	3.9e-07	3.58e-05
renal tubule development (GO:0061326)	80	11	3.37	+	3.26	0.0011	0.0313
regulation of biomineralization (GO:0110149)	95	13	4	+	3.25	0.000419	0.0155
negative regulation of developmental growth (GO:0048640)	103	14	4.34	+	3.23	0.000272	0.0108
cell fate specification (GO:0001708)	81	11	3.41	+	3.22	0.0012	0.0339
muscle organ development (GO:0007517)	280	38	11.8	+	3.22	2.52e-09	3.72e-07
embryonic limb morphogenesis (GO:0030326)	118	16	4.97	+	3.22	0.000105	0.00482
embryonic appendage morphogenesis (GO:0035113)	118	16	4.97	+	3.22	0.000105	0.0048
primary neural tube formation (GO:0014020)	96	13	4.05	+	3.21	0.000459	0.0163
heart morphogenesis (GO:0003007)	237	32	9.99	+	3.2	5.08e-08	5.72e-06
positive regulation of T cell differentiation (GO:0045582)	89	12	3.75	+	3.2	0.000777	0.0242
morphogenesis of a branching epithelium (GO:0061138)	156	21	6.57	+	3.19	1.03e-05	0.000638
positive regulation of developmental growth (GO:0048639)	171	23	7.21	+	3.19	4e-06	0.000289
regulation of endothelial cell proliferation (GO:0001936)	134	18	5.65	+	3.19	4.43e-05	0.00238
angiogenesis (GO:0001525)	314	42	13.23	+	3.17	5.42e-10	8.56e-08
regulation of angiogenesis (GO:0045765)	277	37	11.67	+	3.17	6e-09	8.45e-07
neural tube closure (GO:0001843)	90	12	3.79	+	3.16	0.000848	0.0261
ameboidal-type cell migration (GO:0001667)	180	24	7.59	+	3.16	2.85e-06	0.000213
regulation of osteoblast differentiation (GO:0045667)	120	16	5.06	+	3.16	0.000125	0.00563
axon guidance (GO:0007411)	278	37	11.72	+	3.16	6.54e-09	9.05e-07
integrin-mediated signaling pathway (GO:0007229)	98	13	4.13	+	3.15	0.000548	0.0187
neuron projection guidance (GO:0097485)	279	37	11.76	+	3.15	7.13e-09	9.61e-07
lung development (GO:0030324)	166	22	7	+	3.14	7.96e-06	0.000508
muscle tissue development (GO:0060537)	280	37	11.8	+	3.14	7.76e-09	1.03e-06
peptidyl-tyrosine dephosphorylation (GO:0035335)	106	14	4.47	+	3.13	0.000354	0.0133
epithelium migration (GO:0090132)	91	12	3.84	+	3.13	0.000926	0.0277
regulation of organ growth (GO:0046620)	91	12	3.84	+	3.13	0.000926	0.0277
tube closure (GO:0060606)	91	12	3.84	+	3.13	0.000926	0.0276
regulation of vasculature development (GO:1901342)	281	37	11.84	+	3.12	8.45e-09	1.1e-06
gland morphogenesis (GO:0022612)	99	13	4.17	+	3.12	0.000597	0.0201
aminoglycan biosynthetic process (GO:0006023)	107	14	4.51	+	3.1	0.000386	0.0143
respiratory system development (GO:0060541)	192	25	8.09	+	3.09	2.61e-06	0.000199
glycosaminoglycan biosynthetic process (GO:0006024)	100	13	4.21	+	3.08	0.00065	0.0214
epithelial tube formation (GO:0072175)	131	17	5.52	+	3.08	0.000105	0.00479
cell-substrate adhesion (GO:0031589)	185	24	7.8	+	3.08	4.35e-06	0.000311
regulation of blood pressure (GO:0008217)	185	24	7.8	+	3.08	4.35e-06	0.000309
retinoid metabolic process (GO:0001523)	108	14	4.55	+	3.08	0.00042	0.0155
positive regulation of endothelial cell migration (GO:0010595)	108	14	4.55	+	3.08	0.00042	0.0154
respiratory tube development (GO:0030323)	170	22	7.16	+	3.07	1.12e-05	0.000688
positive regulation of cell migration (GO:0030335)	518	67	21.83	+	3.07	1.45e-14	4.87e-12
tube formation (GO:0035148)	147	19	6.2	+	3.07	4.42e-05	0.00239
regulation of cell migration (GO:0030334)	885	114	37.3	+	3.06	3.97e-24	5.7e-21
cell junction assembly (GO:0034329)	280	36	11.8	+	3.05	2.33e-08	2.72e-06
striated muscle tissue development (GO:0014706)	265	34	11.17	+	3.04	5.97e-08	6.59e-06
transport across blood-brain barrier (GO:0150104)	86	11	3.62	+	3.03	0.00186	0.0466
positive regulation of lymphocyte differentiation (GO:0045621)	102	13	4.3	+	3.02	0.000768	0.0241
cardiocyte differentiation (GO:0035051)	102	13	4.3	+	3.02	0.000768	0.0241
placenta development (GO:0001890)	142	18	5.98	+	3.01	8.71e-05	0.00416
negative regulation of nervous system development (GO:0051961)	142	18	5.98	+	3.01	8.71e-05	0.00415
cell fate commitment (GO:0045165)	237	30	9.99	+	3	4.6e-07	4.17e-05
cell-cell adhesion (GO:0098609)	514	65	21.66	+	3	9.35e-14	2.38e-11
vascular transport (GO:0010232)	87	11	3.67	+	3	0.00202	0.0494
biological adhesion (GO:0022610)	957	121	40.33	+	3	5.69e-25	9.98e-22
negative regulation of neuron projection development (GO:0010977)	135	17	5.69	+	2.99	0.000146	0.00643
positive regulation of cell motility (GO:2000147)	543	68	22.89	+	2.97	3.73e-14	1.05e-11
cell adhesion (GO:0007155)	951	119	40.08	+	2.97	3.28e-24	5.18e-21
ear development (GO:0043583)	216	27	9.1	+	2.97	2.12e-06	0.000165
neural tube formation (GO:0001841)	104	13	4.38	+	2.97	0.000904	0.0272
skeletal system morphogenesis (GO:0048705)	224	28	9.44	+	2.97	1.38e-06	0.000114
bone development (GO:0060348)	184	23	7.75	+	2.97	1.18e-05	0.000726
morphogenesis of embryonic epithelium (GO:0016331)	144	18	6.07	+	2.97	0.000102	0.00473
tube development (GO:0035295)	841	105	35.44	+	2.96	2.55e-21	1.92e-18
positive regulation of cellular component movement (GO:0051272)	556	69	23.43	+	2.94	3.56e-14	1.02e-11
mammary gland development (GO:0030879)	129	16	5.44	+	2.94	0.000264	0.0105
regulation of heart rate (GO:0002027)	97	12	4.09	+	2.94	0.00152	0.0404
positive regulation of epithelial cell proliferation (GO:0050679)	194	24	8.18	+	2.94	9e-06	0.000566
positive regulation of locomotion (GO:0040017)	558	69	23.52	+	2.93	4.16e-14	1.15e-11
regulation of muscle cell differentiation (GO:0051147)	138	17	5.82	+	2.92	0.000185	0.00786
diterpenoid metabolic process (GO:0016101)	114	14	4.8	+	2.91	0.000683	0.0222
epithelial tube morphogenesis (GO:0060562)	302	37	12.73	+	2.91	4.61e-08	5.23e-06
fat cell differentiation (GO:0045444)	98	12	4.13	+	2.91	0.00165	0.0426
regulation of chemotaxis (GO:0050920)	222	27	9.36	+	2.89	3.38e-06	0.000249
limb morphogenesis (GO:0035108)	140	17	5.9	+	2.88	0.000216	0.00884
appendage morphogenesis (GO:0035107)	140	17	5.9	+	2.88	0.000216	0.00882
chemotaxis (GO:0006935)	546	66	23.01	+	2.87	3.93e-13	9.11e-11
inner ear development (GO:0048839)	191	23	8.05	+	2.86	2.03e-05	0.00119
regulation of cell motility (GO:2000145)	947	114	39.91	+	2.86	5.73e-22	4.52e-19
response to retinoic acid (GO:0032526)	108	13	4.55	+	2.86	0.00124	0.0346
female sex differentiation (GO:0046660)	108	13	4.55	+	2.86	0.00124	0.0345
taxis (GO:0042330)	549	66	23.14	+	2.85	4.93e-13	1.13e-10
kidney epithelium development (GO:0072073)	125	15	5.27	+	2.85	0.000556	0.0189
positive regulation of epithelial cell migration (GO:0010634)	150	18	6.32	+	2.85	0.000163	0.00707
regulation of cellular response to growth factor stimulus (GO:0090287)	292	35	12.31	+	2.84	1.71e-07	1.69e-05
positive regulation of chemotaxis (GO:0050921)	142	17	5.98	+	2.84	0.000251	0.0101
regulation of locomotion (GO:0040012)	990	118	41.72	+	2.83	2.06e-22	2.03e-19
regulation of cellular component movement (GO:0051270)	1026	120	43.24	+	2.78	3.61e-22	3.17e-19
negative regulation of neurogenesis (GO:0050768)	137	16	5.77	+	2.77	0.000484	0.0169
neural tube development (GO:0021915)	155	18	6.53	+	2.76	0.000235	0.00954
circulatory system development (GO:0072359)	853	99	35.95	+	2.75	3.82e-18	2.15e-15
central nervous system neuron differentiation (GO:0021953)	181	21	7.63	+	2.75	7.46e-05	0.00365
embryonic morphogenesis (GO:0048598)	561	65	23.64	+	2.75	3.29e-12	6.33e-10
regulation of leukocyte migration (GO:0002685)	208	24	8.77	+	2.74	2.55e-05	0.00146
muscle structure development (GO:0061061)	460	53	19.39	+	2.73	4.21e-10	6.71e-08
icosanoid metabolic process (GO:0006690)	113	13	4.76	+	2.73	0.00179	0.0452
skeletal system development (GO:0001501)	471	54	19.85	+	2.72	3.38e-10	5.44e-08
axonogenesis (GO:0007409)	384	44	16.18	+	2.72	1.52e-08	1.85e-06
negative regulation of epithelial cell proliferation (GO:0050680)	131	15	5.52	+	2.72	0.000862	0.0262
negative regulation of transmembrane receptor protein serine/threonine kinase signaling pathway (GO:0090101)	140	16	5.9	+	2.71	0.0006	0.0201
heart development (GO:0007507)	508	58	21.41	+	2.71	1.37e-10	2.3e-08
regulation of axonogenesis (GO:0050770)	158	18	6.66	+	2.7	0.000291	0.0113
negative regulation of multicellular organismal process (GO:0051241)	1002	114	42.23	+	2.7	3.52e-20	2.32e-17
eye morphogenesis (GO:0048592)	150	17	6.32	+	2.69	0.000448	0.0161
terpenoid metabolic process (GO:0006721)	124	14	5.23	+	2.68	0.00143	0.0382
regulation of smooth muscle cell proliferation (GO:0048660)	133	15	5.61	+	2.68	0.000992	0.0293
anatomical structure formation involved in morphogenesis (GO:0048646)	870	98	36.67	+	2.67	3.67e-17	1.65e-14
sensory organ morphogenesis (GO:0090596)	258	29	10.87	+	2.67	6.04e-06	0.000406
synapse organization (GO:0050808)	285	32	12.01	+	2.66	2.07e-06	0.000163
axon development (GO:0061564)	419	47	17.66	+	2.66	1.25e-08	1.57e-06
cellular response to transforming growth factor beta stimulus (GO:0071560)	152	17	6.41	+	2.65	0.000514	0.0177
regulation of transmembrane receptor protein serine/threonine kinase signaling pathway (GO:0090092)	251	28	10.58	+	2.65	9.89e-06	0.000619
animal organ morphogenesis (GO:0009887)	945	105	39.83	+	2.64	7.82e-18	4.11e-15
regulation of phosphatidylinositol 3-kinase signaling (GO:0014066)	126	14	5.31	+	2.64	0.00164	0.0425
regulation of cold-induced thermogenesis (GO:0120161)	144	16	6.07	+	2.64	0.000791	0.0246
regulation of epithelial cell proliferation (GO:0050678)	342	38	14.41	+	2.64	4.3e-07	3.92e-05
positive regulation of leukocyte migration (GO:0002687)	136	15	5.73	+	2.62	0.00122	0.0342
developmental growth (GO:0048589)	354	39	14.92	+	2.61	3.3e-07	3.12e-05
regulation of developmental growth (GO:0048638)	318	35	13.4	+	2.61	1.47e-06	0.00012
negative regulation of cell activation (GO:0050866)	200	22	8.43	+	2.61	0.000104	0.00478
branching morphogenesis of an epithelial tube (GO:0048754)	128	14	5.39	+	2.6	0.00188	0.0468
growth (GO:0040007)	357	39	15.05	+	2.59	3.76e-07	3.47e-05
circulatory system process (GO:0003013)	476	52	20.06	+	2.59	3.54e-09	5.08e-07
positive regulation of angiogenesis (GO:0045766)	156	17	6.57	+	2.59	0.000672	0.0219
positive regulation of vasculature development (GO:1904018)	156	17	6.57	+	2.59	0.000672	0.0219
cell chemotaxis (GO:0060326)	202	22	8.51	+	2.58	0.000118	0.00534
positive regulation of neurogenesis (GO:0050769)	221	24	9.31	+	2.58	9.97e-05	0.00465
positive regulation of nervous system development (GO:0051962)	268	29	11.3	+	2.57	1.6e-05	0.000955
negative regulation of cell differentiation (GO:0045596)	638	69	26.89	+	2.57	1.62e-11	3.05e-09
regulation of T cell differentiation (GO:0045580)	148	16	6.24	+	2.57	0.00103	0.0297
reproductive structure development (GO:0048608)	408	44	17.2	+	2.56	8.19e-08	8.44e-06
tissue morphogenesis (GO:0048729)	532	57	22.42	+	2.54	1.61e-09	2.39e-07
reproductive system development (GO:0061458)	411	44	17.32	+	2.54	9.69e-08	9.86e-06
negative regulation of cell growth (GO:0030308)	187	20	7.88	+	2.54	0.000481	0.0168
response to transforming growth factor beta (GO:0071559)	159	17	6.7	+	2.54	0.000816	0.0253
cell morphogenesis involved in neuron differentiation (GO:0048667)	449	48	18.92	+	2.54	2.56e-08	2.95e-06
blood circulation (GO:0008015)	385	41	16.23	+	2.53	3.04e-07	2.89e-05
regulation of cell-substrate adhesion (GO:0010810)	217	23	9.15	+	2.51	0.000168	0.00728
cell junction organization (GO:0034330)	501	53	21.12	+	2.51	8.47e-09	1.09e-06
regulation of synapse organization (GO:0050807)	208	22	8.77	+	2.51	0.000245	0.00987
negative regulation of developmental process (GO:0051093)	870	92	36.67	+	2.51	1.39e-14	4.75e-12
negative regulation of cell projection organization (GO:0031345)	180	19	7.59	+	2.5	0.000738	0.0234
regulation of neurogenesis (GO:0050767)	352	37	14.84	+	2.49	1.52e-06	0.000123
neuron projection morphogenesis (GO:0048812)	495	52	20.86	+	2.49	1.37e-08	1.68e-06
regulation of cell size (GO:0008361)	181	19	7.63	+	2.49	0.000759	0.0239
morphogenesis of an epithelium (GO:0002009)	430	45	18.12	+	2.48	1.71e-07	1.69e-05
positive regulation of growth (GO:0045927)	258	27	10.87	+	2.48	4.66e-05	0.00247
plasma membrane bounded cell projection morphogenesis (GO:0120039)	499	52	21.03	+	2.47	1.63e-08	1.96e-06
positive regulation of cell growth (GO:0030307)	164	17	6.91	+	2.46	0.00166	0.0429
cell projection morphogenesis (GO:0048858)	503	52	21.2	+	2.45	1.97e-08	2.34e-06
telencephalon development (GO:0021537)	252	26	10.62	+	2.45	7.71e-05	0.00376
response to wounding (GO:0009611)	543	56	22.89	+	2.45	5.68e-09	8.07e-07
regulation of neuron differentiation (GO:0045664)	194	20	8.18	+	2.45	0.000593	0.0201
hormone metabolic process (GO:0042445)	194	20	8.18	+	2.45	0.000593	0.02
regulation of lymphocyte differentiation (GO:0045619)	176	18	7.42	+	2.43	0.00125	0.0349
negative regulation of cell development (GO:0010721)	176	18	7.42	+	2.43	0.00125	0.0348
positive regulation of cation transmembrane transport (GO:1904064)	167	17	7.04	+	2.42	0.00182	0.0459
negative regulation of growth (GO:0045926)	246	25	10.37	+	2.41	0.000128	0.00574
cell morphogenesis involved in differentiation (GO:0000904)	554	56	23.35	+	2.4	1.32e-08	1.64e-06
cellular component morphogenesis (GO:0032989)	604	61	25.46	+	2.4	2.6e-09	3.8e-07
regulation of multicellular organismal development (GO:2000026)	1318	133	55.55	+	2.39	3.54e-19	2.23e-16
sensory organ development (GO:0007423)	555	56	23.39	+	2.39	1.37e-08	1.68e-06
pallium development (GO:0021543)	169	17	7.12	+	2.39	0.00195	0.0484
cell migration (GO:0016477)	965	97	40.67	+	2.38	4.31e-14	1.17e-11
regulation of nervous system development (GO:0051960)	428	43	18.04	+	2.38	6.81e-07	6.14e-05
regulation of synapse structure or activity (GO:0050803)	219	22	9.23	+	2.38	0.00038	0.0142
regulation of heart contraction (GO:0008016)	239	24	10.07	+	2.38	0.000202	0.00845
negative regulation of cell adhesion (GO:0007162)	281	28	11.84	+	2.36	0.0001	0.00467
cell part morphogenesis (GO:0032990)	522	52	22	+	2.36	6.54e-08	7.02e-06
response to interferon-gamma (GO:0034341)	181	18	7.63	+	2.36	0.00151	0.0401
positive regulation of ion transmembrane transport (GO:0034767)	233	23	9.82	+	2.34	0.000336	0.0127
positive regulation of transmembrane transport (GO:0034764)	233	23	9.82	+	2.34	0.000336	0.0127
embryonic organ development (GO:0048568)	427	42	18	+	2.33	2.09e-06	0.000164
anatomical structure morphogenesis (GO:0009653)	2135	210	89.98	+	2.33	9.18e-30	2.9e-26
gland development (GO:0048732)	409	40	17.24	+	2.32	4.3e-06	0.000308
response to lipopolysaccharide (GO:0032496)	317	31	13.36	+	2.32	4.42e-05	0.00238
neuron differentiation (GO:0030182)	1028	100	43.33	+	2.31	1.32e-13	3.21e-11
locomotion (GO:0040011)	1339	130	56.43	+	2.3	1.62e-17	7.75e-15
wound healing (GO:0042060)	444	43	18.71	+	2.3	1.86e-06	0.000148
embryo development (GO:0009790)	971	94	40.92	+	2.3	1.15e-12	2.35e-10
response to molecule of bacterial origin (GO:0002237)	334	32	14.08	+	2.27	4.31e-05	0.00234
forebrain development (GO:0030900)	380	36	16.02	+	2.25	2.16e-05	0.00126
muscle contraction (GO:0006936)	243	23	10.24	+	2.25	0.000732	0.0232
pattern specification process (GO:0007389)	423	40	17.83	+	2.24	6.77e-06	0.000443
positive regulation of cell population proliferation (GO:0008284)	932	88	39.28	+	2.24	1.63e-11	3.03e-09
positive regulation of cell differentiation (GO:0045597)	827	78	34.85	+	2.24	2.56e-10	4.16e-08
cell morphogenesis (GO:0000902)	711	67	29.97	+	2.24	7.43e-09	9.93e-07
vascular process in circulatory system (GO:0003018)	245	23	10.33	+	2.23	0.000776	0.0242
regulation of cell development (GO:0060284)	490	46	20.65	+	2.23	1.86e-06	0.000148
generation of neurons (GO:0048699)	1249	117	52.64	+	2.22	8.2e-15	2.94e-12
regulation of cell adhesion (GO:0030155)	726	68	30.6	+	2.22	6.04e-09	8.43e-07
muscle cell differentiation (GO:0042692)	235	22	9.9	+	2.22	0.00108	0.0308
regulation of cell growth (GO:0001558)	417	39	17.57	+	2.22	1.09e-05	0.000671
localization of cell (GO:0051674)	1103	103	46.49	+	2.22	4.98e-13	1.12e-10
cell motility (GO:0048870)	1103	103	46.49	+	2.22	4.98e-13	1.11e-10
regulation of cell differentiation (GO:0045595)	1576	147	66.42	+	2.21	2.28e-18	1.33e-15
regulation of anatomical structure morphogenesis (GO:0022603)	955	89	40.25	+	2.21	2.65e-11	4.7e-09
embryonic organ morphogenesis (GO:0048562)	290	27	12.22	+	2.21	0.000262	0.0105
regulation of Wnt signaling pathway (GO:0030111)	366	34	15.43	+	2.2	4.98e-05	0.00261
neurogenesis (GO:0022008)	1369	127	57.7	+	2.2	8.16e-16	3.48e-13
neuron development (GO:0048666)	833	77	35.11	+	2.19	8.45e-10	1.28e-07
enzyme linked receptor protein signaling pathway (GO:0007167)	726	67	30.6	+	2.19	1.17e-08	1.48e-06
positive regulation of cell development (GO:0010720)	294	27	12.39	+	2.18	0.000459	0.0162
cell-cell signaling (GO:0007267)	1125	103	47.41	+	2.17	1.48e-12	2.92e-10
positive regulation of developmental process (GO:0051094)	1259	115	53.06	+	2.17	6.37e-14	1.68e-11
regulation of neuron projection development (GO:0010975)	438	40	18.46	+	2.17	1.61e-05	0.000954
inflammatory response (GO:0006954)	496	45	20.9	+	2.15	6.44e-06	0.000427
transmembrane receptor protein tyrosine kinase signaling pathway (GO:0007169)	519	47	21.87	+	2.15	3.63e-06	0.000266
regulation of T cell activation (GO:0050863)	332	30	13.99	+	2.14	0.000214	0.00879
muscle system process (GO:0003012)	289	26	12.18	+	2.13	0.000705	0.0227
movement of cell or subcellular component (GO:0006928)	1591	143	67.05	+	2.13	1.08e-16	4.75e-14
cellular response to growth factor stimulus (GO:0071363)	503	45	21.2	+	2.12	7.63e-06	0.000491
tissue development (GO:0009888)	1732	154	73	+	2.11	1.33e-17	6.54e-15
positive regulation of multicellular organismal process (GO:0051240)	1386	123	58.41	+	2.11	5.42e-14	1.45e-11
positive regulation of cytosolic calcium ion concentration (GO:0007204)	283	25	11.93	+	2.1	0.00107	0.0306
cell surface receptor signaling pathway involved in cell-cell signaling (GO:1905114)	419	37	17.66	+	2.1	5.85e-05	0.00298
cell population proliferation (GO:0008283)	477	42	20.1	+	2.09	2.18e-05	0.00126
neuron projection development (GO:0031175)	683	60	28.79	+	2.08	3.47e-07	3.25e-05
sensory system development (GO:0048880)	376	33	15.85	+	2.08	0.000183	0.00784
regulation of blood circulation (GO:1903522)	285	25	12.01	+	2.08	0.00113	0.032
regulation of multicellular organismal process (GO:0051239)	2647	232	111.56	+	2.08	1.85e-26	4.86e-23
eye development (GO:0001654)	366	32	15.43	+	2.07	0.00025	0.0101
nervous system development (GO:0007399)	2189	191	92.26	+	2.07	3.51e-21	2.52e-18
response to hypoxia (GO:0001666)	344	30	14.5	+	2.07	0.000449	0.016
regulation of cell population proliferation (GO:0042127)	1640	143	69.12	+	2.07	1.34e-15	5.29e-13
regulation of cytosolic calcium ion concentration (GO:0051480)	322	28	13.57	+	2.06	0.000822	0.0254
regulation of developmental process (GO:0050793)	2441	212	102.88	+	2.06	1.79e-23	2.35e-20
regulation of growth (GO:0040008)	657	57	27.69	+	2.06	9.88e-07	8.43e-05
cytokine-mediated signaling pathway (GO:0019221)	682	59	28.74	+	2.05	8.57e-07	7.51e-05
visual system development (GO:0150063)	370	32	15.59	+	2.05	0.000279	0.011
response to growth factor (GO:0070848)	532	46	22.42	+	2.05	1.36e-05	0.000829
cell-cell signaling by wnt (GO:0198738)	349	30	14.71	+	2.04	0.000503	0.0175
Wnt signaling pathway (GO:0016055)	349	30	14.71	+	2.04	0.000503	0.0174
positive regulation of cell-cell adhesion (GO:0022409)	281	24	11.84	+	2.03	0.00183	0.0461
response to lipid (GO:0033993)	822	70	34.64	+	2.02	1.22e-07	1.23e-05
regulation of leukocyte differentiation (GO:1902105)	282	24	11.89	+	2.02	0.00189	0.0471
positive regulation of cell adhesion (GO:0045785)	435	37	18.33	+	2.02	0.000127	0.0057
regionalization (GO:0003002)	318	27	13.4	+	2.01	0.00125	0.0348
chordate embryonic development (GO:0043009)	601	51	25.33	+	2.01	6.87e-06	0.000448
trans-synaptic signaling (GO:0099537)	437	37	18.42	+	2.01	0.000135	0.00596
regulation of actin cytoskeleton organization (GO:0032956)	356	30	15	+	2	0.000613	0.0205
cell development (GO:0048468)	1615	136	68.07	+	2	8.8e-14	2.28e-11
embryo development ending in birth or egg hatching (GO:0009792)	620	52	26.13	+	1.99	8.83e-06	0.000557
response to decreased oxygen levels (GO:0036293)	358	30	15.09	+	1.99	0.000952	0.0282
cellular response to lipid (GO:0071396)	478	40	20.15	+	1.99	9.89e-05	0.00463
regulation of MAPK cascade (GO:0043408)	694	58	29.25	+	1.98	2.8e-06	0.00021
response to oxygen levels (GO:0070482)	383	32	16.14	+	1.98	0.000555	0.0189
synaptic signaling (GO:0099536)	467	39	19.68	+	1.98	0.000131	0.00584
regulation of actin filament-based process (GO:0032970)	396	33	16.69	+	1.98	0.000438	0.0158
regulation of cation transmembrane transport (GO:1904062)	372	31	15.68	+	1.98	0.000741	0.0234
regulation of cell-cell adhesion (GO:0022407)	434	36	18.29	+	1.97	0.000309	0.0119
positive regulation of cell projection organization (GO:0031346)	350	29	14.75	+	1.97	0.00133	0.0363
negative regulation of cell population proliferation (GO:0008285)	689	57	29.04	+	1.96	4.25e-06	0.000306
leukocyte migration (GO:0050900)	378	31	15.93	+	1.95	0.000839	0.0258
animal organ development (GO:0048513)	3187	261	134.32	+	1.94	7.04e-26	1.39e-22
system development (GO:0048731)	4279	343	180.34	+	1.9	1.69e-34	1.33e-30
cellular calcium ion homeostasis (GO:0006874)	427	34	18	+	1.89	0.000732	0.0233
regulation of cytokine production (GO:0001817)	707	56	29.8	+	1.88	2.01e-05	0.00118
chemical synaptic transmission (GO:0007268)	420	33	17.7	+	1.86	0.00105	0.0302
anterograde trans-synaptic signaling (GO:0098916)	420	33	17.7	+	1.86	0.00105	0.0302
regulation of inflammatory response (GO:0050727)	516	40	21.75	+	1.84	0.000429	0.0157
head development (GO:0060322)	788	61	33.21	+	1.84	1.59e-05	0.000952
calcium ion homeostasis (GO:0055074)	440	34	18.54	+	1.83	0.00129	0.0355
negative regulation of cell communication (GO:0010648)	1373	106	57.87	+	1.83	6.61e-09	9.07e-07
metal ion homeostasis (GO:0055065)	622	48	26.21	+	1.83	0.000131	0.00585
negative regulation of signaling (GO:0023057)	1376	106	57.99	+	1.83	9.73e-09	1.24e-06
positive regulation of MAPK cascade (GO:0043410)	520	40	21.92	+	1.83	0.000652	0.0214
multicellular organism development (GO:0007275)	4877	375	205.55	+	1.82	5.11e-35	8.06e-31
cell surface receptor signaling pathway (GO:0007166)	2486	191	104.78	+	1.82	1.16e-15	4.68e-13
inorganic ion homeostasis (GO:0098771)	716	55	30.18	+	1.82	5.17e-05	0.0027
brain development (GO:0007420)	745	57	31.4	+	1.82	3.46e-05	0.00191
cellular response to cytokine stimulus (GO:0071345)	1007	77	42.44	+	1.81	1.61e-06	0.000129
cell differentiation (GO:0030154)	3509	267	147.89	+	1.81	3.59e-22	3.33e-19
negative regulation of signal transduction (GO:0009968)	1276	97	53.78	+	1.8	8.02e-08	8.32e-06
negative regulation of response to stimulus (GO:0048585)	1804	137	76.03	+	1.8	9.57e-11	1.62e-08
cellular developmental process (GO:0048869)	3562	270	150.12	+	1.8	3.75e-22	3.11e-19
cellular divalent inorganic cation homeostasis (GO:0072503)	462	35	19.47	+	1.8	0.00165	0.0427
central nervous system development (GO:0007417)	991	75	41.77	+	1.8	3.01e-06	0.000223
epithelium development (GO:0060429)	1097	83	46.23	+	1.8	8.92e-07	7.77e-05
response to cytokine (GO:0034097)	1097	83	46.23	+	1.8	8.92e-07	7.73e-05
cellular metal ion homeostasis (GO:0006875)	556	42	23.43	+	1.79	0.000659	0.0216
developmental process involved in reproduction (GO:0003006)	956	72	40.29	+	1.79	6.54e-06	0.000432
hemopoiesis (GO:0030097)	572	43	24.11	+	1.78	0.000536	0.0184
regulation of cytoskeleton organization (GO:0051493)	519	39	21.87	+	1.78	0.00097	0.0287
regulation of localization (GO:0032879)	2734	205	115.23	+	1.78	8.23e-16	3.41e-13
positive regulation of phosphorus metabolic process (GO:0010562)	989	74	41.68	+	1.78	6.3e-06	0.000421
positive regulation of phosphate metabolic process (GO:0045937)	989	74	41.68	+	1.78	6.3e-06	0.00042
ion homeostasis (GO:0050801)	764	57	32.2	+	1.77	8.73e-05	0.00415
regulation of cell activation (GO:0050865)	658	49	27.73	+	1.77	0.000285	0.0112
regulation of ion transmembrane transport (GO:0034765)	580	43	24.44	+	1.76	0.000616	0.0205
regulation of plasma membrane bounded cell projection organization (GO:0120035)	621	46	26.17	+	1.76	0.000428	0.0157
negative regulation of immune system process (GO:0002683)	582	43	24.53	+	1.75	0.000866	0.0262
cellular ion homeostasis (GO:0006873)	650	48	27.39	+	1.75	0.000384	0.0144
supramolecular fiber organization (GO:0097435)	597	44	25.16	+	1.75	0.000696	0.0225
regulation of cell projection organization (GO:0031344)	638	47	26.89	+	1.75	0.000494	0.0172
regulation of transmembrane transport (GO:0034762)	585	43	24.66	+	1.74	0.000892	0.0269
regulation of hormone levels (GO:0010817)	532	39	22.42	+	1.74	0.00161	0.0419
anatomical structure development (GO:0048856)	5266	386	221.94	+	1.74	7.26e-32	2.86e-28
regulation of anatomical structure size (GO:0090066)	506	37	21.33	+	1.73	0.00189	0.0471
hematopoietic or lymphoid organ development (GO:0048534)	619	45	26.09	+	1.72	0.000857	0.026
cation homeostasis (GO:0055080)	705	51	29.71	+	1.72	0.00045	0.0161
response to organic cyclic compound (GO:0014070)	886	64	37.34	+	1.71	6.59e-05	0.00329
developmental process (GO:0032502)	5729	411	241.46	+	1.7	1.02e-32	5.35e-29
cellular response to organic substance (GO:0071310)	2331	166	98.24	+	1.69	6.15e-11	1.07e-08
positive regulation of phosphorylation (GO:0042327)	913	65	38.48	+	1.69	8.42e-05	0.00405
cellular cation homeostasis (GO:0030003)	636	45	26.8	+	1.68	0.00142	0.0381
response to oxygen-containing compound (GO:1901700)	1584	112	66.76	+	1.68	2.25e-07	2.19e-05
response to endogenous stimulus (GO:0009719)	1416	100	59.68	+	1.68	1.3e-06	0.000109
positive regulation of cell communication (GO:0010647)	1714	121	72.24	+	1.68	7.81e-08	8.22e-06
positive regulation of signaling (GO:0023056)	1720	121	72.49	+	1.67	8.31e-08	8.51e-06
regulation of cellular component biogenesis (GO:0044087)	967	68	40.76	+	1.67	9.15e-05	0.00433
response to organic substance (GO:0010033)	2995	210	126.23	+	1.66	2.72e-13	6.4e-11
positive regulation of gene expression (GO:0010628)	1072	75	45.18	+	1.66	3.96e-05	0.00216
cellular response to chemical stimulus (GO:0070887)	2898	202	122.14	+	1.65	1.68e-12	3.27e-10
response to bacterium (GO:0009617)	718	50	30.26	+	1.65	0.00101	0.0295
positive regulation of signal transduction (GO:0009967)	1551	108	65.37	+	1.65	7.05e-07	6.32e-05
plasma membrane bounded cell projection organization (GO:0120036)	1166	81	49.14	+	1.65	2.22e-05	0.00128
regulation of response to external stimulus (GO:0032101)	1182	82	49.82	+	1.65	2.39e-05	0.00138
regulation of phosphorylation (GO:0042325)	1400	97	59	+	1.64	4.43e-06	0.000313
regulation of signal transduction (GO:0009966)	3047	211	128.42	+	1.64	8.18e-13	1.77e-10
apoptotic process (GO:0006915)	912	63	38.44	+	1.64	0.000234	0.00951
regulation of cell communication (GO:0010646)	3424	236	144.31	+	1.64	2.53e-14	7.38e-12
regulation of phosphate metabolic process (GO:0019220)	1611	111	67.9	+	1.63	7.85e-07	6.99e-05
regulation of phosphorus metabolic process (GO:0051174)	1611	111	67.9	+	1.63	7.85e-07	6.96e-05
positive regulation of protein phosphorylation (GO:0001934)	828	57	34.9	+	1.63	0.000618	0.0205
regulation of signaling (GO:0023051)	3459	238	145.78	+	1.63	2.24e-14	6.78e-12
regulation of protein phosphorylation (GO:0001932)	1210	83	51	+	1.63	2.96e-05	0.00166
chemical homeostasis (GO:0048878)	1124	77	47.37	+	1.63	5.9e-05	0.00299
cellular chemical homeostasis (GO:0055082)	749	51	31.57	+	1.62	0.0013	0.0356
cellular response to endogenous stimulus (GO:0071495)	1146	78	48.3	+	1.61	6.78e-05	0.00335
cellular response to oxygen-containing compound (GO:1901701)	1058	72	44.59	+	1.61	0.000132	0.00585
positive regulation of intracellular signal transduction (GO:1902533)	1015	69	42.78	+	1.61	0.000186	0.00787
cell projection organization (GO:0030030)	1212	82	51.08	+	1.61	5.6e-05	0.00288
positive regulation of transport (GO:0051050)	936	63	39.45	+	1.6	0.000509	0.0176
response to organonitrogen compound (GO:0010243)	997	67	42.02	+	1.59	0.00031	0.0119
positive regulation of transcription by RNA polymerase II (GO:0045944)	1206	81	50.83	+	1.59	7.41e-05	0.00364
response to hormone (GO:0009725)	807	54	34.01	+	1.59	0.0014	0.0378
positive regulation of protein modification process (GO:0031401)	1061	70	44.72	+	1.57	0.000447	0.0161
response to external stimulus (GO:0009605)	2508	165	105.7	+	1.56	1.67e-08	2e-06
regulation of response to stimulus (GO:0048583)	4240	278	178.7	+	1.56	1.3e-14	4.54e-12
export from cell (GO:0140352)	996	65	41.98	+	1.55	0.000981	0.029
signaling (GO:0023052)	5485	355	231.17	+	1.54	7.03e-19	4.27e-16
multicellular organismal process (GO:0032501)	6909	447	291.19	+	1.54	2.26e-26	5.08e-23
cell death (GO:0008219)	1079	69	45.48	+	1.52	0.00115	0.0326
cell communication (GO:0007154)	5572	356	234.84	+	1.52	4.28e-18	2.33e-15
regulation of cellular component organization (GO:0051128)	2360	150	99.46	+	1.51	8.17e-07	7.2e-05
positive regulation of nucleic acid-templated transcription (GO:1903508)	1622	103	68.36	+	1.51	5.64e-05	0.0029
positive regulation of transcription, DNA-templated (GO:0045893)	1622	103	68.36	+	1.51	5.64e-05	0.00289
positive regulation of RNA biosynthetic process (GO:1902680)	1623	103	68.4	+	1.51	7.21e-05	0.00355
positive regulation of RNA metabolic process (GO:0051254)	1718	109	72.41	+	1.51	3.84e-05	0.0021
positive regulation of cellular component organization (GO:0051130)	1135	72	47.84	+	1.51	0.000902	0.0272
response to chemical (GO:0042221)	4369	277	184.14	+	1.5	8.35e-13	1.78e-10
programmed cell death (GO:0012501)	1044	66	44	+	1.5	0.00168	0.0433
positive regulation of response to stimulus (GO:0048584)	2278	144	96.01	+	1.5	1.71e-06	0.000137
regulation of cell death (GO:0010941)	1652	104	69.63	+	1.49	8.25e-05	0.00399
response to nitrogen compound (GO:1901698)	1085	68	45.73	+	1.49	0.00201	0.0494
signal transduction (GO:0007165)	5138	321	216.55	+	1.48	2.02e-14	6.51e-12
regulation of transport (GO:0051049)	1758	109	74.09	+	1.47	0.0001	0.00465
response to abiotic stimulus (GO:0009628)	1162	72	48.97	+	1.47	0.00171	0.0439
positive regulation of nucleobase-containing compound metabolic process (GO:0045935)	1891	117	79.7	+	1.47	4.93e-05	0.00259
positive regulation of nitrogen compound metabolic process (GO:0051173)	3058	189	128.88	+	1.47	1.19e-07	1.2e-05
positive regulation of protein metabolic process (GO:0051247)	1538	95	64.82	+	1.47	0.000311	0.0119
negative regulation of cellular process (GO:0048523)	4909	303	206.9	+	1.46	8.46e-13	1.78e-10
reproductive process (GO:0022414)	1432	88	60.35	+	1.46	0.000697	0.0225
regulation of biological quality (GO:0065008)	4007	246	168.88	+	1.46	7.36e-10	1.14e-07
regulation of ion transport (GO:0043269)	1337	82	56.35	+	1.46	0.00102	0.0295
reproduction (GO:0000003)	1435	88	60.48	+	1.46	0.000708	0.0227
regulation of programmed cell death (GO:0043067)	1517	93	63.94	+	1.45	0.00047	0.0165
positive regulation of cellular protein metabolic process (GO:0032270)	1456	89	61.36	+	1.45	0.000765	0.024
regulation of intracellular signal transduction (GO:1902531)	1768	108	74.51	+	1.45	0.000173	0.00747
positive regulation of cellular process (GO:0048522)	5656	345	238.38	+	1.45	2.05e-14	6.47e-12
negative regulation of biological process (GO:0048519)	5541	336	233.53	+	1.44	1.53e-13	3.65e-11
positive regulation of macromolecule metabolic process (GO:0010604)	3431	208	144.6	+	1.44	7.56e-08	8.01e-06
positive regulation of cellular metabolic process (GO:0031325)	3238	196	136.47	+	1.44	2.34e-07	2.25e-05
regulation of apoptotic process (GO:0042981)	1479	89	62.33	+	1.43	0.00108	0.0307
regulation of protein modification process (GO:0031399)	1633	98	68.82	+	1.42	0.000713	0.0229
positive regulation of metabolic process (GO:0009893)	3719	223	156.74	+	1.42	5.42e-08	6.07e-06
response to other organism (GO:0051707)	1418	85	59.76	+	1.42	0.00173	0.0441
response to external biotic stimulus (GO:0043207)	1420	85	59.85	+	1.42	0.00174	0.0444
positive regulation of biological process (GO:0048518)	6244	372	263.16	+	1.41	2.51e-14	7.47e-12
positive regulation of cellular biosynthetic process (GO:0031328)	1956	115	82.44	+	1.39	0.000419	0.0155
regulation of molecular function (GO:0065009)	3178	186	133.94	+	1.39	4.51e-06	0.000318
homeostatic process (GO:0042592)	1659	97	69.92	+	1.39	0.00154	0.0409
positive regulation of biosynthetic process (GO:0009891)	1990	116	83.87	+	1.38	0.00057	0.0194
positive regulation of macromolecule biosynthetic process (GO:0010557)	1853	108	78.1	+	1.38	0.000916	0.0275
regulation of immune system process (GO:0002682)	1701	99	71.69	+	1.38	0.00172	0.044
cellular response to stimulus (GO:0051716)	6770	393	285.33	+	1.38	1.15e-13	2.89e-11
positive regulation of molecular function (GO:0044093)	1766	102	74.43	+	1.37	0.00169	0.0434
regulation of catalytic activity (GO:0050790)	2516	145	106.04	+	1.37	0.000149	0.00657
system process (GO:0003008)	2040	116	85.98	+	1.35	0.00148	0.0395
response to stimulus (GO:0050896)	8496	473	358.07	+	1.32	1.82e-14	5.99e-12
regulation of biological process (GO:0050789)	11856	616	499.68	+	1.23	1.48e-15	5.68e-13
regulation of cellular process (GO:0050794)	11302	586	476.34	+	1.23	1.15e-13	2.84e-11
biological regulation (GO:0065007)	12571	642	529.82	+	1.21	4.4e-15	1.62e-12
regulation of metabolic process (GO:0019222)	6847	347	288.57	+	1.2	5.27e-05	0.00274
regulation of gene expression (GO:0010468)	4872	246	205.34	+	1.2	0.00198	0.0486
localization (GO:0051179)	5807	291	244.74	+	1.19	0.00082	0.0254
regulation of macromolecule metabolic process (GO:0060255)	6301	315	265.56	+	1.19	0.000477	0.0168
regulation of cellular metabolic process (GO:0031323)	6106	304	257.34	+	1.18	0.000855	0.0261
regulation of primary metabolic process (GO:0080090)	5892	293	248.33	+	1.18	0.0013	0.0356
cellular process (GO:0009987)	15487	750	652.72	+	1.15	1.61e-15	6.07e-13
biological_process (GO:0008150)	17850	818	752.31	+	1.09	1.16e-12	2.34e-10
organelle organization (GO:0006996)	3574	100	150.63	-	0.66	3.94e-06	0.000286
organic cyclic compound metabolic process (GO:1901360)	3190	87	134.45	-	0.65	5.54e-06	0.00038
macromolecule biosynthetic process (GO:0009059)	1696	46	71.48	-	0.64	0.00146	0.039
cellular nitrogen compound metabolic process (GO:0034641)	3407	92	143.59	-	0.64	1.26e-06	0.000106
intracellular transport (GO:0046907)	1499	40	63.18	-	0.63	0.00196	0.0485
protein-containing complex subunit organization (GO:0043933)	1581	41	66.63	-	0.62	0.0008	0.0248
protein-containing complex assembly (GO:0065003)	1337	34	56.35	-	0.6	0.00175	0.0445
cellular aromatic compound metabolic process (GO:0006725)	2948	72	124.25	-	0.58	1.47e-07	1.46e-05
cellular macromolecule biosynthetic process (GO:0034645)	1655	39	69.75	-	0.56	6.31e-05	0.00316
heterocycle metabolic process (GO:0046483)	2904	68	122.39	-	0.56	2.91e-08	3.32e-06
cell cycle (GO:0007049)	1390	32	58.58	-	0.55	0.000161	0.00703
nucleobase-containing compound metabolic process (GO:0006139)	2719	59	114.6	-	0.51	3.31e-09	4.79e-07
gene expression (GO:0010467)	2186	46	92.13	-	0.5	5.97e-08	6.63e-06
cell cycle process (GO:0022402)	1070	22	45.1	-	0.49	0.000195	0.00816
cellular response to DNA damage stimulus (GO:0006974)	787	16	33.17	-	0.48	0.00134	0.0366
Unclassified (UNCLASSIFIED)	2745	50	115.69	-	0.43	1.16e-12	2.31e-10
RNA metabolic process (GO:0016070)	1599	28	67.39	-	0.42	6.17e-08	6.71e-06
nucleic acid metabolic process (GO:0090304)	2232	39	94.07	-	0.41	6.29e-11	1.08e-08
chromosome organization (GO:0051276)	1061	18	44.72	-	0.4	7.86e-06	0.000504
DNA metabolic process (GO:0006259)	781	12	32.92	-	0.36	4.69e-05	0.00248
detection of stimulus (GO:0051606)	718	11	30.26	-	0.36	0.000112	0.00513
mitotic cell cycle (GO:0000278)	761	11	32.07	-	0.34	3.51e-05	0.00193
mRNA metabolic process (GO:0016071)	694	10	29.25	-	0.34	8.37e-05	0.00404
cellular protein-containing complex assembly (GO:0034622)	859	12	36.2	-	0.33	5.97e-06	0.000404
mitotic cell cycle process (GO:1903047)	685	9	28.87	-	0.31	3.21e-05	0.00179
RNA processing (GO:0006396)	923	12	38.9	-	0.31	9.63e-07	8.25e-05
detection of stimulus involved in sensory perception (GO:0050906)	554	7	23.35	-	0.3	0.000184	0.00784
RNA splicing (GO:0008380)	407	5	17.15	-	0.29	0.00139	0.0375
organelle fission (GO:0048285)	370	4	15.59	-	0.26	0.00127	0.0349
translation (GO:0006412)	384	4	16.18	-	0.25	0.00065	0.0214
DNA repair (GO:0006281)	530	5	22.34	-	0.22	2.91e-05	0.00164
ncRNA processing (GO:0034470)	432	4	18.21	-	0.22	0.000179	0.0077
ribonucleoprotein complex biogenesis (GO:0022613)	465	4	19.6	-	0.2	4.49e-05	0.00239
ncRNA metabolic process (GO:0034660)	517	4	21.79	-	0.18	8.08e-06	0.000514
rRNA metabolic process (GO:0016072)	270	2	11.38	-	0.18	0.00171	0.0439
chromosome segregation (GO:0007059)	286	2	12.05	-	0.17	0.00126	0.0348
protein-DNA complex subunit organization (GO:0071824)	294	2	12.39	-	0.16	0.000868	0.0262
nucleic acid phosphodiester bond hydrolysis (GO:0090305)	303	2	12.77	-	0.16	0.000606	0.0203
ribosome biogenesis (GO:0042254)	332	2	13.99	-	0.14	0.000208	0.00864
detection of chemical stimulus (GO:0009593)	522	3	22	-	0.14	1.46e-06	0.00012
RNA localization (GO:0006403)	222	1	9.36	-	0.11	0.00177	0.0448
nuclear chromosome segregation (GO:0098813)	227	1	9.57	-	0.1	0.00184	0.0462
protein-DNA complex assembly (GO:0065004)	254	1	10.71	-	0.09	0.000593	0.02
DNA replication (GO:0006260)	271	1	11.42	-	0.09	0.000278	0.011
sensory perception of chemical stimulus (GO:0007606)	542	2	22.84	-	0.09	6.34e-08	6.85e-06
detection of chemical stimulus involved in sensory perception (GO:0050907)	486	1	20.48	-	0.05	6.76e-08	7.2e-06
DNA packaging (GO:0006323)	201	0	8.47	-	< 0.01	0.000438	0.0158
DNA-dependent DNA replication (GO:0006261)	194	0	8.18	-	< 0.01	0.000668	0.0219
DNA conformation change (GO:0071103)	313	0	13.19	-	< 0.01	3.79e-06	0.000277
mitotic nuclear division (GO:0140014)	209	0	8.81	-	< 0.01	0.000293	0.0114
detection of chemical stimulus involved in sensory perception of smell (GO:0050911)	441	0	18.59	-	< 0.01	2.33e-08	2.71e-06
sensory perception of smell (GO:0007608)	468	0	19.72	-	< 0.01	6.89e-09	9.38e-07

## Sheet: Runx1KO Upreg Gene GO term
GO biological process complete	Ref LIST	Runx1KO Upreg.	Expected	Over/under	Fold Enrichment	p-value	FDR
positive regulation of cGMP-mediated signaling (GO:0010753)	10	6	0.65	+	9.3	0.000232	0.0216
gamma-delta T cell activation (GO:0046629)	11	6	0.71	+	8.45	0.00034	0.0285
regulation of ribonuclease activity (GO:0060700)	15	8	0.97	+	8.26	3.86e-05	0.00538
positive regulation of epidermal growth factor-activated receptor activity (GO:0045741)	13	6	0.84	+	7.15	0.000672	0.0472
antigen processing and presentation of endogenous peptide antigen via MHC class I via ER pathway, TAP-independent (GO:0002486)	34	14	2.19	+	6.38	5.83e-07	0.00023
regulation of cGMP-mediated signaling (GO:0010752)	17	7	1.1	+	6.38	0.000411	0.0325
antigen processing and presentation of endogenous peptide antigen via MHC class I via ER pathway (GO:0002484)	35	14	2.26	+	6.2	7.71e-07	0.000289
antigen processing and presentation of endogenous peptide antigen via MHC class Ib (GO:0002476)	35	14	2.26	+	6.2	7.71e-07	0.000282
antigen processing and presentation of peptide antigen via MHC class Ib (GO:0002428)	36	14	2.32	+	6.03	1.01e-06	0.000339
positive regulation of epidermal growth factor receptor signaling pathway (GO:0045742)	33	12	2.13	+	5.63	1.04e-05	0.00184
antigen processing and presentation via MHC class Ib (GO:0002475)	40	14	2.58	+	5.42	2.78e-06	0.000685
positive regulation of ERBB signaling pathway (GO:1901186)	35	12	2.26	+	5.31	1.69e-05	0.00277
antigen processing and presentation of endogenous peptide antigen (GO:0002483)	41	14	2.65	+	5.29	3.53e-06	0.000805
antigen processing and presentation of endogenous peptide antigen via MHC class I (GO:0019885)	41	14	2.65	+	5.29	3.53e-06	0.000794
labyrinthine layer morphogenesis (GO:0060713)	27	9	1.74	+	5.17	0.000228	0.0214
antigen processing and presentation of endogenous antigen (GO:0019883)	44	14	2.84	+	4.93	6.93e-06	0.00142
regulation of hair cycle (GO:0042634)	31	9	2	+	4.5	0.000533	0.0392
positive regulation of T cell mediated cytotoxicity (GO:0001916)	52	15	3.36	+	4.47	8.87e-06	0.00166
regulation of T cell mediated cytotoxicity (GO:0001914)	59	17	3.81	+	4.46	2.3e-06	0.000594
embryonic placenta morphogenesis (GO:0060669)	32	9	2.07	+	4.36	0.000646	0.0456
antigen processing and presentation of peptide antigen via MHC class I (GO:0002474)	51	14	3.29	+	4.25	2.8e-05	0.00423
positive regulation of protein tyrosine kinase activity (GO:0061098)	46	12	2.97	+	4.04	0.000155	0.016
regulation of ERBB signaling pathway (GO:1901184)	74	18	4.78	+	3.77	8.82e-06	0.00169
positive regulation of T cell mediated immunity (GO:0002711)	74	18	4.78	+	3.77	8.82e-06	0.00167
positive regulation of leukocyte mediated cytotoxicity (GO:0001912)	83	20	5.36	+	3.73	3.22e-06	0.000756
intermediate filament cytoskeleton organization (GO:0045104)	50	12	3.23	+	3.72	0.000301	0.0259
intermediate filament-based process (GO:0045103)	51	12	3.29	+	3.65	0.000351	0.0291
negative regulation of viral genome replication (GO:0045071)	51	12	3.29	+	3.65	0.000351	0.0289
regulation of epidermal growth factor receptor signaling pathway (GO:0042058)	69	16	4.45	+	3.59	4.51e-05	0.00602
glutathione metabolic process (GO:0006749)	59	13	3.81	+	3.41	0.00035	0.0292
antigen processing and presentation of peptide antigen (GO:0048002)	69	15	4.45	+	3.37	0.000144	0.015
water homeostasis (GO:0030104)	65	14	4.19	+	3.34	0.000258	0.0233
regulation of leukocyte mediated cytotoxicity (GO:0001910)	107	23	6.91	+	3.33	3.25e-06	0.000753
positive regulation of cell killing (GO:0031343)	95	20	6.13	+	3.26	1.81e-05	0.00291
odontogenesis of dentin-containing tooth (GO:0042475)	77	16	4.97	+	3.22	0.000138	0.0147
regulation of T cell mediated immunity (GO:0002709)	100	20	6.45	+	3.1	3.43e-05	0.00501
cell-matrix adhesion (GO:0007160)	116	23	7.49	+	3.07	1.03e-05	0.00185
renal system process (GO:0003014)	101	20	6.52	+	3.07	3.88e-05	0.00536
regulation of Rho protein signal transduction (GO:0035023)	138	27	8.91	+	3.03	2.28e-06	0.000597
negative regulation of viral process (GO:0048525)	91	17	5.87	+	2.89	0.000264	0.0238
odontogenesis (GO:0042476)	102	19	6.58	+	2.89	0.000122	0.0133
antigen processing and presentation (GO:0019882)	105	19	6.78	+	2.8	0.00017	0.0166
regulation of cell killing (GO:0031341)	128	23	8.26	+	2.78	4.07e-05	0.00552
stem cell development (GO:0048864)	90	16	5.81	+	2.75	0.000638	0.0453
regulation of viral life cycle (GO:1903900)	149	26	9.62	+	2.7	2.06e-05	0.00322
cell-substrate adhesion (GO:0031589)	176	30	11.36	+	2.64	9.83e-06	0.00178
positive regulation of lymphocyte mediated immunity (GO:0002708)	142	24	9.16	+	2.62	9.58e-05	0.0109
regulation of viral process (GO:0050792)	167	27	10.78	+	2.51	5.22e-05	0.00673
cell-cell junction organization (GO:0045216)	180	29	11.62	+	2.5	2.86e-05	0.00428
negative regulation of cell development (GO:0010721)	200	32	12.91	+	2.48	1.93e-05	0.00307
cellular modified amino acid metabolic process (GO:0006575)	163	26	10.52	+	2.47	8.55e-05	0.0104
regulation of biological process involved in symbiotic interaction (GO:0043903)	180	28	11.62	+	2.41	9.35e-05	0.0108
regulation of lymphocyte mediated immunity (GO:0002706)	194	30	12.52	+	2.4	5.05e-05	0.00657
positive regulation of leukocyte mediated immunity (GO:0002705)	163	25	10.52	+	2.38	0.000283	0.0247
response to temperature stimulus (GO:0009266)	157	24	10.13	+	2.37	0.000404	0.0322
positive regulation of adaptive immune response (GO:0002821)	144	22	9.29	+	2.37	0.000487	0.0365
regulation of epithelial cell differentiation (GO:0030856)	151	23	9.74	+	2.36	0.000579	0.0416
skin development (GO:0043588)	239	35	15.42	+	2.27	3.12e-05	0.00458
morphogenesis of a branching epithelium (GO:0061138)	195	27	12.58	+	2.15	0.000555	0.0402
organic acid transport (GO:0015849)	240	33	15.49	+	2.13	0.000164	0.0163
morphogenesis of a branching structure (GO:0001763)	205	28	13.23	+	2.12	0.000491	0.0364
negative regulation of cell adhesion (GO:0007162)	293	40	18.91	+	2.12	3.82e-05	0.00537
regulation of Ras protein signal transduction (GO:0046578)	242	33	15.62	+	2.11	0.000179	0.0173
organic anion transport (GO:0015711)	279	38	18.01	+	2.11	6.81e-05	0.00844
regulation of synapse organization (GO:0050807)	260	35	16.78	+	2.09	0.000176	0.0171
regulation of cell junction assembly (GO:1901888)	216	29	13.94	+	2.08	0.000611	0.0438
regulation of synapse structure or activity (GO:0050803)	272	36	17.55	+	2.05	0.000158	0.016
regulation of small GTPase mediated signal transduction (GO:0051056)	273	36	17.62	+	2.04	0.000164	0.0162
epithelial cell development (GO:0002064)	228	30	14.71	+	2.04	0.000569	0.0411
regulation of leukocyte mediated immunity (GO:0002703)	259	34	16.71	+	2.03	0.000287	0.0248
regulation of body fluid levels (GO:0050878)	343	45	22.14	+	2.03	3.45e-05	0.00498
regulation of epithelial cell migration (GO:0010632)	238	31	15.36	+	2.02	0.00068	0.0476
negative regulation of locomotion (GO:0040013)	331	43	21.36	+	2.01	6.5e-05	0.00819
regulation of MAP kinase activity (GO:0043405)	285	37	18.39	+	2.01	0.000213	0.0202
cell junction organization (GO:0034330)	509	65	32.85	+	1.98	1.26e-06	0.000397
multicellular organismal homeostasis (GO:0048871)	346	44	22.33	+	1.97	9.35e-05	0.0109
epithelial cell differentiation (GO:0030855)	510	64	32.91	+	1.94	3.08e-06	0.000735
regulation of cell adhesion (GO:0030155)	733	90	47.3	+	1.9	6.03e-08	3.16e-05
negative regulation of cell motility (GO:2000146)	296	36	19.1	+	1.88	0.000696	0.0485
positive regulation of cell migration (GO:0030335)	564	68	36.4	+	1.87	4.11e-06	0.000912
cell adhesion (GO:0007155)	846	102	54.6	+	1.87	1.36e-08	9.76e-06
biological adhesion (GO:0022610)	856	103	55.24	+	1.86	1.53e-08	1.05e-05
regulation of cell migration (GO:0030334)	940	111	60.66	+	1.83	9.31e-09	7.33e-06
tissue morphogenesis (GO:0048729)	625	73	40.33	+	1.81	5.37e-06	0.00113
supramolecular fiber organization (GO:0097435)	499	58	32.2	+	1.8	6.5e-05	0.00813
positive regulation of cell motility (GO:2000147)	587	68	37.88	+	1.8	1.37e-05	0.00231
regulation of cell motility (GO:2000145)	990	114	63.89	+	1.78	2.08e-08	1.36e-05
developmental growth (GO:0048589)	443	51	28.59	+	1.78	0.000256	0.0233
positive regulation of locomotion (GO:0040017)	602	69	38.85	+	1.78	1.7e-05	0.00275
morphogenesis of an epithelium (GO:0002009)	519	59	33.49	+	1.76	9.04e-05	0.0107
cell morphogenesis involved in differentiation (GO:0000904)	577	65	37.24	+	1.75	4.99e-05	0.00655
positive regulation of cellular component movement (GO:0051272)	604	68	38.98	+	1.74	3.55e-05	0.00508
regulation of neurogenesis (GO:0050767)	436	49	28.14	+	1.74	0.000481	0.0363
regulation of nervous system development (GO:0051960)	534	60	34.46	+	1.74	0.000111	0.0123
growth (GO:0040007)	455	51	29.36	+	1.74	0.000438	0.0341
negative regulation of cell population proliferation (GO:0008285)	705	79	45.5	+	1.74	8.72e-06	0.0017
epithelium development (GO:0060429)	1046	117	67.5	+	1.73	6.58e-08	3.34e-05
regulation of cellular component movement (GO:0051270)	1076	120	69.44	+	1.73	4.87e-08	2.65e-05
cellular component morphogenesis (GO:0032989)	610	68	39.37	+	1.73	5.45e-05	0.00698
neuron projection morphogenesis (GO:0048812)	486	54	31.36	+	1.72	0.000333	0.028
regulation of locomotion (GO:0040012)	1038	115	66.99	+	1.72	1.2e-07	5.93e-05
cell projection morphogenesis (GO:0048858)	497	55	32.07	+	1.71	0.000282	0.0248
regulation of multicellular organismal development (GO:2000026)	1446	160	93.32	+	1.71	3.36e-10	6.62e-07
regulation of anatomical structure morphogenesis (GO:0022603)	968	107	62.47	+	1.71	3.86e-07	0.000169
plasma membrane bounded cell projection morphogenesis (GO:0120039)	491	54	31.69	+	1.7	0.000368	0.0299
cell morphogenesis (GO:0000902)	746	82	48.14	+	1.7	1.09e-05	0.00188
regulation of neuron projection development (GO:0010975)	546	60	35.24	+	1.7	0.000188	0.018
actin cytoskeleton organization (GO:0030036)	523	57	33.75	+	1.69	0.000382	0.0308
tissue development (GO:0009888)	1675	181	108.1	+	1.67	9.13e-11	2.88e-07
cell part morphogenesis (GO:0032990)	522	56	33.69	+	1.66	0.000534	0.0391
regulation of cell projection organization (GO:0031344)	746	80	48.14	+	1.66	3.93e-05	0.00538
animal organ morphogenesis (GO:0009887)	1029	110	66.41	+	1.66	1.13e-06	0.000363
regulation of protein kinase activity (GO:0045859)	670	71	43.24	+	1.64	0.000156	0.016
regulation of cell development (GO:0060284)	576	61	37.17	+	1.64	0.000386	0.031
actin filament-based process (GO:0030029)	581	61	37.49	+	1.63	0.00054	0.0393
negative regulation of multicellular organismal process (GO:0051241)	1087	114	70.15	+	1.63	1.57e-06	0.000458
negative regulation of cell differentiation (GO:0045596)	681	71	43.95	+	1.62	0.000239	0.022
regulation of response to external stimulus (GO:0032101)	893	93	57.63	+	1.61	2.14e-05	0.0033
regulation of cell population proliferation (GO:0042127)	1691	175	109.13	+	1.6	4.9e-09	4.83e-06
regulation of hydrolase activity (GO:0051336)	1020	105	65.83	+	1.6	9.11e-06	0.00169
negative regulation of developmental process (GO:0051093)	952	98	61.44	+	1.6	2.06e-05	0.00324
regulation of plasma membrane bounded cell projection organization (GO:0120035)	730	75	47.11	+	1.59	0.000214	0.0202
positive regulation of catalytic activity (GO:0043085)	1106	113	71.38	+	1.58	6.07e-06	0.00126
neuron projection development (GO:0031175)	715	73	46.14	+	1.58	0.000332	0.0281
positive regulation of signal transduction (GO:0009967)	1503	151	97	+	1.56	3.34e-07	0.00015
regulation of kinase activity (GO:0043549)	769	77	49.63	+	1.55	0.000399	0.0319
positive regulation of developmental process (GO:0051094)	1419	141	91.58	+	1.54	1.58e-06	0.000453
transmembrane transport (GO:0055085)	928	92	59.89	+	1.54	0.000124	0.0133
regulation of catalytic activity (GO:0050790)	1887	187	121.78	+	1.54	2.55e-08	1.61e-05
regulation of developmental process (GO:0050793)	2521	249	162.69	+	1.53	7.14e-11	2.81e-07
positive regulation of cell population proliferation (GO:0008284)	995	98	64.21	+	1.53	9.29e-05	0.0109
regulation of intracellular signal transduction (GO:1902531)	1577	155	101.77	+	1.52	7.79e-07	0.000279
positive regulation of intracellular signal transduction (GO:1902533)	953	93	61.5	+	1.51	0.000195	0.0186
regulation of cell differentiation (GO:0045595)	1581	154	102.03	+	1.51	1.36e-06	0.000413
anatomical structure morphogenesis (GO:0009653)	2260	220	145.85	+	1.51	4.72e-09	4.96e-06
positive regulation of phosphorylation (GO:0042327)	889	86	57.37	+	1.5	0.000452	0.0346
regulation of multicellular organismal process (GO:0051239)	2787	269	179.86	+	1.5	1.1e-10	2.88e-07
positive regulation of phosphorus metabolic process (GO:0010562)	963	92	62.15	+	1.48	0.000444	0.0343
positive regulation of phosphate metabolic process (GO:0045937)	963	92	62.15	+	1.48	0.000444	0.0341
positive regulation of cell communication (GO:0010647)	1709	163	110.29	+	1.48	1.93e-06	0.000523
positive regulation of signaling (GO:0023056)	1716	163	110.74	+	1.47	2.55e-06	0.000647
positive regulation of multicellular organismal process (GO:0051240)	1565	147	101	+	1.46	1.51e-05	0.0025
plasma membrane bounded cell projection organization (GO:0120036)	1108	104	71.51	+	1.45	0.000323	0.0275
cell projection organization (GO:0030030)	1164	108	75.12	+	1.44	0.000353	0.0289
regulation of localization (GO:0032879)	2837	262	183.09	+	1.43	1.08e-08	8.06e-06
animal organ development (GO:0048513)	3146	290	203.03	+	1.43	1.38e-09	1.81e-06
intracellular signal transduction (GO:0035556)	1243	114	80.22	+	1.42	0.000419	0.033
regulation of signal transduction (GO:0009966)	2805	256	181.02	+	1.41	4.72e-08	2.65e-05
regulation of phosphate metabolic process (GO:0019220)	1502	137	96.93	+	1.41	0.000107	0.0121
regulation of cell communication (GO:0010646)	3214	293	207.42	+	1.41	3.08e-09	3.47e-06
regulation of phosphorus metabolic process (GO:0051174)	1503	137	97	+	1.41	0.000108	0.0121
regulation of signaling (GO:0023051)	3226	293	208.19	+	1.41	5.08e-09	4.71e-06
regulation of molecular function (GO:0065009)	2577	234	166.31	+	1.41	3.15e-07	0.000146
positive regulation of molecular function (GO:0044093)	1490	134	96.16	+	1.39	0.000239	0.0221
positive regulation of response to stimulus (GO:0048584)	2254	202	145.46	+	1.39	4.93e-06	0.00105
regulation of phosphorylation (GO:0042325)	1329	119	85.77	+	1.39	0.000632	0.045
system development (GO:0048731)	4176	369	269.5	+	1.37	4.09e-10	7.15e-07
movement of cell or subcellular component (GO:0006928)	1454	128	93.83	+	1.36	0.000708	0.0489
cell surface receptor signaling pathway (GO:0007166)	1903	167	122.81	+	1.36	0.000111	0.0123
cell development (GO:0048468)	1810	158	116.81	+	1.35	0.000251	0.023
regulation of response to stimulus (GO:0048583)	3899	338	251.62	+	1.34	2.64e-08	1.6e-05
developmental process (GO:0032502)	5554	474	358.43	+	1.32	3.45e-11	1.81e-07
response to external stimulus (GO:0009605)	2372	202	153.08	+	1.32	9.57e-05	0.011
cell differentiation (GO:0030154)	3560	302	229.75	+	1.31	1.27e-06	0.000393
anatomical structure development (GO:0048856)	5166	437	333.39	+	1.31	1.2e-09	1.71e-06
multicellular organism development (GO:0007275)	4788	405	308.99	+	1.31	7.42e-09	6.15e-06
cellular developmental process (GO:0048869)	3611	303	233.04	+	1.3	3.01e-06	0.000729
ion transport (GO:0006811)	2504	210	161.6	+	1.3	0.000163	0.0163
regulation of biological quality (GO:0065008)	3935	330	253.95	+	1.3	9.29e-07	0.000325
cellular response to chemical stimulus (GO:0070887)	2384	198	153.85	+	1.29	0.00046	0.035
response to chemical (GO:0042221)	3472	286	224.07	+	1.28	2.43e-05	0.00371
localization (GO:0051179)	4943	402	319	+	1.26	6.79e-07	0.000261
transport (GO:0006810)	3555	285	229.42	+	1.24	0.00016	0.0161
negative regulation of biological process (GO:0048519)	5264	416	339.71	+	1.22	7.52e-06	0.00148
establishment of localization (GO:0051234)	3716	292	239.81	+	1.22	0.000478	0.0362
negative regulation of cellular process (GO:0048523)	4817	375	310.87	+	1.21	9.88e-05	0.0112
positive regulation of biological process (GO:0048518)	6165	476	397.86	+	1.2	1.19e-05	0.00203
positive regulation of cellular process (GO:0048522)	5672	437	366.04	+	1.19	4.34e-05	0.00584
multicellular organismal process (GO:0032501)	7324	548	472.66	+	1.16	4.89e-05	0.00647
biological regulation (GO:0065007)	12582	885	811.98	+	1.09	0.000146	0.0151
biological_process (GO:0008150)	20425	1360	1318.13	+	1.03	7.17e-06	0.00145
macromolecule metabolic process (GO:0043170)	5361	271	345.97	-	0.78	4.48e-06	0.000966
cellular macromolecule metabolic process (GO:0044260)	3955	199	255.24	-	0.78	0.000123	0.0132
cellular nitrogen compound metabolic process (GO:0034641)	2794	133	180.31	-	0.74	0.000161	0.0162
nervous system process (GO:0050877)	2108	92	136.04	-	0.68	6.35e-05	0.00807
cellular aromatic compound metabolic process (GO:0006725)	2371	102	153.01	-	0.67	9.76e-06	0.00179
heterocycle metabolic process (GO:0046483)	2289	94	147.72	-	0.64	1.84e-06	0.000509
nucleobase-containing compound metabolic process (GO:0006139)	2169	85	139.98	-	0.61	4.85e-07	0.000201
Unclassified (UNCLASSIFIED)	1563	59	100.87	-	0.58	7.17e-06	0.00143
macromolecule biosynthetic process (GO:0009059)	1165	43	75.18	-	0.57	8.97e-05	0.0107
gene expression (GO:0010467)	2007	72	129.52	-	0.56	3.49e-08	2.04e-05
cellular macromolecule biosynthetic process (GO:0034645)	1153	41	74.41	-	0.55	3.68e-05	0.00523
chromosome organization (GO:0051276)	943	32	60.86	-	0.53	8.59e-05	0.0103
chromatin organization (GO:0006325)	645	21	41.63	-	0.5	0.000699	0.0485
RNA metabolic process (GO:0016070)	1205	39	77.76	-	0.5	1.72e-06	0.000483
sensory perception (GO:0007600)	1645	52	106.16	-	0.49	6.94e-09	6.07e-06
G protein-coupled receptor signaling pathway (GO:0007186)	1829	57	118.03	-	0.48	4.67e-10	7.35e-07
nucleic acid metabolic process (GO:0090304)	1748	52	112.81	-	0.46	1.9e-10	4.28e-07
DNA metabolic process (GO:0006259)	637	18	41.11	-	0.44	0.000118	0.0129
cellular response to DNA damage stimulus (GO:0006974)	670	17	43.24	-	0.39	1.42e-05	0.00238
humoral immune response (GO:0006959)	423	9	27.3	-	0.33	0.000139	0.0147
ncRNA metabolic process (GO:0034660)	424	9	27.36	-	0.33	0.000141	0.0148
mRNA metabolic process (GO:0016071)	535	10	34.53	-	0.29	2.71e-06	0.000677
peptide biosynthetic process (GO:0043043)	325	6	20.97	-	0.29	0.000285	0.0248
production of molecular mediator of immune response (GO:0002440)	288	5	18.59	-	0.27	0.000489	0.0365
RNA processing (GO:0006396)	769	13	49.63	-	0.26	1.71e-09	2.07e-06
immunoglobulin production (GO:0002377)	262	4	16.91	-	0.24	0.000428	0.0335
immunoglobulin mediated immune response (GO:0016064)	267	4	17.23	-	0.23	0.000442	0.0343
B cell mediated immunity (GO:0019724)	271	4	17.49	-	0.23	0.000308	0.0264
mRNA processing (GO:0006397)	416	6	26.85	-	0.22	4.19e-06	0.000916
DNA repair (GO:0006281)	442	6	28.52	-	0.21	1.08e-06	0.000354
phagocytosis, engulfment (GO:0006911)	231	3	14.91	-	0.2	0.000498	0.0368
sensory perception of chemical stimulus (GO:0007606)	1223	13	78.93	-	0.16	1.13e-19	8.86e-16
regulation of chromosome organization (GO:0033044)	285	3	18.39	-	0.16	3.06e-05	0.00455
ribonucleoprotein complex biogenesis (GO:0022613)	398	4	25.69	-	0.16	4.32e-07	0.000184
translation (GO:0006412)	304	3	19.62	-	0.15	1.05e-05	0.00184
mRNA splicing, via spliceosome (GO:0000398)	212	2	13.68	-	0.15	0.000265	0.0237
RNA splicing, via transesterification reactions with bulged adenosine as nucleophile (GO:0000377)	212	2	13.68	-	0.15	0.000265	0.0236
RNA splicing, via transesterification reactions (GO:0000375)	212	2	13.68	-	0.15	0.000265	0.0235
sensory perception of smell (GO:0007608)	1123	9	72.47	-	0.12	1.47e-20	2.31e-16
ncRNA processing (GO:0034470)	347	2	22.39	-	0.09	1.75e-07	8.34e-05
DNA replication (GO:0006260)	174	1	11.23	-	0.09	0.000362	0.0295
rRNA processing (GO:0006364)	202	1	13.04	-	0.08	8.17e-05	0.01
phagocytosis, recognition (GO:0006910)	203	1	13.1	-	0.08	8.31e-05	0.0101
ribosome biogenesis (GO:0042254)	286	1	18.46	-	0.05	5.73e-07	0.000231
complement activation, classical pathway (GO:0006958)	216	0	13.94	-	< 0.01	2.17e-06	0.00058
complement activation (GO:0006956)	228	0	14.71	-	< 0.01	9.75e-07	0.000334
humoral immune response mediated by circulating immunoglobulin (GO:0002455)	221	0	14.26	-	< 0.01	1.45e-06	0.000432
