# Supplementary material for: Runx1 shapes the chromatin landscape via a cascade of direct and indirect targets
Source: PLoS Genet. 2021 Jun 10;17(6):e1009574. doi: 10.1371/journal.pgen.1009574 (PMC8219162; doi:10.1371/journal.pgen.1009574)
Supplement: S3 Table — (XLSX) [file pgen.1009574.s010.xlsx]

## Sheet: ReadMe
Each of the tabs for the various ChIP or ATAC-seq experiments have these columns
Column	Title	Description
A	Motif Name	Name of motif for a set of transcription factors. A given motif can have multiple TFs when the TFs have similar DNA binding domains. See Cis-BP database.
B	Consensus	The consensus DNA binding site (IUPAC format).
C	P-value	p-value calculated by HOMER.
D	Log P-value	The natural log of the HOMER p-value.
E	q-value (Benjamini)	Q-value from Benjamini adjustment.
F	# of Target Sequences with Motif	Number of input sequences containing this motif.
G	% of Target Sequences with Motif	Percent of input sequences containing this motif.
H	# of Background Sequences with Motif	Number of background sequences containing this motif.
I	% of Background Sequences with Motif	Percent of background sequences containing this motif.
J	-log10(P-value)	The negative log10 of the p-value used for ranking motifs by most signficant.
K	index	Ranking based on p-value.

## Sheet: 1. mK4_WT_Runx1_ChIP
Motif Name	Consensus	P-value	Log P-value	q-value (Benjamini)	# of Target Sequences with Motif(of 10171)	% of Target Sequences with Motif	# of Background Sequences with Motif(of 33023)	% of Background Sequences with Motif	-log10(P-value)	index
M01307_2.00:Runx1:Runx2:Runx3	NWAACCGCAA	1e-1298	-2989	0	3200	31.41%	2080.5	6.25%	1298.11	1
M03470_2.00:Runx1:Runx2:Runx3	WAACCGCAA	1e-1065	-2453	0	2162	21.22%	1059.8	3.18%	1065.32	2
M06444_2.00:Runx1	WAACCGCAA	1e-945	-2176	0	1569	15.40%	563.1	1.69%	945.025	3
M09633_2.00:Runx1:Runx2:Runx3	SAAACCACAG	1e-862	-1986	0	2321	22.78%	1587.5	4.77%	862.509	4
M09372_2.00:Runx1:Runx2:Runx3	VAAACCACARRV	1e-835	-1924	0	2031	19.94%	1228.4	3.69%	835.583	5
M03465_2.00:Runx1:Runx2:Runx3	AAACCGCAAA	1e-827	-1904	0	1583	15.54%	698.7	2.10%	826.897	6
M09369_2.00:Runx1:Runx2:Runx3	AAACCACARM	1e-818	-1885	0	2714	26.64%	2302	6.91%	818.645	7
M09374_2.00:Runx1:Runx2:Runx3	CWAACCACAGCC	1e-738	-1701	0	1975	19.39%	1321	3.97%	738.735	8
M03467_2.00:Runx1:Runx2:Runx3	AAACCGCAAA	1e-733	-1690	0	1554	15.25%	781.6	2.35%	733.958	9
M09373_2.00:Runx1:Runx2:Runx3	VAAACCACAGRV	1e-658	-1516	0	1992	19.55%	1507.9	4.53%	658.39	10
M09371_2.00:Runx1:Runx2:Runx3	VAAACCACARM	1e-645	-1487	0	2100	20.61%	1705.8	5.12%	645.796	11
M08163_2.00:Runx1:Runx2:Runx3	AAACCACAGAV	1e-598	-1377	0	2359	23.16%	2273.5	6.83%	598.024	12
M09632_2.00:Runx1:Runx2:Runx3	AAACCACARM	1e-575	-1326	0	2236	21.95%	2118.7	6.36%	575.874	13
M09448_2.00:Cbfb	TYTGTGGTYWB	1e-573	-1321	0	2872	28.19%	3343.5	10.04%	573.703	14
M02751_2.00:Runx1:Runx2:Runx3	AACCRCAA	1e-548	-1263	0	3116	30.59%	3956.9	11.89%	548.514	15
M03964_2.00:Runx1:Runx2:Runx3	WAACCGCAAAA	1e-511	-1179	0	891	8.75%	333.4	1.00%	512.033	16
M11260_2.00:Runx1:Runx2:Runx3	NNNHAACCACAGRSN	1e-448	-1033	0	2568	25.21%	3207.8	9.64%	448.626	17
M11258_2.00:Runx1:Runx2:Runx3	TGTGGT	1e-419	-965.5	0	5180	50.85%	9993.1	30.02%	419.311	18
M11259_2.00:Runx1:Runx2:Runx3	HAACCACAG	1e-384	-885.2	0	3563	34.98%	5852.6	17.58%	384.437	19
M09630_2.00:Runx1:Runx2:Runx3	NWAACCACADNN	1e-355	-819.3	0	3189	31.30%	5100.5	15.32%	355.817	20
M11257_2.00:Runx1:Runx2:Runx3	ACCACAAA	1e-318	-732.6	0	3397	33.35%	5867	17.62%	318.164	21
M11255_2.00:Runx1:Runx2:Runx3	DNTGTGGTTD	1e-312	-720	0	3900	38.28%	7231.4	21.72%	312.692	22
M11261_2.00:Runx1:Runx2:Runx3	TGTGGTT	1e-306	-706.6	0	4114	40.38%	7861.3	23.61%	306.872	23
M11256_2.00:Runx1:Runx2:Runx3	AACCACAV	1e-305	-704.1	0	4245	41.67%	8233.4	24.73%	305.787	24
M08806_2.00:Jun:Junb:Jund	DRTGACTCATC	1e-255	-589.4	0	810	7.95%	610.2	1.83%	255.973	25
M07838_2.00:Jun:Junb:Jund	GRTGACTCAYC	1e-253	-583.8	0	790	7.75%	586.8	1.76%	253.541	26
M08797_2.00:Jun:Junb:Jund	RRTGACTCAYC	1e-249	-573.7	0	879	8.63%	731.2	2.20%	249.155	27
M08805_2.00:Fos:Fosb:Fosl1:Fosl2	GRTGACTCAYYC	1e-246	-567.7	0	842	8.27%	680.4	2.04%	246.549	29
M08821_2.00:Fos:Fosb:Fosl1:Fosl2	GRTGACTCAYYC	1e-246	-567.7	0	842	8.27%	680.4	2.04%	246.549	28
M08071_2.00:Fos:Fosb:Fosl1:Fosl2	RGTGACTCATV	1e-243	-561.5	0	803	7.88%	627.1	1.88%	243.856	30
M08819_2.00:Fos:Fosb:Fosl1:Fosl2	GRTGACTCAYCC	1e-242	-559.5	0	737	7.23%	532.7	1.60%	242.988	31
M08828_2.00:Fos:Fosb:Fosl1:Fosl2	GRTGACTCAYC	1e-241	-556	0	893	8.77%	773.1	2.32%	241.468	32
M09489_2.00:Atf3:Jdp2	DATGASTCATHN	1e-238	-548.7	0	884	8.68%	767.4	2.31%	238.297	33
M08846_2.00:Jun:Junb:Jund	RTGACTCAYCC	1e-238	-548.1	0	856	8.40%	723.4	2.17%	238.037	34
M08070_2.00:Jun:Junb:Jund	DGRTGACTCAK	1e-237	-547.2	0	899	8.82%	793	2.38%	237.646	35
M07826_2.00:Fos:Fosb:Fosl1:Fosl2	GATGASTCACWSN	1e-235	-542.3	0	644	6.32%	419	1.26%	235.518	36
M09370_2.00:Runx1:Runx2:Runx3	MMAAACCACARACM	1e-226	-522.2	0	1067	10.47%	1115.1	3.35%	226.789	37
M08069_2.00:Fos:Fosb:Fosl1:Fosl2	DVTGASTCATB	1e-226	-521.4	0	965	9.47%	936.5	2.81%	226.441	38
M08837_2.00:Jun:Junb:Jund	RTGACTCABY	1e-226	-520.4	0	1001	9.83%	1000.6	3.01%	226.007	39
M08067_2.00:Jun:Junb:Jund	DRTGACTCATS	1e-225	-518.2	0	698	6.85%	514.9	1.55%	225.051	40
M07827_2.00:Fos:Fosb:Fosl1:Fosl2	ATGACTCACYC	1e-224	-516.8	0	848	8.32%	746.8	2.24%	224.443	41
M04033_2.00:Atf3:Jdp2	ATGACTCAY	1e-220	-507.4	0	925	9.08%	886.3	2.66%	220.361	42
M09490_2.00:Fos:Fosb:Fosl1:Fosl2	NNATGASTCATH	1e-220	-507.3	0	1157	11.36%	1305.6	3.92%	220.318	43
M11254_2.00:Runx1:Runx2:Runx3	TGTGGTBNV	1e-218	-504	0	3509	34.45%	6954.6	20.89%	218.884	44
M07833_2.00:Fos:Fosb:Fosl1:Fosl2	GGGTGASTCAT	1e-218	-503.6	0	674	6.62%	493.6	1.48%	218.711	45
M07815_2.00:Jun:Junb:Jund	ATGACTCAYCC	1e-214	-495	0	644	6.32%	458.5	1.38%	214.976	46
M11262_2.00:Runx1:Runx2:Runx3	TGTGGT	1e-212	-488.4	0	5411	53.12%	12616.5	37.90%	212.109	47
M09500_2.00:Prdm1	ACTTTCACTTTC	1e-208	-480.9	0	685	6.72%	531.5	1.60%	208.852	48
M05836_2.00:Jun:Junb:Jund	ATGACTCATH	1e-206	-475.8	0	778	7.64%	681	2.05%	206.637	49
M07817_2.00:Jun:Junb:Jund	RTGASTCATCCYB	1e-206	-475.4	0	606	5.95%	422.8	1.27%	206.464	50
M06018_2.00:Jun:Junb:Jund	RATGASTCAYC	1e-205	-474	0	723	7.10%	596.9	1.79%	205.856	51
M09495_2.00:Batf:Batf3	ATGASTCATH	1e-205	-472.4	0	1034	10.15%	1131.6	3.40%	205.161	52
M04291_2.00:Atf3:Jdp2	NRTGASTCAYN	1e-201	-463.5	0	1169	11.48%	1404.8	4.22%	201.295	53
M04008_2.00:Nfe2:Nfe2l1:Nfe2l2:Nfe2l3	ATGACTCAY	1e-200	-460.7	0	650	6.38%	499.8	1.50%	200.079	54
M01000_2.00:Jun:Junb:Jund	NATGACTCAY	1e-194	-447.8	0	1017	9.98%	1139.4	3.42%	194.477	55
M08802_2.00:Fos:Fosb:Fosl1:Fosl2	RTGACTCAB	1e-193	-445.7	0	1175	11.53%	1450	4.36%	193.565	56
M07835_2.00:Jun:Junb:Jund	GATGACTCATH	1e-192	-444.4	0	627	6.15%	481.8	1.45%	193	57
M07829_2.00:Jun:Junb:Jund	NKRTGACTCATBCYY	1e-187	-432.4	0	535	5.25%	361.9	1.09%	187.789	58
M08838_2.00:Jun:Junb:Jund	RTGACTCAB	1e-179	-414.2	0	1218	11.96%	1599.6	4.80%	179.885	59
M09494_2.00:Fos:Fosb:Fosl1:Fosl2	NNVTGASTCATN	1e-178	-412.1	0	1153	11.32%	1470	4.42%	178.973	60
M08073_2.00:Jun:Junb:Jund	ARRRRATGASTCAT	1e-173	-398.7	0	549	5.39%	411.1	1.23%	173.153	61
M08803_2.00:Jun:Junb:Jund	DVTGACTCABH	1e-167	-385.3	0	1032	10.13%	1279.7	3.84%	167.334	62
M04024_2.00:Nfe2:Nfe2l1:Nfe2l2:Nfe2l3	ATGACTCAT	1e-160	-369.2	0	397	3.90%	230.3	0.69%	160.342	63
M09990_2.00:Fos:Fosb:Fosl1:Fosl2	RTGASTCAY	1e-160	-369.2	0	397	3.90%	230.3	0.69%	160.342	64
M08188_2.00:Atf3:Jdp2	GATGASTCAY	1e-158	-365	0	401	3.94%	239	0.72%	158.517	65
M07828_2.00:Fos:Fosb:Fosl1:Fosl2	BKRTGACTCATCCYY	1e-158	-364.6	0	400	3.93%	237.7	0.71%	158.344	66
M04267_2.00:Nfe2:Nfe2l1:Nfe2l2:Nfe2l3	VATGASTCATB	1e-151	-348.6	0	504	4.95%	394.4	1.18%	151.395	67
M04388_2.00:Dpf3	KCTATAGGTGA	1e-149	-345.3	0	599	5.88%	547	1.64%	149.962	68
M05841_2.00:Jun:Junb:Jund	GATGACTCATM	1e-148	-343	0	378	3.71%	225.6	0.68%	148.963	69
M04266_2.00:Nfe2:Nfe2l1:Nfe2l2:Nfe2l3	VATGASTCATB	1e-144	-333	0	361	3.54%	211.3	0.63%	144.62	70
M04341_2.00:Jun:Junb:Jund	KATGACTCATM	1e-143	-331.6	0	444	4.36%	323.1	0.97%	144.012	71
M07820_2.00:Jun:Junb:Jund	KGATGACTCATNCYY	1e-141	-326.1	0	365	3.58%	221.8	0.67%	141.623	72
M04340_2.00:Jun:Junb:Jund	GATGACKCATM	1e-140	-323.5	0	566	5.56%	521	1.56%	140.494	73
M04389_2.00:Dpf3	TCACCTATAGM	1e-139	-320.5	0	603	5.92%	586.3	1.76%	139.191	74
M07837_2.00:Jun:Junb:Jund	RRRRRRATGASTCAT	1e-138	-318.1	0	404	3.97%	279.5	0.84%	138.149	75
M09938_2.00:Bach1:Bach2	CRTGAGTCATC	1e-137	-317.4	0	517	5.08%	448.1	1.35%	137.845	76
M01805_2.00:Fos:Fosb:Fosl1:Fosl2	NNATGACKCAH	1e-135	-312.6	0	1427	14.01%	2315.6	6.96%	135.76	77
M00809_2.00:Prdm11	WTTGCGGRHN	1e-134	-308.9	0	1432	14.06%	2338.9	7.03%	134.154	78
M05838_2.00:Jun:Junb:Jund	ATGACTCA	1e-132	-305.3	0	1482	14.55%	2467.7	7.41%	132.59	79
M10111_2.00:Prdm1	CACTTTCAC	1e-131	-301.7	0	844	8.29%	1068	3.21%	131.027	80
M04330_2.00:Jun:Junb:Jund	BATGASTCATS	1e-123	-283.6	0	315	3.09%	189.3	0.57%	123.166	81
M04342_2.00:Jun:Junb:Jund	KATGASTCATM	1e-123	-283.4	0	356	3.49%	243.8	0.73%	123.079	82
M05859_2.00:Sp1:Sp3:Sp4:Sp5:Sp8:Sp9	DGCCMCGCCCMYW	1e-121	-279.9	0	1154	11.33%	1782.3	5.35%	121.559	83
M04285_2.00:Atf3:Jdp2	SATGASTCATC	1e-119	-274.7	0	362	3.55%	259.9	0.78%	119.301	84
M04287_2.00:Atf3:Jdp2	GATGASTCATC	1e-114	-263.9	0	260	2.55%	136.3	0.41%	114.61	85
M09133_2.00:Barx1:Barx2:Bsx:Dlx1:Dlx2:Dlx3:Dlx4:Dlx5:Dlx6:Emx1:Emx2:En1:En2:Evx1:Evx2:Gbx1:Gbx2:Gsx1:Gsx2:Hoxa1:Hoxa2:Hoxa3:Hoxa4:Hoxa5:Hoxb1:Hoxb2:Hoxb3:Hoxb4:Hoxb5:Hoxc4:Hoxc5:Hoxd1:Hoxd3:Hoxd4:Isx:Meox1:Meox2:Mnx1:Msx1:Msx2:Msx3:Nanog:Nkx1-1:Nkx1-2:Noto:Pdx1:Prop1:Shox2:Uncx:Vax1:Vax2	TTGATGGATG	1e-114	-263.7	0	722	7.09%	899.3	2.70%	114.523	86
M09196_2.00:Barx1:Barx2:Bsx:Dlx1:Dlx2:Dlx3:Dlx4:Dlx5:Dlx6:Emx1:Emx2:En1:En2:Evx1:Evx2:Gbx1:Gbx2:Gsx1:Gsx2:Hoxa1:Hoxa2:Hoxa3:Hoxa4:Hoxa5:Hoxb1:Hoxb2:Hoxb3:Hoxb4:Hoxb5:Hoxc4:Hoxc5:Hoxd1:Hoxd3:Hoxd4:Isx:Meox1:Meox2:Mnx1:Msx1:Msx2:Msx3:Nanog:Nkx1-1:Nkx1-2:Noto:Pdx1:Prop1:Shox2:Uncx:Vax1:Vax2	TTGATGGATG	1e-114	-263.7	0	722	7.09%	899.3	2.70%	114.523	87
M04037_2.00:Jun:Junb:Jund	ATGACKCAY	1e-114	-263.5	0	1109	10.89%	1726.6	5.19%	114.437	88
M02836_2.00:Atf3:Jdp2	ATGASTCAT	1e-114	-262.5	0	261	2.56%	138	0.41%	114.002	89
M02838_2.00:Atf3:Jdp2	ATGACTCAT	1e-114	-262.5	0	261	2.56%	138	0.41%	114.002	90
M02861_2.00:Atf3:Jdp2	ATGACTCAT	1e-114	-262.5	0	261	2.56%	138	0.41%	114.002	91
M08825_2.00:Atf3:Jdp2	VTGACTCAB	1e-110	-254.5	0	1318	12.94%	2240.5	6.73%	110.528	92
M04289_2.00:Atf3:Jdp2	VATGASTCATS	1e-110	-253.5	0	682	6.69%	840.9	2.53%	110.094	93
M09980_2.00:Atf3:Jdp2	GMTGACGYAATV	1e-107	-247.4	0	731	7.18%	950.7	2.86%	107.444	94
M01001_2.00:Jun:Junb:Jund	ATGACKCAH	1e-106	-245.1	0	1527	14.99%	2783.9	8.36%	106.446	95
M06118_2.00:Sp1:Sp3:Sp5:Sp6:Sp8:Sp9	GGCCMCGCCCMCYB	1e-104	-241.3	0	918	9.01%	1360.5	4.09%	104.795	96
M06117_2.00:Sp1:Sp3:Sp5:Sp6:Sp8:Sp9	GCCMCGCCCAC	1e-99	-229.7	0	1271	12.48%	2211.1	6.64%	99.7574	97
M06160_2.00:Sp1:Sp3:Sp4:Sp5:Sp8:Sp9	TWRGCCCCGCCCMCH	1e-98	-227.3	0	594	5.83%	718	2.16%	98.7151	98
M04514_2.00:Klf15	GCCACGCCCCCH	1e-97	-224.5	0	750	7.36%	1040.9	3.13%	97.4991	99
M04434_2.00:Zbtb45	KCTATAGGTGA	1e-94	-218.6	0	634	6.22%	814.3	2.45%	94.9368	100
M09484_2.00:Bach1:Bach2	TGACTCAGCA	1e-94	-218	0	496	4.87%	549.5	1.65%	94.6762	101
M02722_2.00:Spz1	GCTGTTACCCT	1e-93	-216.4	0	553	5.43%	659.1	1.98%	93.9813	102
M00995_2.00:Jun:Junb:Jund	ATGACKCAW	1e-93	-214.7	0	1658	16.28%	3239.8	9.73%	93.243	103
M09979_2.00:Atf3:Jdp2	ATKRCGTCAGS	1e-92	-213.2	0	1155	11.34%	1989.6	5.98%	92.5916	104
M01816_2.00:Jun:Junb:Jund	ATGACGYAW	1e-91	-211.8	0	1258	12.35%	2243.8	6.74%	91.9836	105
M08083_2.00:Prdm1	TCACTTTCAC	1e-91	-210.3	0	887	8.71%	1375.3	4.13%	91.3321	106
M01789_2.00:Cebpd	TTDCGCAAT	1e-90	-208.7	0	1755	17.23%	3519.4	10.57%	90.6373	107
M06164_2.00:Klf1:Klf12:Klf2:Klf3:Klf4:Klf5:Klf6:Klf7	GGCCACGCCCATBN	1e-89	-206.5	0	671	6.59%	916.3	2.75%	89.6818	108
M08814_2.00:Fos:Fosb:Fosl1:Fosl2	VTGACTCAB	1e-87	-201.9	0	1333	13.09%	2466.6	7.41%	87.6841	109
M04646_2.00:Sp1:Sp4:Sp5:Sp6:Sp7:Sp8:Sp9	GCCACGCCCMCC	1e-85	-196.3	0	725	7.12%	1056	3.17%	85.252	110
M03169_2.00:Barx1:Barx2:Bsx:Emx1:Emx2:En1:En2:Evx1:Evx2:Gbx1:Gbx2:Gsx1:Gsx2:Hesx1:Hmx1:Hmx2:Hmx3:Hoxa1:Hoxa2:Hoxa3:Hoxa4:Hoxa5:Hoxb1:Hoxb2:Hoxb3:Hoxb4:Hoxb5:Hoxc4:Hoxc5:Hoxd1:Hoxd3:Hoxd4:Lbx2:Meox1:Meox2:Mnx1:Nanog:Nkx1-1:Nkx1-2:Pdx1:Tlx2	CTAATCGKT	1e-84	-194.6	0	689	6.76%	982.2	2.95%	84.5137	111
M09257_2.00:Mecp2	CCCGGRR	1e-83	-191.8	0	2574	25.27%	5854.1	17.58%	83.2977	112
M09259_2.00:Mecp2	CCCGGRR	1e-83	-191.8	0	2574	25.27%	5854.1	17.58%	83.2977	113
M04768_2.00:Elf1:Elf2:Elf4:Elk1:Elk3:Elk4:Erf:Erg:Ets1:Ets2:Etv1:Etv2:Etv3:Etv4:Etv5:Fev:Fli1:Gabpa:XP_911724.4	NACCGGAAGTR	1e-82	-190.5	0	752	7.38%	1130	3.39%	82.7331	114
M08795_2.00:Fos:Fosb:Fosl1:Fosl2	VTGACTCAY	1e-82	-190.3	0	1316	12.92%	2470.9	7.42%	82.6462	116
M09989_2.00:Fos:Fosb:Fosl1:Fosl2	TGACTCAD	1e-82	-190.3	0	2389	23.45%	5341.6	16.04%	82.6462	115
M08398_2.00:Klf14:Klf16	GGCCCCGCCCMCYB	1e-81	-188.2	0	765	7.51%	1164.8	3.50%	81.7342	117
M04558_2.00:Sp1:Sp3:Sp4:Sp5:Sp6:Sp8:Sp9	NGCCACGCCCMCY	1e-80	-184.4	0	698	6.85%	1027.5	3.09%	80.0839	118
M04606_2.00:Sp1:Sp3:Sp4:Sp5:Sp8:Sp9	TARGCCACGCCCMCW	1e-79	-184.2	0	358	3.51%	355.5	1.07%	79.997	119
M10123_2.00:Rest	AAGGTGCT	1e-79	-183.6	0	1550	15.22%	3099.2	9.31%	79.7365	120
M04754_2.00:Elf1:Elf2:Elf4:Elk1:Elk3:Elk4:Erf:Erg:Ets1:Ets2:Etv1:Etv2:Etv3:Etv4:Etv5:Fev:Fli1:Gabpa:XP_911724.4	NRCCGGAAGTR	1e-79	-183	0	836	8.21%	1339	4.02%	79.4759	121
M01822_2.00:Jun:Junb:Jund	ATGACTCAH	1e-76	-176.8	0	761	7.47%	1187.8	3.57%	76.7833	122
M04605_2.00:Sp1:Sp3:Sp4:Sp5:Sp8:Sp9	YAAGCCACGCCCMCH	1e-76	-175.7	0	275	2.70%	230.2	0.69%	76.3055	123
M02323_2.00:Terf2	NAACCCTAR	1e-76	-175.6	0	821	8.06%	1327.1	3.99%	76.2621	124
M08879_2.00:Klf1:Klf12:Klf3:Klf4:Klf5:Klf6:Klf7:Klf8	GCCCCGCCCCK	1e-76	-175	0	949	9.32%	1628.4	4.89%	76.0015	125
M04433_2.00:Zbtb45	KMTATAGGYGM	1e-75	-173.8	0	682	6.69%	1020.5	3.07%	75.4804	126
M04518_2.00:Sp1:Sp4:Sp5:Sp6:Sp7:Sp8:Sp9	GCCACGCCCMCY	1e-73	-169.9	0	841	8.26%	1391.4	4.18%	73.7866	127
M08296_2.00:Sp1:Sp3:Sp4:Sp8:Sp9	YHGGCCCCGCCCCCY	1e-72	-166	0	728	7.15%	1144.6	3.44%	72.0929	128
M07892_2.00:Ctcf	RGYGCCCYCTRGTGG	1e-71	-165.3	0	244	2.40%	194.8	0.59%	71.7889	129
M06170_2.00:Klf12:Klf8	GRCCACGCCCA	1e-70	-163.5	0	1055	10.36%	1927.4	5.79%	71.0071	130
M03811_2.00:Arx:Barhl1:Barhl2:Barx1:Barx2:Bsx:Dlx1:Dlx2:Dlx3:Dlx4:Dlx5:Dlx6:Emx1:Emx2:Evx1:Evx2:Gbx1:Gbx2:Hmx1:Hmx2:Hmx3:Hoxa2:Hoxb2:Lbx1:Lbx2:Meox1:Meox2:Mnx1:Msx1:Msx2:Msx3:Nanog:Nkx1-1:Nkx1-2:Pdx1:Prrxl1:Rax:Tlx1:Tlx2:Tlx3:Uncx:Vax1:Vax2:Vsx1:Vsx2	GCTAATTGS	1e-70	-163.4	0	1611	15.81%	3359.6	10.09%	70.9637	131
M04512_2.00:Klf15	GCCACGCCCCCC	1e-70	-163.3	0	831	8.16%	1389.6	4.17%	70.9203	132
M04780_2.00:Elf1:Elf2:Elf4:Elk1:Elk3:Elk4:Erf:Erg:Ets1:Ets2:Etv1:Etv2:Etv3:Etv4:Etv5:Fev:Fli1:Gabpa:XP_911724.4	NRCCGGAAGYV	1e-70	-162.9	0	912	8.95%	1582.6	4.75%	70.7466	133
M07919_2.00:Ctcf	RGCGCCCYCTGGTGG	1e-69	-160.2	0	247	2.42%	204.1	0.61%	69.574	134
M07925_2.00:Ctcf	RGCGCCCCCTGGTGG	1e-69	-159.7	0	230	2.26%	179.5	0.54%	69.3568	135
M02832_2.00:Nfe2:Nfe2l1:Nfe2l2:Nfe2l3	VATGACTCATC	1e-68	-158.6	0	163	1.60%	90.6	0.27%	68.8791	136
M03007_2.00:Elf1:Elf2:Elf4:Elk1:Elk3:Elk4:Erf:Erg:Ets1:Ets2:Etv1:Etv2:Etv3:Etv4:Etv5:Fev:Fli1:Gabpa:XP_911724.4	ACCGGAAGTN	1e-68	-158.3	0	948	9.31%	1685.9	5.06%	68.7488	137
M07896_2.00:Ctcf	RGCGCCCCCTGGTGG	1e-68	-158.2	0	231	2.27%	182.6	0.55%	68.7054	138
M07918_2.00:Ctcf	GCGCCCCCTGGTGG	1e-68	-156.8	0	232	2.28%	185.7	0.56%	68.0974	141
M07924_2.00:Ctcf	RGCGCCCYCTGGTGG	1e-68	-156.8	0	236	2.32%	191.7	0.58%	68.0974	140
M10412_2.00:Ybx1:Ybx2:Ybx3	VCWGCCAATCW	1e-68	-156.8	0	1313	12.89%	2608.2	7.83%	68.0974	139
M07872_2.00:Ctcf	RSYGCCMCCTGGTGG	1e-67	-156.5	0	252	2.47%	216.4	0.65%	67.9671	142
M07917_2.00:Ctcf	SYGCCMYCTRGTGGC	1e-67	-155.7	0	269	2.64%	244.1	0.73%	67.6197	143
M07816_2.00:Jun:Junb:Jund	TGATGACTCATNYHY	1e-67	-155.5	0	151	1.48%	78.5	0.24%	67.5328	144
M06159_2.00:Sp1:Sp3:Sp4:Sp5:Sp8:Sp9	TTGGCCCCGCCCCCH	1e-67	-155.2	0	338	3.32%	363.3	1.09%	67.4025	145
M04284_2.00:Jun:Junb:Jund	SATGACTCATS	1e-66	-153.3	0	349	3.43%	386.7	1.16%	66.5773	146
M06163_2.00:Klf1:Klf12:Klf2:Klf3:Klf4:Klf5:Klf6:Klf7	GRCHACGCCC	1e-66	-153.1	0	1778	17.45%	3866.8	11.61%	66.4905	147
M10153_2.00:Ctcf	NNNYNGCCACYAGRKGGCRC	1e-66	-153.1	0	216	2.12%	165.6	0.50%	66.4905	148
M09438_2.00:Tead1:Tead2:Tead4	BCCTGGAATGT	1e-66	-152.6	0	543	5.33%	774.8	2.33%	66.2733	149
M00224_2.00:Klf1:Klf12:Klf2:Klf3:Klf4:Klf5:Klf6:Klf7:Klf8	YCCGCCCH	1e-64	-149.6	0	1570	15.41%	3322.4	9.98%	64.9705	150
M07868_2.00:Ctcf	SYGCCCYCTRGTGGC	1e-64	-148.5	0	253	2.48%	227.9	0.68%	64.4927	151
M07877_2.00:Ctcf	RGCGCCCCCTGGTGG	1e-64	-147.8	0	213	2.09%	166.3	0.50%	64.1887	152
M04517_2.00:Sp1:Sp4:Sp5:Sp6:Sp7:Sp8:Sp9	RCCACGCCCMCY	1e-63	-147.3	0	1012	9.93%	1885.9	5.66%	63.9716	153
M07902_2.00:Ctcf	RSYGCCCYCTRGTGG	1e-63	-146.6	0	254	2.49%	231.3	0.69%	63.6676	154
M07904_2.00:Ctcf	GCGCCCYCTGGTGGC	1e-63	-145.4	0	208	2.04%	161.5	0.49%	63.1464	155
M09960_2.00:Nfe2:Nfe2l1:Nfe2l2:Nfe2l3	ATGACTCAG	1e-62	-144.9	0	703	6.90%	1151.7	3.46%	62.9293	156
M04538_2.00:Klf13:Klf9	CGCCACGCCCCCC	1e-62	-143.5	0	613	6.02%	951.5	2.86%	62.3213	157
M04430_2.00:Klf1:Klf12:Klf3:Klf4:Klf5:Klf6:Klf7:Klf8	GRCCACGCCCW	1e-62	-143.2	0	626	6.15%	981.2	2.95%	62.191	158
M10250_2.00:Sp2	GGGCGGGAC	1e-62	-143.1	0	825	8.10%	1444	4.34%	62.1475	159
M11263_2.00:Runx1:Runx2:Runx3	TGTGGT	1e-61	-142.7	0	4420	43.39%	11777	35.37%	61.9738	160
M07886_2.00:Ctcf	GCGCCCYCTGGTGGC	1e-61	-141.5	0	206	2.02%	163	0.49%	61.4527	161
M03725_2.00:Elf1:Elf2:Elf4:Elk1:Elk3:Elk4:Erf:Erg:Ets1:Ets2:Etv1:Etv2:Etv3:Etv4:Etv5:Fev:Fli1:Gabpa:XP_911724.4	ACCGGAAGTG	1e-61	-140.9	0	544	5.34%	806.4	2.42%	61.1921	162
M04791_2.00:Ehf:Elf1:Elf2:Elf4:Elk1:Elk3:Elk4:Erf:Erg:Ets1:Ets2:Etv1:Etv2:Etv3:Etv4:Etv5:Fev:Fli1:Gabpa:XP_911724.4	NACCGGAAGTG	1e-60	-140.2	0	437	4.29%	582.6	1.75%	60.8881	163
M08880_2.00:Klf13:Klf9	GGCCACGCCCCCTCC	1e-60	-139.7	0	345	3.39%	402.9	1.21%	60.6709	164
M09652_2.00:Tead1:Tead2:Tead4	CCWGGAATGY	1e-60	-139.7	0	1632	16.02%	3545.6	10.65%	60.6709	165
M02930_2.00:Klf14:Klf16	KGCCACGCCCMCTT	1e-60	-139	0	284	2.79%	292.5	0.88%	60.3669	166
M07913_2.00:Ctcf	GCGCCCCCTGGTGGC	1e-60	-138.7	0	204	2.00%	162.8	0.49%	60.2366	167
M04708_2.00:Elf1:Elf2:Elf4:Elk1:Elk3:Elk4:Erf:Erg:Ets1:Ets2:Etv1:Etv2:Etv3:Etv4:Etv5:Fev:Fli1:Gabpa:XP_911724.4	NRCCGGAWGYN	1e-59	-138	0	1227	12.04%	2474.7	7.43%	59.9326	168
M07884_2.00:Ctcf	GCGCCCCCTGGTGGC	1e-59	-137.6	0	226	2.22%	197	0.59%	59.7589	169
M04800_2.00:Elf1:Elf2:Elf4:Elk1:Elk3:Elk4:Erf:Erg:Ets1:Ets2:Etv1:Etv2:Etv3:Etv4:Etv5:Fev:Fli1:Gabpa:XP_911724.4	NRCCGGAWGYR	1e-59	-137	0	1161	11.40%	2308.3	6.93%	59.4983	170
M11156_2.00:Hnf4a:Hnf4g:Nr2e1:Nr2f1:Nr2f2:Nr6a1:Rxra:Rxrb:Rxrg	AGCAAACA	1e-59	-136.9	0	828	8.13%	1474.1	4.43%	59.4549	171
M04559_2.00:Sp1:Sp3:Sp4:Sp5:Sp6:Sp8:Sp9	NGCCACGCCCMCY	1e-59	-136.3	0	796	7.81%	1399.9	4.20%	59.1943	172
M09037_2.00:E2f1:E2f2:E2f3:E2f4:E2f5:E2f6	RGGGGGCGGGAMNN	1e-59	-136.2	0	845	8.29%	1518.4	4.56%	59.1509	173
M07912_2.00:Ctcf	GYGCCCCCTGGTGGC	1e-59	-135.9	0	226	2.22%	199.7	0.60%	59.0206	174
M09975_2.00:Bach1:Bach2	ANSATGAGTCATGVT	1e-58	-135.7	0	98	0.96%	34.1	0.10%	58.9338	175
M03706_2.00:Klf15	GCCACGCCCCCYH	1e-58	-135.5	0	531	5.21%	792	2.38%	58.8469	176
M04793_2.00:Elf1:Elf2:Elf4:Elk1:Elk3:Elk4:Erf:Erg:Ets1:Ets2:Etv1:Etv2:Etv3:Etv4:Etv5:Fev:Fli1:Gabpa:XP_911724.4	NACCGGAAGTR	1e-58	-135.2	0	411	4.03%	540.7	1.62%	58.7166	177
M07874_2.00:Ctcf	RGCGCCCCCTGGTGG	1e-58	-135	0	192	1.88%	148.7	0.45%	58.6298	178
M04540_2.00:Klf13:Klf9	NGCCACGCCCCCC	1e-58	-134.6	0	710	6.97%	1201.5	3.61%	58.456	179
M07864_2.00:Ctcf	RGCGCCCYCTRGTGG	1e-58	-134.1	0	237	2.33%	219.9	0.66%	58.2389	180
M03466_2.00:Runx1:Runx2:Runx3	WAACCGCAAAAACCGCAR	1e-58	-134	0	45	0.44%	3.2	0.01%	58.1955	181
M04432_2.00:Klf1:Klf12:Klf3:Klf4:Klf5:Klf6:Klf7:Klf8	KGCCACGCCCA	1e-57	-133.2	0	705	6.92%	1194.9	3.59%	57.848	182
M01967_2.00:E2f2:E2f3	NTGGCGGGNH	1e-57	-132.8	0	3233	31.74%	8214.4	24.67%	57.6743	183
M07869_2.00:Ctcf	GCGCCCCCTGGTGGC	1e-57	-132.5	0	201	1.97%	164.3	0.49%	57.544	184
M07870_2.00:Ctcf	GCGCCCYCTGGTGGC	1e-57	-131.9	0	209	2.05%	177.3	0.53%	57.2834	185
M04730_2.00:Elf1:Elf2:Elf4:Elk1:Elk3:Elk4:Erf:Erg:Ets1:Ets2:Etv1:Etv2:Etv3:Etv4:Etv5:Fev:Fli1:Gabpa:XP_911724.4	NACCGGAAGTR	1e-57	-131.8	0	448	4.40%	624	1.87%	57.24	186
M11325_2.00:Sox1:Sox10:Sox11:Sox12:Sox13:Sox14:Sox15:Sox17:Sox18:Sox2:Sox21:Sox3:Sox30:Sox4:Sox5:Sox6:Sox7:Sox8:Sox9:Sry	VACAATDGA	1e-57	-131.7	0	1895	18.60%	4321.8	12.98%	57.1966	187
M07866_2.00:Ctcf	GCGCCCYCTGGTGGC	1e-56	-130.6	0	233	2.29%	217.5	0.65%	56.7189	188
M08299_2.00:Klf1:Klf12:Klf3:Klf4:Klf5:Klf6:Klf7:Klf8	CCCGGCCCCGCCCCB	1e-56	-130.3	0	655	6.43%	1087.1	3.27%	56.5886	189
M07876_2.00:Ctcf	GCGCCCCCTGGTGGC	1e-56	-130.2	0	186	1.83%	144.6	0.43%	56.5451	190
M01478_2.00:Elf1:Elf2:Elf4:Elk1:Elk3:Elk4:Erf:Erg:Ets1:Ets2:Etv1:Etv2:Etv3:Etv4:Etv5:Fev:Fli1:Gabpa:XP_911724.4	NRCCGGAAGT	1e-56	-130	0	1365	13.40%	2880	8.65%	56.4583	191
M04657_2.00:Klf14:Klf16	NRCCACGCCCCCY	1e-56	-129.9	0	949	9.32%	1800.8	5.41%	56.4149	193
M08092_2.00:Sp2	GYCCCGCCCCCYCCC	1e-56	-129.9	0	838	8.23%	1525.5	4.58%	56.4149	192
M09046_2.00:Elf1:Elf2:Elf4:Elk1:Elk3:Elk4:Erf:Erg:Ets1:Ets2:Etv1:Etv2:Etv3:Etv4:Etv5:Fev:Fli1:Gabpa:XP_911724.4	GRCCGGAAGTG	1e-56	-129.5	0	725	7.12%	1254.2	3.77%	56.2411	194
M01972_2.00:Elf1:Elf2:Elf4:Elk1:Elk3:Elk4:Erf:Erg:Ets1:Ets2:Etv1:Etv2:Etv3:Etv4:Etv5:Etv6:Fev:Fli1:Gabpa:XP_911724.4	CCGGAAGT	1e-56	-129.2	0	503	4.94%	748.8	2.25%	56.1108	195
M05257_2.00:Nkx3-1:Nkx3-2	TTAACGAG	1e-55	-128.9	0	1419	13.93%	3030.1	9.10%	55.9806	196
M07885_2.00:Ctcf	GCGCCCCCTGGTGGC	1e-55	-128.4	0	209	2.05%	181.1	0.54%	55.7634	197
M08186_2.00:Bach1:Bach2	TCAGCADTT	1e-55	-127.9	0	766	7.52%	1358.9	4.08%	55.5463	198
M07863_2.00:Ctcf	YRGCGCCCCCTGGTGG	1e-55	-127.8	0	197	1.93%	163.5	0.49%	55.5028	199
M04796_2.00:Elf1:Elf2:Elf4:Elk1:Elk3:Elk4:Erf:Erg:Ets1:Ets2:Etv1:Etv2:Etv3:Etv4:Etv5:Fev:Fli1:Gabpa:XP_911724.4	NACCGGAAGTR	1e-55	-127.5	0	436	4.28%	609.9	1.83%	55.3725	200
M08087_2.00:Ctcf	TRGYGCCCCCTRGTGGCCA	1e-55	-127.4	0	133	1.31%	75.6	0.23%	55.3291	201
M02877_2.00:Mbtps2:Yy1:Yy2	NCCGCCATTAH	1e-54	-126.6	0	1034	10.15%	2030.6	6.10%	54.9817	202
M01971_2.00:Elf1:Elf2:Elf4:Elk1:Elk3:Elk4:Erf:Erg:Ets1:Ets2:Etv1:Etv2:Etv3:Etv4:Etv5:Fev:Fli1:Gabpa:XP_911724.4	CCGGAAGT	1e-54	-126.5	0	479	4.70%	703.3	2.11%	54.9383	203
M04283_2.00:Jun:Junb:Jund	SATGASTCATC	1e-54	-126.2	0	331	3.25%	401	1.20%	54.808	204
M11407_2.00:Tead1:Tead2:Tead4	ACATTCCWSNG	1e-54	-126.2	0	1244	12.21%	2578.6	7.75%	54.808	205
M03576_2.00:Tead1:Tead2:Tead4	TGGAATGT	1e-54	-125.3	0	1274	12.51%	2662.3	8.00%	54.4171	206
M04336_2.00:Fos:Fosb:Fosl1:Fosl2	GRTGASTCATM	1e-54	-125	0	413	4.05%	567.1	1.70%	54.2868	207
M04539_2.00:Klf13:Klf9	NRCCACGCCCMCY	1e-54	-124.9	0	888	8.72%	1669.1	5.01%	54.2434	208
M04401_2.00:Klf1:Klf12:Klf2:Klf3:Klf4:Klf5:Klf6:Klf7	BGCCACGCCCH	1e-53	-124.2	0	876	8.60%	1642.7	4.93%	53.9394	209
M09531_2.00:Elf1:Elf2:Elf4:Elk1:Elk3:Elk4:Erf:Erg:Ets1:Ets2:Etv1:Etv2:Etv3:Etv4:Etv5:Fev:Fli1:Gabpa:XP_911724.4	RCCGGAAGTD	1e-53	-123.8	0	1162	11.41%	2375.2	7.13%	53.7657	210
M04732_2.00:Elf1:Elf2:Elf4:Elk1:Elk3:Elk4:Erf:Erg:Ets1:Ets2:Etv1:Etv2:Etv3:Etv4:Etv5:Fev:Fli1:Gabpa:XP_911724.4	NRCCGGAAGTR	1e-53	-122.4	0	625	6.14%	1043.8	3.14%	53.1576	211
M04795_2.00:Elf1:Elf2:Elf4:Elk1:Elk3:Elk4:Erf:Erg:Ets1:Ets2:Etv1:Etv2:Etv3:Etv4:Etv5:Fev:Fli1:Gabpa:XP_911724.4	RACCGGAAGTR	1e-52	-121	0	731	7.18%	1299.6	3.90%	52.5496	212
M10152_2.00:Ctcf	NYGGCCASCAGGGGGCRSYV	1e-52	-120.4	0	155	1.52%	109.4	0.33%	52.2891	213
M09437_2.00:Tead1:Tead2:Tead4	CCWGGAATGTGG	1e-52	-119.8	0	384	3.77%	519.4	1.56%	52.0285	214
M07911_2.00:Ctcf	RGCGCCCCCTGGTGGCCR	1e-51	-118.6	0	132	1.30%	80.4	0.24%	51.5073	215
M01483_2.00:Elf1:Elf2:Elf4:Elk1:Elk3:Elk4:Erf:Erg:Ets1:Ets2:Etv1:Etv2:Etv3:Etv4:Etv5:Fev:Fli1:Gabpa:XP_911724.4	NACCGGAAGT	1e-51	-117.6	0	777	7.63%	1424	4.28%	51.073	216
M10003_2.00:Fos:Fosb:Fosl1:Fosl2	TGAGTCAK	1e-50	-117.3	0	1860	18.26%	4320.6	12.98%	50.9427	217
M10508_2.00:Elf1:Elf2:Elf4:Elk1:Elk3:Elk4:Erf:Erg:Ets1:Ets2:Etv1:Etv2:Etv3:Etv4:Etv5:Fev:Fli1:Gabpa:XP_911724.4	CACTTCCGGYBC	1e-50	-116.3	0	508	4.99%	796	2.39%	50.5084	218
M03001_2.00:Elf1:Elf2:Elf4:Elk1:Elk3:Elk4:Erf:Erg:Ets1:Ets2:Etv1:Etv2:Etv3:Etv4:Etv5:Fev:Fli1:Gabpa:XP_911724.4	ACCGGAAGTR	1e-50	-116.1	0	474	4.65%	720.4	2.16%	50.4216	220
M08832_2.00:Bach1:Bach2	RTGACTCAGCA	1e-50	-116.1	0	357	3.50%	472.8	1.42%	50.4216	219
M07914_2.00:Ctcf	GYGCCMYCTGGTGGC	1e-50	-115.8	0	238	2.34%	246.7	0.74%	50.2913	221
M04733_2.00:Elf1:Elf2:Elf4:Elk1:Elk3:Elk4:Erf:Erg:Ets1:Ets2:Etv1:Etv2:Etv3:Etv4:Etv5:Fev:Fli1:Gabpa:XP_911724.4	ACCGGAAGTR	1e-50	-115.5	0	338	3.32%	435.3	1.31%	50.161	222
M07920_2.00:Ctcf	RSYGCCCYCTRGTGGCCA	1e-50	-115.4	0	156	1.53%	115.3	0.35%	50.1176	223
M07915_2.00:Ctcf	YRSYGCCMYCTRGTGGYMANW	1e-50	-115.3	0	122	1.20%	70.5	0.21%	50.0742	224
M04419_2.00:Klf1:Klf12:Klf2:Klf3:Klf4:Klf5:Klf6:Klf7:Klf8	GRCCACGCCCW	1e-49	-114.9	0	632	6.20%	1085.1	3.26%	49.9004	227
M07875_2.00:Ctcf	GCGCCCCCTGGTGGC	1e-49	-114.9	0	168	1.65%	133.8	0.40%	49.9004	225
M07957_2.00:Elf1:Elf2:Elf4:Elk1:Elk3:Elk4:Erf:Erg:Ets1:Ets2:Etv1:Etv2:Etv3:Etv4:Etv5:Fev:Fli1:Gabpa:XP_911724.4	CCGGAAGTGG	1e-49	-114.9	0	677	6.65%	1192.2	3.58%	49.9004	226
M03464_2.00:Runx1:Runx2:Runx3	WAACCGCAAACCGCAA	1e-49	-114.7	0	40	0.39%	3.1	0.01%	49.8136	228
M06190_2.00:Elf1:Elf2:Elf4:Elk1:Elk3:Elk4:Erf:Erg:Ets1:Ets2:Etv1:Etv2:Etv3:Etv4:Etv5:Fev:Fli1:Gabpa:XP_911724.4	CCGGAAAT	1e-49	-114.6	0	504	4.95%	791.8	2.38%	49.7701	229
M01487_2.00:Elf1:Elf2:Elf4:Elk1:Elk3:Elk4:Erf:Erg:Ets1:Ets2:Etv1:Etv2:Etv3:Etv4:Etv5:Fev:Fli1:Gabpa:XP_911724.4	NACCGGAAGT	1e-49	-114.4	0	1005	9.87%	2013.7	6.05%	49.6833	231
M10300_2.00:Sp1:Sp3:Sp4:Sp5:Sp8:Sp9	NGGGGGCGGGGCB	1e-49	-114.4	0	1160	11.39%	2418.6	7.26%	49.6833	230
M06185_2.00:Elf1:Elf2:Elf4:Elk1:Elk3:Elk4:Erf:Erg:Ets1:Ets2:Etv1:Etv2:Etv3:Etv4:Etv5:Etv6:Fev:Fli1:Gabpa:XP_911724.4	ACCGGAAGT	1e-49	-113.8	0	477	4.68%	733.8	2.20%	49.4227	232
M07887_2.00:Ctcf	RGCGCCCYCTGGTGGCCR	1e-49	-112.9	0	137	1.34%	91.3	0.27%	49.0318	233
M07862_2.00:Ctcf	VBRGCGCCCCCTGGTGGCCRN	1e-49	-112.8	0	127	1.25%	78.7	0.24%	48.9884	235
M07907_2.00:Ctcf	BRGYGCCMYCTRGTGGCC	1e-48	-112.8	0	191	1.87%	171.8	0.52%	48.9884	234
M08869_2.00:Ctcf	BRGCGCCCCCTGGTGGCCR	1e-49	-112.8	0	127	1.25%	78.2	0.23%	48.9884	236
M07879_2.00:Ctcf	GCGCCCCCTGGTGGC	1e-48	-112.7	0	157	1.54%	119.6	0.36%	48.945	237
M09059_2.00:Elf1:Elf2:Elf4:Elk1:Elk3:Elk4:Erf:Erg:Ets1:Ets2:Etv1:Etv2:Etv3:Etv4:Etv5:Fev:Fli1:Gabpa:XP_911724.4	GRCCGGAAGTGG	1e-48	-112.7	0	380	3.73%	527.6	1.58%	48.945	238
M08289_2.00:Ctcf	RGCGCCCCCTGSYGG	1e-48	-112.4	0	195	1.91%	178.4	0.54%	48.8147	239
M03010_2.00:Elf1:Elf2:Elf4:Elk1:Elk3:Elk4:Erf:Erg:Ets1:Ets2:Etv1:Etv2:Etv3:Etv4:Etv5:Fev:Fli1:Gabpa:XP_911724.4	ACCGGAAGTD	1e-48	-112.3	0	296	2.91%	359.5	1.08%	48.7713	240
M04774_2.00:Elf1:Elf2:Elf4:Elk1:Elk3:Elk4:Erf:Erg:Ets1:Ets2:Etv1:Etv2:Etv3:Etv4:Etv5:Fev:Fli1:Gabpa:XP_911724.4	NACCGGAARTS	1e-48	-112.1	0	540	5.30%	880.6	2.65%	48.6844	241
M05326_2.00:Alx1:Alx3:Alx4:Arx:Barhl1:Barhl2:Gbx1:Gbx2:Hesx1:Hmx1:Hmx2:Hmx3:Isx:Lbx1:Lbx2:Meox1:Meox2:Mixl1:Msx1:Msx2:Msx3:Phox2a:Phox2b:Prop1:Prrx1:Prrx2:Prrxl1:Rax:Sebox:Shox2:Tlx2:Uncx:Vsx1:Vsx2	GTTAATTAGN	1e-48	-112	0	1022	10.03%	2069.8	6.22%	48.641	242
M02634_2.00:Cebpa:Cebpb:Cebpe	TTDCGCAATN	1e-48	-111.9	0	408	4.01%	588.5	1.77%	48.5976	243
M08827_2.00:Atf2:Atf7:Creb5	ATGACVTCAYY	1e-48	-111.8	0	596	5.85%	1011.7	3.04%	48.5541	244
M00125_2.00:Atf3:Jdp2	DRTGACGYVN	1e-48	-111.2	0	2368	23.25%	5827.3	17.50%	48.2935	245
M07900_2.00:Ctcf	VBRGCGCCCCCTGGTGG	1e-48	-111.2	0	172	1.69%	143.6	0.43%	48.2935	246
M10635_2.00:Isl1:Isl2:Noto:Sebox:Shox2:Vsx1	GSGTAATAK	1e-48	-110.9	0	1714	16.83%	3953.3	11.87%	48.1633	247
M08113_2.00:Elf1:Elf2:Elf4:Elk1:Elk3:Elk4:Erf:Erg:Ets1:Ets2:Etv1:Etv2:Etv3:Etv4:Etv5:Fev:Fli1:Gabpa:XP_911724.4	CCGGAAGTGGV	1e-48	-110.8	0	487	4.78%	764.6	2.30%	48.1198	248
M02980_2.00:Elf1:Elf2:Elf4:Elk1:Elk3:Elk4:Erf:Erg:Ets1:Ets2:Etv1:Etv2:Etv3:Etv4:Etv5:Fev:Fli1:Gabpa:XP_911724.4	ACCGGAAGTD	1e-48	-110.7	0	296	2.91%	362.5	1.09%	48.0764	249
M07952_2.00:Elf1:Elf2:Elf4:Elk1:Elk3:Elk4:Erf:Erg:Ets1:Ets2:Etv1:Etv2:Etv3:Etv4:Etv5:Fev:Fli1:Gabpa:XP_911724.4	VRCCGGAAGTG	1e-48	-110.5	0	504	4.95%	803.1	2.41%	47.9895	250
M07958_2.00:Elf1:Elf2:Elf4:Elk1:Elk3:Elk4:Erf:Erg:Ets1:Ets2:Etv1:Etv2:Etv3:Etv4:Etv5:Fev:Fli1:Gabpa:XP_911724.4	GRCCGGAAGTG	1e-47	-110.4	0	498	4.89%	790.2	2.37%	47.9461	251
M07891_2.00:Ctcf	RGCGCCCCCTGGTGGCCR	1e-47	-110.2	0	127	1.25%	80.5	0.24%	47.8593	252
M10939_2.00:Borcs8:Mef2a:Mef2b:Mef2c:Mef2d	YTAAAAATAGCY	1e-47	-110.2	0	184	1.81%	163.7	0.49%	47.8593	254
M11406_2.00:Tead1:Tead2:Tead4	GAGGAATGT	1e-47	-110.2	0	1050	10.31%	2151.9	6.46%	47.8593	253
M01481_2.00:Elf1:Elf2:Elf4:Elk1:Elk3:Elk4:Erf:Erg:Ets1:Ets2:Etv1:Etv2:Etv3:Etv4:Etv5:Fev:Fli1:Gabpa:XP_911724.4	NRCCGGAAGT	1e-47	-110.1	0	1083	10.63%	2238.4	6.72%	47.8158	255
M05837_2.00:Jun:Junb:Jund	GATKACGTCAT	1e-47	-110	0	302	2.96%	375.7	1.13%	47.7724	256
M07894_2.00:Ctcf	SBRGCGCCCCCTGGTGG	1e-47	-109.7	0	157	1.54%	122.6	0.37%	47.6421	257
M07953_2.00:Elf1:Elf2:Elf4:Elk1:Elk3:Elk4:Erf:Erg:Ets1:Ets2:Etv1:Etv2:Etv3:Etv4:Etv5:Fev:Fli1:Gabpa:XP_911724.4	VRCCGGAAGTG	1e-47	-109.4	0	487	4.78%	768.8	2.31%	47.5118	258
M07878_2.00:Ctcf	GCGCCCCCTGGTGGC	1e-47	-109	0	151	1.48%	114.5	0.34%	47.3381	259
M07954_2.00:Elf1:Elf2:Elf4:Elk1:Elk3:Elk4:Erf:Erg:Ets1:Ets2:Etv1:Etv2:Etv3:Etv4:Etv5:Fev:Fli1:Gabpa:XP_911724.4	GVRCCGGAAGTGGN	1e-46	-107.9	0	321	3.15%	417	1.25%	46.8604	260
M04720_2.00:Elf1:Elf2:Elf4:Elk1:Elk3:Elk4:Erf:Erg:Ets1:Ets2:Etv1:Etv2:Etv3:Etv4:Etv5:Fev:Fli1:Gabpa:XP_911724.4	NACCGGAAGTR	1e-46	-107.7	0	529	5.19%	869.1	2.61%	46.7735	261
M03733_2.00:Elf1:Elf2:Elf4:Elk1:Elk3:Elk4:Erf:Erg:Ets1:Ets2:Etv1:Etv2:Etv3:Etv4:Etv5:Fev:Fli1:Gabpa:XP_911724.4	ACCGKAAGTG	1e-46	-107.6	0	385	3.78%	550.4	1.65%	46.7301	262
M09435_2.00:Tead1:Tead2:Tead4	MTBCCWGGAATGY	1e-46	-107.4	0	530	5.20%	872.6	2.62%	46.6432	263
M10579_2.00:Gata1:Gata2:Gata3:Gata4:Gata5:Gata6	AKGNDGATTABVGS	1e-46	-107	0	470	4.61%	737.8	2.22%	46.4695	264
M04735_2.00:Elf1:Elf2:Elf4:Elk1:Elk3:Elk4:Erf:Erg:Ets1:Ets2:Etv1:Etv2:Etv3:Etv4:Etv5:Fev:Fli1:Gabpa:XP_911724.4	VACCGGAAGTN	1e-46	-106.9	0	568	5.58%	962.2	2.89%	46.4261	266
M05865_2.00:Elf1:Elf2:Elf4:Elk1:Elk3:Elk4:Erf:Erg:Ets1:Ets2:Etv1:Etv2:Etv3:Etv4:Etv5:Fev:Fli1:Gabpa:XP_911724.4	ACCGGAAGTDN	1e-46	-106.9	0	828	8.13%	1596.7	4.80%	46.4261	265
M02969_2.00:Elf1:Elf2:Elf4:Elk1:Elk3:Elk4:Erf:Erg:Ets1:Ets2:Etv1:Etv2:Etv3:Etv4:Etv5:Fev:Fli1:Gabpa:XP_911724.4	ACCGGAAGTD	1e-46	-106.8	0	418	4.10%	623.8	1.87%	46.3827	267
M07883_2.00:Ctcf	BRGCGCCCCCTGGTGGC	1e-46	-106.5	0	150	1.47%	115.6	0.35%	46.2524	269
M07895_2.00:Ctcf	VBRGCGCCCCCTRGTGGC	1e-46	-106.5	0	210	2.06%	211.3	0.63%	46.2524	268
M07893_2.00:Ctcf	SYGCCMYCTGGTGGC	1e-46	-106.2	0	238	2.34%	261.4	0.79%	46.1221	270
M02964_2.00:Elf1:Elf2:Elf4:Elk1:Elk3:Elk4:Erf:Erg:Ets1:Ets2:Etv1:Etv2:Etv3:Etv4:Etv5:Fev:Fli1:Gabpa:XP_911724.4	ACCGGAAGTR	1e-46	-106.1	0	502	4.93%	812.4	2.44%	46.0786	271
M06193_2.00:Elf1:Elf2:Elf4:Elk1:Elk3:Elk4:Erf:Erg:Ets1:Ets2:Etv1:Etv2:Etv3:Etv4:Etv5:Fev:Fli1:Gabpa:XP_911724.4	ACCGGAAGTVV	1e-46	-106	0	310	3.04%	399.3	1.20%	46.0352	272
M07899_2.00:Ctcf	VYRGCGCCMYCTRGTGGCCA	1e-45	-105.8	0	122	1.20%	77.5	0.23%	45.9484	273
M01479_2.00:Elf1:Elf2:Elf4:Elk1:Elk3:Elk4:Erf:Erg:Ets1:Ets2:Etv1:Etv2:Etv3:Etv4:Etv5:Fev:Fli1:Gabpa:XP_911724.4	NACCGGAAGT	1e-45	-105.7	0	796	7.81%	1521.4	4.57%	45.9049	274
M07955_2.00:Elf1:Elf2:Elf4:Elk1:Elk3:Elk4:Erf:Erg:Ets1:Ets2:Etv1:Etv2:Etv3:Etv4:Etv5:Fev:Fli1:Gabpa:XP_911724.4	CGGVRCCGGAAGTGV	1e-45	-105.6	0	244	2.40%	273.9	0.82%	45.8615	275
M02982_2.00:Elf1:Elf2:Elf4:Elk1:Elk3:Elk4:Erf:Erg:Ets1:Ets2:Etv1:Etv2:Etv3:Etv4:Etv5:Fev:Fli1:Gabpa:XP_911724.4	ACCGGAAGTR	1e-45	-105.5	0	282	2.77%	346	1.04%	45.8181	276
M03830_2.00:Arx:Barhl1:Barhl2:Barx1:Barx2:Bsx:Dlx1:Dlx2:Dlx3:Dlx4:Dlx5:Dlx6:Emx1:Emx2:Evx1:Evx2:Gbx1:Gbx2:Hmx1:Hmx2:Hmx3:Hoxa2:Hoxb2:Lbx1:Lbx2:Meox1:Meox2:Mnx1:Msx1:Msx2:Msx3:Nanog:Nkx1-1:Nkx1-2:Pdx1:Prrxl1:Rax:Tlx1:Tlx2:Tlx3:Uncx:Vax1:Vax2:Vsx1:Vsx2	SSTAAWTGC	1e-45	-105.3	0	2204	21.64%	5397.2	16.21%	45.7312	277
M06192_2.00:Elf1:Elf2:Elf4:Elk1:Elk3:Elk4:Erf:Erg:Ets1:Ets2:Etv1:Etv2:Etv3:Etv4:Etv5:Etv6:Fev:Fli1:Gabpa:XP_911724.4	ACCGGAART	1e-45	-105.3	0	418	4.10%	627.3	1.88%	45.7312	278
M02979_2.00:Elf1:Elf2:Elf4:Elk1:Elk3:Elk4:Erf:Erg:Ets1:Ets2:Etv1:Etv2:Etv3:Etv4:Etv5:Fev:Fli1:Gabpa:XP_911724.4	ACCGGAAGTD	1e-45	-105.2	0	438	4.30%	671.6	2.02%	45.6878	279
M05964_2.00:Nhlh1:Nhlh2	MCACCTGMGCCC	1e-45	-105.1	0	531	5.21%	882.6	2.65%	45.6444	280
M01485_2.00:Elf1:Elf2:Elf4:Elk1:Elk3:Elk4:Erf:Erg:Ets1:Ets2:Etv1:Etv2:Etv3:Etv4:Etv5:Fev:Fli1:Gabpa:XP_911724.4	ACCGGAAGT	1e-45	-104.7	0	1082	10.62%	2264.8	6.80%	45.4706	281
M01862_2.00:Sp1:Sp3:Sp4:Sp5:Sp8:Sp9	NCCGCCCCC	1e-45	-104.7	0	1532	15.04%	3487.8	10.48%	45.4706	282
M09508_2.00:Zfp711	CTAGGCCT	1e-45	-104.4	0	2152	21.12%	5253	15.78%	45.3403	283
M07865_2.00:Ctcf	MYRGCGCCCCCTGGTG	1e-45	-104.1	0	201	1.97%	199.7	0.60%	45.2101	285
M07956_2.00:Elf1:Elf2:Elf4:Elk1:Elk3:Elk4:Erf:Erg:Ets1:Ets2:Etv1:Etv2:Etv3:Etv4:Etv5:Fev:Fli1:Gabpa:XP_911724.4	GGVRCCGGAAGTG	1e-45	-104.1	0	315	3.09%	413.5	1.24%	45.2101	284
M04645_2.00:Sp1:Sp4:Sp5:Sp6:Sp7:Sp8:Sp9	RCCACGCCCMCC	1e-45	-103.8	0	1054	10.35%	2195.2	6.59%	45.0798	287
M08977_2.00:Gfi1:Gfi1b	AAATCACAGC	1e-45	-103.8	0	824	8.09%	1600.3	4.81%	45.0798	286
M06169_2.00:Klf12:Klf8	RCCACGCCCAHY	1e-45	-103.7	0	787	7.73%	1507.2	4.53%	45.0363	288
M07880_2.00:Ctcf	GCCCCCTGGTGGCCR	1e-44	-103	0	196	1.92%	192	0.58%	44.7323	289
M09653_2.00:Tead1:Tead2:Tead4	CCWGGAATGY	1e-44	-102.6	0	574	5.63%	991.5	2.98%	44.5586	290
M04458_2.00:Klf14:Klf16	GCCACGCCCC	1e-44	-102.5	0	1175	11.53%	2524.4	7.58%	44.5152	291
M08175_2.00:Tead1:Tead2:Tead4	GNCTGGAATGTGN	1e-44	-102	0	477	4.68%	768.1	2.31%	44.298	292
M02985_2.00:Elf1:Elf2:Elf4:Elk1:Elk3:Elk4:Erf:Erg:Ets1:Ets2:Etv1:Etv2:Etv3:Etv4:Etv5:Fev:Fli1:Gabpa:XP_911724.4	ACCGGAARTV	1e-44	-101.8	0	724	7.11%	1358.1	4.08%	44.2112	294
M10277_2.00:Zbtb7a	AAGGGGC	1e-44	-101.8	0	2652	26.03%	6747.8	20.27%	44.2112	293
M04764_2.00:Elf1:Elf2:Elf4:Elk1:Elk3:Elk4:Erf:Erg:Ets1:Ets2:Etv1:Etv2:Etv3:Etv4:Etv5:Fev:Fli1:Gabpa:XP_911724.4	VACCGGAAGTG	1e-44	-101.7	0	363	3.56%	518.7	1.56%	44.1677	295
M04770_2.00:Elf1:Elf2:Elf4:Elk1:Elk3:Elk4:Erf:Erg:Ets1:Ets2:Etv1:Etv2:Etv3:Etv4:Etv5:Fev:Fli1:Gabpa:XP_911724.4	NACCGGAARTV	1e-43	-100.7	0	735	7.22%	1390.9	4.18%	43.7335	296
M07906_2.00:Ctcf	DMYRSYGCCMYCTRGTGG	1e-43	-100.5	0	188	1.85%	182.5	0.55%	43.6466	298
M09499_2.00:Atf7:Gm28047	NGRTGACGTCAY	1e-43	-100.5	0	407	4.00%	616.2	1.85%	43.6466	297
M05823_2.00:Tead1:Tead2:Tead4	NTGGAATGYG	1e-43	-99.89	0	744	7.30%	1416.6	4.26%	43.3817	299
M08317_2.00:Klf10:Klf11	GCCMCGCCCCCNSCC	1e-43	-99.85	0	775	7.61%	1494.9	4.49%	43.3643	300
M09529_2.00:Ehf:Elf1:Elf2:Elf3:Elf4:Elf5:Elk1:Elk3:Elk4:Erf:Erg:Ets1:Ets2:Etv1:Etv2:Etv3:Etv4:Etv5:Etv6:Fev:Fli1:Gabpa:Spdef:XP_911724.4	AVCCGGAAGT	1e-43	-99.84	0	569	5.59%	989.3	2.97%	43.36	301
M10404_2.00:Nfya	CRGCCAATCAGMRS	1e-42	-98.96	0	304	2.98%	402.5	1.21%	42.9778	302
M10001_2.00:Fos:Fosb:Fosl1:Fosl2	TGAGTCAT	1e-42	-98.78	0	1480	14.53%	3382.8	10.16%	42.8996	303
M03579_2.00:Tead1:Tead2:Tead4	NWGGAATGTN	1e-42	-98.69	0	1565	15.36%	3620.2	10.87%	42.8605	304
M08065_2.00:Bach1:Bach2	SATGACTCAGCANW	1e-42	-98.55	0	172	1.69%	159	0.48%	42.7997	305
M04760_2.00:Elf1:Elf2:Elf4:Elk1:Elk3:Elk4:Erf:Erg:Ets1:Ets2:Etv1:Etv2:Etv3:Etv4:Etv5:Fev:Fli1:Gabpa:XP_911724.4	VACCGGAARTS	1e-42	-98.43	0	431	4.23%	675.2	2.03%	42.7476	306
M03577_2.00:Tead1:Tead2:Tead4	DWGGAATGTR	1e-42	-98.35	0	1375	13.50%	3094	9.29%	42.7129	307
M08095_2.00:Zbtb7a	BSCACTTCCGGSN	1e-42	-98.26	0	485	4.76%	798.6	2.40%	42.6738	308
M06214_2.00:Alx1:Alx3:Alx4:Arx:Emx1:Emx2:En1:En2:Gbx1:Gbx2:Hesx1:Isx:Lhx1:Lhx2:Lhx3:Lhx4:Lhx5:Lhx6:Lhx8:Lhx9:Lmx1a:Lmx1b:Mixl1:Msx1:Msx2:Msx3:Nobox:Noto:Otp:Pdx1:Phox2a:Phox2b:Prop1:Prrx1:Prrx2:Prrxl1:Rax:Sebox:Shox2:Uncx:Vax1:Vax2:Vsx1:Vsx2	GCTAATTA	1e-42	-98.25	0	990	9.72%	2056.6	6.18%	42.6694	309
M04710_2.00:Elf1:Elf2:Elf4:Elk1:Elk3:Elk4:Erf:Erg:Ets1:Ets2:Etv1:Etv2:Etv3:Etv4:Etv5:Fev:Fli1:Gabpa:XP_911724.4	NACCGGAAGTD	1e-42	-98.2	0	410	4.02%	629.2	1.89%	42.6477	310
M09503_2.00:Ctcf	AYAGTGCCMYCTRGTGGCCA	1e-42	-98.1	0	92	0.90%	46.3	0.14%	42.6043	311
M03995_2.00:Tead1:Tead2:Tead4	TGGAATGYGG	1e-42	-98.01	0	797	7.82%	1558.8	4.68%	42.5652	312
M02970_2.00:Elf1:Elf2:Elf4:Elk1:Elk3:Elk4:Erf:Erg:Ets1:Ets2:Etv1:Etv2:Etv3:Etv4:Etv5:Fev:Fli1:Gabpa:XP_911724.4	ACCGGAAGTG	1e-42	-97.34	0	376	3.69%	557.7	1.68%	42.2742	313
M04537_2.00:Klf13:Klf9	NRCCACGCCCMCY	1e-42	-97.34	0	849	8.33%	1694.9	5.09%	42.2742	314
M01489_2.00:Elf1:Elf2:Elf4:Elk1:Elk3:Elk4:Erf:Erg:Ets1:Ets2:Etv1:Etv2:Etv3:Etv4:Etv5:Fev:Fli1:Gabpa:XP_911724.4	NRCCGGAART	1e-42	-97.04	0	1249	12.26%	2757.4	8.28%	42.1439	315
M02879_2.00:Sp1:Sp3:Sp4:Sp8:Sp9	YWAGCCACGCCCMCTTH	1e-41	-96.56	0	151	1.48%	127.5	0.38%	41.9355	316
M07949_2.00:Ehf:Elf1:Elf2:Elf3:Elf4:Elf5:Elk1:Elk3:Elk4:Erf:Erg:Ets1:Ets2:Etv1:Etv2:Etv3:Etv4:Etv5:Etv6:Fev:Fli1:Gabpa:Spdef:XP_911724.4	ACCCGGAAGTG	1e-41	-96.13	0	362	3.55%	530.7	1.59%	41.7487	317
M10682_2.00:Nkx2-1:Nkx2-2:Nkx2-3:Nkx2-4:Nkx2-5:Nkx2-6:Nkx2-9	AAVCACTTVA	1e-41	-95.9	0	1624	15.94%	3806.8	11.43%	41.6488	318
M02992_2.00:Elf1:Elf2:Elf4:Elk1:Elk3:Elk4:Erf:Erg:Ets1:Ets2:Etv1:Etv2:Etv3:Etv4:Etv5:Fev:Fli1:Gabpa:XP_911724.4	ACCGGAARTV	1e-41	-95.62	0	568	5.58%	1002.7	3.01%	41.5272	319
M07897_2.00:Ctcf	ASYGCCMYCTRGTGG	1e-41	-95.57	0	279	2.74%	359.7	1.08%	41.5055	320
M09971_2.00:Batf:Batf3	GWDATGAGTC	1e-41	-95.4	0	1165	11.44%	2539.5	7.63%	41.4317	321
M08238_2.00:Ctcf	GCGCCCCCTGSTGGC	1e-41	-95.39	0	108	1.06%	67.9	0.20%	41.4274	322
M00759_2.00:Atf4	NNATTACGYAHNN	1e-41	-95.34	0	460	4.52%	750.3	2.25%	41.4056	323
M10483_2.00:Ehf:Elf1:Elf2:Elf3:Elf4:Elf5:Elk1:Elk3:Elk4:Erf:Erg:Ets1:Ets2:Etv1:Etv2:Etv3:Etv4:Etv5:Etv6:Fev:Fli1:Gabpa:Spdef:XP_911724.4	ACTTCCGGG	1e-41	-95.17	0	465	4.56%	762.7	2.29%	41.3318	324
M05839_2.00:Jun:Junb:Jund	ATGACGTCAT	1e-41	-94.92	0	226	2.22%	258.7	0.78%	41.2232	325
M09056_2.00:Elf1:Elf2:Elf4:Elk1:Elk3:Elk4:Erf:Erg:Ets1:Ets2:Etv1:Etv2:Etv3:Etv4:Etv5:Fev:Fli1:Gabpa:XP_911724.4	GVVRCCGGAAGTGV	1e-40	-94.39	0	327	3.21%	460.7	1.38%	40.9931	326
M02994_2.00:Elf1:Elf2:Elf4:Elk1:Elk3:Elk4:Erf:Erg:Ets1:Ets2:Etv1:Etv2:Etv3:Etv4:Etv5:Fev:Fli1:Gabpa:XP_911724.4	ACCGGAARTG	1e-40	-93.97	0	364	3.57%	540.2	1.62%	40.8107	327
M03468_2.00:Runx1:Runx2:Runx3	WAACCGCAAACCGCAR	1e-40	-93.95	0	31	0.30%	2.6	0.01%	40.802	328
M00684_2.00:Srf	CHTATAWGG	1e-40	-93.8	0	1592	15.63%	3731.6	11.21%	40.7368	329
M03732_2.00:Elf1:Elf2:Elf4:Elk1:Elk3:Elk4:Erf:Erg:Ets1:Ets2:Etv1:Etv2:Etv3:Etv4:Etv5:Etv6:Fev:Fli1:Gabpa:XP_911724.4	DACCGGAAGTG	1e-40	-93.66	0	319	3.13%	445.4	1.34%	40.676	330
M00157_2.00:Elf1:Elf2:Elf4:Elk1:Elk3:Elk4:Erf:Erg:Ets1:Ets2:Etv1:Etv2:Etv3:Etv4:Etv5:Fev:Fli1:Gabpa:XP_911724.4	NACCGGAAGT	1e-40	-93.37	0	759	7.45%	1483.3	4.46%	40.5501	331
M03006_2.00:Elf1:Elf2:Elf4:Elk1:Elk3:Elk4:Erf:Erg:Ets1:Ets2:Etv1:Etv2:Etv3:Etv4:Etv5:Fev:Fli1:Gabpa:XP_911724.4	ACCGGAAGTR	1e-40	-93.22	0	540	5.30%	944	2.84%	40.4849	332
M07881_2.00:Ctcf	CGCCCCCTGGTGGCC	1e-40	-93.14	0	198	1.94%	210.3	0.63%	40.4502	333
M09041_2.00:E2f1:E2f2:E2f3:E2f4:E2f5:E2f6	GRGGGCGGGAAR	1e-40	-93.09	0	1010	9.91%	2137.3	6.42%	40.4285	334
M10159_2.00:Ctcf	CCRCNAGGKGGCRSTV	1e-40	-93.03	0	341	3.35%	493.9	1.48%	40.4024	335
M07825_2.00:Atf3:Jdp2	GGTSACGTGA	1e-40	-92.98	0	468	4.59%	776.8	2.33%	40.3807	336
M00191_2.00:Sp140:XP_001473574.2	NWWNYCGTNN	1e-40	-92.95	0	2022	19.85%	4970.7	14.93%	40.3677	337
M07923_2.00:Ctcf	CGCCCYCTGGTGGCC	1e-40	-92.86	0	200	1.96%	214.1	0.64%	40.3286	338
M04418_2.00:Klf1:Klf12:Klf2:Klf3:Klf4:Klf5:Klf6:Klf7:Klf8	GRCCACGCCCW	1e-40	-92.68	0	448	4.40%	731.7	2.20%	40.2504	339
M08326_2.00:Sp2	CCCCGCCCC	1e-40	-92.48	0	1402	13.76%	3208.5	9.64%	40.1636	340
M11404_2.00:Tead1:Tead2:Tead4	CACATTCCTCBG	1e-40	-92.25	0	273	2.68%	354.4	1.06%	40.0637	341
M04259_2.00:Atf1:Creb1:Crem	NGTGACGTA	1e-39	-91.96	0	440	4.32%	716	2.15%	39.9377	342
M10488_2.00:Elf1:Elf2:Elf4:Elk1:Elk3:Elk4:Erf:Erg:Ets1:Ets2:Etv1:Etv2:Etv3:Etv4:Etv5:Fev:Fli1:Gabpa:XP_911724.4	YSMRCCGGAAGTNM	1e-39	-91.83	0	449	4.41%	736.5	2.21%	39.8813	343
M02735_2.00:Elf1:Elf2:Elf4:Elk1:Elk3:Elk4:Erf:Erg:Ets1:Ets2:Etv1:Etv2:Etv3:Etv4:Etv5:Fev:Fli1:Gabpa:XP_911724.4	ACCGGAAGT	1e-39	-91.75	0	515	5.06%	890.7	2.68%	39.8465	344
M09449_2.00:Nfyc	BYAGCCAATCAGAR	1e-39	-91.31	0	273	2.68%	356.9	1.07%	39.6554	345
M10345_2.00:Klf13:Klf9	AGGGCGGGTG	1e-39	-91.1	0	596	5.85%	1087.1	3.27%	39.5642	346
M09434_2.00:Tead1:Tead2:Tead4	TGSCWGGAATGY	1e-39	-90.98	0	542	5.32%	957.1	2.87%	39.5121	347
M09493_2.00:Atf2:Atf7:Creb5	NRRTGACGTCAT	1e-39	-90.68	0	463	4.55%	772.1	2.32%	39.3818	348
M02996_2.00:Elf1:Elf2:Elf4:Elk1:Elk3:Elk4:Erf:Erg:Ets1:Ets2:Etv1:Etv2:Etv3:Etv4:Etv5:Fev:Fli1:Gabpa:XP_911724.4	ACCGGAAGTR	1e-39	-90.67	0	389	3.82%	604.2	1.81%	39.3775	349
M09461_2.00:Tcf12:Tcf3:Tcf4	ASATCAAAGGVA	1e-39	-90.23	0	316	3.10%	447	1.34%	39.1864	350
M04799_2.00:Elf1:Elf2:Elf4:Elk1:Elk3:Elk4:Erf:Erg:Ets1:Ets2:Etv1:Etv2:Etv3:Etv4:Etv5:Fev:Fli1:Gabpa:XP_911724.4	RACCGGAAGTR	1e-38	-89.67	0	569	5.59%	1027.1	3.09%	38.9432	351
M09070_2.00:Elf1:Elf2:Elf4:Elk1:Elk3:Elk4:Erf:Erg:Ets1:Ets2:Etv1:Etv2:Etv3:Etv4:Etv5:Fev:Fli1:Gabpa:XP_911724.4	ACCGGAAGTGR	1e-38	-89.6	0	445	4.37%	734.1	2.20%	38.9128	352
M07563_2.00:Q8K439_MOUSE:Zfp263	CTCCTCCCC	1e-38	-89.28	0	1652	16.22%	3935.8	11.82%	38.7738	353
M02999_2.00:Elf1:Elf2:Elf4:Elk1:Elk3:Elk4:Erf:Erg:Ets1:Ets2:Etv1:Etv2:Etv3:Etv4:Etv5:Fev:Fli1:Gabpa:XP_911724.4	ACCGGAAGTG	1e-38	-89.23	0	420	4.12%	678.9	2.04%	38.7521	354
M03004_2.00:Ehf:Elf1:Elf2:Elf4:Elk1:Elk3:Elk4:Erf:Erg:Ets1:Ets2:Etv1:Etv2:Etv3:Etv4:Etv5:Fev:Fli1:Gabpa:XP_911724.4	ACCGGAAGTN	1e-38	-89.17	0	475	4.66%	805.8	2.42%	38.726	355
M10016_2.00:Maf:Mafa:Mafb:Mafg:Mafk	TGASTCAGCDY	1e-38	-89.1	0	382	3.75%	593.1	1.78%	38.6956	356
M08966_2.00:Ctcf	VBRGCGCCCCCTGGTGGCCR	1e-38	-89.03	0	88	0.86%	47.9	0.14%	38.6652	357
M08959_2.00:Zfp260	TTTWTATGGCTGCATAGTATTCCA	1e-38	-88.8	0	69	0.68%	27.8	0.08%	38.5653	358
M02997_2.00:Elf1:Elf2:Elf4:Elk1:Elk3:Elk4:Erf:Erg:Ets1:Ets2:Etv1:Etv2:Etv3:Etv4:Etv5:Fev:Fli1:Gabpa:XP_911724.4	ACCGGAARTV	1e-38	-88.46	0	491	4.82%	845	2.54%	38.4177	359
M09051_2.00:Elf1:Elf2:Elf4:Elk1:Elk3:Elk4:Erf:Erg:Ets1:Ets2:Etv1:Etv2:Etv3:Etv4:Etv5:Fev:Fli1:Gabpa:XP_911724.4	ACCGGAAGTGV	1e-38	-88.26	0	393	3.86%	620.4	1.86%	38.3308	360
M10513_2.00:Elf1:Elf2:Elf4:Elk1:Elk3:Elk4:Erf:Erg:Ets1:Ets2:Etv1:Etv2:Etv3:Etv4:Etv5:Fev:Fli1:Gabpa:XP_911724.4	VACCGGAAGTV	1e-38	-88.09	0	273	2.68%	363	1.09%	38.257	361
M07908_2.00:Ctcf	NVYRGCGCCCCCTGGTGGCCR	1e-37	-87.46	0	97	0.95%	59.6	0.18%	37.9834	362
M07916_2.00:Ctcf	YRSYGCCMYCTRGTGGC	1e-37	-87.03	0	197	1.93%	218.1	0.66%	37.7966	363
M05190_2.00:Barx1:Barx2:Bsx:Emx1:Emx2:En1:En2:Evx1:Evx2:Gbx1:Gbx2:Gsx1:Gsx2:Hesx1:Hmx1:Hmx2:Hmx3:Hoxa1:Hoxa2:Hoxa3:Hoxa4:Hoxa5:Hoxb1:Hoxb2:Hoxb3:Hoxb4:Hoxb5:Hoxc4:Hoxc5:Hoxd1:Hoxd3:Hoxd4:Lbx2:Meox1:Meox2:Mnx1:Nanog:Nkx1-1:Nkx1-2:Pdx1:Tlx2	RCTAATTRSN	1e-37	-86.64	0	1174	11.52%	2618.6	7.87%	37.6273	364
M05181_2.00:Hmbox1:Hnf1a:Hnf1b	BTAACTAGK	1e-37	-86.48	0	688	6.75%	1335.1	4.01%	37.5578	365
M05864_2.00:Elf1:Elf2:Elf4:Elk1:Elk3:Elk4:Erf:Erg:Ets1:Ets2:Etv1:Etv2:Etv3:Etv4:Etv5:Fev:Fli1:Gabpa:XP_911724.4	ACCGGAARTR	1e-37	-86.45	0	714	7.01%	1401.5	4.21%	37.5448	366
M08850_2.00:Zfx	CGVGGCCTGS	1e-37	-86.23	0	1519	14.91%	3581.9	10.76%	37.4492	367
M04711_2.00:Elf1:Elf2:Elf4:Elk1:Elk3:Elk4:Erf:Erg:Ets1:Ets2:Etv1:Etv2:Etv3:Etv4:Etv5:Fev:Fli1:Gabpa:XP_911724.4	DACCGGAAGTD	1e-37	-86.18	0	474	4.65%	813.8	2.44%	37.4275	368
M08112_2.00:Elf1:Elf2:Elf4:Elk1:Elk3:Elk4:Erf:Erg:Ets1:Ets2:Etv1:Etv2:Etv3:Etv4:Etv5:Fev:Fli1:Gabpa:XP_911724.4	RCCGGAAGTGG	1e-37	-85.67	0	551	5.41%	999.5	3.00%	37.206	369
M06189_2.00:Elf1:Elf2:Elf4:Elk1:Elk3:Elk4:Erf:Erg:Ets1:Ets2:Etv1:Etv2:Etv3:Etv4:Etv5:Etv6:Fev:Fli1:Gabpa:XP_911724.4	ACCGGAAGT	1e-37	-85.5	0	424	4.16%	699.4	2.10%	37.1322	370
M07871_2.00:Ctcf	GCCMCCTGGTGGCCR	1e-37	-85.39	0	172	1.69%	176.7	0.53%	37.0844	371
M09394_2.00:Lef1:Tcf7:Tcf7l1:Tcf7l2	VVASATCAAAGGV	1e-37	-85.26	0	354	3.48%	542.1	1.63%	37.0279	372
M09401_2.00:Lef1:Tcf7:Tcf7l1:Tcf7l2	VVASATCAAAGGV	1e-37	-85.26	0	354	3.48%	542.1	1.63%	37.0279	373
M03469_2.00:Runx1:Runx2:Runx3	WRACCGCAAAAACCGCAR	1e-37	-85.23	0	32	0.31%	3.2	0.01%	37.0149	374
M09018_2.00:Nfya	YTCTGATTGGYTRV	1e-37	-85.22	0	319	3.13%	466.4	1.40%	37.0106	375
M09019_2.00:Nfya	YTCTGATTGGYTRV	1e-37	-85.22	0	319	3.13%	466.4	1.40%	37.0106	376
M01482_2.00:Elf1:Elf2:Elf4:Elk1:Elk3:Elk4:Erf:Erg:Ets1:Ets2:Etv1:Etv2:Etv3:Etv4:Etv5:Fev:Fli1:Gabpa:XP_911724.4	ACCGGAAGT	1e-36	-85.16	0	741	7.27%	1477	4.44%	36.9845	377
M10403_2.00:Nfya	YTCTGATTGGCYRR	1e-36	-84.97	0	273	2.68%	370.9	1.11%	36.902	378
M07550_2.00:Ctcf	SYGCCMCCTRSTGGC	1e-36	-83.58	0	294	2.89%	417.6	1.25%	36.2983	379
M03965_2.00:Runx1:Runx2:Runx3	HAACCGCAAAAACCRCAA	1e-36	-83.53	0	24	0.24%	0.5	0.00%	36.2766	380
M09069_2.00:Elf1:Elf2:Elf4:Elk1:Elk3:Elk4:Erf:Erg:Ets1:Ets2:Etv1:Etv2:Etv3:Etv4:Etv5:Fev:Fli1:Gabpa:XP_911724.4	GGMRCCGGAAGTGV	1e-36	-83.48	0	281	2.76%	390	1.17%	36.2549	381
M05261_2.00:A1JVI6_MOUSE:Alx1:Alx3:Alx4:Arx:Barx1:Barx2:Bsx:Dlx2:Dlx3:Emx1:Emx2:En1:En2:Esx1:Evx1:Evx2:Gbx1:Gbx2:Gsx1:Gsx2:Hesx1:Hoxa2:Hoxa3:Hoxb2:Hoxb3:Hoxd3:Isx:Lbx1:Lbx2:Lhx1:Lhx2:Lhx3:Lhx4:Lhx5:Lhx6:Lhx8:Lhx9:Lmx1a:Lmx1b:Meox1:Mixl1:Mnx1:Msx1:Msx2:Msx3:Nkx1-1:Nkx1-2:Nobox:Noto:Otp:Pdx1:Phox2a:Phox2b:Prop1:Prrx1:Prrx2:Prrxl1:Rax:Sebox:Shox2:Uncx:Vax1:Vax2:Vsx1:Vsx2	VTAATTGV	1e-36	-83.43	0	2015	19.78%	5032.4	15.12%	36.2332	382
M02983_2.00:Elf1:Elf2:Elf4:Elk1:Elk3:Elk4:Erf:Erg:Ets1:Ets2:Etv1:Etv2:Etv3:Etv4:Etv5:Fev:Fli1:Gabpa:XP_911724.4	ACCGGAAGTR	1e-36	-83.03	0	517	5.08%	927.3	2.79%	36.0595	383
M05485_2.00:Pou3f1	NTAATTWATGCRN	1e-35	-82.72	0	333	3.27%	503.4	1.51%	35.9248	384
M09445_2.00:Nfyb	CAGCCAATCAGAR	1e-35	-82.62	0	320	3.14%	475.5	1.43%	35.8814	385
M08871_2.00:Klf1:Klf12:Klf2:Klf3:Klf4:Klf5:Klf6:Klf7:Klf8	CCCGGCCMCRCCCH	1e-35	-82.43	0	897	8.81%	1897.5	5.70%	35.7989	386
M08052_2.00:Twist1:Twist2	NNWCCAGATGTBN	1e-35	-81.14	0	861	8.45%	1809.1	5.43%	35.2387	387
M07786_2.00:Usf2	GGGTCACGTGRCCSSG	1e-35	-80.69	0	136	1.34%	122.8	0.37%	35.0432	388
M08293_2.00:Klf1:Klf12:Klf2:Klf3:Klf4:Klf5:Klf6:Klf7:Klf8	CCCCGGCCMCRCCCH	1e-35	-80.69	0	888	8.72%	1883.6	5.66%	35.0432	389
M04752_2.00:Elf1:Elf2:Elf4:Elk1:Elk3:Elk4:Erf:Erg:Ets1:Ets2:Etv1:Etv2:Etv3:Etv4:Etv5:Fev:Fli1:Gabpa:XP_911724.4	NACCGGAAGTG	1e-34	-80.44	0	233	2.29%	299.2	0.90%	34.9346	390
M07898_2.00:Ctcf	CGCCCCCTGGTGGC	1e-34	-79.93	0	263	2.58%	361.2	1.08%	34.7132	391
M09436_2.00:Tead1:Tead2:Tead4	RWATGCCAGGAATGY	1e-34	-79.88	0	165	1.62%	172.2	0.52%	34.6914	392
M05824_2.00:Tead1:Tead2:Tead4	NTGGAATGYG	1e-34	-79.43	0	675	6.63%	1335.7	4.01%	34.496	393
M02937_2.00:Klf1:Klf12:Klf3:Klf4:Klf5:Klf6:Klf7:Klf8	GRCCACGCCCWTHTH	1e-34	-79.3	0	185	1.82%	209.1	0.63%	34.4396	394
M10298_2.00:Sp1:Sp3:Sp4:Sp5:Sp8:Sp9	VGGGGCGGGGC	1e-34	-79.3	0	1576	15.47%	3797.4	11.41%	34.4396	395
M04038_2.00:Jun:Junb:Jund	RTGACGTCAT	1e-34	-79.09	0	195	1.91%	228.2	0.69%	34.3484	396
M01804_2.00:Atf1:Creb1:Crem	RTGACGTA	1e-34	-78.95	0	503	4.94%	909.5	2.73%	34.2875	397
M08873_2.00:Sp1:Sp3:Sp4:Sp8:Sp9	YCHGGCCCCGCCCCCTTCCC	1e-34	-78.69	0	275	2.70%	389.7	1.17%	34.1746	399
M08975_2.00:Sp1:Sp3:Sp4:Sp5:Sp8:Sp9	YCHGGCCCCGCCCCCTTCCC	1e-34	-78.69	0	275	2.70%	389.7	1.17%	34.1746	398
M09957_2.00:Atf1:Creb1:Crem	TBACGTCAC	1e-34	-78.54	0	771	7.57%	1587.6	4.77%	34.1095	400
M07921_2.00:Ctcf	CGCCMCCTGGTGGCC	1e-33	-78.26	0	200	1.96%	239.4	0.72%	33.9879	401
M00991_2.00:Atf1:Creb1:Crem	NSGTGACGTCR	1e-33	-78.22	0	508	4.99%	924.4	2.78%	33.9705	402
M08167_2.00:Lef1:Tcf7:Tcf7l1:Tcf7l2	RAASATCAAAGGVA	1e-33	-78.09	0	307	3.01%	459.1	1.38%	33.9141	403
M07922_2.00:Ctcf	CGCCCCCTGGTGG	1e-33	-78.06	0	287	2.82%	416	1.25%	33.901	404
M01206_2.00:Jrkl:Tigd2	NNCRCGGATA	1e-33	-77.99	0	1252	12.29%	2892.1	8.69%	33.8706	405
M10505_2.00:Elf1:Elf2:Elf4:Elk1:Elk3:Elk4:Erf:Erg:Ets1:Ets2:Etv1:Etv2:Etv3:Etv4:Etv5:Fev:Fli1:Gabpa:XP_911724.4	AACCGGAAG	1e-33	-77.88	0	367	3.60%	593.3	1.78%	33.8229	406
M03726_2.00:Elf1:Elf2:Elf4:Elk1:Elk3:Elk4:Erf:Erg:Ets1:Ets2:Etv1:Etv2:Etv3:Etv4:Etv5:Fev:Fli1:Gabpa:XP_911724.4	GACCGGAAGTS	1e-33	-77.63	0	222	2.18%	283.6	0.85%	33.7143	407
M10504_2.00:Elf1:Elf2:Elf4:Elk1:Elk3:Elk4:Erf:Erg:Ets1:Ets2:Etv1:Etv2:Etv3:Etv4:Etv5:Fev:Fli1:Gabpa:XP_911724.4	CACTTCCGG	1e-33	-77.51	0	370	3.63%	601.6	1.81%	33.6622	408
M00291_2.00:A1JVI6_MOUSE:Alx1:Alx3:Alx4:Arx:Emx1:Emx2:En1:En2:Esx1:Gbx1:Gbx2:Hesx1:Hoxa2:Hoxb2:Isx:Lbx2:Lhx2:Lhx3:Lhx4:Lhx6:Lhx8:Lhx9:Meox1:Mixl1:Mnx1:Msx1:Msx2:Msx3:Nkx1-1:Nkx1-2:Otp:Phox2a:Phox2b:Prop1:Prrx1:Prrx2:Prrxl1:Rax:Sebox:Shox2:Uncx:Vsx1:Vsx2	VNTAATTRV	1e-33	-76.76	0	2420	23.76%	6296.3	18.91%	33.3364	410
M09036_2.00:E2f1:E2f2:E2f3:E2f4:E2f5:E2f6	GGGGGCGGGAARD	1e-33	-76.76	0	744	7.30%	1526.5	4.58%	33.3364	409
M08191_2.00:Prdm1	ACTTTCAC	1e-33	-76.69	0	1221	11.99%	2815.8	8.46%	33.306	411
M08298_2.00:Klf1:Klf12:Klf2:Klf3:Klf4:Klf5:Klf6:Klf7	GGCCCCGCCCH	1e-33	-76.65	0	1403	13.77%	3326.3	9.99%	33.2887	412
M04686_2.00:Dmrt1:Dmrt2:Dmrt3:Dmrta1:Dmrta2:Dmrtc2	AATGTATCAATT	1e-32	-75.24	0	186	1.83%	218.4	0.66%	32.6763	413
M04400_2.00:Klf1:Klf12:Klf2:Klf3:Klf4:Klf5:Klf6:Klf7	NRCCACGCCCM	1e-32	-75.07	0	1309	12.85%	3073.3	9.23%	32.6025	414
M08791_2.00:Atf1:Creb1:Crem	TGACGTCAYYN	1e-32	-74.94	0	392	3.85%	660.3	1.98%	32.546	415
M08824_2.00:Atf1:Creb1:Crem	TGACGTCAYYN	1e-32	-74.94	0	392	3.85%	660.3	1.98%	32.546	416
M02633_2.00:Cebpa:Cebpb:Cebpe	RTTRYGYAAY	1e-32	-74.88	0	1290	12.66%	3021.3	9.07%	32.52	417
M09966_2.00:Jun:Junb:Jund	RTGACGTCA	1e-32	-74.73	0	377	3.70%	626.3	1.88%	32.4548	418
M05189_2.00:Barx1:Barx2:Bsx:Emx1:Emx2:En1:En2:Evx1:Evx2:Gbx1:Gbx2:Gsx1:Gsx2:Hesx1:Hmx1:Hmx2:Hmx3:Hoxa1:Hoxa2:Hoxa3:Hoxa4:Hoxa5:Hoxb1:Hoxb2:Hoxb3:Hoxb4:Hoxb5:Hoxc4:Hoxc5:Hoxd1:Hoxd3:Hoxd4:Lbx2:Meox1:Meox2:Mnx1:Nanog:Nkx1-1:Nkx1-2:Pdx1:Tlx2	GCTAATTRCN	1e-32	-73.91	0	1089	10.69%	2469.1	7.42%	32.0987	419
M07890_2.00:Ctcf	YGCCMYCTRGTGG	1e-31	-73.59	0	347	3.41%	561.4	1.69%	31.9597	420
M07873_2.00:Ctcf	CNVBRGCGCCCCCTGGTGGCC	1e-31	-73.42	0	87	0.85%	57.6	0.17%	31.8859	421
M07909_2.00:Ctcf	ASYGCCATCTAGTGG	1e-31	-73.23	0	153	1.50%	162	0.49%	31.8034	422
M08022_2.00:Ctcf	RGYGCCCYCTRGTGG	1e-31	-72.87	0	241	2.37%	332.4	1.00%	31.647	423
M04687_2.00:Dmrt1:Dmrt2:Dmrt3:Dmrta1:Dmrta2:Dmrtc2	AATGTATCAATT	1e-31	-72.52	0	186	1.83%	223.5	0.67%	31.495	424
M04769_2.00:Elf1:Elf2:Elf4:Elk1:Elk3:Elk4:Erf:Erg:Ets1:Ets2:Etv1:Etv2:Etv3:Etv4:Etv5:Fev:Fli1:Gabpa:XP_911724.4	RACCGGAAGTN	1e-31	-72.52	0	537	5.27%	1019.7	3.06%	31.495	425
M10254_2.00:Sp2	YYGGCCCCGCCCCCC	1e-31	-72.4	0	653	6.41%	1313.8	3.95%	31.4429	426
M01817_2.00:Cebpg	TKDYGCAAYN	1e-31	-72.26	0	1997	19.60%	5083.3	15.27%	31.3821	427
M09502_2.00:Klf1:Klf12:Klf2:Klf3:Klf4:Klf5:Klf6:Klf7:Klf8	GCCMCRCCCH	1e-31	-72.15	0	1787	17.54%	4468.3	13.42%	31.3343	428
M09959_2.00:Nfe2:Nfe2l1:Nfe2l2:Nfe2l3	TGCTGAGTCAY	1e-31	-72.13	0	283	2.78%	423.9	1.27%	31.3257	429
M07889_2.00:Ctcf	CGCCCYCTGGTGGC	1e-31	-72.08	0	276	2.71%	408.5	1.23%	31.3039	430
M04722_2.00:Ehf:Elf1:Elf2:Elf3:Elf4:Elf5:Elk1:Elk3:Elk4:Erf:Erg:Ets1:Ets2:Etv1:Etv2:Etv3:Etv4:Etv5:Etv6:Fev:Fli1:Gabpa:Spdef:XP_911724.4	NAMSCGGAAGTR	1e-31	-71.46	0	371	3.64%	623.1	1.87%	31.0347	431
M03996_2.00:Tead1:Tead2:Tead4	AWTGGAATGYGR	1e-30	-70.98	0	404	3.97%	702.5	2.11%	30.8262	432
M07903_2.00:Ctcf	CGCCMYCTRGTGG	1e-30	-70.27	0	338	3.32%	551.2	1.66%	30.5179	433
M04229_2.00:Atf1:Creb1:Crem	SRTGACGTCABN	1e-30	-70.14	0	246	2.41%	349.5	1.05%	30.4614	434
M09517_2.00:Zfx	CYAGGCCT	1e-30	-69.67	0	1557	15.28%	3823.3	11.48%	30.2573	435
M04741_2.00:Ehf:Elf1:Elf2:Elf3:Elf4:Elf5:Elk1:Elk3:Elk4:Erf:Erg:Ets1:Ets2:Etv1:Etv2:Etv3:Etv4:Etv5:Etv6:Fev:Fli1:Gabpa:Spdef:XP_911724.4	RAYGCGGAAGTR	1e-30	-69.36	0	223	2.19%	303.8	0.91%	30.1227	437
M05769_2.00:Sox1:Sox10:Sox11:Sox12:Sox13:Sox14:Sox15:Sox17:Sox18:Sox2:Sox21:Sox3:Sox30:Sox4:Sox5:Sox6:Sox7:Sox8:Sox9:Sry	MCATTGTSVS	1e-30	-69.36	0	1746	17.14%	4374.8	13.14%	30.1227	436
M10253_2.00:Sp2	GNGGGGGGCGGGGCS	1e-30	-69.27	0	794	7.79%	1699.2	5.10%	30.0836	438
M09095_2.00:Foxc1:Foxc2:Foxd1:Foxd2:Foxd3:Foxd4:Foxe1:Foxg1:Foxi1:Foxi2:Foxi3:Foxj2:Foxj3:Foxk1:Foxk2:Foxl1:Foxl2:Foxs1:Gm5294	RRCCAATCAGAG	1e-30	-69.24	0	244	2.40%	347.2	1.04%	30.0705	439
M09109_2.00:Foxc1:Foxc2:Foxd1:Foxd2:Foxd3:Foxd4:Foxe1:Foxg1:Foxi1:Foxi2:Foxi3:Foxj2:Foxj3:Foxk1:Foxk2:Foxl1:Foxl2:Foxs1:Gm5294	RRCCAATCAGAG	1e-30	-69.24	0	244	2.40%	347.2	1.04%	30.0705	440
M04299_2.00:Atf2:Atf7:Creb5	NRTGACGTCAYN	1e-30	-69.12	0	365	3.58%	617.4	1.85%	30.0184	441
M09015_2.00:Ctcfl	VSRGCGCCCCCTGSYGGC	1e-29	-68.93	0	103	1.01%	84.3	0.25%	29.9359	442
M00765_2.00:Sp1:Sp3:Sp4:Sp5:Sp8:Sp9	CCCGCCCCC	1e-29	-68.9	0	1521	14.93%	3726.5	11.19%	29.9229	445
M08783_2.00:Cebpa:Cebpb:Cebpe	RAGATTKCGCAA	1e-29	-68.9	0	222	2.18%	302.6	0.91%	29.9229	443
M08836_2.00:Cebpa:Cebpb:Cebpe	RAGATTKCGCAA	1e-29	-68.9	0	222	2.18%	302.6	0.91%	29.9229	444
M09950_2.00:Atf1:Creb1:Crem	NNVSTGACGTMANNN	1e-29	-68.76	0	379	3.72%	651.9	1.96%	29.8621	446
M07809_2.00:Usf1	GGTCACGTGRCSVSG	1e-29	-68.68	0	149	1.46%	161.9	0.49%	29.8273	447
M09968_2.00:Jun:Junb:Jund	TGACTCAN	1e-29	-68.5	0	2084	20.46%	5378.3	16.15%	29.7492	448
M08841_2.00:Cebpa:Cebpb:Cebpe	KRTTGTGCAAT	1e-29	-67.52	0	375	3.68%	646.1	1.94%	29.3236	449
M06299_2.00:Alx1:Alx3:Alx4:Arx:Barhl1:Barhl2:Evx1:Evx2:Gbx1:Gbx2:Hesx1:Lbx1:Lbx2:Meox1:Meox2:Mixl1:Msx1:Msx2:Msx3:Phox2a:Phox2b:Prop1:Prrx1:Prrx2:Prrxl1:Rax:Sebox:Shox2:Tlx1:Tlx3:Uncx:Vsx1:Vsx2	GTTAAYTA	1e-29	-67.25	0	2689	26.40%	7213.3	21.67%	29.2063	450
M08185_2.00:Bach1:Bach2	TGACTCAGCA	1e-29	-67.11	0	152	1.49%	169.2	0.51%	29.1455	451
M10343_2.00:Sall1	NCTTTTGGAYH	1e-29	-66.84	0	1002	9.84%	2278.4	6.84%	29.0282	452
M01818_2.00:Cebpa:Cebpb:Cebpe	RTTRCGCAAY	1e-29	-66.83	0	588	5.77%	1174.5	3.53%	29.0239	453
M10891_2.00:Irf4:Irf8	AGTTTCA	1e-28	-66.53	0	2905	28.52%	7882.7	23.68%	28.8936	454
M09951_2.00:Atf1:Creb1:Crem	NNTKACGTCASB	1e-28	-66.5	0	533	5.23%	1036.2	3.11%	28.8806	455
M11205_2.00:Pax1:Pax5:Pax6:Pax8:Pax9	CANTNHYGCGTGART	1e-28	-66.47	0	244	2.40%	354.6	1.07%	28.8676	456
M04767_2.00:Elf1:Elf2:Elf4:Elk1:Elk3:Elk4:Erf:Erg:Ets1:Ets2:Etv1:Etv2:Etv3:Etv4:Etv5:Fev:Fli1:Gabpa:XP_911724.4	GACCGGAAGTV	1e-28	-66.36	0	547	5.37%	1072.6	3.22%	28.8198	457
M04333_2.00:Fos:Fosb:Fosl1:Fosl2	SATGAWTCATC	1e-28	-66.35	0	342	3.36%	573.2	1.72%	28.8154	458
M05734_2.00:Runx1:Runx2:Runx3	NWAACCACAAAAACCACRAA	1e-28	-66.33	0	20	0.20%	0.5	0.00%	28.8068	459
M10155_2.00:Ctcf	ACCAGGGGGC	1e-28	-66.29	0	115	1.13%	106.9	0.32%	28.7894	460
M04716_2.00:Ehf:Elf1:Elf2:Elf3:Elf4:Elf5:Elk1:Elk3:Elk4:Erf:Erg:Ets1:Ets2:Etv1:Etv2:Etv3:Etv4:Etv5:Etv6:Fev:Fli1:Gabpa:Spdef:XP_911724.4	NAMSCGGAAGTR	1e-28	-66.22	0	353	3.47%	599.9	1.80%	28.759	461
M10217_2.00:Klf1:Klf12:Klf2:Klf3:Klf4:Klf5:Klf6:Klf7	GCCMCRCCCWBC	1e-28	-66.05	0	1325	13.01%	3190	9.58%	28.6852	462
M09216_2.00:Pax2:Pax6	TTMCGCTTGAST	1e-28	-65.97	0	400	3.93%	711.8	2.14%	28.6504	463
M09217_2.00:Pax2:Pax6	TTMCGCTTGAST	1e-28	-65.97	0	400	3.93%	711.8	2.14%	28.6504	464
M04264_2.00:Atf1:Creb1:Crem	NRTGACGTCAYN	1e-28	-65.85	0	199	1.95%	262.9	0.79%	28.5983	465
M01823_2.00:Atf2:Atf7:Creb5	TKACGTCATN	1e-28	-65.84	0	581	5.70%	1161.8	3.49%	28.5939	466
M08104_2.00:Nfya	KCTGATTGGYY	1e-28	-65.72	0	410	4.02%	736.6	2.21%	28.5418	467
M08066_2.00:Atf1:Creb1:Crem	NVTGACGTCABN	1e-28	-65.31	0	282	2.77%	440.5	1.32%	28.3638	468
M04658_2.00:Klf14:Klf16	CRCCACGCCCMCC	1e-28	-65.18	0	1127	11.06%	2637.1	7.92%	28.3073	469
M10405_2.00:Nfya	HCTGATTGGYTAVT	1e-28	-65.1	0	111	1.09%	101.7	0.31%	28.2726	470
M00999_2.00:Cebpa:Cebpb:Cebpe	RTTDCGCAAT	1e-28	-65	0	744	7.30%	1591.6	4.78%	28.2291	471
M11225_2.00:Nfat5	AVTGGAAARTTMCM	1e-28	-64.91	0	197	1.93%	260.9	0.78%	28.1901	472
M04282_2.00:Jun:Junb:Jund	SGTGACGTCATS	1e-28	-64.79	0	159	1.56%	186.2	0.56%	28.1379	473
M03894_2.00:Pax3:Pax7	SATTCGTCACGS	1e-28	-64.68	0	92	0.90%	72.5	0.22%	28.0902	474
M11405_2.00:Tead1:Tead2:Tead4	GGAATG	1e-28	-64.54	0	1349	13.24%	3270.6	9.82%	28.0294	475
M08812_2.00:Cebpd	GGTTGTGCAAT	1e-27	-64.42	0	417	4.09%	758.7	2.28%	27.9773	476
M04337_2.00:Fos:Fosb:Fosl1:Fosl2	GATGACGTCATC	1e-27	-64.35	0	150	1.47%	170.8	0.51%	27.9468	477
M08756_2.00:Usf1	GGGTCACGTGRCC	1e-27	-64.32	0	168	1.65%	204.9	0.62%	27.9338	478
M09049_2.00:Ehf:Elf1:Elf2:Elf3:Elf4:Elf5:Elk1:Elk3:Elk4:Erf:Erg:Ets1:Ets2:Etv1:Etv2:Etv3:Etv4:Etv5:Etv6:Fev:Fli1:Gabpa:Spdef:XP_911724.4	RAVCCGGAAGTGR	1e-27	-64.16	0	472	4.63%	894	2.69%	27.8643	479
M04723_2.00:Ehf:Elf1:Elf2:Elf3:Elf4:Elf5:Elk1:Elk3:Elk4:Erf:Erg:Ets1:Ets2:Etv1:Etv2:Etv3:Etv4:Etv5:Etv6:Fev:Fli1:Gabpa:Spdef:XP_911724.4	RAYGCGGAAGTG	1e-27	-64.15	0	173	1.70%	214.7	0.64%	27.86	480
M02635_2.00:Cebpa:Cebpb:Cebpe	TTDCGCAATN	1e-27	-64.01	0	528	5.18%	1035.5	3.11%	27.7992	481
M07787_2.00:Usf2	GGTCACGTGRC	1e-27	-63.5	0	267	2.62%	412	1.24%	27.5777	482
M10105_2.00:Ikzf1:Ikzf2:Ikzf3:Ikzf4	HWTAGGGATAW	1e-27	-63.33	0	1251	12.28%	3001.8	9.02%	27.5039	483
M09485_2.00:Atf1:Creb1:Crem	GATGACGTCA	1e-27	-63.26	0	427	4.19%	787.2	2.36%	27.4735	484
M06172_2.00:Klf12:Klf3:Klf4:Klf5:Klf6:Klf7	MVDGCCACACCCAYH	1e-27	-63.18	0	461	4.53%	871.1	2.62%	27.4387	485
M02968_2.00:Elf1:Elf2:Elf4:Elk1:Elk3:Elk4:Erf:Erg:Ets1:Ets2:Etv1:Etv2:Etv3:Etv4:Etv5:Fev:Fli1:Gabpa:XP_911724.4	ACCGGAAGTR	1e-27	-63.15	0	307	3.01%	503.4	1.51%	27.4257	486
M11226_2.00:Nfat5	KGKAWTTTTCCAB	1e-27	-63.02	0	230	2.26%	333.4	1.00%	27.3692	487
M10299_2.00:Sp1:Sp3:Sp4:Sp5:Sp8:Sp9	GGGGCGGGGC	1e-27	-62.95	0	1529	15.01%	3802.9	11.42%	27.3388	488
M08329_2.00:Zfp146	GCTGYATARTATTCC	1e-27	-62.79	0	81	0.80%	58.8	0.18%	27.2694	489
M07882_2.00:Ctcf	YGCCMYCTGGTG	1e-27	-62.7	0	396	3.89%	714.4	2.15%	27.2303	490
M07888_2.00:Ctcf	CGCCCYCTGGTGGCC	1e-27	-62.58	0	229	2.25%	332.5	1.00%	27.1781	491
M11182_2.00:Hnf4g:Nr1h4:Nr2c1:Nr2c2:Nr2f1:Nr2f2:Nr2f6:Nr4a1:Nr4a2:Nr4a3:Nr5a1:Nr5a2:Nr6a1:Ppara:Ppard:Pparg:Rara:Rarb:Rarg:Rora:Rorb:Rorc:Rxra:Rxrb:Rxrg:Thra:Thrb	TSBRGCGCCCCCTGGTGGCC	1e-27	-62.55	0	75	0.74%	50.9	0.15%	27.1651	492
M08792_2.00:Atf1:Creb1:Crem	TGACGTCACYK	1e-27	-62.4	0	428	4.20%	793.3	2.38%	27.1	493
M09867_2.00:Usf1	RGRYCACGTGRYCY	1e-27	-62.36	0	203	1.99%	278.2	0.84%	27.0826	494
M04717_2.00:Ehf:Elf1:Elf2:Elf3:Elf4:Elf5:Elk1:Elk3:Elk4:Erf:Erg:Ets1:Ets2:Etv1:Etv2:Etv3:Etv4:Etv5:Etv6:Fev:Fli1:Gabpa:Spdef:XP_911724.4	RAYGCGGAAGTG	1e-27	-62.32	0	166	1.63%	205	0.62%	27.0652	495
M04286_2.00:Atf3:Jdp2	SRTGACGTCAYS	1e-27	-62.31	0	201	1.97%	274.4	0.82%	27.0609	496
M04745_2.00:Ehf:Elf1:Elf2:Elf3:Elf4:Elf5:Elk1:Elk3:Elk4:Erf:Erg:Ets1:Ets2:Etv1:Etv2:Etv3:Etv4:Etv5:Etv6:Fev:Fli1:Gabpa:Spdef:XP_911724.4	AATGCGGAAGTR	1e-27	-62.29	0	167	1.64%	206.8	0.62%	27.0522	497
M04792_2.00:Ehf:Elf1:Elf2:Elf4:Elk1:Elk3:Elk4:Erf:Erg:Ets1:Ets2:Etv1:Etv2:Etv3:Etv4:Etv5:Fev:Fli1:Gabpa:XP_911724.4	RACCGGAAGTG	1e-27	-62.18	0	534	5.24%	1059	3.18%	27.0044	498
M08096_2.00:Sp1:Sp3:Sp4:Sp5:Sp8:Sp9	GCCCCGCCCCC	1e-26	-62.13	0	1635	16.05%	4118.3	12.37%	26.9827	499
M05180_2.00:Hmbox1:Hnf1a:Hnf1b	BTAACTAGY	1e-26	-62.07	0	783	7.69%	1713.6	5.15%	26.9567	500
M00632_2.00:Sp1	NYMCGCCCCY	1e-26	-61.76	0	1712	16.81%	4347.2	13.06%	26.822	501
M09079_2.00:Ehf:Elf1:Elf2:Elf3:Elf4:Elf5:Elk1:Elk3:Elk4:Erf:Erg:Ets1:Ets2:Etv1:Etv2:Etv3:Etv4:Etv5:Etv6:Fev:Fli1:Gabpa:Spdef:XP_911724.4	GAACCCGGAAGTGG	1e-26	-61.24	0	192	1.88%	258.1	0.78%	26.5962	502
M03474_2.00:Gmeb1:Gmeb2	TTACGTAA	1e-26	-60.99	0	261	2.56%	406.8	1.22%	26.4876	503
M04744_2.00:Ehf:Elf1:Elf2:Elf3:Elf4:Elf5:Elk1:Elk3:Elk4:Erf:Erg:Ets1:Ets2:Etv1:Etv2:Etv3:Etv4:Etv5:Etv6:Fev:Fli1:Gabpa:Spdef:XP_911724.4	WAMCCGGAAGTR	1e-26	-60.82	0	324	3.18%	550.4	1.65%	26.4138	504
M05558_2.00:Borcs8:Mef2a:Mef2b:Mef2c:Mef2d	CYAWATWTGG	1e-26	-59.96	0	1102	10.82%	2607.2	7.83%	26.0403	505
M04016_2.00:Hlf:Tef	RTKACGTAAB	1e-25	-59.64	0	433	4.25%	817.6	2.46%	25.9013	506
M10012_2.00:Maff	AAAATGCTGAC	1e-25	-59.48	0	214	2.10%	309	0.93%	25.8318	507
M00426_2.00:A1JVI6_MOUSE:Alx1:Alx3:Alx4:Arx:Barhl1:Barhl2:Barx1:Barx2:Bsx:Emx1:Emx2:En1:En2:Esx1:Evx1:Evx2:Gbx1:Gbx2:Gsx1:Gsx2:Hesx1:Hoxa2:Hoxa3:Hoxb2:Hoxb3:Hoxd3:Isx:Lbx1:Lbx2:Lhx1:Lhx2:Lhx3:Lhx4:Lhx5:Lhx6:Lhx8:Lhx9:Lmx1a:Lmx1b:Meox1:Meox2:Mixl1:Mnx1:Msx1:Msx2:Msx3:Nkx1-1:Nkx1-2:Nobox:Noto:Otp:Pdx1:Phox2a:Phox2b:Prop1:Prrx1:Prrx2:Prrxl1:Rax:Sebox:Shox2:Uncx:Vax1:Vax2:Vsx1:Vsx2	NNTAATTRR	1e-25	-59.44	0	1636	16.06%	4147.4	12.46%	25.8145	508
M02921_2.00:Sp1:Sp3:Sp4:Sp5:Sp8:Sp9	RCCMCGCCCMC	1e-25	-59.41	0	1795	17.62%	4615.5	13.86%	25.8014	509
M04032_2.00:Atf3:Jdp2	GTGACGTCAT	1e-25	-59.13	0	259	2.54%	408	1.23%	25.6798	510
M11229_2.00:Nfkb1	GGGGACTTTCCA	1e-25	-58.94	0	147	1.44%	175	0.53%	25.5973	511
M07811_2.00:Usf1	SGGTCACGTGRCCV	1e-25	-58.89	0	162	1.59%	203.8	0.61%	25.5756	512
M08021_2.00:Klf1:Klf12:Klf2:Klf3:Klf4:Klf5:Klf6:Klf7	RGCCMCACCCW	1e-25	-58.83	0	1622	15.92%	4112.8	12.35%	25.5495	513
M09487_2.00:Jun:Junb:Jund	ATGACGTCATCN	1e-25	-58.79	0	170	1.67%	219.6	0.66%	25.5322	514
M09956_2.00:Atf1:Creb1:Crem	NVRTGACGTSMV	1e-25	-58.68	0	598	5.87%	1242.1	3.73%	25.4844	515
M07947_2.00:Ehf:Elf1:Elf2:Elf3:Elf4:Elf5:Elk1:Elk3:Elk4:Erf:Erg:Ets1:Ets2:Etv1:Etv2:Etv3:Etv4:Etv5:Etv6:Fev:Fli1:Gabpa:Spdef:XP_911724.4	SGRACCCGGAAGTGG	1e-25	-58.63	0	192	1.88%	264	0.79%	25.4627	516
M10696_2.00:Nkx2-1:Nkx2-2:Nkx2-3:Nkx2-4:Nkx2-5:Nkx2-6:Nkx2-9	RRSCMCTTGAGNGV	1e-25	-58.49	0	782	7.68%	1733.7	5.21%	25.4019	517
M04271_2.00:Batf:Batf3	GATGACGTCAYC	1e-25	-58.36	0	215	2.11%	313.4	0.94%	25.3454	518
M09579_2.00:Six1:Six2:Six4:Six5	GWAAYHTGABMC	1e-25	-58.28	0	327	3.21%	566.8	1.70%	25.3107	519
M09631_2.00:Runx1:Runx2:Runx3	ACCACATCCTGY	1e-25	-58.2	0	192	1.88%	265.7	0.80%	25.2759	520
M07867_2.00:Ctcf	GCCMYCTRGTGGY	1e-25	-58.18	0	326	3.20%	564.5	1.70%	25.2673	521
M10166_2.00:Sp1:Sp3:Sp4:Sp8:Sp9	GCCCCGCCCCS	1e-25	-58.11	0	1235	12.12%	3000	9.01%	25.2369	522
M07910_2.00:Ctcf	CNVBRGCGCCCCCTGGTGGC	1e-25	-58.03	0	86	0.84%	70.4	0.21%	25.2021	523
M03578_2.00:Tead1:Tead2:Tead4	WGGAATGYNWGGAATGT	1e-25	-57.91	0	44	0.43%	17.1	0.05%	25.15	524
M01806_2.00:Atf1:Creb1:Crem	RTGACGTVN	1e-25	-57.85	0	1243	12.20%	3024	9.08%	25.1239	525
M09988_2.00:Fos:Fosb:Fosl1:Fosl2	NSTGACTCAN	1e-25	-57.76	0	1854	18.20%	4807.5	14.44%	25.0848	526
M08056_2.00:Usf1	GGTCACGTGRY	1e-25	-57.6	0	367	3.60%	664.9	2.00%	25.0154	527
M04802_2.00:Elf1:Elf2:Elf4:Elk1:Elk3:Elk4:Erf:Erg:Ets1:Ets2:Etv1:Etv2:Etv3:Etv4:Etv5:Fev:Fli1:Gabpa:XP_911724.4	GACCGGAAGTR	1e-24	-57.56	0	961	9.43%	2231.8	6.70%	24.998	528
M04740_2.00:Ehf:Elf1:Elf2:Elf3:Elf4:Elf5:Elk1:Elk3:Elk4:Erf:Erg:Ets1:Ets2:Etv1:Etv2:Etv3:Etv4:Etv5:Etv6:Fev:Fli1:Gabpa:Spdef:XP_911724.4	WACCCGGAAGTR	1e-24	-57.46	0	304	2.98%	515.8	1.55%	24.9546	529
M09944_2.00:Nfe2:Nfe2l1:Nfe2l2:Nfe2l3	CRTGACTCAGCAR	1e-24	-57.38	0	211	2.07%	308	0.93%	24.9198	530
M08733_2.00:Usf1	GGTCACGTGRCC	1e-24	-57.15	0	214	2.10%	314.5	0.94%	24.8199	531
M04232_2.00:Xbp1	SRTGACGTCAYS	1e-24	-57.1	0	183	1.80%	249.5	0.75%	24.7982	532
M09465_2.00:Tcf12:Tcf3:Tcf4	ASWTCAAAGG	1e-24	-56.98	0	513	5.04%	1031.4	3.10%	24.7461	533
M04268_2.00:Batf:Batf3	GATGACGTCATC	1e-24	-56.97	0	135	1.33%	155.1	0.47%	24.7418	534
M01809_2.00:Fos:Fosb:Fosl1:Fosl2	GATGACGY	1e-24	-56.67	0	906	8.89%	2085.2	6.26%	24.6115	535
M04328_2.00:Fos:Fosb:Fosl1:Fosl2	GATGACRTCATC	1e-24	-56.64	0	126	1.24%	139.7	0.42%	24.5984	536
M10697_2.00:Nkx2-1:Nkx2-2:Nkx2-3:Nkx2-4:Nkx2-5:Nkx2-6:Nkx2-9	CMCTCAAGWGNY	1e-24	-56.52	0	1965	19.29%	5151.5	15.47%	24.5463	537
M04747_2.00:Ehf:Elf1:Elf2:Elf3:Elf4:Elf5:Elk1:Elk3:Elk4:Erf:Erg:Ets1:Ets2:Etv1:Etv2:Etv3:Etv4:Etv5:Etv6:Fev:Fli1:Gabpa:Spdef:XP_911724.4	AATGCGGAAGTG	1e-24	-56.35	0	187	1.84%	259.8	0.78%	24.4725	538
M04270_2.00:Batf:Batf3	SRTGACGTCAYC	1e-24	-56.29	0	205	2.01%	297.5	0.89%	24.4464	539
M04292_2.00:Atf3:Jdp2	NRTGACRTCAYN	1e-24	-56.2	0	410	4.02%	775.1	2.33%	24.4073	540
M09061_2.00:Ehf:Elf1:Elf2:Elf4:Elk1:Elk3:Elk4:Erf:Erg:Ets1:Ets2:Etv1:Etv2:Etv3:Etv4:Etv5:Fev:Fli1:Gabpa:XP_911724.4	GCVGGAAGYG	1e-24	-56.17	0	2664	26.15%	7272.3	21.84%	24.3943	541
M09082_2.00:Ehf:Elf1:Elf2:Elf4:Elk1:Elk3:Elk4:Erf:Erg:Ets1:Ets2:Etv1:Etv2:Etv3:Etv4:Etv5:Fev:Fli1:Gabpa:XP_911724.4	GCVGGAAGYG	1e-24	-56.17	0	2664	26.15%	7272.3	21.84%	24.3943	542
M07789_2.00:Usf2	GGTCACGTGRCCV	1e-24	-56.01	0	172	1.69%	229.9	0.69%	24.3248	543
M08801_2.00:Atf3:Jdp2	GGTSACGTGAB	1e-24	-55.96	0	412	4.04%	781.8	2.35%	24.3031	544
M09092_2.00:Foxh1	SAATCCACA	1e-24	-55.81	0	841	8.26%	1912.5	5.74%	24.238	545
M00413_2.00:Alx1:Alx3:Alx4:Arx:Barhl1:Barhl2:Barx1:Barx2:Bsx:Dlx1:Dlx2:Dlx3:Dlx4:Dlx5:Dlx6:Emx1:Emx2:En1:En2:Evx1:Evx2:Gbx1:Gbx2:Gsx1:Gsx2:Hoxa1:Hoxa2:Hoxa3:Hoxa4:Hoxa5:Hoxb1:Hoxb2:Hoxb3:Hoxb4:Hoxb5:Hoxc4:Hoxc5:Hoxd1:Hoxd3:Hoxd4:Isx:Meox1:Meox2:Mixl1:Mnx1:Msx1:Msx2:Msx3:Nanog:Nkx1-1:Nkx1-2:Otp:Pdx1:Phox2a:Phox2b:Prop1:Prrx1:Prrx2:Prrxl1:Rax:Sebox:Shox2:Uncx:Vax1:Vax2:Vsx1:Vsx2	NNTAATBGNN	1e-24	-55.79	0	2944	28.90%	8139.6	24.45%	24.2293	546
M03648_2.00:Atf3:Fosb:Jdp2	SRTGACGTCAYS	1e-24	-55.78	0	222	2.18%	335.2	1.01%	24.2249	547
M08787_2.00:Bach1:Bach2	RTGACTCAGCA	1e-24	-55.72	0	265	2.60%	431.3	1.30%	24.1989	548
M03575_2.00:Tead1:Tead2:Tead4	HGGAATGYNWGGAATGY	1e-24	-55.67	0	45	0.44%	19.8	0.06%	24.1772	549
M08718_2.00:Mitf:Tfe3:Tfeb	CACGTGACY	1e-24	-55.47	0	196	1.92%	280.8	0.84%	24.0903	551
M08753_2.00:Mitf:Tfe3:Tfeb	CACGTGACY	1e-24	-55.47	0	196	1.92%	280.8	0.84%	24.0903	550
M09931_2.00:Atf1:Creb1:Crem	TGACGTCASCV	1e-24	-55.39	0	525	5.15%	1071	3.22%	24.0556	552
M04301_2.00:Atf2:Atf7:Creb5	NATGACGTCATN	1e-24	-55.34	0	193	1.89%	274.4	0.82%	24.0339	553
M10263_2.00:Sp1:Sp3:Sp4:Sp5:Sp6:Sp8:Sp9	GGGGCGGGGCSG	1e-23	-55.12	0	1198	11.76%	2919.8	8.77%	23.9383	554
M04378_2.00:Atf6:Atf6b	GRTGACGTCAYC	1e-23	-55.03	0	160	1.57%	207.6	0.62%	23.8992	555
M04234_2.00:Xbp1	SRTGACRTCAYC	1e-23	-54.82	0	269	2.64%	443.4	1.33%	23.808	556
M09949_2.00:Atf1:Creb1:Crem	BKGRTGACGTCM	1e-23	-54.73	0	308	3.02%	534.4	1.61%	23.7689	557
M09008_2.00:Klf1:Klf12:Klf2:Klf3:Klf4:Klf5:Klf6:Klf7	CCCRGCCMCRCCCH	1e-23	-54.65	0	858	8.42%	1967.4	5.91%	23.7342	558
M08780_2.00:Cebpd	RRTTRBGCAAT	1e-23	-54.59	0	655	6.43%	1416.7	4.26%	23.7081	559
M06171_2.00:Klf12:Klf3:Klf4:Klf5:Klf6:Klf7	GCCACACCCAC	1e-23	-54.56	0	486	4.77%	974.7	2.93%	23.6951	560
M01913_2.00:Dnmt1	NNBNGCGGNN	1e-23	-54.52	0	5376	52.77%	15899	47.76%	23.6777	561
M08876_2.00:Klf1:Klf12:Klf2:Klf3:Klf4:Klf5:Klf6:Klf7:Klf8	CCCRGCCCCGCCCHBCCCC	1e-23	-54.48	0	425	4.17%	820.2	2.46%	23.6604	563
M08982_2.00:Klf1:Klf12:Klf2:Klf3:Klf4:Klf5:Klf6:Klf7:Klf8	CCCRGCCCCGCCCHBCCCC	1e-23	-54.48	0	425	4.17%	820.2	2.46%	23.6604	562
M09992_2.00:Jun:Junb:Jund	TGACTCAN	1e-23	-54.47	0	1962	19.26%	5165.3	15.51%	23.656	564
M09075_2.00:Elf1:Elf2:Elf4:Elk1:Elk3:Elk4:Erf:Erg:Ets1:Ets2:Etv1:Etv2:Etv3:Etv4:Etv5:Fev:Fli1:Gabpa:XP_911724.4	GRRCCGGAAGYGG	1e-23	-54.29	0	594	5.83%	1257	3.78%	23.5778	565
M04382_2.00:Atf7:Gm28047	NATGACGTCATN	1e-23	-54.18	0	127	1.25%	145.5	0.44%	23.5301	566
M10848_2.00:Pou3f1	RTTBCATTTGCATTWCAA	1e-23	-53.91	0	30	0.29%	7.5	0.02%	23.4128	567
M08793_2.00:Nfe2:Nfe2l1:Nfe2l2:Nfe2l3	VVATGACTCAGCA	1e-23	-53.62	0	157	1.54%	204.9	0.62%	23.2869	568
M09486_2.00:Nfe2:Nfe2l1:Nfe2l2:Nfe2l3	GATGACTCAGCA	1e-23	-53.42	0	104	1.02%	105.6	0.32%	23.2	569
M07948_2.00:Ehf:Elf1:Elf2:Elf3:Elf4:Elf5:Elk1:Elk3:Elk4:Erf:Erg:Ets1:Ets2:Etv1:Etv2:Etv3:Etv4:Etv5:Etv6:Fev:Fli1:Gabpa:Spdef:XP_911724.4	GAACCCGGAAGTGG	1e-23	-53.06	0	202	1.98%	299.6	0.90%	23.0437	570
M04247_2.00:Bach1:Bach2	AAANCATGASTCATSNTTT	1e-22	-52.76	0	20	0.20%	2.2	0.01%	22.9134	571
M03660_2.00:Atf1:Creb1:Crem	RTGACGTCAY	1e-22	-52.72	0	132	1.30%	157.3	0.47%	22.896	572
M04269_2.00:Batf:Batf3	GATGACGTCATC	1e-22	-52.68	0	155	1.52%	203	0.61%	22.8786	573
M04782_2.00:Elf1:Elf2:Elf4:Elk1:Elk3:Elk4:Erf:Erg:Ets1:Ets2:Etv1:Etv2:Etv3:Etv4:Etv5:Fev:Fli1:Gabpa:XP_911724.4	NACCGGAAGYN	1e-22	-52.61	0	1691	16.60%	4379	13.15%	22.8482	574
M04290_2.00:Atf3:Jdp2	NRTGACGTCAYS	1e-22	-52.57	0	277	2.72%	470	1.41%	22.8309	575
M05895_2.00:Lef1:Tcf7:Tcf7l1:Tcf7l2	ATCAAAGGVN	1e-22	-52.37	0	910	8.93%	2128.1	6.39%	22.744	576
M07905_2.00:Ctcf	YGCCCYCTRGTG	1e-22	-52.08	0	417	4.09%	811.7	2.44%	22.6181	577
M01821_2.00:Atf1:Creb1:Crem	KATGACGTAA	1e-22	-52.02	0	219	2.15%	339.1	1.02%	22.592	578
M04273_2.00:Fos:Fosb:Fosl1:Fosl2	GATGACGTCATC	1e-22	-51.97	0	137	1.34%	168.4	0.51%	22.5703	579
M09072_2.00:Elf1:Elf2:Elf4:Elk1:Elk3:Elk4:Erf:Erg:Ets1:Ets2:Etv1:Etv2:Etv3:Etv4:Etv5:Fev:Fli1:Gabpa:XP_911724.4	GGSRCCGGAAGYGG	1e-22	-51.43	0	364	3.57%	682.8	2.05%	22.3358	580
M07836_2.00:Jun:Junb:Jund	GATGACGTCATYYHN	1e-22	-51.32	0	120	1.18%	137.7	0.41%	22.288	581
M01808_2.00:Atf2:Atf7:Creb5	NATGACGTMA	1e-22	-51.24	0	648	6.36%	1418	4.26%	22.2532	582
M10454_2.00:E2f1:E2f2:E2f3:E2f4:E2f5:E2f6	DTTTCGCGCC	1e-22	-51.18	0	393	3.86%	755.5	2.27%	22.2272	583
M04241_2.00:Creb3:Creb3l1	GRTGACGTCAYS	1e-22	-50.85	0	142	1.39%	180.3	0.54%	22.0839	584
M02878_2.00:Ctcf	WGCGCCMCCTAGTGGTM	1e-21	-50.57	0	48	0.47%	25.3	0.08%	21.9623	585
M05620_2.00:Nr1i3:Vdr	AAAGTTCGY	1e-21	-50.54	0	815	8.00%	1878.7	5.64%	21.9492	586
M08237_2.00:Mbtps2:Yy1:Yy2	GSSGCCGCCATSTTG	1e-21	-50.49	0	190	1.87%	280.7	0.84%	21.9275	587
M10495_2.00:Elf1:Elf2:Elf4:Elk1:Elk3:Elk4:Erf:Erg:Ets1:Ets2:Etv1:Etv2:Etv3:Etv4:Etv5:Fev:Fli1:Gabpa:XP_911724.4	BVKACCGGAWGTNRGW	1e-21	-50.38	0	315	3.09%	567.2	1.70%	21.8798	588
M05733_2.00:Runx1:Runx2:Runx3	CWAACCGCAAAAACCGCAAV	1e-21	-49.92	0	16	0.16%	0.5	0.00%	21.68	589
M04321_2.00:Atf3:Jdp2	GATGACGTCATC	1e-21	-49.9	0	140	1.37%	178.9	0.54%	21.6713	590
M09205_2.00:Pbx1:Pbx2:Pbx3:Pbx4	YTYTGATTGGCTGG	1e-21	-49.85	0	292	2.87%	514.5	1.55%	21.6496	591
M00450_2.00:Barx1:Barx2:Bsx:Dlx1:Dlx2:Dlx3:Dlx4:Dlx5:Dlx6:Emx1:Emx2:En1:En2:Evx1:Evx2:Gbx1:Gbx2:Gsx1:Gsx2:Hoxa1:Hoxa2:Hoxa3:Hoxa4:Hoxa5:Hoxb1:Hoxb2:Hoxb3:Hoxb4:Hoxb5:Hoxc4:Hoxc5:Hoxd1:Hoxd3:Hoxd4:Isx:Meox1:Meox2:Mnx1:Msx1:Msx2:Msx3:Nanog:Nkx1-1:Nkx1-2:Noto:Pdx1:Prop1:Shox2:Uncx:Vax1:Vax2	NTAATTAVB	1e-21	-49.83	0	2207	21.66%	5959.9	17.90%	21.6409	592
M05346_2.00:Nkx2-1:Nkx2-2:Nkx2-3:Nkx2-4:Nkx2-5:Nkx2-6:Nkx2-9	BTYAAGTGGN	1e-21	-49.81	0	1523	14.95%	3913.6	11.76%	21.6322	593
M07834_2.00:Jun:Junb:Jund	CATTCCTDNGSGATGASKYM	1e-21	-49.67	0	43	0.42%	20.8	0.06%	21.5714	594
M01814_2.00:Maf:Mafa:Mafb:Mafg:Mafk	GTCAGCANDW	1e-21	-49.56	0	2435	23.90%	6657.5	20.00%	21.5236	596
M07859_2.00:Mbtps2:Yy1:Yy2	GSSGCCGCCATCTTG	1e-21	-49.56	0	158	1.55%	215.7	0.65%	21.5236	595
M00761_2.00:Cebpa:Cebpb:Cebpe	RTKDYGCAAY	1e-21	-49.55	0	1363	13.38%	3447	10.35%	21.5193	597
M09953_2.00:Atf1:Creb1:Crem	BGTGACGTMABC	1e-21	-49.17	0	240	2.36%	395.6	1.19%	21.3543	598
M08214_2.00:Borcs8:Mef2a:Mef2b:Mef2c:Mef2d	YTAWWWWTAR	1e-21	-49.04	0	255	2.50%	430.2	1.29%	21.2978	599
M06054_2.00:Mbtps2:Yy1:Yy2	GCCGCCATTTTG	1e-21	-48.96	0	183	1.80%	269.1	0.81%	21.2631	600
M07819_2.00:Jun:Junb:Jund	SATGACGTCAYCNH	1e-21	-48.89	0	123	1.21%	148	0.44%	21.2327	601
M09636_2.00:Nfia:Nfib:Nfic:Nfix	CYTGGCABNSTGCCAR	1e-21	-48.89	0	123	1.21%	147.6	0.44%	21.2327	602
M02991_2.00:Fev	MGCGGAAGTG	1e-21	-48.86	0	568	5.58%	1219.7	3.66%	21.2196	603
M10122_2.00:Rest	ACAGCGW	1e-20	-48.21	0	1229	12.06%	3071.6	9.23%	20.9373	604
M01807_2.00:Atf3:Jdp2	GATGACGT	1e-20	-48.08	0	449	4.41%	912.7	2.74%	20.8809	605
M02866_2.00:Atf2:Atf7:Creb5	NATGACGTCAYY	1e-20	-48.06	0	105	1.03%	115.4	0.35%	20.8722	606
M07855_2.00:Mbtps2:Yy1:Yy2	GSSGCCGCCATCTTG	1e-20	-47.69	0	165	1.62%	234.3	0.70%	20.7115	607
M06188_2.00:Elf1:Elf2:Elf4:Elk1:Elk3:Elk4:Erf:Erg:Ets1:Ets2:Etv1:Etv2:Etv3:Etv4:Etv5:Fev:Fli1:Gabpa:XP_911724.4	ACCGGAART	1e-20	-47.61	0	418	4.10%	835.7	2.51%	20.6768	609
M09535_2.00:Elf1:Elf2:Elf4:Elk1:Elk3:Elk4:Erf:Erg:Ets1:Ets2:Etv1:Etv2:Etv3:Etv4:Etv5:Fev:Fli1:Gabpa:XP_911724.4	RACCGGAAGT	1e-20	-47.61	0	779	7.65%	1800	5.41%	20.6768	608
M04339_2.00:Jun:Junb:Jund	GATGACGTCATC	1e-20	-47.56	0	82	0.80%	76.3	0.23%	20.655	610
M04258_2.00:Atf1:Creb1:Crem	SGTGACGTCAYS	1e-20	-47.53	0	161	1.58%	226.4	0.68%	20.642	611
M09378_2.00:Nfia:Nfib:Nfic:Nfix	CYTGGCHCCCTGCCARG	1e-20	-47.53	0	141	1.38%	185.3	0.56%	20.642	612
M07858_2.00:Mbtps2:Yy1:Yy2	GBSGCCGCCATCTTG	1e-20	-47.38	0	167	1.64%	239.7	0.72%	20.5769	613
M10528_2.00:Foxi1:Foxi2:Foxi3:Foxj1:Foxj2:Foxj3:Foxk2:Foxp3	ATMATAATATTTTT	1e-20	-46.86	0	79	0.78%	72.8	0.22%	20.351	614
M07861_2.00:Mbtps2:Yy1:Yy2	SGCCGCCATCTTG	1e-20	-46.49	0	185	1.82%	280.6	0.84%	20.1904	615
M08865_2.00:Mbtps2:Yy1:Yy2	GCCGCCATCTTG	1e-20	-46.3	0	206	2.02%	327.3	0.98%	20.1078	616
M04324_2.00:Atf3:Jdp2	GATGACATCATC	1e-20	-46.29	0	148	1.45%	203	0.61%	20.1035	617
M04230_2.00:Atf1:Creb1:Crem	BRTGACATCACN	1e-20	-46.19	0	337	3.31%	638.3	1.92%	20.0601	618
M04300_2.00:Atf2:Atf7:Creb5	NATGACATCAYY	1e-20	-46.18	0	227	2.23%	375.4	1.13%	20.0557	619
M00992_2.00:Atf1:Creb1:Crem	NRTGACGTCA	1e-20	-46.17	0	240	2.36%	405	1.22%	20.0514	620
M00369_2.00:Nr2e3	MGGGATCAAN	1e-19	-46.02	0	774	7.60%	1799	5.40%	19.9862	621
M09998_2.00:Cebpa:Cebpb:Cebpe	TTRTGCAATH	1e-19	-46.01	0	1632	16.02%	4277.3	12.85%	19.9819	622
M03659_2.00:Atf1:Creb1:Crem	RTGACGTCAY	1e-19	-45.98	0	117	1.15%	141	0.42%	19.9689	623
M08910_2.00:Zfp143:Zfp523	RRACTACAAYTCCCAGMAKGCM	1e-19	-45.26	0	67	0.66%	55.5	0.17%	19.6562	624
M04009_2.00:Cebpa:Cebpb:Cebpe	BRTTRCGCAAYV	1e-19	-45.24	0	313	3.07%	583.1	1.75%	19.6475	625
M01495_2.00:Elf1:Elf2:Elf4:Elk1:Elk3:Elk4:Erf:Erg:Ets1:Ets2:Etv1:Etv2:Etv3:Etv4:Etv5:Etv6:Fev:Fli1:Gabpa:XP_911724.4	NACCGGAARY	1e-19	-45.12	0	2080	20.42%	5634	16.92%	19.5954	626
M10140_2.00:Mbtps2:Yy1:Yy2	GCCGCCATTTTG	1e-19	-44.89	0	156	1.53%	222.7	0.67%	19.4955	627
M10034_2.00:Cebpd	ATTGCGTAAY	1e-19	-44.85	0	274	2.69%	490.2	1.47%	19.4781	628
M04293_2.00:Creb3l2	GGTGACGTCAYC	1e-19	-44.44	0	143	1.40%	196.6	0.59%	19.3	629
M03718_2.00:Dmrt1:Dmrt2:Dmrt3:Dmrta1:Dmrta2:Dmrtc2	RATGTATCAWT	1e-19	-44.33	0	366	3.59%	719.7	2.16%	19.2523	630
M00292_2.00:A1JVI6_MOUSE:Alx1:Alx3:Alx4:Arx:Barhl1:Barhl2:Barx1:Barx2:Bsx:Emx1:Emx2:En1:En2:Esx1:Evx1:Evx2:Gbx1:Gbx2:Gsx1:Gsx2:Hesx1:Hoxa2:Hoxa3:Hoxb2:Hoxb3:Hoxd3:Isx:Lbx1:Lbx2:Lhx1:Lhx2:Lhx3:Lhx4:Lhx5:Lhx6:Lhx8:Lhx9:Lmx1a:Lmx1b:Meox1:Meox2:Mixl1:Mnx1:Msx1:Msx2:Msx3:Nkx1-1:Nkx1-2:Nobox:Noto:Otp:Pdx1:Phox2a:Phox2b:Prop1:Prrx1:Prrx2:Prrxl1:Rax:Sebox:Shox2:Uncx:Vax1:Vax2:Vsx1:Vsx2	VNTAATTRV	1e-19	-44.28	0	2389	23.45%	6588.9	19.79%	19.2306	631
M08740_2.00:Mitf:Tfe3:Tfeb:Tfec	TCACGTGACC	1e-19	-44.21	0	325	3.19%	617.7	1.86%	19.2002	632
M09395_2.00:Lef1:Tcf7:Tcf7l1:Tcf7l2	TBYCTTTGATSTB	1e-19	-44.08	0	430	4.22%	884.9	2.66%	19.1437	634
M10285_2.00:Zbtb2	AAMAGCYCAGB	1e-19	-44.08	0	1191	11.69%	3001.4	9.02%	19.1437	633
M03791_2.00:Alx1:Alx3:Alx4:Arx:Barhl1:Barhl2:Barx1:Barx2:Bsx:Emx1:Emx2:En1:En2:Evx1:Evx2:Gbx1:Gbx2:Gsx1:Gsx2:Hesx1:Hmx1:Hmx2:Hmx3:Hoxa1:Hoxa2:Hoxa3:Hoxa4:Hoxa5:Hoxb1:Hoxb2:Hoxb3:Hoxb4:Hoxb5:Hoxc4:Hoxc5:Hoxd3:Hoxd4:Lhx2:Lhx3:Lhx4:Lhx9:Meox1:Meox2:Mixl1:Mnx1:Msx1:Msx2:Msx3:Nkx1-1:Nkx1-2:Noto:Otp:Pdx1:Phox2a:Phox2b:Prop1:Prrx1:Prrx2:Prrxl1:Rax:Sebox:Shox2:Tlx1:Tlx2:Tlx3:Uncx:Vax1:Vax2:Vsx1:Vsx2	CTAATTAS	1e-19	-44.02	0	1332	13.08%	3413.1	10.25%	19.1176	635
M10002_2.00:Fos:Fosb:Fosl1:Fosl2	TGACTCAB	1e-18	-43.68	0	2233	21.92%	6119.6	18.38%	18.97	636
M04265_2.00:Atf1:Creb1:Crem	NRTGACGTCAYN	1e-18	-43.41	0	252	2.47%	443.9	1.33%	18.8527	637
M04334_2.00:Fos:Fosb:Fosl1:Fosl2	GATGACGTCATC	1e-18	-43.4	0	88	0.86%	92	0.28%	18.8484	638
M00289_2.00:A1JVI6_MOUSE:Alx1:Alx3:Alx4:Arx:Barhl1:Barhl2:Barx1:Barx2:Bsx:Dlx1:Dlx2:Dlx3:Dlx4:Dlx5:Dlx6:Emx1:Emx2:En1:En2:Evx1:Evx2:Gbx1:Gbx2:Gsx1:Gsx2:Hesx1:Hmx1:Hmx2:Hmx3:Hoxa1:Hoxa2:Hoxa3:Hoxb1:Hoxb2:Hoxb3:Hoxd3:Isx:Lbx1:Lbx2:Lhx2:Lhx3:Lhx4:Lhx9:Meox1:Meox2:Mixl1:Mnx1:Msx1:Msx2:Msx3:Nanog:Nkx1-1:Nkx1-2:Nobox:Otp:Pdx1:Phox2a:Phox2b:Prop1:Prrx1:Prrx2:Prrxl1:Rax:Sebox:Shox2:Uncx:Vax1:Vax2:Vsx1:Vs…	TAATTGNN	1e-18	-43.3	0	2362	23.19%	6519.2	19.58%	18.805	639
M00825_2.00:Sp140:XP_001473574.2	NNNNCGNNNN	1e-18	-43.24	0	1998	19.61%	5410.1	16.25%	18.7789	640
M09029_2.00:E2f1:E2f2:E2f3:E2f4:E2f5:E2f6	GGCGCGAAAC	1e-18	-43.22	0	211	2.07%	348.4	1.05%	18.7702	641
M09039_2.00:E2f1:E2f2:E2f3:E2f4:E2f5:E2f6	GGCGCGAAAC	1e-18	-43.22	0	211	2.07%	348.4	1.05%	18.7702	642
M04407_2.00:Mbtps2:Yy1:Yy2	SGCCGCCATTTTGN	1e-18	-43.07	0	159	1.56%	233.8	0.70%	18.7051	643
M09440_2.00:Thap11	KGCATKCTGGGARTTGTAGTYC	1e-18	-42.96	0	58	0.57%	44.5	0.13%	18.6573	644
M04078_2.00:Mitf:Tfe3:Tfec	MVCACGTGACV	1e-18	-42.92	0	211	2.07%	349.5	1.05%	18.6399	645
M00177_2.00:Irf5	NANCGAAACY	1e-18	-42.84	0	1508	14.80%	3945	11.85%	18.6052	646
M08830_2.00:Cebpa:Cebpb:Cebpe	DRTTGTGCAAT	1e-18	-42.74	0	451	4.43%	946.2	2.84%	18.5617	647
M02898_2.00:Sp1:Sp4:Sp5:Sp6:Sp7:Sp8:Sp9	GCCACGCCCMCT	1e-18	-42.7	0	777	7.63%	1832.5	5.50%	18.5444	648
M09948_2.00:Atf1:Creb1:Crem	TGACGTMA	1e-18	-42.69	0	263	2.58%	472.3	1.42%	18.54	649
M11031_2.00:Setdb1	CGVRGCATKCTGGGAAWTGTAGTY	1e-18	-42.65	0	55	0.54%	40.4	0.12%	18.5227	650
M08323_2.00:Klf15	CCCCBGCYCCGCCCC	1e-18	-42.62	0	711	6.98%	1649.1	4.95%	18.5096	651
M07860_2.00:Mbtps2:Yy1:Yy2	GCCGCCATCTTGGNK	1e-18	-42.58	0	149	1.46%	213.2	0.64%	18.4923	652
M08800_2.00:Bach1:Bach2	SSVTGACTCAGCA	1e-18	-42.55	0	192	1.88%	307.5	0.92%	18.4792	653
M09441_2.00:Thap11	KGCATBCTGGGARTTGTAGTYC	1e-18	-42.5	0	57	0.56%	43	0.13%	18.4575	654
M09943_2.00:Nfe2:Nfe2l1:Nfe2l2:Nfe2l3	YTGCTGAGTCASB	1e-18	-42.5	0	379	3.72%	761.1	2.29%	18.4575	655
M02118_2.00:Alx1:Alx3:Alx4:Arx:Barx1:Barx2:Bsx:Dlx1:Dlx2:Dlx3:Dlx4:Dlx5:Dlx6:Emx1:Emx2:En1:En2:Evx1:Evx2:Gbx1:Gbx2:Gsx1:Gsx2:Hmx1:Hmx3:Hoxa1:Hoxa2:Hoxa3:Hoxa4:Hoxa5:Hoxa7:Hoxb1:Hoxb2:Hoxb3:Hoxb4:Hoxb5:Hoxb7:Hoxc4:Hoxc5:Hoxd1:Hoxd3:Hoxd4:Isx:Lhx3:Lhx4:Meox1:Meox2:Mixl1:Mnx1:Msx1:Msx2:Msx3:Nanog:Nkx1-1:Nkx1-2:Noto:Otp:Pdx1:Phox2a:Phox2b:Prop1:Prrx1:Prrx2:Prrxl1:Sebox:Shox2:Uncx:Vax1:Vax2:Vsx1:Vsx2	NYTAATKASN	1e-18	-42.44	0	1497	14.70%	3917.6	11.77%	18.4315	656
M04727_2.00:Ehf:Elf1:Elf2:Elf3:Elf4:Elf5:Elk1:Elk3:Elk4:Erf:Erg:Ets1:Ets2:Etv1:Etv2:Etv3:Etv4:Etv5:Etv6:Fev:Fli1:Gabpa:Spdef:XP_911724.4	AATGCGGAAGTR	1e-18	-42.4	0	70	0.69%	63.9	0.19%	18.4141	657
M05411_2.00:Alx1:Alx3:Alx4:Arx:Dlx1:Dlx2:Dlx3:Dlx4:Dlx5:Dlx6:Hoxa2:Hoxb2:Isx:Lhx1:Lhx2:Lhx3:Lhx4:Lhx5:Lhx9:Meox1:Mixl1:Mnx1:Msx1:Msx2:Msx3:Phox2a:Phox2b:Prop1:Prrx1:Prrx2:Prrxl1:Rax:Sebox:Shox2:Uncx:Vsx1:Vsx2	NTAACGAN	1e-18	-42.23	0	2503	24.57%	6968.4	20.93%	18.3403	658
M04257_2.00:Atf6:Atf6b	GRTGACGTCAYC	1e-18	-42.14	0	99	0.97%	114.3	0.34%	18.3012	659
M03967_2.00:Runx1:Runx2:Runx3	WAACCGCAAAACCGCAA	1e-18	-42.06	0	14	0.14%	1.8	0.01%	18.2664	660
M10020_2.00:Cebpd	TTKNGCAATV	1e-18	-41.97	0	1686	16.55%	4486.5	13.48%	18.2273	661
M07931_2.00:Zfp143:Zfp523	RACTACAAYTCCCAG	1e-18	-41.91	0	85	0.83%	89.7	0.27%	18.2013	662
M06145_2.00:Mbtps2:Yy1:Yy2	RGBCGCCATNTTGKT	1e-18	-41.9	0	188	1.85%	300.9	0.90%	18.1969	663
M04691_2.00:Dmrt1:Dmrt2:Dmrt3:Dmrta1:Dmrta2:Dmrtc2	AATGTAKCAATT	1e-18	-41.79	0	215	2.11%	362.3	1.09%	18.1492	664
M05842_2.00:Jun:Junb:Jund	MTDGATGACGTCATHVB	1e-18	-41.77	0	53	0.52%	38.5	0.12%	18.1405	665
M07857_2.00:Mbtps2:Yy1:Yy2	SGSSGCCGCCATCTT	1e-18	-41.71	0	167	1.64%	254.8	0.77%	18.1144	666
M09010_2.00:Zfp143:Zfp523	GRACTACAWTTCCCAGMAKGCC	1e-18	-41.52	0	63	0.62%	53.8	0.16%	18.0319	667
M07818_2.00:Jun:Junb:Jund	BGATGACKYMAYCYY	1e-18	-41.48	0	221	2.17%	377.6	1.13%	18.0145	668
M05619_2.00:Nr1i3:Vdr	AAAGTTCAT	1e-18	-41.46	0	829	8.14%	1988.2	5.97%	18.0058	669
M06055_2.00:Mbtps2:Yy1:Yy2	RGCCGCCATTTTGKH	1e-18	-41.45	0	163	1.60%	246.9	0.74%	18.0015	670
M08820_2.00:Atf1:Creb1:Crem	VTGACGTCAS	1e-17	-41.3	0	252	2.47%	451.6	1.36%	17.9364	671
M04753_2.00:Elf1:Elf2:Elf4:Elk1:Elk3:Elk4:Erf:Erg:Ets1:Ets2:Etv1:Etv2:Etv3:Etv4:Etv5:Fev:Fli1:Gabpa:XP_911724.4	NACCGGAAGTR	1e-17	-41.2	0	877	8.61%	2126.9	6.39%	17.8929	672
M04262_2.00:Atf1:Creb1:Crem	BRTGACATCACV	1e-17	-41.1	0	220	2.16%	376.4	1.13%	17.8495	673
M00388_2.00:Alx1:Alx3:Alx4:Arx:Barhl1:Barhl2:Barx1:Barx2:Bsx:Dlx1:Dlx2:Dlx3:Dlx4:Dlx5:Dlx6:Emx1:Emx2:En1:En2:Evx1:Evx2:Gbx1:Gbx2:Gsx1:Gsx2:Hesx1:Hmx1:Hmx2:Hmx3:Hoxa1:Hoxa2:Hoxa3:Hoxa4:Hoxa5:Hoxa6:Hoxb1:Hoxb2:Hoxb3:Hoxb4:Hoxb5:Hoxb6:Hoxb8:Hoxc4:Hoxc5:Hoxc6:Hoxd1:Hoxd3:Hoxd4:Hoxd8:Isx:Lhx1:Lhx3:Lhx4:Lhx5:Meox1:Meox2:Mixl1:Mnx1:Msx1:Msx2:Msx3:Nanog:Nkx1-1:Nkx1-2:Noto:Otp:Pdx1:Phox2a:Phox2b:Prop1:Prr…	NTAATTRNNN	1e-17	-41.06	0	2918	28.64%	8273.9	24.85%	17.8321	674
M04777_2.00:Elf1:Elf2:Elf4:Elk1:Elk3:Elk4:Erf:Erg:Ets1:Ets2:Etv1:Etv2:Etv3:Etv4:Etv5:Fev:Fli1:Gabpa:XP_911724.4	VACMGGAARTS	1e-17	-40.99	0	870	8.54%	2108.3	6.33%	17.8017	675
M09050_2.00:Ehf:Elf1:Elf2:Elf3:Elf4:Elf5:Elk1:Elk3:Elk4:Erf:Erg:Ets1:Ets2:Etv1:Etv2:Etv3:Etv4:Etv5:Etv6:Fev:Fli1:Gabpa:Spdef:XP_911724.4	GAACCCGGAAGTGS	1e-17	-40.82	0	220	2.16%	377.4	1.13%	17.7279	676
M09532_2.00:Elf1:Elf2:Elf4:Elk1:Elk3:Elk4:Erf:Erg:Ets1:Ets2:Etv1:Etv2:Etv3:Etv4:Etv5:Fev:Fli1:Gabpa:XP_911724.4	ACAGGAAGTG	1e-17	-40.81	0	589	5.78%	1327.5	3.99%	17.7236	677
M09035_2.00:Tfdp1:Tfdp2	RGRRGGCGGGAAAN	1e-17	-40.76	0	365	3.58%	734.3	2.21%	17.7018	678
M04288_2.00:Atf3:Jdp2	GATGACRTCATC	1e-17	-40.59	0	140	1.37%	199	0.60%	17.628	679
M00124_2.00:Atf1:Creb1:Crem	NNTKACGNDD	1e-17	-40.51	0	1674	16.43%	4468.5	13.42%	17.5933	680
M00376_2.00:Nkx2-1:Nkx2-2:Nkx2-3:Nkx2-4:Nkx2-5:Nkx2-6:Nkx2-9	TYAAGTGSNY	1e-17	-40.35	0	2419	23.75%	6737.4	20.24%	17.5238	681
M04725_2.00:Ehf:Elf1:Elf2:Elf3:Elf4:Elf5:Elk1:Elk3:Elk4:Erf:Erg:Ets1:Ets2:Etv1:Etv2:Etv3:Etv4:Etv5:Etv6:Fev:Fli1:Gabpa:Spdef:XP_911724.4	RAYGCGGAAGTR	1e-17	-40.32	0	289	2.84%	545.9	1.64%	17.5108	682
M07951_2.00:Elf1:Elf2:Elf4:Elk1:Elk3:Elk4:Erf:Erg:Ets1:Ets2:Etv1:Etv2:Etv3:Etv4:Etv5:Fev:Fli1:Gabpa:XP_911724.4	CMTGCTGGGARTTGTAGTYCY	1e-17	-40.07	0	60	0.59%	50	0.15%	17.4022	683
M04322_2.00:Atf3:Jdp2	GATGACRTCATC	1e-17	-40.02	0	117	1.15%	153.4	0.46%	17.3805	684
M00189_2.00:Sp100	NNCGNNWWWN	1e-17	-39.97	0	2306	22.64%	6395.3	19.21%	17.3588	685
M01486_2.00:Elf1:Elf2:Elf4:Elk1:Elk3:Elk4:Erf:Erg:Ets1:Ets2:Etv1:Etv2:Etv3:Etv4:Etv5:Fev:Fli1:Gabpa:XP_911724.4	NACCGGAARY	1e-17	-39.95	0	2107	20.68%	5787	17.38%	17.3501	686
M02792_2.00:Usf1	RTCACGTGAY	1e-17	-39.82	0	459	4.51%	984.5	2.96%	17.2936	687
M10798_2.00:Isl1:Isl2:Noto:Sebox:Shox2:Vsx1	CTAATGR	1e-17	-39.82	0	1184	11.62%	3024.7	9.09%	17.2936	688
M03161_2.00:Arx:Barhl1:Barhl2:Barx1:Barx2:Bsx:Dlx1:Dlx2:Dlx3:Dlx4:Dlx5:Dlx6:Emx1:Emx2:Evx1:Evx2:Gbx1:Gbx2:Hmx1:Hmx2:Hmx3:Hoxa2:Hoxb2:Lbx1:Lbx2:Meox1:Meox2:Mnx1:Msx1:Msx2:Msx3:Nanog:Nkx1-1:Nkx1-2:Pdx1:Rax:Tlx1:Tlx2:Tlx3:Uncx:Vax1:Vax2	SYTAATTGNY	1e-17	-39.79	0	1276	12.53%	3294.4	9.90%	17.2806	689
M04755_2.00:Elf1:Elf2:Elf4:Elk1:Elk3:Elk4:Erf:Erg:Ets1:Ets2:Etv1:Etv2:Etv3:Etv4:Etv5:Fev:Fli1:Gabpa:XP_911724.4	NRSCGGAAGTR	1e-17	-39.64	0	1620	15.90%	4317.3	12.97%	17.2154	690
M10507_2.00:Elf1:Elf2:Elf4:Elk1:Elk3:Elk4:Erf:Erg:Ets1:Ets2:Etv1:Etv2:Etv3:Etv4:Etv5:Fev:Fli1:Gabpa:XP_911724.4	RCCGGAAGTGCA	1e-17	-39.58	0	255	2.50%	465.9	1.40%	17.1894	691
M01558_2.00:Srf	CNAAWNNGGA	1e-17	-39.31	0	2389	23.45%	6660.1	20.00%	17.0721	692
M04296_2.00:Creb3l2	GRTGACGTCAYC	1e-17	-39.27	0	187	1.84%	306	0.92%	17.0547	693
M00307_2.00:A1JVI6_MOUSE:Alx1:Alx3:Alx4:Arx:Emx1:Emx2:En1:En2:Evx1:Evx2:Gbx1:Gbx2:Hesx1:Hoxa2:Hoxb2:Isx:Lbx1:Lbx2:Lhx2:Lhx3:Lhx4:Lhx9:Lmx1a:Lmx1b:Meox2:Mixl1:Mnx1:Msx1:Msx2:Msx3:Nkx1-1:Nkx1-2:Otp:Phox2a:Phox2b:Prop1:Prrx1:Prrx2:Prrxl1:Rax:Sebox:Shox2:Uncx:Vsx1:Vsx2	TAATTRVN	1e-16	-39.08	0	2137	20.98%	5890.3	17.69%	16.9722	694
M05390_2.00:Alx1:Alx3:Alx4:Arx:Emx1:Emx2:En1:En2:Gbx1:Gbx2:Gsx1:Gsx2:Hoxa2:Hoxa3:Hoxa4:Hoxa5:Hoxb2:Hoxb3:Hoxb4:Hoxb5:Hoxc4:Hoxc5:Hoxd3:Hoxd4:Isl1:Isl2:Isx:Lhx2:Lhx3:Lhx4:Lhx9:Mixl1:Mnx1:Nkx1-1:Nkx1-2:Noto:Otp:Pdx1:Phox2a:Phox2b:Prop1:Prrx1:Prrx2:Prrxl1:Rax:Sebox:Shox2:Uncx:Vax1:Vax2:Vsx1:Vsx2	CTAATTRG	1e-16	-39.01	0	1684	16.53%	4517	13.57%	16.9418	696
M09528_2.00:Elf1:Elf2:Elf4:Elk1:Elk3:Elk4:Erf:Erg:Ets1:Ets2:Etv1:Etv2:Etv3:Etv4:Etv5:Fev:Fli1:Gabpa:XP_911724.4	AACCGGAAGT	1e-16	-39.01	0	777	7.63%	1862.2	5.59%	16.9418	695
M05451_2.00:Pou2f2	WTGMATATGCAA	1e-16	-38.86	0	286	2.81%	544.4	1.64%	16.8767	697
M05447_2.00:Pou2f2	ATGCATATGCAW	1e-16	-38.82	0	298	2.93%	574.9	1.73%	16.8593	698
M10493_2.00:Elf1:Elf2:Elf4:Elk1:Elk3:Elk4:Erf:Erg:Ets1:Ets2:Etv1:Etv2:Etv3:Etv4:Etv5:Fev:Fli1:Gabpa:XP_911724.4	ACCGGAAGYV	1e-16	-38.79	0	1335	13.10%	3479.6	10.45%	16.8463	699
M02645_2.00:Elf1:Elf2:Elf4:Elk1:Elk3:Elk4:Erf:Erg:Ets1:Ets2:Etv1:Etv2:Etv3:Etv4:Etv5:Fev:Fli1:Gabpa:XP_911724.4	VCGGATAYH	1e-16	-38.76	0	1424	13.98%	3743.7	11.24%	16.8333	700
M04383_2.00:Atf7:Gm28047	DATGATGTCATN	1e-16	-38.7	0	191	1.87%	318	0.96%	16.8072	701
M00306_2.00:A1JVI6_MOUSE:Alx1:Alx3:Alx4:Arx:En1:En2:Evx1:Evx2:Gbx1:Gbx2:Hesx1:Hoxa2:Hoxb2:Isx:Lbx1:Lbx2:Lhx2:Lhx3:Lhx4:Lhx9:Lmx1a:Lmx1b:Meox2:Mixl1:Mnx1:Msx1:Msx2:Msx3:Nkx1-1:Nkx1-2:Otp:Phox2a:Phox2b:Prop1:Prrx1:Prrx2:Prrxl1:Rax:Sebox:Shox2:Uncx:Vsx1:Vsx2	TAATTRVN	1e-16	-38.67	0	2669	26.20%	7536.4	22.64%	16.7942	702
M08068_2.00:Jun:Junb:Jund	DRDRATGAYGTCATN	1e-16	-38.42	0	126	1.24%	176	0.53%	16.6856	703
M05297_2.00:Alx1:Alx3:Alx4:Arx:Barhl1:Barhl2:Barx1:Barx2:Bsx:Emx1:Emx2:En1:En2:Evx1:Evx2:Gbx1:Gbx2:Gsx1:Gsx2:Hesx1:Hoxa1:Hoxa2:Hoxa3:Hoxa4:Hoxa5:Hoxb1:Hoxb2:Hoxb3:Hoxb4:Hoxb5:Hoxc4:Hoxc5:Hoxd1:Hoxd3:Hoxd4:Lbx1:Meox1:Meox2:Mixl1:Mnx1:Msx1:Msx2:Msx3:Nanog:Nkx1-1:Nkx1-2:Pdx1:Phox2a:Phox2b:Prop1:Prrx1:Prrx2:Prrxl1:Rax:Sebox:Shox2:Tlx1:Tlx3:Uncx:Vax1:Vax2:Vsx1:Vsx2	HTAATGAB	1e-16	-38.41	0	1367	13.42%	3578.6	10.75%	16.6813	704
M00423_2.00:Alx1:Alx3:Alx4:Arx:Barhl1:Barhl2:Barx1:Barx2:Bsx:Dlx1:Dlx2:Dlx3:Dlx4:Dlx5:Dlx6:Emx1:Emx2:En1:En2:Gbx1:Gbx2:Gsx1:Gsx2:Hmx1:Hmx3:Hoxa1:Hoxa2:Hoxa3:Hoxb1:Hoxb2:Hoxb3:Hoxd1:Hoxd3:Isx:Lhx1:Lhx5:Meox1:Meox2:Mnx1:Msx1:Msx2:Msx3:Nanog:Nkx1-1:Nkx1-2:Pdx1:Phox2a:Phox2b:Prop1:Prrx1:Prrx2:Prrxl1:Sebox:Shox2:Uncx:Vax1:Vax2:Vsx1:Vsx2	NTAATTRNN	1e-16	-38.31	0	2897	28.44%	8252.9	24.79%	16.6378	705
M08350_2.00:Zbtb18	CACAKCTGG	1e-16	-38.14	0	1244	12.21%	3218.5	9.67%	16.564	706
M00465_2.00:Alx1:Alx3:Alx4:Arx:Barhl1:Barhl2:Gbx1:Gbx2:Hesx1:Hmx1:Hmx2:Hmx3:Isx:Lbx1:Lbx2:Meox1:Meox2:Mixl1:Msx1:Msx2:Msx3:Phox2a:Phox2b:Prop1:Prrx1:Prrx2:Prrxl1:Rax:Sebox:Shox2:Tlx2:Uncx:Vsx1:Vsx2	NTAATKRG	1e-16	-37.99	0	3691	36.23%	10759.5	32.32%	16.4988	707
M03333_2.00:Irf5	AACCGAAACYA	1e-16	-37.83	0	99	0.97%	122.6	0.37%	16.4294	708
M03636_2.00:Jun:Junb:Jund	GATGACGTCATC	1e-16	-37.79	0	67	0.66%	64.5	0.19%	16.412	709
M04043_2.00:Atf6:Atf6b	GTGACGTCATC	1e-16	-37.77	0	101	0.99%	126.5	0.38%	16.4033	710
M04023_2.00:Atf1:Creb1:Crem	RTGACGTAGG	1e-16	-37.62	0	189	1.86%	316.5	0.95%	16.3382	711
M09964_2.00:Atf4	SMTTACRTCABC	1e-16	-37.59	0	381	3.74%	792.2	2.38%	16.3251	712
M10154_2.00:Ctcf	DNYWATASTGCCATCTAGTGG	1e-16	-37.58	0	43	0.42%	28.1	0.08%	16.3208	713
M06300_2.00:Alx1:Alx3:Alx4:Arx:Barhl1:Barhl2:Evx1:Evx2:Gbx1:Gbx2:Hesx1:Lbx1:Lbx2:Meox1:Meox2:Mixl1:Msx1:Msx2:Msx3:Phox2a:Phox2b:Prop1:Prrx1:Prrx2:Prrxl1:Rax:Sebox:Shox2:Tlx1:Tlx3:Uncx:Vsx1:Vsx2	TTAATKA	1e-16	-37.51	0	2718	26.68%	7707.6	23.15%	16.2904	714
M02888_2.00:Klf14:Klf16	GCCACGCCCCC	1e-16	-37.47	0	1072	10.52%	2722.9	8.18%	16.273	715
M10889_2.00:Irf4:Irf8	GAAARTA	1e-16	-37.45	0	2324	22.81%	6488.3	19.49%	16.2643	716
M03704_2.00:Klf1:Klf12:Klf2:Klf3:Klf4:Klf5:Klf6:Klf7	RCCACGCCCH	1e-16	-37.35	0	1540	15.12%	4106	12.33%	16.2209	717
M09078_2.00:Elf1:Elf2:Elf4:Elk1:Elk3:Elk4:Erf:Erg:Ets1:Ets2:Etv1:Etv2:Etv3:Etv4:Etv5:Fev:Fli1:Gabpa:XP_911724.4	GRGRCAGGAAGTGG	1e-16	-37.34	0	367	3.60%	757.1	2.27%	16.2166	718
M09994_2.00:Cebpa:Cebpb:Cebpe	DKVTTGCRCAAYTN	1e-16	-37.34	0	259	2.54%	484.8	1.46%	16.2166	719
M09952_2.00:Atf1:Creb1:Crem	GSTGACGTAABS	1e-16	-37.3	0	195	1.91%	331.6	1.00%	16.1992	720
M04063_2.00:Srebf1:Srebf2	RTCACGTGAY	1e-16	-37.2	0	384	3.77%	802.3	2.41%	16.1558	721
M02772_2.00:Mlxipl	ATCACGTGAT	1e-16	-37.19	0	214	2.10%	376	1.13%	16.1514	722
M06144_2.00:Mbtps2:Yy1:Yy2	CGCCATHTTG	1e-16	-37.13	0	173	1.70%	281.2	0.84%	16.1254	723
M05146_2.00:Alx1:Alx3:Alx4:Arx:Barhl1:Barhl2:Barx1:Barx2:Bsx:Dlx2:Emx1:Emx2:En1:En2:Evx1:Evx2:Gbx1:Gbx2:Gsx1:Gsx2:Hesx1:Hmx1:Hmx2:Hmx3:Hoxa1:Hoxa2:Hoxa3:Hoxa4:Hoxa5:Hoxb1:Hoxb2:Hoxb3:Hoxb4:Hoxb5:Hoxc4:Hoxc5:Hoxd3:Hoxd4:Lhx2:Lhx3:Lhx4:Lhx9:Meox1:Meox2:Mixl1:Mnx1:Msx1:Msx2:Msx3:Nkx1-1:Nkx1-2:Noto:Otp:Pdx1:Phox2a:Phox2b:Prop1:Prrx1:Prrx2:Prrxl1:Rax:Sebox:Shox2:Tlx1:Tlx2:Tlx3:Uncx:Vax1:Vax2:Vsx1:Vsx2	CTAATTAV	1e-16	-37.12	0	1631	16.01%	4382	13.16%	16.121	724
M09861_2.00:Tcf12:Tcf3:Tcf4	AGGTGCG	1e-16	-37.11	0	1345	13.20%	3529	10.60%	16.1167	725
M04763_2.00:Elf1:Elf2:Elf4:Elk1:Elk3:Elk4:Erf:Erg:Ets1:Ets2:Etv1:Etv2:Etv3:Etv4:Etv5:Fev:Fli1:Gabpa:XP_911724.4	RACMGGAAATS	1e-16	-37.05	0	710	6.97%	1690.8	5.08%	16.0906	726
M02989_2.00:Ehf:Elf1:Elf2:Elf3:Elf4:Elf5:Etv6:Spi1:Spic	ACCCGGAAGTD	1e-16	-37.04	0	671	6.59%	1581.5	4.75%	16.0863	727
M04746_2.00:Ehf:Elf1:Elf2:Elf3:Elf4:Elf5:Elk1:Elk3:Elk4:Erf:Erg:Ets1:Ets2:Etv1:Etv2:Etv3:Etv4:Etv5:Etv6:Fev:Fli1:Gabpa:Spdef:XP_911724.4	AACCCGGAAGTR	1e-16	-37.03	0	269	2.64%	511	1.53%	16.0819	728
M08072_2.00:Jun:Junb:Jund	ATGACATCATCHW	1e-15	-36.8	0	147	1.44%	224.9	0.68%	15.982	729
M01147_2.00:Atf2	NATGACGTMN	1e-15	-36.77	0	876	8.60%	2163.1	6.50%	15.969	730
M01810_2.00:Atf3:Jdp2	NATGACGTMA	1e-15	-36.75	0	514	5.05%	1151.1	3.46%	15.9603	731
M10292_2.00:Wt1	GCGGGGGCGGGG	1e-15	-36.62	0	934	9.17%	2332	7.00%	15.9039	732
M04244_2.00:Creb3:Creb3l1	GRTGACRTCAYC	1e-15	-36.6	0	154	1.51%	240.6	0.72%	15.8952	733
M03011_2.00:Ehf:Elf1:Elf2:Elf3:Elf4:Elf5:Etv6:Spi1:Spic	ACCCGGAAGTD	1e-15	-36.56	0	777	7.63%	1883.1	5.66%	15.8778	734
M00775_2.00:Zbtb1	NHCCCGCAHN	1e-15	-36.55	0	2212	21.71%	6157.5	18.50%	15.8735	735
M08203_2.00:Gata1:Gata2:Gata3:Gata4:Gata5:Gata6	AGATRDTATC	1e-15	-36.52	0	308	3.02%	610.5	1.83%	15.8604	736
M10255_2.00:E4f1	RTGACGTAAC	1e-15	-36.34	0	191	1.87%	325.5	0.98%	15.7823	737
M03724_2.00:Ehf:Elf1:Elf2:Elf3:Elf4:Elf5:Elk1:Elk3:Elk4:Erf:Erg:Ets1:Ets2:Etv1:Etv2:Etv3:Etv4:Etv5:Etv6:Fev:Fli1:Gabpa:Spdef:XP_911724.4	AATGCGGAAGTR	1e-15	-36.24	0	71	0.70%	73.3	0.22%	15.7388	738
M08971_2.00:Mbtps2:Yy1:Yy2	GCCGCCATYTTG	1e-15	-36.16	0	222	2.18%	399.5	1.20%	15.7041	739
M06240_2.00:Alx1:Alx3:Alx4:Arx:Barhl1:Barhl2:Barx1:Barx2:Bsx:Dlx1:Dlx2:Dlx3:Dlx4:Dlx5:Dlx6:Emx1:Emx2:En1:En2:Evx1:Evx2:Gbx1:Gbx2:Gsx1:Gsx2:Hesx1:Hoxa1:Hoxa2:Hoxa3:Hoxa4:Hoxa5:Hoxb1:Hoxb2:Hoxb3:Hoxb4:Hoxb5:Hoxc4:Hoxc5:Hoxd1:Hoxd3:Hoxd4:Isx:Lhx1:Lhx3:Lhx4:Lhx5:Meox1:Meox2:Mixl1:Mnx1:Msx1:Msx2:Msx3:Nanog:Nkx1-1:Nkx1-2:Noto:Otp:Pdx1:Phox2a:Phox2b:Prop1:Prrx1:Prrx2:Prrxl1:Rax:Sebox:Shox2:Uncx:Vax1:Vax…	DYTAATKA	1e-15	-36.14	0	1361	13.36%	3587.3	10.78%	15.6954	740
M03163_2.00:Alx1:Alx3:Alx4:Arx:Emx1:Emx2:En1:En2:Gbx1:Gbx2:Hesx1:Isx:Lhx1:Lhx2:Lhx3:Lhx4:Lhx5:Lhx6:Lhx8:Lhx9:Lmx1a:Lmx1b:Mixl1:Msx1:Msx2:Msx3:Nobox:Noto:Otp:Phox2a:Phox2b:Prop1:Prrx1:Prrx2:Prrxl1:Rax:Sebox:Shox2:Uncx:Vax1:Vax2:Vsx1:Vsx2	YTAATTRR	1e-15	-36.11	0	1486	14.59%	3960.5	11.90%	15.6824	741
M04396_2.00:Prdm1	NCACTTTCMCTH	1e-15	-36.09	0	450	4.42%	983.9	2.96%	15.6737	742
M00495_2.00:Alx1:Alx3:Alx4:Arx:Barhl1:Barhl2:Barx1:Barx2:Bsx:Dlx1:Dlx2:Dlx3:Dlx6:Emx1:Emx2:En1:En2:Evx1:Evx2:Gbx1:Gbx2:Gsx1:Gsx2:Hesx1:Hmx1:Hmx2:Hmx3:Hoxa1:Hoxa2:Hoxa3:Hoxa4:Hoxa5:Hoxb1:Hoxb2:Hoxb3:Hoxb4:Hoxb5:Hoxc4:Hoxc5:Hoxd3:Hoxd4:Lhx2:Lhx3:Lhx4:Lhx9:Meox1:Meox2:Mixl1:Mnx1:Msx1:Msx2:Msx3:Nkx1-1:Nkx1-2:Noto:Otp:Pdx1:Phox2a:Phox2b:Prop1:Prrx1:Prrx2:Prrxl1:Rax:Sebox:Shox2:Tlx1:Tlx2:Tlx3:Uncx:Vax1…	YTAATKRNN	1e-15	-36.07	0	3029	29.73%	8703.2	26.14%	15.665	743
M08856_2.00:Zfp143:Zfp523	ACTACAWYTCCCAGMATGCCCC	1e-15	-35.99	0	57	0.56%	50.1	0.15%	15.6303	744
M08813_2.00:Cebpa:Cebpb:Cebpe	DRTTGTGCAATV	1e-15	-35.93	0	295	2.90%	580.4	1.74%	15.6042	745
M08044_2.00:Tbx2:Tbx3:Tbx4:Tbx5	GCMTTCTGGGAWWTGTAGTYT	1e-15	-35.87	0	55	0.54%	47.5	0.14%	15.5781	746
M08920_2.00:Sp1:Sp3:Sp4:Sp5:Sp6:Sp8:Sp9	CCCCSGCCCCGCCCCCYCCC	1e-15	-35.81	0	358	3.51%	742.6	2.23%	15.5521	747
M08978_2.00:Sp1:Sp3:Sp4:Sp5	CCCCSGCCCCGCCCCCYCCC	1e-15	-35.81	0	358	3.51%	742.6	2.23%	15.5521	748
M09491_2.00:Maf:Mafa:Mafb:Mafg:Mafk	TGCTGASTCAGC	1e-15	-35.8	0	122	1.20%	173.1	0.52%	15.5477	749
M05747_2.00:Nfia:Nfib:Nfic:Nfix	BTTGGCNNNGTGCCARN	1e-15	-35.61	0	89	0.87%	108	0.32%	15.4652	750
M00284_2.00:Alx1:Alx3:Alx4:Arx:Barhl1:Barhl2:Barx1:Barx2:Bsx:Dlx1:Dlx2:Dlx3:Dlx4:Dlx5:Dlx6:Emx1:Emx2:En1:En2:Evx1:Evx2:Gbx1:Gbx2:Gsx1:Gsx2:Hmx1:Hmx2:Hmx3:Hoxa1:Hoxa2:Hoxa3:Hoxa4:Hoxa5:Hoxb1:Hoxb2:Hoxb3:Hoxb4:Hoxb5:Hoxc4:Hoxc5:Hoxd1:Hoxd3:Hoxd4:Isx:Lhx2:Lhx3:Lhx4:Lhx9:Meox1:Mixl1:Mnx1:Msx1:Msx2:Msx3:Nkx1-1:Nkx1-2:Nobox:Noto:Otp:Pdx1:Phox2a:Phox2b:Prop1:Prrx1:Prrx2:Prrxl1:Rax:Sebox:Shox2:Tlx1:Tlx2:…	NBTAATDR	1e-15	-35.46	0	3717	36.49%	10888.7	32.71%	15.4001	751
M08099_2.00:Klf1:Klf12:Klf2:Klf3:Klf4:Klf5:Klf6:Klf7	RGCCACACCCW	1e-15	-35.41	0	810	7.95%	1987.1	5.97%	15.3784	752
M09168_2.00:Hmbox1:Hnf1a:Hnf1b	DGTTAATGATTAACH	1e-15	-35.32	0	31	0.30%	15.8	0.05%	15.3393	753
M00491_2.00:Arx:Barhl1:Barhl2:Barx1:Barx2:Bsx:Dlx1:Dlx2:Dlx3:Dlx4:Dlx5:Dlx6:Emx2:En1:En2:Gbx1:Gbx2:Gsx1:Gsx2:Hoxa1:Hoxa2:Hoxa3:Hoxb1:Hoxb2:Hoxb3:Hoxd1:Hoxd3:Isx:Lhx1:Lhx5:Meox1:Mnx1:Msx1:Msx2:Msx3:Nanog:Nkx1-1:Nkx1-2:Pdx1:Phox2a:Phox2b:Prop1:Shox2:Uncx:Vax1:Vax2:Vsx2	NTAATTRNN	1e-15	-35.28	0	2958	29.04%	8494	25.51%	15.3219	754
M05043_2.00:Nkx2-1:Nkx2-2:Nkx2-3:Nkx2-4:Nkx2-5:Nkx2-6:Nkx2-9	GTBAAGTGGN	1e-15	-35.26	0	2073	20.35%	5750.6	17.27%	15.3132	755
M04758_2.00:Ehf:Elf1:Elf2:Elf3:Elf4:Elf5:Etv6:Spi1:Spic	GACCCGGAAGTD	1e-15	-35.2	0	252	2.47%	476.2	1.43%	15.2872	756
M05216_2.00:Alx1:Alx3:Alx4:Arx:En1:En2:Hesx1:Isx:Lhx2:Lhx3:Lhx4:Lhx6:Lhx8:Lhx9:Lmx1a:Lmx1b:Mixl1:Nobox:Otp:Phox2a:Phox2b:Prop1:Prrx1:Prrx2:Prrxl1:Rax:Sebox:Shox2:Uncx:Vsx1:Vsx2	DTAAYGAG	1e-15	-35.02	0	1657	16.27%	4488.8	13.48%	15.209	757
M04272_2.00:Fos:Fosb:Fosl1:Fosl2	GATGACGTCATC	1e-15	-34.9	0	76	0.75%	84.9	0.25%	15.1569	758
M09355_2.00:Rela	GGGAMTTTCCC	1e-15	-34.87	0	304	2.98%	608.9	1.83%	15.1438	759
M02988_2.00:Ehf:Elf1:Elf2:Elf3:Elf4:Elf5:Etv6:Spi1:Spic	ACCCGGAAGTD	1e-15	-34.86	0	533	5.23%	1216.9	3.66%	15.1395	760
M08964_2.00:Klf1:Klf12:Klf2:Klf3:Klf4:Klf5:Klf6:Klf7	GCCMCACCCWCTYCM	1e-15	-34.8	0	558	5.48%	1285.9	3.86%	15.1134	761
M05046_2.00:Nkx2-1:Nkx2-2:Nkx2-3:Nkx2-4:Nkx2-5:Nkx2-6:Nkx2-9	GTBAAGTGGN	1e-15	-34.55	0	2077	20.39%	5773.3	17.34%	15.0049	762
M02835_2.00:Maf:Mafa:Mafb	GTCAGCANWWW	1e-14	-34.49	0	934	9.17%	2352.9	7.07%	14.9788	763
M06494_2.00:Alx1:Alx3:Alx4:Arx:Barhl1:Barhl2:Barx1:Barx2:Bsx:Dlx1:Dlx2:Dlx3:Dlx4:Dlx5:Dlx6:Emx1:Emx2:En1:En2:Evx1:Evx2:Gbx1:Gbx2:Gsx1:Gsx2:Hesx1:Hmx1:Hmx3:Hoxa1:Hoxa2:Hoxa3:Hoxa4:Hoxa5:Hoxb1:Hoxb2:Hoxb3:Hoxb4:Hoxb5:Hoxc4:Hoxc5:Hoxd1:Hoxd3:Hoxd4:Isx:Meox1:Meox2:Mixl1:Mnx1:Msx1:Msx2:Msx3:Nkx1-1:Nkx1-2:Noto:Otp:Pdx1:Phox2a:Phox2b:Prop1:Prrx1:Prrx2:Prrxl1:Rax:Sebox:Shox2:Tlx1:Tlx2:Tlx3:Uncx:Vax1:Vax2…	TTAATTR	1e-14	-34.31	0	1497	14.70%	4016.9	12.07%	14.9006	764
M03863_2.00:Barhl1:Barhl2:Emx1:Emx2:En1:En2:Evx1:Evx2:Gbx1:Gbx2:Gsx1:Gsx2:Hesx1:Hmx1:Hmx2:Hmx3:Hoxa2:Hoxa3:Hoxa4:Hoxa5:Hoxb2:Hoxb3:Hoxb4:Hoxb5:Hoxc4:Hoxc5:Hoxd3:Hoxd4:Lbx1:Meox1:Meox2:Mnx1:Msx1:Msx2:Msx3:Nkx1-1:Nkx1-2:Noto:Otp:Pdx1:Rax:Tlx1:Tlx2:Tlx3:Vax1:Vax2	CTAATTGV	1e-14	-34.29	0	1082	10.62%	2785.3	8.37%	14.892	765
M04025_2.00:Batf:Batf3	GATGACGTCATC	1e-14	-34.29	0	60	0.59%	57.5	0.17%	14.892	766
M07950_2.00:Elf1:Elf2:Elf4:Elk1:Elk3:Elk4:Erf:Erg:Ets1:Ets2:Etv1:Etv2:Etv3:Etv4:Etv5:Fev:Fli1:Gabpa:XP_911724.4	GCMTKCTGGGAATTGTAGTTC	1e-14	-34.06	0	58	0.57%	54.3	0.16%	14.7921	767
M04035_2.00:Fos:Fosb:Fosl1:Fosl2	ATGACGTCAT	1e-14	-33.89	0	81	0.80%	95.6	0.29%	14.7182	768
M02113_2.00:Alx1:Alx3:Alx4:Arx:Barhl1:Barhl2:Barx1:Barx2:Bsx:Dlx1:Dlx2:Dlx3:Dlx4:Dlx5:Dlx6:Emx1:Emx2:En1:En2:Evx1:Evx2:Gbx1:Gbx2:Gsx1:Gsx2:Hmx1:Hmx2:Hmx3:Hoxa1:Hoxa2:Hoxa3:Hoxa4:Hoxa5:Hoxb1:Hoxb2:Hoxb3:Hoxb4:Hoxb5:Hoxc4:Hoxc5:Hoxd1:Hoxd3:Hoxd4:Isx:Meox1:Meox2:Mixl1:Mnx1:Msx1:Msx2:Msx3:Nanog:Nkx1-1:Nkx1-2:Pdx1:Phox2a:Phox2b:Prop1:Prrx1:Prrx2:Prrxl1:Rax:Sebox:Shox2:Uncx:Vax1:Vax2:Vsx1:Vsx2	NNTAATBRVY	1e-14	-33.88	0	2369	23.26%	6683.8	20.08%	14.7139	769
M08784_2.00:Atf1:Creb1:Crem	CRVTGACGTCA	1e-14	-33.83	0	256	2.51%	492.3	1.48%	14.6922	770
M08845_2.00:Atf1:Creb1:Crem	CRVTGACGTCA	1e-14	-33.83	0	256	2.51%	492.3	1.48%	14.6922	771
M06478_2.00:Alx1:Alx3:Alx4:Arx:Emx1:Emx2:En1:En2:Gbx1:Gbx2:Hesx1:Isx:Lhx1:Lhx2:Lhx3:Lhx4:Lhx5:Lhx6:Lhx8:Lhx9:Lmx1a:Lmx1b:Mixl1:Msx1:Msx2:Msx3:Nobox:Noto:Otp:Pdx1:Phox2a:Phox2b:Prop1:Prrx1:Prrx2:Prrxl1:Rax:Sebox:Shox2:Uncx:Vax1:Vax2:Vsx1:Vsx2	CTAATTA	1e-14	-33.67	0	1228	12.05%	3222.6	9.68%	14.6227	772
M04513_2.00:Klf15	GCCACGCCCCCC	1e-14	-33.66	0	1146	11.25%	2980.2	8.95%	14.6184	773
M01811_2.00:Cebpa:Cebpb:Cebpe	RTTDCGHAAY	1e-14	-33.55	0	577	5.66%	1347.5	4.05%	14.5706	774
M00154_2.00:E2f1:E2f2:E2f3:E2f4:E2f5:E2f6	DWDGGCGCBN	1e-14	-33.5	0	2269	22.27%	6381	19.17%	14.5489	775
M06304_2.00:A1JVI6_MOUSE:Alx1:Alx3:Alx4:Arx:En1:En2:Isx:Lhx2:Lhx3:Lhx4:Lhx6:Lhx8:Lhx9:Lmx1a:Lmx1b:Mixl1:Otp:Phox2a:Phox2b:Prop1:Prrx1:Prrx2:Prrxl1:Rax:Sebox:Shox2:Uncx:Vsx1:Vsx2	YTAATTA	1e-14	-33.49	0	1207	11.85%	3162	9.50%	14.5445	776
M05293_2.00:Alx1:Alx3:Alx4:Arx:Barhl1:Barhl2:Barx1:Barx2:Bsx:Dlx1:Dlx2:Dlx3:Dlx4:Dlx5:Dlx6:Emx1:Emx2:En1:En2:Evx1:Evx2:Gbx1:Gbx2:Gsx1:Gsx2:Hesx1:Hoxa1:Hoxa2:Hoxa3:Hoxa4:Hoxa5:Hoxb1:Hoxb2:Hoxb3:Hoxb4:Hoxb5:Hoxc4:Hoxc5:Hoxd1:Hoxd3:Hoxd4:Isx:Lhx1:Lhx3:Lhx4:Lhx5:Meox1:Meox2:Mixl1:Mnx1:Msx1:Msx2:Msx3:Nanog:Nkx1-1:Nkx1-2:Noto:Otp:Pdx1:Phox2a:Phox2b:Prop1:Prrx1:Prrx2:Prrxl1:Rax:Sebox:Shox2:Uncx:Vax1:Vax…	CTAATTAS	1e-14	-33.48	0	1537	15.09%	4147.3	12.46%	14.5402	777
M09945_2.00:Nfe2:Nfe2l1:Nfe2l2:Nfe2l3	MTGCTGAGTCATK	1e-14	-33.43	0	187	1.84%	327	0.98%	14.5185	778
M06532_2.00:Alx1:Alx3:Alx4:Arx:Barhl1:Barhl2:Barx1:Barx2:Bsx:Dlx2:Dlx3:Emx1:Emx2:En1:En2:Evx1:Evx2:Gbx1:Gbx2:Gsx1:Gsx2:Hesx1:Hmx2:Hoxa2:Hoxa3:Hoxa4:Hoxa5:Hoxb1:Hoxb2:Hoxb3:Hoxb4:Hoxb5:Hoxc4:Hoxd3:Hoxd4:Isx:Meox1:Meox2:Mixl1:Mnx1:Msx1:Msx2:Msx3:Nkx1-1:Nkx1-2:Otp:Pdx1:Phox2a:Phox2b:Prop1:Prrx1:Prrx2:Prrxl1:Rax:Sebox:Shox2:Tlx1:Tlx2:Tlx3:Uncx:Vax1:Vax2:Vsx1:Vsx2	TTAATTG	1e-14	-33.17	0	1228	12.05%	3228.4	9.70%	14.4055	779
M04022_2.00:Atf1:Creb1:Crem	NGTGACGTCATM	1e-14	-33.15	0	85	0.83%	104.7	0.31%	14.3969	780
M10165_2.00:Sp1:Sp3:Sp4:Sp8:Sp9	SCCCCKCCCCCGS	1e-14	-33.15	0	911	8.94%	2299.1	6.91%	14.3969	781
M05757_2.00:Lef1:Tcf7:Tcf7l1:Tcf7l2	ACATCAAAG	1e-14	-33.14	0	650	6.38%	1554.4	4.67%	14.3925	782
M05212_2.00:A1JVI6_MOUSE:Alx1:Alx3:Alx4:Arx:En1:En2:Isx:Lhx2:Lhx3:Lhx4:Lhx6:Lhx8:Lhx9:Lmx1a:Lmx1b:Mixl1:Otp:Phox2a:Phox2b:Prop1:Prrx1:Prrx2:Prrxl1:Rax:Sebox:Shox2:Uncx:Vsx1:Vsx2	CTAATTAV	1e-14	-33.06	0	1357	13.32%	3613.8	10.85%	14.3578	783
M02839_2.00:Atf3:Jdp2	GRTGACGTCATC	1e-14	-33.03	0	71	0.70%	78.3	0.24%	14.3447	784
M10251_2.00:Sp2	AAGGGGCGG	1e-14	-33	0	113	1.11%	162	0.49%	14.3317	785
M10484_2.00:Ehf:Elf1:Elf2:Elf3:Elf4:Elf5:Elk1:Elk3:Elk4:Erf:Erg:Ets1:Ets2:Etv1:Etv2:Etv3:Etv4:Etv5:Etv6:Fev:Fli1:Gabpa:Spdef:XP_911724.4	AACCCGGAAGTR	1e-14	-32.98	0	150	1.47%	242.9	0.73%	14.323	786
M05197_2.00:A1JVI6_MOUSE:Alx1:Alx3:Alx4:Arx:Barx1:Barx2:Bsx:Dlx2:Dlx3:Dlx5:Emx1:Emx2:En1:En2:Esx1:Evx1:Evx2:Gbx1:Gbx2:Gsx1:Gsx2:Hesx1:Hoxa2:Hoxa3:Hoxb2:Hoxb3:Hoxd3:Isx:Lbx1:Lbx2:Lhx1:Lhx2:Lhx3:Lhx4:Lhx5:Lhx6:Lhx8:Lhx9:Lmx1a:Lmx1b:Meox1:Mixl1:Mnx1:Msx1:Msx2:Msx3:Nkx1-1:Nkx1-2:Nobox:Noto:Otp:Pdx1:Phox2a:Phox2b:Prop1:Prrx1:Prrx2:Prrxl1:Rax:Sebox:Shox2:Uncx:Vax1:Vax2:Vsx1:Vsx2	NTAAYGMN	1e-14	-32.87	0	2700	26.50%	7729.7	23.22%	14.2753	787
M09578_2.00:Isl1:Isl2:Noto:Sebox:Shox2:Vsx1	CTAATKGV	1e-14	-32.8	0	1385	13.60%	3700.1	11.11%	14.2449	788
M10560_2.00:Foxc1:Foxc2:Foxd1:Foxd2:Foxd3:Foxd4:Foxe1:Foxf1:Foxf2:Foxg1:Foxi1:Foxi3:Foxl1:Foxl2:Foxs1:Gm5294	TWAGACTAATTT	1e-14	-32.75	0	313	3.07%	642.3	1.93%	14.2231	789
M09976_2.00:Bach1:Bach2	GCTGAGTCAYGST	1e-14	-32.64	0	85	0.83%	105.9	0.32%	14.1754	790
M04375_2.00:Atf6:Atf6b	GRTGACGTCAYC	1e-14	-32.55	0	89	0.87%	113.8	0.34%	14.1363	791
M01973_2.00:Elf1:Elf2:Elf4:Elk1:Elk3:Elk4:Erf:Erg:Ets1:Ets2:Etv1:Etv2:Etv3:Etv4:Etv5:Fev:Fli1:Gabpa:XP_911724.4	WCCGGAAGH	1e-14	-32.48	0	1909	18.74%	5290.4	15.89%	14.1059	792
M07824_2.00:Atf3:Jdp2	GGTCACGTGAC	1e-14	-32.45	0	188	1.85%	332.5	1.00%	14.0929	793
M05860_2.00:Egr1:Egr2:Egr3:Egr4	NNCCGCCCACGCA	1e-14	-32.34	0	548	5.38%	1276.1	3.83%	14.0451	794
M00760_2.00:Jun:Junb:Jund	TGACKYMW	1e-14	-32.27	0	3969	38.96%	11754.1	35.31%	14.0147	795
M05050_2.00:Hoxa10:Hoxa4:Hoxa5:Hoxa6:Hoxa7:Hoxa9:Hoxb4:Hoxb5:Hoxb6:Hoxb7:Hoxb8:Hoxb9:Hoxc10:Hoxc4:Hoxc5:Hoxc6:Hoxc8:Hoxc9:Hoxd10:Hoxd4:Hoxd8:Hoxd9:Mnx1:Pdx1	WTAACGAC	1e-14	-32.26	0	1075	10.55%	2787.4	8.37%	14.0103	796
M08894_2.00:Klf1:Klf12:Klf2:Klf3:Klf4:Klf5:Klf6:Klf7	GCCMCRCCCW	1e-13	-32.1	0	1464	14.37%	3946.3	11.85%	13.9409	797
M03649_2.00:Crebl2	GTKACGTCAT	1e-13	-32.02	0	109	1.07%	155.2	0.47%	13.9061	798
M00387_2.00:Alx1:Alx3:Alx4:Arx:Barhl1:Barhl2:Barx1:Barx2:Bsx:Dlx1:Dlx2:Dlx3:Dlx4:Dlx5:Dlx6:Emx2:En1:En2:Gbx1:Gbx2:Gsx1:Gsx2:Hoxa1:Hoxa2:Hoxa3:Hoxb1:Hoxb2:Hoxb3:Hoxd1:Hoxd3:Isx:Lhx1:Lhx5:Meox1:Meox2:Mnx1:Msx1:Msx2:Msx3:Nanog:Nkx1-1:Nkx1-2:Pdx1:Phox2a:Phox2b:Prop1:Prrx1:Prrx2:Prrxl1:Sebox:Shox2:Uncx:Vax1:Vax2:Vsx1:Vsx2	NTAATTRNN	1e-13	-31.96	0	2732	26.82%	7845.8	23.57%	13.8801	800
M00472_2.00:A1JVI6_MOUSE:Alx1:Alx3:Alx4:Arx:Barx1:Barx2:Bsx:Dlx2:Dlx3:Dlx5:Emx1:Emx2:En1:En2:Esx1:Evx1:Evx2:Gbx1:Gbx2:Gsx1:Gsx2:Hesx1:Hoxa2:Hoxa3:Hoxb2:Hoxb3:Hoxd3:Isx:Lbx1:Lbx2:Lhx1:Lhx2:Lhx3:Lhx4:Lhx5:Lhx6:Lhx8:Lhx9:Lmx1a:Lmx1b:Meox1:Mixl1:Mnx1:Msx1:Msx2:Msx3:Nkx1-1:Nkx1-2:Nobox:Noto:Otp:Pdx1:Phox2a:Phox2b:Prop1:Prrx1:Prrx2:Prrxl1:Rax:Sebox:Shox2:Uncx:Vax1:Vax2:Vsx1:Vsx2	NTAATTRV	1e-13	-31.96	0	3018	29.63%	8742.4	26.26%	13.8801	799
M00433_2.00:Arx:Barhl1:Barhl2:Barx1:Barx2:Bsx:Dlx1:Dlx2:Dlx3:Dlx4:Dlx5:Dlx6:Emx1:Emx2:Evx1:Evx2:Gbx1:Gbx2:Hmx1:Hmx2:Hmx3:Hoxa2:Hoxb2:Lbx1:Lbx2:Meox1:Meox2:Mnx1:Msx1:Msx2:Msx3:Nanog:Nkx1-1:Nkx1-2:Pdx1:Rax:Tlx1:Tlx2:Tlx3:Uncx:Vax1:Vax2	NTAAWYGNY	1e-13	-31.81	0	2743	26.93%	7882.4	23.68%	13.8149	801
M02447_2.00:Rfx1:Rfx2:Rfx3:Rfx4:Rfx6:Rfx8	GTTGCYADGG	1e-13	-31.68	0	903	8.86%	2291.4	6.88%	13.7584	802
M06242_2.00:Alx1:Alx3:Alx4:Arx:Barhl1:Barhl2:Barx1:Barx2:Bsx:Dlx1:Dlx2:Dlx3:Dlx4:Dlx5:Dlx6:Emx1:Emx2:En1:En2:Evx1:Evx2:Gbx1:Gbx2:Gsx1:Gsx2:Hesx1:Hoxa1:Hoxa2:Hoxa3:Hoxa4:Hoxa5:Hoxb1:Hoxb2:Hoxb3:Hoxb4:Hoxb5:Hoxc4:Hoxc5:Hoxd1:Hoxd3:Hoxd4:Isx:Lhx1:Lhx3:Lhx4:Lhx5:Meox1:Meox2:Mixl1:Mnx1:Msx1:Msx2:Msx3:Nanog:Nkx1-1:Nkx1-2:Noto:Otp:Pdx1:Phox2a:Phox2b:Prop1:Prrx1:Prrx2:Prrxl1:Rax:Sebox:Shox2:Uncx:Vax1:Vax…	VYTAATTA	1e-13	-31.64	0	1382	13.57%	3706.9	11.13%	13.7411	803
M04027_2.00:Atf4	GGATGACGTCATCC	1e-13	-31.48	0	44	0.43%	35.8	0.11%	13.6716	804
M07831_2.00:Cebpa:Cebpb:Cebpe	RTTGTGCAATM	1e-13	-31.48	0	230	2.26%	438.5	1.32%	13.6716	805
M10141_2.00:Mbtps2:Yy1:Yy2	GCCGCCATCTTGGNTNNGGGCR	1e-13	-31.43	0	69	0.68%	77.5	0.23%	13.6499	806
M10019_2.00:Maf:Mafa:Mafb:Mafg:Mafk	CRCTGACSABA	1e-13	-31.21	0	1320	12.96%	3526.6	10.59%	13.5543	807
M10515_2.00:Ehf:Elf1:Elf2:Elf3:Elf4:Elf5:Etv6	CCCGGAARTA	1e-13	-31.17	0	1288	12.64%	3431.1	10.31%	13.537	808
M07991_2.00:Esr1:Esr2:Nr1d1:Nr1d2:Nr1h2:Nr1h3:Nr1h4:Nr1h5:Nr2c1:Nr2c2:Nr2f1:Nr2f2:Nr2f6:Nr4a1:Nr5a2:Nr6a1:Ppara:Ppard:Pparg:Rara:Rarb:Rarg:Rora:Rorb:Rorc:Rxra:Rxrb:Rxrg:Thra	DWBYRCTTCCGGGTC	1e-13	-31.16	0	84	0.82%	106.3	0.32%	13.5326	809
M03854_2.00:Nkx2-1:Nkx2-2:Nkx2-3:Nkx2-4:Nkx2-5:Nkx2-6:Nkx2-9	GTBAAGTGB	1e-13	-31.08	0	3115	30.58%	9064.2	27.23%	13.4979	810
M11249_2.00:Rfx5:Rfx7	SCCTAGCAA	1e-13	-31.04	0	1190	11.68%	3141.2	9.44%	13.4805	811
M05166_2.00:Arx:Barhl1:Barhl2:Barx1:Barx2:Bsx:Dlx1:Dlx2:Dlx3:Dlx4:Dlx5:Dlx6:Emx1:Emx2:Evx1:Evx2:Gbx1:Gbx2:Hmx1:Hmx2:Hmx3:Hoxa2:Hoxb2:Lbx1:Lbx2:Meox1:Meox2:Mnx1:Msx1:Msx2:Msx3:Nanog:Nkx1-1:Nkx1-2:Pdx1:Rax:Tlx1:Tlx2:Tlx3:Uncx:Vax1:Vax2	CTAATTGSY	1e-13	-30.99	0	1067	10.47%	2778.4	8.35%	13.4588	812
M05182_2.00:Crx:ENSMUSG00000097436:Lhx9:Otx2:Phox2b:Pitx1:Pitx2:Pitx3:Rhox9:Uncx	STAATTAV	1e-13	-30.83	0	1637	16.07%	4486.4	13.48%	13.3893	813
M02260_2.00:Irf5:Irf6	RCCGAAACYN	1e-13	-30.82	0	882	8.66%	2239.1	6.73%	13.385	814
M02825_2.00:Xbp1	GATGACGTCATC	1e-13	-30.67	0	71	0.70%	83	0.25%	13.3198	815
M00429_2.00:A1JVI6_MOUSE:Alx1:Alx3:Alx4:Arx:Barhl1:Barhl2:Barx1:Barx2:Bsx:Dlx1:Dlx2:Dlx3:Dlx4:Dlx5:Dlx6:Emx1:Emx2:En1:En2:Evx1:Evx2:Gbx1:Gbx2:Gsx1:Gsx2:Hesx1:Hmx1:Hmx2:Hmx3:Hoxa1:Hoxa2:Hoxa3:Hoxb1:Hoxb2:Hoxb3:Hoxd1:Hoxd3:Isx:Lbx1:Lbx2:Lhx1:Lhx2:Lhx3:Lhx4:Lhx5:Lhx9:Meox1:Meox2:Mixl1:Mnx1:Msx1:Msx2:Msx3:Nanog:Nkx1-1:Nkx1-2:Nobox:Otp:Pdx1:Phox2a:Phox2b:Prop1:Prrx1:Prrx2:Prrxl1:Rax:Sebox:Shox2:Uncx:V…	TAATTRNN	1e-13	-30.65	0	2558	25.11%	7325.9	22.00%	13.3111	816
M02967_2.00:Elf1:Elf2:Elf4:Elk1:Elk3:Elk4:Erf:Erg:Ets1:Ets2:Etv1:Etv2:Etv3:Etv4:Etv5:Fev:Fli1:Gabpa:XP_911724.4	AACCGGAAATA	1e-13	-30.32	0	129	1.27%	203.2	0.61%	13.1678	817
M02636_2.00:Cebpa:Cebpb:Cebpe	RTKDCGCAAT	1e-13	-30.23	0	681	6.68%	1667.4	5.01%	13.1287	818
M04304_2.00:Cebpg	NRTTACGCAAYN	1e-13	-30.22	0	81	0.80%	102.6	0.31%	13.1244	819
M07823_2.00:Atf3:Jdp2	GGTCACGTGAC	1e-13	-30.22	0	189	1.86%	343.9	1.03%	13.1244	820
M10503_2.00:Elf1:Elf2:Elf4:Elk1:Elk3:Elk4:Erf:Erg:Ets1:Ets2:Etv1:Etv2:Etv3:Etv4:Etv5:Fev:Fli1:Gabpa:XP_911724.4	CMGGAAGTSAB	1e-13	-30.15	0	823	8.08%	2075	6.23%	13.094	821
M04877_2.00:Gata1:Gata2:Gata3:Gata4:Gata5:Gata6	HGATAACGATCW	1e-13	-30.04	0	100	0.98%	141.8	0.43%	13.0462	822
M05783_2.00:Sox1:Sox10:Sox11:Sox12:Sox13:Sox14:Sox15:Sox17:Sox18:Sox2:Sox21:Sox3:Sox30:Sox4:Sox5:Sox6:Sox7:Sox8:Sox9:Sry	NCATTGTNNG	1e-13	-30.02	0	2073	20.35%	5832.2	17.52%	13.0375	823
M01494_2.00:Ehf:Elf1:Elf2:Elf3:Elf4:Elf5:Elk1:Elk3:Elk4:Erf:Erg:Ets1:Ets2:Etv1:Etv2:Etv3:Etv4:Etv5:Etv6:Fev:Fli1:Gabpa:Spdef:XP_911724.4	WNCCGGAAGT	1e-13	-29.97	0	2024	19.87%	5682.8	17.07%	13.0158	824
M04719_2.00:Ehf:Elf1:Elf2:Elf3:Elf4:Elf5:Elk1:Elk3:Elk4:Erf:Erg:Ets1:Ets2:Etv1:Etv2:Etv3:Etv4:Etv5:Etv6:Fev:Fli1:Gabpa:Spdef:XP_911724.4	RAYGCGGAAGTR	1e-12	-29.92	0	350	3.44%	755.2	2.27%	12.9941	825
M10800_2.00:Isl1:Isl2:Noto:Sebox:Shox2:Vsx1	ATAATGG	1e-12	-29.9	0	2398	23.54%	6840.1	20.55%	12.9854	826
M11228_2.00:Nfkb1	GGGGATTCCC	1e-12	-29.79	0	161	1.58%	278.6	0.84%	12.9376	827
M06472_2.00:Onecut1:Onecut2:Onecut3	HAATCAA	1e-12	-29.78	0	1417	13.91%	3836.4	11.52%	12.9333	828
M02862_2.00:Atf3:Jdp2	GATGACGTCATC	1e-12	-29.73	0	58	0.57%	60.2	0.18%	12.9116	829
M03705_2.00:Klf15	RCCACRCCCMC	1e-12	-29.71	0	1213	11.91%	3226.9	9.69%	12.9029	830
M11319_2.00:Lef1:Tcf7:Tcf7l1:Tcf7l2	YCTTTGATS	1e-12	-29.7	0	655	6.43%	1598.8	4.80%	12.8985	831
M04420_2.00:Klf1:Klf12:Klf2:Klf3:Klf4:Klf5:Klf6:Klf7:Klf8	GACCGCAGCCCR	1e-12	-29.57	0	128	1.26%	203	0.61%	12.8421	832
M01819_2.00:Nfil3	KATTACGTMA	1e-12	-29.55	0	534	5.24%	1259.5	3.78%	12.8334	833
M04011_2.00:Xbp1	GATGACGTCATC	1e-12	-29.43	0	60	0.59%	64.8	0.19%	12.7813	834
M04302_2.00:Atf2:Atf7:Creb5	NATGACRTCATY	1e-12	-29.22	0	139	1.36%	230	0.69%	12.6901	835
M08804_2.00:Cebpa:Cebpb:Cebpe	DRTTGTGCAATM	1e-12	-29.18	0	223	2.19%	431.6	1.30%	12.6727	836
M05240_2.00:A1JVI6_MOUSE:Alx1:Alx3:Alx4:Arx:Barhl1:Barhl2:Barx1:Barx2:Bsx:Dlx1:Dlx2:Dlx3:Dlx4:Dlx5:Dlx6:Emx1:Emx2:En1:En2:Esx1:Evx1:Evx2:Gbx1:Gbx2:Gsx1:Gsx2:Hesx1:Hoxa1:Hoxa2:Hoxa3:Hoxb1:Hoxb2:Hoxb3:Hoxd3:Isx:Lbx1:Lbx2:Lhx1:Lhx2:Lhx3:Lhx4:Lhx5:Lhx6:Lhx8:Lhx9:Lmx1a:Lmx1b:Meox1:Mixl1:Mnx1:Msx1:Msx2:Msx3:Nkx1-1:Nkx1-2:Nobox:Noto:Otp:Pdx1:Phox2a:Phox2b:Prop1:Prrx1:Prrx2:Prrxl1:Rax:Sebox:Shox2:Uncx:Va…	CTAATTRM	1e-12	-29.16	0	1595	15.66%	4383.2	13.17%	12.664	837
M00144_2.00:Osr1:Osr2	NGCTACYGT	1e-12	-29.14	0	3606	35.40%	10659.8	32.02%	12.6553	838
M04263_2.00:Atf1:Creb1:Crem	BGTGACGTA	1e-12	-28.93	0	740	7.26%	1848.1	5.55%	12.5641	839
M00452_2.00:A1JVI6_MOUSE:Alx1:Alx3:Alx4:Arx:Barx1:Barx2:Bsx:Dlx1:Dlx2:Dlx3:Dlx4:Dlx5:Dlx6:En1:En2:Esx1:Gbx1:Gbx2:Gsx1:Gsx2:Hesx1:Hoxa1:Hoxa2:Hoxa3:Hoxa4:Hoxa5:Hoxb1:Hoxb2:Hoxb3:Hoxb4:Hoxb5:Hoxc4:Hoxc5:Hoxd3:Hoxd4:Isx:Lbx2:Lhx1:Lhx2:Lhx3:Lhx4:Lhx5:Lhx6:Lhx8:Lhx9:Lmx1a:Lmx1b:Meox1:Mixl1:Mnx1:Msx1:Msx2:Msx3:Nkx1-1:Nkx1-2:Nobox:Noto:Otp:Pdx1:Phox2a:Phox2b:Prop1:Prrx1:Prrx2:Prrxl1:Rax:Sebox:Shox2:Uncx…	NBTAATTR	1e-12	-28.91	0	3385	33.23%	9961.5	29.92%	12.5555	840
M09351_2.00:Rela	MAGGGAATTTCCMV	1e-12	-28.89	0	114	1.12%	174.7	0.52%	12.5468	841
M04327_2.00:Fos:Fosb:Fosl1:Fosl2	GATGACGTCATC	1e-12	-28.87	0	65	0.64%	74.1	0.22%	12.5381	842
M03842_2.00:Crx:Dmbx1:Gsc:Gsc2:Otx1:Otx2:Pitx1:Pitx2:Pitx3	VTAATCCM	1e-12	-28.85	0	1872	18.38%	5233.7	15.72%	12.5294	843
M09997_2.00:Cebpa:Cebpb:Cebpe	DATTGCMHAAB	1e-12	-28.83	0	1464	14.37%	3991.9	11.99%	12.5207	844
M08288_2.00:Mbtps2:Yy1:Yy2	GCCGCCATBTTG	1e-12	-28.82	0	254	2.49%	511.2	1.54%	12.5164	845
M00516_2.00:Alx1:Alx3:Alx4:Arx:Barhl1:Barhl2:Barx1:Barx2:Bsx:Dlx1:Dlx2:Dlx3:Dlx4:Dlx5:Dlx6:Emx1:Emx2:En1:En2:Evx1:Evx2:Gbx1:Gbx2:Gsx1:Gsx2:Hmx1:Hmx2:Hmx3:Hoxa1:Hoxa2:Hoxa3:Hoxa4:Hoxa5:Hoxb1:Hoxb2:Hoxb3:Hoxb4:Hoxb5:Hoxc4:Hoxc5:Hoxd1:Hoxd3:Hoxd4:Isx:Meox1:Meox2:Mixl1:Mnx1:Msx1:Msx2:Msx3:Nanog:Nkx1-1:Nkx1-2:Pdx1:Phox2a:Phox2b:Prop1:Prrx1:Prrx2:Prrxl1:Rax:Sebox:Shox2:Uncx:Vax1:Vax2:Vsx1:Vsx2	NTAATBRNY	1e-12	-28.8	0	3242	31.82%	9510.2	28.57%	12.5077	846
M04456_2.00:Klf1:Klf12:Klf2:Klf3:Klf4:Klf5:Klf6:Klf7	VRCCMCGCCCN	1e-12	-28.67	0	1777	17.44%	4946	14.86%	12.4512	847
M09042_2.00:E2f1:E2f2:E2f3:E2f4:E2f5:E2f6	SGCGCSAAAM	1e-12	-28.55	0	148	1.45%	252	0.76%	12.3991	848
M04661_2.00:Ybx1:Ybx2:Ybx3	GATGGTACR	1e-12	-28.53	0	1073	10.53%	2825.5	8.49%	12.3904	849
M08811_2.00:Maf:Mafa:Mafb:Mafg:Mafk	CTGASTCAGCA	1e-12	-28.51	0	803	7.88%	2035	6.11%	12.3817	850
M08847_2.00:Maf:Mafa:Mafb:Mafg:Mafk	CTGASTCAGCA	1e-12	-28.51	0	803	7.88%	2035	6.11%	12.3817	851
M07856_2.00:Mbtps2:Yy1:Yy2	GCCGCCATCTT	1e-12	-28.46	0	234	2.30%	462.8	1.39%	12.36	852
M08221_2.00:Esr1:Esr2:Nr1d1:Nr1d2:Nr1h2:Nr1h3:Nr1h4:Nr1h5:Nr2c1:Nr2c2:Nr2f1:Nr2f2:Nr2f6:Nr4a1:Nr5a2:Nr6a1:Ppara:Ppard:Pparg:Rara:Rarb:Rarg:Rora:Rorb:Rorc:Rxra:Rxrb:Rxrg:Thra	WABYGCTTCCGGGTC	1e-12	-28.43	0	58	0.57%	62.8	0.19%	12.347	853
M05748_2.00:Nfia:Nfib:Nfic:Nfix	NTTGGCRNNDTGCCAAN	1e-12	-28.3	0	59	0.58%	64.8	0.19%	12.2905	854
M09676_2.00:Alx1:Alx3:Alx4:Arx:Barhl1:Barhl2:Barx1:Barx2:Bsx:Emx1:Emx2:En1:En2:Evx1:Evx2:Gbx1:Gbx2:Gsx1:Gsx2:Hesx1:Hmx1:Hmx2:Hmx3:Hoxa1:Hoxa2:Hoxa3:Hoxa4:Hoxa5:Hoxb1:Hoxb2:Hoxb3:Hoxb4:Hoxb5:Hoxc4:Hoxc5:Hoxd3:Hoxd4:Lhx2:Lhx3:Lhx4:Lhx9:Meox1:Meox2:Mixl1:Mnx1:Msx1:Msx2:Msx3:Nkx1-1:Nkx1-2:Noto:Otp:Pdx1:Phox2a:Phox2b:Prop1:Prrx1:Prrx2:Prrxl1:Rax:Sebox:Shox2:Tlx1:Tlx2:Tlx3:Uncx:Vax1:Vax2:Vsx1:Vsx2	TTWATGA	1e-12	-28.2	0	1658	16.28%	4589.5	13.79%	12.2471	855
M06349_2.00:Barhl1:Barhl2:Emx1:Emx2:En1:En2:Evx1:Evx2:Gbx1:Gbx2:Gsx1:Gsx2:Hesx1:Hmx1:Hmx2:Hmx3:Hoxa2:Hoxa3:Hoxa4:Hoxa5:Hoxb2:Hoxb3:Hoxb4:Hoxb5:Hoxc4:Hoxc5:Hoxd3:Hoxd4:Lbx1:Meox1:Meox2:Mnx1:Msx1:Msx2:Msx3:Nkx1-1:Nkx1-2:Noto:Otp:Pdx1:Rax:Tlx1:Tlx2:Tlx3:Vax1:Vax2	TTAATTR	1e-12	-28.01	0	1569	15.40%	4321.4	12.98%	12.1646	856
M09969_2.00:Cebpg	SRTTRSGMAATS	1e-12	-27.91	0	861	8.45%	2209.5	6.64%	12.1212	857
M04381_2.00:Cebpd	NRTTRCGCAAYN	1e-12	-27.84	0	81	0.80%	107.4	0.32%	12.0908	859
M09358_2.00:Nfkb1	GGGAATTTCCC	1e-12	-27.84	0	185	1.82%	343.6	1.03%	12.0908	858
M05379_2.00:Alx1:Alx3:Alx4:Arx:Barhl1:Barhl2:Barx1:Barx2:Bsx:Dlx1:Dlx2:Dlx3:Dlx4:Dlx5:Dlx6:Emx1:Emx2:En1:En2:Evx1:Evx2:Gbx1:Gbx2:Gsx1:Gsx2:Hmx1:Hmx2:Hmx3:Hoxa1:Hoxa2:Hoxa3:Hoxa4:Hoxa5:Hoxb1:Hoxb2:Hoxb3:Hoxb4:Hoxb5:Hoxc4:Hoxc5:Hoxd1:Hoxd3:Hoxd4:Isx:Meox1:Meox2:Mixl1:Mnx1:Msx1:Msx2:Msx3:Nanog:Nkx1-1:Nkx1-2:Pdx1:Phox2a:Phox2b:Prop1:Prrx1:Prrx2:Prrxl1:Rax:Sebox:Shox2:Uncx:Vax1:Vax2:Vsx1:Vsx2	WTAAYGAB	1e-12	-27.71	0	1688	16.57%	4688.8	14.08%	12.0343	861
M06348_2.00:Barhl1:Barhl2:Emx1:Emx2:En1:En2:Evx1:Evx2:Gbx1:Gbx2:Gsx1:Gsx2:Hesx1:Hmx1:Hmx2:Hmx3:Hoxa2:Hoxa3:Hoxa4:Hoxa5:Hoxb2:Hoxb3:Hoxb4:Hoxb5:Hoxc4:Hoxc5:Hoxd3:Hoxd4:Lbx1:Meox1:Meox2:Mnx1:Msx1:Msx2:Msx3:Nkx1-1:Nkx1-2:Noto:Otp:Pdx1:Rax:Tlx1:Tlx2:Tlx3:Vax1:Vax2	NNYTAATTRN	1e-12	-27.71	0	1835	18.01%	5138	15.43%	12.0343	860
M10026_2.00:Cebpa:Cebpb:Cebpe	NNNNATTGCHHAAB	1e-12	-27.67	0	1036	10.17%	2727	8.19%	12.0169	862
M09524_2.00:E2f1:E2f2:E2f3:E2f4:E2f5:E2f6	GGCGGGAAAH	1e-12	-27.64	0	367	3.60%	815.5	2.45%	12.0039	863
M09961_2.00:Nfe2:Nfe2l1:Nfe2l2:Nfe2l3	CATGACTCAGCAVWCC	1e-11	-27.47	0	61	0.60%	69.7	0.21%	11.9301	864
M08789_2.00:Nfe2:Nfe2l1:Nfe2l2:Nfe2l3	ATGACTCAGCARWT	1e-11	-27.4	0	52	0.51%	53.6	0.16%	11.8997	865
M03213_2.00:Alx1:Alx3:Alx4:Arx:Barhl1:Barhl2:Barx1:Barx2:Bsx:Dlx1:Dlx2:Dlx3:Dlx4:Dlx5:Dlx6:Emx1:Emx2:En1:En2:Evx1:Evx2:Gbx1:Gbx2:Gsx1:Gsx2:Hesx1:Hoxa1:Hoxa2:Hoxa3:Hoxa4:Hoxa5:Hoxb1:Hoxb2:Hoxb3:Hoxb4:Hoxb5:Hoxc4:Hoxc5:Hoxd1:Hoxd3:Hoxd4:Isx:Lhx1:Lhx3:Lhx4:Lhx5:Meox1:Meox2:Mixl1:Mnx1:Msx1:Msx2:Msx3:Nanog:Nkx1-1:Nkx1-2:Noto:Otp:Pdx1:Phox2a:Phox2b:Prop1:Prrx1:Prrx2:Prrxl1:Rax:Sebox:Shox2:Uncx:Vax1:Vax…	NBTAATTABN	1e-11	-27.37	0	1766	17.34%	4932.8	14.82%	11.8866	866
M04249_2.00:Bach1:Bach2	AAANCATGASTCATSVTTT	1e-11	-27.23	0	10	0.10%	0.5	0.00%	11.8258	867
M04463_2.00:Klf1:Klf12:Klf2:Klf3:Klf4:Klf5:Klf6:Klf7	SVCCACGCCCM	1e-11	-27.2	0	1586	15.57%	4385.3	13.17%	11.8128	868
M10520_2.00:Elf1:Elf2:Elf4:Elk1:Elk3:Elk4:Erf:Erg:Ets1:Ets2:Etv1:Etv2:Etv3:Etv4:Etv5:Fev:Fli1:Gabpa:XP_911724.4	CMGGAAGC	1e-11	-27.17	0	1462	14.35%	4009.7	12.04%	11.7998	869
M04343_2.00:Maf:Mafa:Mafb:Mafg:Mafk	YGTCAGCAN	1e-11	-27.15	0	1356	13.31%	3689.1	11.08%	11.7911	870
M04689_2.00:Dmrt1:Dmrt2:Dmrt3:Dmrta1:Dmrta2:Dmrtc2	AATGTAKCAATT	1e-11	-27.12	0	208	2.04%	403.7	1.21%	11.7781	871
M01734_2.00:Hes2	GCACGTGTCBNNN	1e-11	-27.1	0	325	3.19%	706.5	2.12%	11.7694	872
M02837_2.00:Atf3:Jdp2	GATGACGTCATC	1e-11	-27.09	0	44	0.43%	41	0.12%	11.765	873
M04455_2.00:Klf1:Klf12:Klf2:Klf3:Klf4:Klf5:Klf6:Klf7	NRCCACGCCCW	1e-11	-27.03	0	1727	16.95%	4818.6	14.47%	11.739	876
M09344_2.00:Nfkb1:Nfkb2	GGGRCTTYCCC	1e-11	-27.03	0	309	3.03%	664.4	2.00%	11.739	875
M09356_2.00:Nfkb1:Nfkb2	GGGRCTTYCCC	1e-11	-27.03	0	309	3.03%	664.4	2.00%	11.739	874
M05496_2.00:Pou3f4	DTATGCWAATKAG	1e-11	-27.02	0	95	0.93%	138.9	0.42%	11.7346	877
M10471_2.00:Ehf:Elf1:Elf2:Elf3:Elf4:Elf5:Etv6:Spic	YTACTTCCTG	1e-11	-26.97	0	190	1.87%	359.8	1.08%	11.7129	878
M00283_2.00:Alx1:Alx3:Alx4:Arx:Barhl1:Barhl2:Barx1:Barx2:Bsx:Dlx1:Dlx2:Dlx3:Dlx4:Dlx5:Dlx6:Emx1:Emx2:En1:En2:Evx1:Evx2:Gbx1:Gbx2:Gsx1:Gsx2:Hmx1:Hmx2:Hmx3:Hoxa1:Hoxa2:Hoxa3:Hoxa4:Hoxa5:Hoxb1:Hoxb2:Hoxb3:Hoxb4:Hoxb5:Hoxc4:Hoxc5:Hoxd1:Hoxd3:Hoxd4:Isx:Lhx2:Lhx3:Lhx4:Lhx9:Meox1:Mixl1:Mnx1:Msx1:Msx2:Msx3:Nkx1-1:Nkx1-2:Nobox:Noto:Otp:Pdx1:Phox2a:Phox2b:Prop1:Prrx1:Prrx2:Prrxl1:Rax:Sebox:Shox2:Tlx1:Tlx2:…	NNTAATDRNN	1e-11	-26.95	0	3307	32.46%	9754.2	29.30%	11.7042	879
M03475_2.00:Nfia:Nfib:Nfic:Nfix	YTGGCDNNDTGCCAA	1e-11	-26.92	0	72	0.71%	91.8	0.28%	11.6912	880
M04357_2.00:Maff	NTGCTGASTCAGCAN	1e-11	-26.91	0	73	0.72%	93.5	0.28%	11.6869	881
M10349_2.00:Zfp697	NTGGGCATCGGC	1e-11	-26.86	0	110	1.08%	171.7	0.52%	11.6651	882
M08160_2.00:Pax1:Pax5:Pax6:Pax8:Pax9	RAGCGTGACCNN	1e-11	-26.49	0	194	1.90%	371.6	1.12%	11.5045	884
M08938_2.00:Sp1:Sp3:Sp4:Sp5:Sp8:Sp9	CCCCCCCCCGGCCCCGCCCCCB	1e-11	-26.49	0	81	0.80%	110.2	0.33%	11.5045	883
M04255_2.00:Atf6:Atf6b	GRTGACGTCAYC	1e-11	-26.47	0	70	0.69%	88.1	0.26%	11.4958	885
M08098_2.00:Gfi1:Gfi1b	AAATCACAGCA	1e-11	-26.32	0	350	3.44%	778	2.34%	11.4306	886
M00478_2.00:Barx1:Barx2:Bsx:Emx1:Emx2:En1:En2:Evx1:Evx2:Gbx1:Gbx2:Gsx1:Gsx2:Hmx1:Hmx2:Hmx3:Hoxa1:Hoxa2:Hoxa3:Hoxa4:Hoxa5:Hoxa6:Hoxa7:Hoxa9:Hoxb1:Hoxb2:Hoxb3:Hoxb4:Hoxb5:Hoxb6:Hoxb7:Hoxb8:Hoxb9:Hoxc4:Hoxc5:Hoxc6:Hoxc8:Hoxc9:Hoxd1:Hoxd3:Hoxd4:Hoxd8:Hoxd9:Isx:Meox1:Meox2:Mnx1:Nkx1-1:Nkx1-2:Noto:Otp:Pdx1:Vax1:Vax2	NTAATKRNN	1e-11	-26.14	0	3081	30.24%	9055.3	27.20%	11.3525	887
M01918_2.00:XP_006525770.1	CGCGCGAT	1e-11	-26.08	0	438	4.30%	1020.8	3.07%	11.3264	889
M04409_2.00:Mbtps2:Yy1:Yy2	GGCGGCCATTTTGD	1e-11	-26.08	0	113	1.11%	180.1	0.54%	11.3264	888
M04323_2.00:Atf3:Jdp2	GATGACGTCATC	1e-11	-26.01	0	68	0.67%	85.6	0.26%	11.296	891
M04349_2.00:Maf:Mafa:Mafb:Mafg:Mafk	NTGCTGASTCAGCAN	1e-11	-26.01	0	68	0.67%	85.4	0.26%	11.296	890
M04352_2.00:Maf:Mafa:Mafb:Mafg:Mafk	NTGCTGASTCAGCAN	1e-11	-25.95	0	73	0.72%	95	0.29%	11.2699	892
M04525_2.00:Sp2	MTAAGCCCCGCCCMCTT	1e-11	-25.9	0	49	0.48%	50.1	0.15%	11.2482	893
M02733_2.00:Ehf:Elf1:Elf2:Elf3:Elf4:Elf5:Etv6:Fev	ACCCGGAAGT	1e-11	-25.87	0	234	2.30%	475.7	1.43%	11.2352	894
M01749_2.00:Bhlha15	ACATATGG	1e-11	-25.85	0	1660	16.30%	4632.9	13.92%	11.2265	895
M05775_2.00:Lef1:Tcf7:Tcf7l1:Tcf7l2	ASATCAAAG	1e-11	-25.81	0	465	4.56%	1097.5	3.30%	11.2091	896
M02459_2.00:Gmeb1:Gmeb2	TGACGTCVVN	1e-11	-25.8	0	402	3.95%	923.6	2.77%	11.2048	897
M07928_2.00:Egr1:Egr2:Egr3:Egr4	CYCCGCCCCCGCVCC	1e-11	-25.77	0	247	2.42%	509.4	1.53%	11.1918	899
M10481_2.00:Elf1:Elf2:Elf4:Elk1:Elk3:Elk4:Erf:Erg:Ets1:Ets2:Etv1:Etv2:Etv3:Etv4:Etv5:Fev:Fli1:Gabpa:XP_911724.4	CMGGAARTR	1e-11	-25.77	0	1101	10.81%	2943.5	8.84%	11.1918	898
M02779_2.00:Mlx	ATCACGTGAT	1e-11	-25.75	0	113	1.11%	181.3	0.54%	11.1831	900
M05741_2.00:Nfia:Nfib:Nfic:Nfix	STTGGCRBBGTGCCARB	1e-11	-25.72	0	50	0.49%	52.4	0.16%	11.1701	901
M05826_2.00:Tead1:Tead2:Tead4	TGGWATGYG	1e-11	-25.71	0	1172	11.50%	3156.9	9.48%	11.1657	903
M08198_2.00:Ehf:Elf1:Elf2:Elf3:Elf4:Elf5:Elk1:Elk3:Elk4:Erf:Erg:Ets1:Ets2:Etv1:Etv2:Etv3:Etv4:Etv5:Etv6:Fev:Fli1:Gabpa:Spdef:XP_911724.4	ACCCGGAAGY	1e-11	-25.71	0	155	1.52%	280	0.84%	11.1657	902
M05449_2.00:Pou2f2	WTATGCAAATK	1e-11	-25.62	0	97	0.95%	146.2	0.44%	11.1266	904
M11291_2.00:Nfia:Nfib:Nfic:Nfix	TTGGCANNDHKCCAA	1e-11	-25.58	0	79	0.78%	108.4	0.33%	11.1093	905
M05000_2.00:Hoxa10:Hoxa4:Hoxa5:Hoxa6:Hoxa7:Hoxa9:Hoxb4:Hoxb5:Hoxb6:Hoxb7:Hoxb8:Hoxb9:Hoxc10:Hoxc4:Hoxc5:Hoxc6:Hoxc8:Hoxc9:Hoxd10:Hoxd4:Hoxd8:Hoxd9:Mnx1:Pdx1	WTAACGAC	1e-11	-25.54	0	856	8.40%	2221.7	6.67%	11.0919	906
M00290_2.00:A1JVI6_MOUSE:Alx1:Alx3:Alx4:Arx:Barhl1:Barhl2:Barx1:Barx2:Bsx:Dlx1:Dlx2:Dlx3:Dlx4:Dlx5:Dlx6:Emx1:Emx2:En1:En2:Evx1:Evx2:Gbx1:Gbx2:Gsx1:Gsx2:Hesx1:Hmx1:Hmx2:Hmx3:Hoxa1:Hoxa2:Hoxa3:Hoxb1:Hoxb2:Hoxb3:Hoxd1:Hoxd3:Isx:Lbx1:Lbx2:Lhx1:Lhx2:Lhx3:Lhx4:Lhx5:Lhx9:Meox1:Meox2:Mixl1:Mnx1:Msx1:Msx2:Msx3:Nanog:Nkx1-1:Nkx1-2:Nobox:Otp:Pdx1:Phox2a:Phox2b:Prop1:Prrx1:Prrx2:Prrxl1:Rax:Sebox:Shox2:Uncx:V…	TAATTRNN	1e-11	-25.52	0	3057	30.01%	8992.8	27.01%	11.0832	907
M02283_2.00:Srf	CCAAATHNGG	1e-11	-25.5	0	1575	15.46%	4378.1	13.15%	11.0745	908
M05476_2.00:Pou3f2	WTATGCWAATKAG	1e-11	-25.44	0	94	0.92%	140.4	0.42%	11.0485	910
M09144_2.00:Hmbox1:Hnf1a:Hnf1b	RGTTAATGATTAACY	1e-11	-25.44	0	28	0.27%	19	0.06%	11.0485	909
M06486_2.00:Alx1:Alx3:Alx4:Arx:Barhl1:Barhl2:Barx1:Barx2:Bsx:Dlx1:Dlx2:Dlx3:Dlx4:Dlx5:Dlx6:Emx1:Emx2:En1:En2:Evx1:Evx2:Gbx1:Gbx2:Gsx1:Gsx2:Hesx1:Hoxa1:Hoxa2:Hoxa3:Hoxa4:Hoxa5:Hoxb1:Hoxb2:Hoxb3:Hoxb4:Hoxb5:Hoxc4:Hoxc5:Hoxd1:Hoxd3:Hoxd4:Isx:Lhx1:Lhx3:Lhx4:Lhx5:Meox1:Meox2:Mixl1:Mnx1:Msx1:Msx2:Msx3:Nanog:Nkx1-1:Nkx1-2:Noto:Otp:Pdx1:Phox2a:Phox2b:Prop1:Prrx1:Prrx2:Prrxl1:Rax:Sebox:Shox2:Uncx:Vax1:Vax…	YTAATKA	1e-10	-25.32	0	1537	15.09%	4265.8	12.81%	10.9963	911
M05742_2.00:Nfia:Nfib:Nfic:Nfix	STTGGCRNNGTGCCARS	1e-10	-25.29	0	45	0.44%	44.6	0.13%	10.9833	912
M02711_2.00:Rela	GGGAATTTCC	1e-10	-25.27	0	214	2.10%	427.7	1.28%	10.9746	913
M03126_2.00:Alx1:Alx3:Alx4:Arx:Barx1:Barx2:Bsx:Dlx1:Dlx2:Dlx3:Dlx4:Dlx5:Dlx6:Emx1:Emx2:En1:En2:Evx1:Evx2:Gbx1:Gbx2:Gsx1:Gsx2:Hmx1:Hmx3:Hoxa1:Hoxa2:Hoxa3:Hoxa4:Hoxa5:Hoxa7:Hoxb1:Hoxb2:Hoxb3:Hoxb4:Hoxb5:Hoxb7:Hoxc4:Hoxc5:Hoxd1:Hoxd3:Hoxd4:Isx:Lhx3:Lhx4:Meox1:Meox2:Mixl1:Mnx1:Msx1:Msx2:Msx3:Nanog:Nkx1-1:Nkx1-2:Noto:Otp:Pdx1:Phox2a:Phox2b:Prop1:Prrx1:Prrx2:Prrxl1:Rax:Sebox:Shox2:Uncx:Vax1:Vax2:Vsx1:V…	NYTAATTABH	1e-10	-25.26	0	1667	16.36%	4663.5	14.01%	10.9703	914
M04373_2.00:Maf:Mafa:Mafb:Mafg:Mafk	YAHGTCAGCA	1e-10	-25.21	0	870	8.54%	2266.1	6.81%	10.9486	915
M03722_2.00:Elf1:Elf2:Elf4:Elk1:Elk3:Elk4:Erf:Erg:Ets1:Ets2:Etv1:Etv2:Etv3:Etv4:Etv5:Etv6:Fev:Fli1:Gabpa:XP_911724.4	AAACCGGAAGTA	1e-10	-25.1	0	64	0.63%	79.4	0.24%	10.9008	916
M10192_2.00:Egr1:Egr2:Egr3:Egr4	GCGGGGCATKCTGGGARTTGTAGT	1e-10	-25.05	0	27	0.27%	17.5	0.05%	10.8791	917
M08796_2.00:Atf4	RGATGATGCAAT	1e-10	-25.03	0	73	0.72%	97.2	0.29%	10.8704	918
M01225_2.00:E2f1:E2f2:E2f3:E2f4:E2f5:E2f6	SGCGCCHWWW	1e-10	-24.99	0	863	8.47%	2248.1	6.75%	10.853	919
M00997_2.00:Cebpg	NTTACGCAA	1e-10	-24.95	0	291	2.86%	629	1.89%	10.8356	920
M09981_2.00:Atf3:Jdp2	CBCTGACGTCABCS	1e-10	-24.87	0	83	0.81%	118.4	0.36%	10.8009	921
M11402_2.00:Tead1:Tead2:Tead4	TGWGGWATKTTT	1e-10	-24.86	0	550	5.40%	1344.5	4.04%	10.7966	922
M06455_2.00:Tead1:Tead2:Tead4	NYKANRAATGTC	1e-10	-24.81	0	724	7.11%	1844.4	5.54%	10.7748	923
M07545_2.00:Tead1:Tead2:Tead4	NYKANRAATGTC	1e-10	-24.81	0	724	7.11%	1844.4	5.54%	10.7748	924
M00531_2.00:Alx1:Alx3:Alx4:Arx:Barx1:Barx2:Bsx:Dlx1:Dlx2:Dlx3:Dlx4:Dlx5:Dlx6:Emx1:Emx2:En1:En2:Evx1:Evx2:Gbx1:Gbx2:Gsx1:Gsx2:Hmx1:Hmx3:Hoxa1:Hoxa2:Hoxa3:Hoxa4:Hoxa5:Hoxa7:Hoxb1:Hoxb2:Hoxb3:Hoxb4:Hoxb5:Hoxb7:Hoxc4:Hoxc5:Hoxd1:Hoxd3:Hoxd4:Isx:Lhx3:Lhx4:Meox1:Meox2:Mixl1:Mnx1:Msx1:Msx2:Msx3:Nanog:Nkx1-1:Nkx1-2:Noto:Otp:Pdx1:Phox2a:Phox2b:Prop1:Prrx1:Prrx2:Prrxl1:Rax:Sebox:Shox2:Uncx:Vax1:Vax2:Vsx1:V…	NTAATKRN	1e-10	-24.74	0	3662	35.95%	10933.7	32.84%	10.7444	925
M04077_2.00:Usf2	RCCATGTGACM	1e-10	-24.7	0	333	3.27%	743.3	2.23%	10.7271	926
M09179_2.00:Hmbox1:Hnf1a:Hnf1b	RGTTAATGATTAACY	1e-10	-24.68	0	26	0.26%	16.1	0.05%	10.7184	927
M00345_2.00:Pax1:Pax5:Pax8:Pax9	NCGTCACGST	1e-10	-24.66	0	334	3.28%	746.5	2.24%	10.7097	929
M04354_2.00:Maf:Mafa:Mafb:Mafg:Mafk	NTGCTGASTCAGCAN	1e-10	-24.66	0	77	0.76%	106.2	0.32%	10.7097	928
M09450_2.00:Nrf1	SCBGCGCATGCGCAGTG	1e-10	-24.64	0	103	1.01%	162.6	0.49%	10.701	930
M09488_2.00:Bach1:Bach2	ATGACTCAGCANWWT	1e-10	-24.58	0	45	0.44%	45.9	0.14%	10.675	931
M08833_2.00:Atf4	RGATGATGCAAT	1e-10	-24.56	0	72	0.71%	96.8	0.29%	10.6663	932
M06281_2.00:Alx1:Alx3:Alx4:Arx:Barx1:Barx2:Bsx:Dlx1:Dlx2:Dlx3:Dlx4:Dlx5:Dlx6:Emx1:Emx2:En1:En2:Evx1:Evx2:Gbx1:Gbx2:Gsx1:Gsx2:Hmx1:Hmx3:Hoxa1:Hoxa2:Hoxa3:Hoxa4:Hoxa5:Hoxa7:Hoxb1:Hoxb2:Hoxb3:Hoxb4:Hoxb5:Hoxb7:Hoxc4:Hoxc5:Hoxd1:Hoxd3:Hoxd4:Isx:Lhx3:Lhx4:Meox1:Meox2:Mixl1:Mnx1:Msx1:Msx2:Msx3:Nanog:Nkx1-1:Nkx1-2:Noto:Otp:Pdx1:Phox2a:Phox2b:Prop1:Prrx1:Prrx2:Prrxl1:Sebox:Shox2:Uncx:Vax1:Vax2:Vsx1:Vsx2	YTAATKA	1e-10	-24.45	0	1432	14.06%	3959.9	11.89%	10.6185	933
M06308_2.00:Alx1:Alx3:Alx4:Arx:Barhl1:Barhl2:Barx1:Barx2:Bsx:Dlx1:Dlx2:Dlx3:Dlx4:Dlx5:Dlx6:Emx1:Emx2:En1:En2:Evx1:Evx2:Gbx1:Gbx2:Gsx1:Gsx2:Hmx1:Hmx2:Hmx3:Hoxa1:Hoxa2:Hoxa3:Hoxa4:Hoxa5:Hoxb1:Hoxb2:Hoxb3:Hoxb4:Hoxb5:Hoxc12:Hoxc4:Hoxc5:Hoxd1:Hoxd3:Hoxd4:Lbx1:Lbx2:Lhx1:Lhx5:Meox1:Meox2:Mixl1:Mnx1:Msx1:Msx2:Msx3:Nanog:Nkx1-1:Nkx1-2:Pdx1:Phox2a:Phox2b:Prop1:Prrx1:Prrx2:Prrxl1:Rax:Sebox:Shox2:Uncx:Vax1:…	TTAATKA	1e-10	-24.45	0	1432	14.06%	3959.9	11.89%	10.6185	934
M06367_2.00:Alx1:Alx3:Alx4:Arx:Barhl1:Barhl2:Barx1:Barx2:Bsx:Dlx1:Dlx2:Dlx3:Dlx4:Dlx5:Dlx6:Emx1:Emx2:En1:En2:Evx1:Evx2:Gbx1:Gbx2:Gsx1:Gsx2:Hesx1:Hoxa1:Hoxa2:Hoxa3:Hoxa4:Hoxa5:Hoxb1:Hoxb2:Hoxb3:Hoxb4:Hoxb5:Hoxc4:Hoxc5:Hoxd1:Hoxd3:Hoxd4:Isx:Lhx1:Lhx3:Lhx4:Lhx5:Meox1:Meox2:Mixl1:Mnx1:Msx1:Msx2:Msx3:Nanog:Nkx1-1:Nkx1-2:Noto:Otp:Pdx1:Phox2a:Phox2b:Prop1:Prrx1:Prrx2:Prrxl1:Rax:Sebox:Shox2:Uncx:Vax1:Vax…	TTAATKA	1e-10	-24.45	0	1432	14.06%	3959.9	11.89%	10.6185	935
M10694_2.00:Nkx2-1:Nkx2-2:Nkx2-3:Nkx2-4:Nkx2-5:Nkx2-6:Nkx2-9	ACTCAAGTGT	1e-10	-24.44	0	433	4.25%	1019.8	3.06%	10.6142	936
M08868_2.00:Klf1:Klf12:Klf2:Klf3:Klf4:Klf5:Klf6:Klf7:Klf8	CCCWGCCMCACCCW	1e-10	-24.4	0	679	6.67%	1718.5	5.16%	10.5968	937
M09191_2.00:Hmbox1:Hnf1a:Hnf1b	RGTTAATAATTAACM	1e-10	-24.35	0	35	0.34%	29	0.09%	10.5751	938
M08928_2.00:Zbtb18	CMACAKCTGGA	1e-10	-24.34	0	914	8.97%	2406.9	7.23%	10.5707	939
M04903_2.00:Alx1:Alx3:Alx4:Arx:Barhl1:Barhl2:Barx1:Barx2:Bsx:Dlx1:Dlx2:Dlx3:Dlx4:Dlx5:Dlx6:Emx1:Emx2:En1:En2:Evx1:Evx2:Gbx1:Gbx2:Gsx1:Gsx2:Hmx1:Hmx2:Hmx3:Hoxa1:Hoxa2:Hoxa3:Hoxa4:Hoxa5:Hoxb1:Hoxb2:Hoxb3:Hoxb4:Hoxb5:Hoxc12:Hoxc4:Hoxc5:Hoxd1:Hoxd3:Hoxd4:Isx:Lbx1:Lbx2:Lhx1:Lhx5:Meox1:Meox2:Mixl1:Mnx1:Msx1:Msx2:Msx3:Nanog:Nkx1-1:Nkx1-2:Otp:Pdx1:Phox2a:Phox2b:Prop1:Prrx1:Prrx2:Prrxl1:Rax:Sebox:Shox2:Un…	HTAATGAY	1e-10	-24.32	0	1519	14.91%	4226.8	12.70%	10.562	940
M09797_2.00:Srebf1:Srebf2	SATCACGTGAY	1e-10	-24.24	0	173	1.70%	329.7	0.99%	10.5273	941
M04380_2.00:Cebpd	NRTTRCGCAAYN	1e-10	-24.23	0	143	1.40%	256.7	0.77%	10.523	942
M08085_2.00:Mbtps2:Yy1:Yy2	GCMGCCATYTTG	1e-10	-24.21	0	281	2.76%	607	1.82%	10.5143	944
M11414_2.00:Thap1	ASTAYKGGCAA	1e-10	-24.21	0	267	2.62%	570.6	1.71%	10.5143	943
M09539_2.00:Elf1:Elf2:Elf4:Elk1:Elk3:Elk4:Erf:Erg:Ets1:Ets2:Etv1:Etv2:Etv3:Etv4:Etv5:Fev:Fli1:Gabpa:XP_911724.4	DCCGGAARYN	1e-10	-24.16	0	2485	24.39%	7219.6	21.69%	10.4926	945
M04170_2.00:Arnt:Arnt2	GTCACGTGMN	1e-10	-24.14	0	319	3.13%	709.2	2.13%	10.4839	946
M02769_2.00:Tfap2a:Tfap2b:Tfap2c:Tfap2d:Tfap2e	HGCCTSAGGCK	1e-10	-24.13	0	555	5.45%	1365.1	4.10%	10.4795	947
M05966_2.00:Nhlh1:Nhlh2	GGCMYCAGCTGCGYY	1e-10	-24.07	0	44	0.43%	44.4	0.13%	10.4535	948
M08243_2.00:Klf1:Klf12:Klf2:Klf3:Klf4:Klf5:Klf6:Klf7	GCCMCRCCCW	1e-10	-24.07	0	1671	16.40%	4695.2	14.10%	10.4535	949
M08246_2.00:Klf10:Klf11	GCCMCRCCCW	1e-10	-24.07	0	1671	16.40%	4695.2	14.10%	10.4535	950
M08911_2.00:Sp2	CCCCCGGCCCCGCCCCCYSCCC	1e-10	-23.89	0	161	1.58%	301.1	0.90%	10.3753	951
M08970_2.00:Sp2	CCCCCGGCCCCGCCCCCYSCCC	1e-10	-23.89	0	161	1.58%	301.1	0.90%	10.3753	952
M01493_2.00:Elf1:Elf2:Elf4:Elk1:Elk3:Elk4:Erf:Erg:Ets1:Ets2:Etv1:Etv2:Etv3:Etv4:Etv5:Fev:Fli1:Gabpa:XP_911724.4	NRCCGGAART	1e-10	-23.88	0	2373	23.29%	6874.4	20.65%	10.371	953
M03235_2.00:Alx1:Alx3:Alx4:Arx:Barhl1:Barhl2:Barx1:Barx2:Bsx:Dlx1:Dlx2:Dlx3:Dlx4:Dlx5:Dlx6:Emx1:Emx2:En1:En2:Evx1:Evx2:Gbx1:Gbx2:Gsx1:Gsx2:Hmx1:Hmx2:Hmx3:Hoxa1:Hoxa2:Hoxa3:Hoxa4:Hoxa5:Hoxb1:Hoxb2:Hoxb3:Hoxb4:Hoxb5:Hoxc4:Hoxc5:Hoxd1:Hoxd3:Hoxd4:Isx:Meox1:Meox2:Mixl1:Mnx1:Msx1:Msx2:Msx3:Nanog:Nkx1-1:Nkx1-2:Pdx1:Phox2a:Phox2b:Prop1:Prrx1:Prrx2:Prrxl1:Rax:Sebox:Shox2:Uncx:Vax1:Vax2:Vsx1:Vsx2	BTAATTGG	1e-10	-23.85	0	2157	21.17%	6201.2	18.63%	10.3579	954
M03966_2.00:Runx1:Runx2:Runx3	WAACCRCATTAACCGCAA	1e-10	-23.74	0	9	0.09%	0.5	0.00%	10.3102	955
M00349_2.00:Pax4	YNAATTARN	1e-10	-23.73	0	2480	24.34%	7212.4	21.66%	10.3058	956
M03801_2.00:Six1:Six2:Six4:Six5	TGATAYBNNTGATAC	1e-10	-23.7	0	51	0.50%	57.6	0.17%	10.2928	957
M09052_2.00:Elf1:Elf2:Elf4:Elk1:Elk3:Elk4:Erf:Erg:Ets1:Ets2:Etv1:Etv2:Etv3:Etv4:Etv5:Fev:Fli1:Gabpa:XP_911724.4	RGRCAGGAAGTGG	1e-10	-23.55	0	398	3.91%	929.7	2.79%	10.2276	958
M09005_2.00:Zbtb33	BTCTCGCGAGAYYTS	1e-10	-23.43	0	48	0.47%	53	0.16%	10.1755	959
M01492_2.00:Ehf:Elf1:Elf2:Elf3:Elf4:Elf5:Elk1:Elk3:Elk4:Erf:Erg:Ets1:Ets2:Etv1:Etv2:Etv3:Etv4:Etv5:Etv6:Fev:Fli1:Gabpa:Spdef:XP_911724.4	DNCCGGAAGT	1e-10	-23.31	0	2534	24.87%	7390.7	22.20%	10.1234	962
M01751_2.00:Arntl	DCACGTGACN	1e-10	-23.31	0	429	4.21%	1017.6	3.06%	10.1234	960
M08815_2.00:Hlf:Tef	GTTATGYAACH	1e-10	-23.31	0	226	2.22%	468.2	1.41%	10.1234	961
M03888_2.00:Pax3:Pax7	GCGTGACGAATB	1e-10	-23.27	0	73	0.72%	101.3	0.30%	10.106	963
M09790_2.00:Mitf:Tfe3	GYCASVTGACYN	1e-10	-23.18	0	555	5.45%	1374.6	4.13%	10.0669	964
M10482_2.00:Elf1:Elf2:Elf4:Elk1:Elk3:Elk4:Erf:Erg:Ets1:Ets2:Etv1:Etv2:Etv3:Etv4:Etv5:Fev:Fli1:Gabpa:XP_911724.4	CACTTCCKGK	1e-10	-23.17	0	670	6.58%	1705.2	5.12%	10.0626	965
M09963_2.00:Atf4	CVTGACGYMABG	1e-9	-23.01	0	262	2.57%	564.1	1.69%	9.99312	966
M00482_2.00:Alx1:Alx3:Alx4:Arx:En1:En2:Hesx1:Isx:Lhx2:Lhx3:Lhx4:Lhx6:Lhx8:Lhx9:Lmx1a:Lmx1b:Mixl1:Nobox:Otp:Phox2a:Phox2b:Prop1:Prrx1:Prrx2:Prrxl1:Rax:Sebox:Shox2:Uncx:Vsx1:Vsx2	WAATTAR	1e-9	-22.96	0	3871	38.00%	11644.4	34.98%	9.9714	967
M00442_2.00:Alx1:Alx3:Alx4:Arx:Barhl1:Barhl2:Barx1:Barx2:Bsx:Dlx1:Dlx2:Dlx3:Dlx4:Dlx5:Dlx6:Emx1:Emx2:En1:En2:Evx1:Evx2:Gbx1:Gbx2:Gsx1:Gsx2:Hesx1:Hmx1:Hmx3:Hoxa1:Hoxa2:Hoxa3:Hoxa4:Hoxa5:Hoxb1:Hoxb2:Hoxb3:Hoxb4:Hoxb5:Hoxc4:Hoxc5:Hoxd1:Hoxd3:Hoxd4:Isx:Meox1:Meox2:Mixl1:Mnx1:Msx1:Msx2:Msx3:Nkx1-1:Nkx1-2:Noto:Otp:Pdx1:Phox2a:Phox2b:Prop1:Prrx1:Prrx2:Prrxl1:Rax:Sebox:Shox2:Tlx1:Tlx2:Tlx3:Uncx:Vax1:Vax2…	NHTAATTRNN	1e-9	-22.92	0	2291	22.49%	6637.5	19.94%	9.95403	969
M07822_2.00:Atf3:Jdp2	GGTCACGTGRC	1e-9	-22.92	0	177	1.74%	346	1.04%	9.95403	968
M05888_2.00:Rfx1:Rfx2:Rfx3:Rfx4:Rfx6:Rfx8	BGTTGCCATGGYRAC	1e-9	-22.87	0	93	0.91%	145.9	0.44%	9.93231	970
M02824_2.00:Cebpa:Cebpb:Cebpe	ATTRCGCAAY	1e-9	-22.76	0	120	1.18%	207	0.62%	9.88454	971
M10187_2.00:Bcl11a:Bcl11b	GGAAGTGAA	1e-9	-22.75	0	2272	22.30%	6581.1	19.77%	9.8802	972
M02829_2.00:Creb3:Creb3l1	YNRTGACGTCAYCA	1e-9	-22.73	0	58	0.57%	72.8	0.22%	9.87151	973
M04076_2.00:Usf2	CCCACGTGACM	1e-9	-22.73	0	311	3.05%	697.3	2.09%	9.87151	974
M02872_2.00:Atf7:Gm28047	BKATGACGTCATHN	1e-9	-22.71	0	49	0.48%	55.5	0.17%	9.86283	975
M05746_2.00:Nfia:Nfib:Nfic:Nfix	NTTGGCDNNDTGCCARN	1e-9	-22.68	0	66	0.65%	88.4	0.27%	9.8498	976
M04146_2.00:Usf1	HCCACGTGACV	1e-9	-22.64	0	313	3.07%	703.7	2.11%	9.83243	977
M04015_2.00:Creb3:Creb3l1	GRTGACGTCACC	1e-9	-22.32	0	79	0.78%	116.3	0.35%	9.69345	978
M02254_2.00:Irf5:Irf6	NAYCGAWACT	1e-9	-22.29	0	417	4.09%	992.3	2.98%	9.68042	980
M08816_2.00:Nfe2:Nfe2l1:Nfe2l2:Nfe2l3	ATGACTCAGCARWW	1e-9	-22.29	0	129	1.27%	230.8	0.69%	9.68042	979
M07807_2.00:Usf1	GGTCACGTGRCSSSS	1e-9	-22.27	0	94	0.92%	150	0.45%	9.67174	983
M09033_2.00:E2f7:E2f8	GRGGCGGGAAADG	1e-9	-22.27	0	627	6.15%	1590.8	4.78%	9.67174	981
M09040_2.00:E2f7:E2f8	GRGGCGGGAAADG	1e-9	-22.27	0	627	6.15%	1590.8	4.78%	9.67174	982
M02773_2.00:Mitf:Tfe3	AYCACGTGAC	1e-9	-22.2	0	468	4.59%	1136.6	3.41%	9.64134	984
M07785_2.00:Usf2	GGTCACGTGRCSSGS	1e-9	-22.2	0	101	0.99%	165.1	0.50%	9.64134	985
M01842_2.00:Jun:Junb:Jund	ATGACKCAH	1e-9	-22.16	0	1868	18.34%	5336.3	16.03%	9.62397	987
M07990_2.00:Esr1:Esr2:Nr1d1:Nr1d2:Nr1h2:Nr1h3:Nr1h4:Nr1h5:Nr2c1:Nr2c2:Nr2f1:Nr2f2:Nr2f6:Nr4a1:Nr5a2:Nr6a1:Ppara:Ppard:Pparg:Rara:Rarb:Rarg:Rora:Rorb:Rorc:Rxra:Rxrb:Rxrg:Thra	WBYRCTTCCGGGTCR	1e-9	-22.16	0	76	0.75%	110.5	0.33%	9.62397	986
M09684_2.00:Pax3:Pax7	YCAATYHGTCACGC	1e-9	-22.12	0	75	0.74%	108.9	0.33%	9.60659	988
M06312_2.00:A1JVI6_MOUSE:Alx1:Alx3:Alx4:Arx:Barhl1:Barhl2:Barx1:Barx2:Bsx:Dlx1:Dlx2:Dlx3:Dlx4:Dlx5:Dlx6:Emx1:Emx2:En1:En2:Esx1:Evx1:Evx2:Gbx1:Gbx2:Gsx1:Gsx2:Hesx1:Hmx1:Hmx2:Hmx3:Hoxa1:Hoxa2:Hoxa3:Hoxa4:Hoxa5:Hoxb1:Hoxb2:Hoxb3:Hoxb4:Hoxb5:Hoxc4:Hoxc5:Hoxd1:Hoxd3:Hoxd4:Isx:Lbx1:Lbx2:Lhx2:Lhx3:Lhx4:Lhx9:Meox1:Meox2:Mixl1:Mnx1:Msx1:Msx2:Msx3:Nanog:Nkx1-1:Nkx1-2:Nobox:Noto:Otp:Pdx1:Phox2a:Phox2b:Prop1…	YTAATTR	1e-9	-22.04	0	1334	13.10%	3699.5	11.11%	9.57185	989
M05038_2.00:A1JVI6_MOUSE:Alx1:Alx3:Alx4:Arx:Barx1:Barx2:Bsx:Dlx1:Dlx2:Dlx3:Dlx4:Dlx5:Dlx6:Emx1:Emx2:En1:En2:Esx1:Evx1:Evx2:Gbx1:Gbx2:Gsx1:Gsx2:Hesx1:Hoxa2:Hoxa3:Hoxb2:Hoxb3:Hoxd3:Isx:Lbx1:Lbx2:Lhx1:Lhx2:Lhx3:Lhx4:Lhx5:Lhx6:Lhx8:Lhx9:Lmx1a:Lmx1b:Meox1:Mixl1:Mnx1:Msx1:Msx2:Msx3:Nkx1-1:Nkx1-2:Nobox:Noto:Otp:Pdx1:Phox2a:Phox2b:Prop1:Prrx1:Prrx2:Prrxl1:Rax:Sebox:Shox2:Uncx:Vax1:Vax2:Vsx1:Vsx2	NTAAYGAR	1e-9	-21.91	0	2620	25.72%	7690.6	23.10%	9.51539	990
M02679_2.00:Ehf:Elf1:Elf2:Elf3:Elf4:Elf5:Elk1:Elk3:Elk4:Erf:Erg:Ets1:Ets2:Etv1:Etv2:Etv3:Etv4:Etv5:Etv6:Fev:Fli1:Gabpa:Spdef:XP_911724.4	CCGGAAG	1e-9	-21.83	0	2360	23.17%	6875.4	20.65%	9.48065	991
M04147_2.00:Usf1	ACCATGTGACV	1e-9	-21.78	0	299	2.94%	671.9	2.02%	9.45893	992
M02539_2.00:Thap12	NTCCCGGGCTNN	1e-9	-21.77	0	1352	13.27%	3758.2	11.29%	9.45459	994
M04227_2.00:Cebpa:Cebpb:Cebpe	BRTTRCGCAAYV	1e-9	-21.77	0	76	0.75%	111.5	0.33%	9.45459	993
M06280_2.00:Alx1:Alx3:Alx4:Arx:Barx1:Barx2:Bsx:Dlx1:Dlx2:Dlx3:Dlx4:Dlx5:Dlx6:Emx1:Emx2:En1:En2:Evx1:Evx2:Gbx1:Gbx2:Gsx1:Gsx2:Hmx1:Hmx3:Hoxa1:Hoxa2:Hoxa3:Hoxa4:Hoxa5:Hoxa7:Hoxb1:Hoxb2:Hoxb3:Hoxb4:Hoxb5:Hoxb7:Hoxc4:Hoxc5:Hoxd1:Hoxd3:Hoxd4:Isx:Lhx3:Lhx4:Meox1:Meox2:Mixl1:Mnx1:Msx1:Msx2:Msx3:Nanog:Nkx1-1:Nkx1-2:Noto:Otp:Pdx1:Phox2a:Phox2b:Prop1:Prrx1:Prrx2:Prrxl1:Sebox:Shox2:Uncx:Vax1:Vax2:Vsx1:Vsx2	NNYTAATKAS	1e-9	-21.76	0	1683	16.52%	4772.7	14.34%	9.45025	995
M04743_2.00:Ehf:Elf1:Elf2:Elf3:Elf4:Elf5:Elk1:Elk3:Elk4:Erf:Erg:Ets1:Ets2:Etv1:Etv2:Etv3:Etv4:Etv5:Etv6:Fev:Fli1:Gabpa:Spdef:XP_911724.4	RABSCGGAAGTG	1e-9	-21.73	0	527	5.17%	1309	3.93%	9.43722	996
M00755_2.00:Mitf:Tfe3:Tfec	RTCACGTGAY	1e-9	-21.62	0	719	7.06%	1865.7	5.60%	9.38945	997
M05376_2.00:Barhl1:Barhl2:Bsx:Emx1:Emx2:Gbx1:Gbx2:Hesx1:Hmx1:Hmx2:Hmx3:Hoxa4:Hoxa5:Hoxb4:Hoxb5:Hoxc4:Hoxc5:Hoxd4:Lbx2:Meox1:Meox2:Mnx1:Msx1:Msx2:Msx3:Nanog:Pdx1:Tlx1:Tlx2:Tlx3:Vax1:Vax2	GTTAAGTGGT	1e-9	-21.62	0	310	3.04%	702.8	2.11%	9.38945	998
M08799_2.00:Batf:Batf3	MTGAGTCATAHYGAAAST	1e-9	-21.57	0	21	0.21%	12.9	0.04%	9.36773	999
M04329_2.00:Jun:Junb:Jund	GATGACGTCATC	1e-9	-21.56	0	39	0.38%	39.5	0.12%	9.36339	1000
M00133_2.00:Sp1:Sp3:Sp4:Sp5:Sp8:Sp9	CMCGCCCCCH	1e-9	-21.54	0	2425	23.80%	7085.8	21.28%	9.3547	1001
M08086_2.00:Klf1:Klf12:Klf2:Klf3:Klf4:Klf5:Klf6:Klf7:Klf8	GCCCCDCCCH	1e-9	-21.52	0	2101	20.62%	6072.9	18.24%	9.34602	1002
M02869_2.00:Maf:Mafa:Mafb:Mafg:Mafk	HGTCAGCAHTTT	1e-9	-21.46	0	238	2.34%	510.7	1.53%	9.31996	1003
M04411_2.00:Klf1:Klf12:Klf2:Klf3:Klf4:Klf5:Klf6:Klf7:Klf8	GCCACGCCCH	1e-9	-21.42	0	1668	16.37%	4732.1	14.21%	9.30259	1004
M04726_2.00:Ehf:Elf1:Elf2:Elf3:Elf4:Elf5:Elk1:Elk3:Elk4:Erf:Erg:Ets1:Ets2:Etv1:Etv2:Etv3:Etv4:Etv5:Etv6:Fev:Fli1:Gabpa:Spdef:XP_911724.4	AACCCGGAAGTR	1e-9	-21.23	0	97	0.95%	159.2	0.48%	9.22007	1006
M10233_2.00:Zbtb7b	SCCCTCCCC	1e-9	-21.23	0	1842	18.08%	5273.2	15.84%	9.22007	1005
M01815_2.00:Cebpa:Cebpb:Cebpe	TTWCGCAA	1e-9	-21.21	0	731	7.18%	1905.3	5.72%	9.21139	1007
M08005_2.00:Rela	NAGGGRATTTCCAVN	1e-9	-21.15	0	112	1.10%	194.8	0.59%	9.18533	1008
M04303_2.00:Cebpg	BRTTACGCAAYN	1e-9	-21.1	0	150	1.47%	286.4	0.86%	9.16361	1009
M07814_2.00:Jun:Junb:Jund	DMTGASTCATWTYGARANT	1e-9	-21.09	0	26	0.26%	19	0.06%	9.15927	1010
M02451_2.00:Rfx1:Rfx2:Rfx3:Rfx4:Rfx6:Rfx8	GTTGCYANGG	1e-9	-21.04	0	1352	13.27%	3770.3	11.32%	9.13756	1011
M04344_2.00:Maf:Mafa:Mafb:Mafg:Mafk	HGTCAGCAN	1e-9	-20.99	0	1695	16.64%	4823.7	14.49%	9.11584	1012
M05699_2.00:Nfkb1:Nfkb2	MGGTRCTTCCCCB	1e-9	-20.97	0	94	0.92%	153.3	0.46%	9.10716	1013
M11237_2.00:Rela	GGGAATTTCC	1e-9	-20.96	0	238	2.34%	513.3	1.54%	9.10281	1014
M05845_2.00:Mbtps2:Yy1:Yy2	VGCCGCCATTTTD	1e-9	-20.95	0	328	3.22%	756.1	2.27%	9.09847	1015
M05292_2.00:Alx1:Alx3:Alx4:Arx:Barhl1:Barhl2:Barx1:Barx2:Bsx:Dlx1:Dlx2:Dlx3:Dlx4:Dlx5:Dlx6:Emx1:Emx2:En1:En2:Evx1:Evx2:Gbx1:Gbx2:Gsx1:Gsx2:Hesx1:Hoxa1:Hoxa2:Hoxa3:Hoxa4:Hoxa5:Hoxb1:Hoxb2:Hoxb3:Hoxb4:Hoxb5:Hoxc4:Hoxc5:Hoxd1:Hoxd3:Hoxd4:Isx:Lhx1:Lhx3:Lhx4:Lhx5:Meox1:Meox2:Mixl1:Mnx1:Msx1:Msx2:Msx3:Nanog:Nkx1-1:Nkx1-2:Noto:Otp:Pdx1:Phox2a:Phox2b:Prop1:Prrx1:Prrx2:Prrxl1:Rax:Sebox:Shox2:Uncx:Vax1:Vax…	STAATTAS	1e-9	-20.91	0	1735	17.03%	4948.7	14.86%	9.0811	1016
M02815_2.00:Mlx	ATCACGTGAT	1e-9	-20.86	0	120	1.18%	214.5	0.64%	9.05938	1017
M00398_2.00:Alx1:Alx3:Alx4:Arx:Barhl1:Barhl2:Barx1:Barx2:Bsx:Dlx1:Dlx2:Dlx3:Dlx4:Dlx5:Dlx6:Emx1:Emx2:En1:En2:Evx1:Evx2:Gbx1:Gbx2:Gsx1:Gsx2:Hmx1:Hmx2:Hmx3:Hoxa1:Hoxa2:Hoxa3:Hoxa4:Hoxa5:Hoxb1:Hoxb2:Hoxb3:Hoxb4:Hoxb5:Hoxc4:Hoxc5:Hoxd1:Hoxd3:Hoxd4:Isx:Lhx2:Lhx3:Lhx4:Lhx9:Meox1:Mixl1:Mnx1:Msx1:Msx2:Msx3:Nkx1-1:Nkx1-2:Nobox:Noto:Otp:Pdx1:Phox2a:Phox2b:Prop1:Prrx1:Prrx2:Prrxl1:Rax:Sebox:Shox2:Tlx1:Tlx2:…	NTAATKRNN	1e-9	-20.84	0	3090	30.33%	9201.8	27.64%	9.0507	1019
M09406_2.00:Lef1:Tcf7:Tcf7l1:Tcf7l2	BCCTTTGATST	1e-9	-20.84	0	556	5.46%	1400.2	4.21%	9.0507	1018
M02851_2.00:Cebpa:Cebpb:Cebpe	ATTRCGCAAY	1e-9	-20.77	0	111	1.09%	193.5	0.58%	9.0203	1020
M03102_2.00:Alx1:Alx3:Alx4:Arx:Barhl1:Barhl2:Barx1:Barx2:Bsx:Emx1:Emx2:En1:En2:Evx1:Evx2:Gbx1:Gbx2:Gsx1:Gsx2:Hesx1:Hoxa1:Hoxa2:Hoxa3:Hoxa4:Hoxa5:Hoxb1:Hoxb2:Hoxb3:Hoxb4:Hoxb5:Hoxc4:Hoxc5:Hoxd1:Hoxd3:Hoxd4:Lbx1:Meox1:Meox2:Mixl1:Mnx1:Msx1:Msx2:Msx3:Nanog:Nkx1-1:Nkx1-2:Pdx1:Phox2a:Phox2b:Prop1:Prrx1:Prrx2:Prrxl1:Rax:Sebox:Shox2:Tlx1:Tlx3:Uncx:Vax1:Vax2:Vsx1:Vsx2	GVTAATTABY	1e-9	-20.74	0	952	9.35%	2566.3	7.71%	9.00727	1021
M08020_2.00:Thap1	CGCCATCTTKGWTRHGGGCAR	1e-8	-20.67	0	14	0.14%	5.7	0.02%	8.97687	1022
M03215_2.00:Alx1:Alx3:Alx4:Arx:Barhl1:Barhl2:Barx1:Barx2:Bsx:Emx1:Emx2:En1:En2:Evx1:Evx2:Gbx1:Gbx2:Gsx1:Gsx2:Hesx1:Hoxa1:Hoxa2:Hoxa3:Hoxa4:Hoxa5:Hoxb1:Hoxb2:Hoxb3:Hoxb4:Hoxb5:Hoxc4:Hoxc5:Hoxd1:Hoxd3:Hoxd4:Lbx1:Meox1:Meox2:Mixl1:Mnx1:Msx1:Msx2:Msx3:Nanog:Nkx1-1:Nkx1-2:Pdx1:Phox2a:Phox2b:Prop1:Prrx1:Prrx2:Prrxl1:Rax:Sebox:Shox2:Tlx1:Tlx3:Uncx:Vax1:Vax2:Vsx1:Vsx2	SSTAATTABS	1e-8	-20.66	0	967	9.49%	2612.5	7.85%	8.97252	1023
M05773_2.00:Lef1:Tcf7:Tcf7l1:Tcf7l2	ASATCAAAG	1e-8	-20.64	0	489	4.80%	1210.8	3.64%	8.96384	1024
M09789_2.00:Mlxipl	GTGCACGTGRSAC	1e-8	-20.56	0	320	3.14%	737.3	2.21%	8.92909	1025
M04969_2.00:Barx1:Barx2:Bsx:Emx1:Emx2:En1:En2:Evx1:Evx2:Gbx1:Gbx2:Gsx1:Gsx2:Hmx1:Hmx2:Hmx3:Hoxa1:Hoxa2:Hoxa3:Hoxa4:Hoxa5:Hoxa6:Hoxa7:Hoxa9:Hoxb1:Hoxb2:Hoxb3:Hoxb4:Hoxb5:Hoxb6:Hoxb7:Hoxb8:Hoxb9:Hoxc4:Hoxc5:Hoxc6:Hoxc8:Hoxc9:Hoxd1:Hoxd3:Hoxd4:Hoxd8:Hoxd9:Isx:Meox1:Meox2:Mnx1:Nkx1-1:Nkx1-2:Noto:Otp:Pdx1:Vax1:Vax2	BTAATTAC	1e-8	-20.53	0	1553	15.24%	4394	13.20%	8.91607	1026
M10179_2.00:Gli1:Gli2	MCVVAGACCACCCAG	1e-8	-20.45	0	146	1.43%	279.8	0.84%	8.88132	1027
M07810_2.00:Usf1	GGTCACGTGRC	1e-8	-20.44	0	158	1.55%	309.8	0.93%	8.87698	1028
M10015_2.00:Maf:Mafa:Mafb:Mafg:Mafk	TGCTGASTC	1e-8	-20.4	0	209	2.05%	440.9	1.32%	8.85961	1029
M05410_2.00:Alx1:Alx3:Alx4:Arx:Dlx1:Dlx2:Dlx3:Dlx4:Dlx5:Dlx6:Hoxa2:Hoxb2:Isx:Lhx1:Lhx2:Lhx3:Lhx4:Lhx5:Lhx9:Meox1:Mixl1:Mnx1:Msx1:Msx2:Msx3:Phox2a:Phox2b:Prop1:Prrx1:Prrx2:Prrxl1:Rax:Sebox:Shox2:Uncx:Vsx1:Vsx2	NTAATTGS	1e-8	-20.38	0	2377	23.33%	6959.2	20.90%	8.85092	1030
M05732_2.00:Runx1:Runx2:Runx3	CWAACCACAAAAACCACGAAH	1e-8	-20.35	0	8	0.08%	0	0.00%	8.83789	1031
M02852_2.00:Cebpa:Cebpb:Cebpe	ATTRCGCAAT	1e-8	-20.31	0	86	0.84%	138	0.41%	8.82052	1033
M03968_2.00:Nfia:Nfib:Nfic:Nfix	TTGGCANNNTGCCAA	1e-8	-20.31	0	54	0.53%	69.4	0.21%	8.82052	1032
M02754_2.00:Tfap2a:Tfap2b:Tfap2c:Tfap2d:Tfap2e	HGCCTSAGGCD	1e-8	-20.28	0	429	4.21%	1043.3	3.13%	8.80749	1034
M04356_2.00:Maf:Mafa:Mafb:Mafg:Mafk	HGTCAGCANWWTY	1e-8	-20.21	0	278	2.73%	625.6	1.88%	8.77709	1035
M04260_2.00:Atf1:Creb1:Crem	RTGACRCGTCAY	1e-8	-20.19	0	105	1.03%	181.7	0.55%	8.76841	1036
M04079_2.00:Mitf:Tfe3:Tfec	AHCATGTGACY	1e-8	-20.12	0	462	4.54%	1138.9	3.42%	8.738	1037
M08965_2.00:Klf1:Klf12:Klf2:Klf3:Klf4:Klf5:Klf6:Klf7:Klf8	GCCCCRCCCWGCCCC	1e-8	-20.11	0	504	4.95%	1258.4	3.78%	8.73366	1038
M10150_2.00:Klf1:Klf12:Klf2:Klf3:Klf4:Klf5:Klf6:Klf7:Klf8	GCAGGGGGYGGGGCSG	1e-8	-20.1	0	457	4.49%	1124.7	3.38%	8.72932	1039
M00503_2.00:Alx1:Alx3:Alx4:Arx:Barhl1:Barhl2:Barx1:Barx2:Bsx:Dlx1:Dlx2:Dlx3:Dlx4:Dlx5:Dlx6:Emx1:Emx2:En1:En2:Evx1:Evx2:Gbx1:Gbx2:Gsx1:Gsx2:Hesx1:Hmx1:Hmx3:Hoxa1:Hoxa2:Hoxa3:Hoxa4:Hoxa5:Hoxb1:Hoxb2:Hoxb3:Hoxb4:Hoxb5:Hoxc4:Hoxc5:Hoxd1:Hoxd3:Hoxd4:Isx:Meox1:Meox2:Mixl1:Mnx1:Msx1:Msx2:Msx3:Nkx1-1:Nkx1-2:Noto:Otp:Pdx1:Phox2a:Phox2b:Prop1:Prrx1:Prrx2:Prrxl1:Rax:Sebox:Shox2:Tlx1:Tlx2:Tlx3:Uncx:Vax1:Vax2…	NNTAATTRN	1e-8	-20.08	0	3078	30.21%	9181.7	27.58%	8.72063	1041
M02781_2.00:Mitf:Tfe3:Tfeb	RTCACGTGAC	1e-8	-20.08	0	380	3.73%	907.9	2.73%	8.72063	1040
M05042_2.00:Nkx2-1:Nkx2-2:Nkx2-3:Nkx2-4:Nkx2-5:Nkx2-6:Nkx2-9	GTBAAGTGGB	1e-8	-20.06	0	2260	22.19%	6599.6	19.82%	8.71195	1042
M04803_2.00:Spi1:Spib:Spic	DAWGCGGAAGTR	1e-8	-20.04	0	349	3.43%	821.3	2.47%	8.70326	1043
M10453_2.00:E2f1:E2f2:E2f3:E2f4:E2f5:E2f6	TTTCGCGC	1e-8	-20.04	0	1206	11.84%	3342.8	10.04%	8.70326	1044
M08228_2.00:Pax1:Pax5:Pax6:Pax8:Pax9	AGCGTGACCG	1e-8	-19.99	0	169	1.66%	339.2	1.02%	8.68155	1045
M06536_2.00:Barhl1:Barhl2:Emx1:Emx2:En1:En2:Evx1:Evx2:Gbx1:Gbx2:Gsx1:Gsx2:Hesx1:Hmx1:Hmx2:Hmx3:Hoxa2:Hoxa3:Hoxa4:Hoxa5:Hoxb2:Hoxb3:Hoxb4:Hoxb5:Hoxc4:Hoxc5:Hoxd3:Hoxd4:Lbx1:Meox1:Meox2:Mnx1:Msx1:Msx2:Msx3:Nkx1-1:Nkx1-2:Noto:Otp:Pdx1:Rax:Tlx1:Tlx2:Tlx3:Vax1:Vax2	TTAATTG	1e-8	-19.98	0	1617	15.87%	4602	13.82%	8.6772	1046
M04045_2.00:Cebpa:Cebpb:Cebpe	NVTTRCGCAAYV	1e-8	-19.9	0	201	1.97%	422.7	1.27%	8.64246	1047
M09475_2.00:Mitf:Tfe3:Tfeb:Tfec	GTCACATGAY	1e-8	-19.89	0	594	5.83%	1520.8	4.57%	8.63812	1048
M02834_2.00:Atf4	GGATGAYGCAATA	1e-8	-19.85	0	37	0.36%	38.1	0.11%	8.62075	1049
M00449_2.00:Alx1:Alx3:Alx4:Arx:Barhl1:Barhl2:Barx1:Barx2:Bsx:Dlx1:Dlx2:Dlx3:Dlx4:Dlx5:Dlx6:En1:En2:Gbx1:Gbx2:Gsx1:Gsx2:Hoxa1:Hoxa2:Hoxa3:Hoxb1:Hoxb2:Hoxb3:Hoxd1:Hoxd3:Isx:Lhx1:Lhx5:Meox1:Mnx1:Msx1:Msx2:Msx3:Nanog:Nkx1-1:Nkx1-2:Pdx1:Prop1:Shox2:Uncx:Vax1:Vax2:Vsx2	TAATTRN	1e-8	-19.83	0	3832	37.62%	11597.7	34.84%	8.61206	1050
M04274_2.00:Atf4	GGATGACGTCATCC	1e-8	-19.82	0	20	0.20%	12.4	0.04%	8.60772	1051
M00525_2.00:A1JVI6_MOUSE:Alx1:Alx3:Alx4:Arx:Barhl1:Barhl2:Barx1:Barx2:Bsx:Dlx1:Dlx2:Dlx3:Dlx4:Dlx5:Dlx6:Emx1:Emx2:En1:En2:Esx1:Evx1:Evx2:Gbx1:Gbx2:Gsx1:Gsx2:Hesx1:Hmx1:Hmx2:Hmx3:Hoxa1:Hoxa2:Hoxa3:Hoxa4:Hoxa5:Hoxb1:Hoxb2:Hoxb3:Hoxb4:Hoxb5:Hoxc4:Hoxc5:Hoxd1:Hoxd3:Hoxd4:Isx:Lbx1:Lbx2:Lhx2:Lhx3:Lhx4:Lhx9:Meox1:Meox2:Mixl1:Mnx1:Msx1:Msx2:Msx3:Nanog:Nkx1-1:Nkx1-2:Nobox:Noto:Otp:Pdx1:Phox2a:Phox2b:Prop1…	NNTAATTR	1e-8	-19.67	0	2582	25.35%	7620.4	22.89%	8.54257	1052
M08338_2.00:Zfp692	GGYGGGGCCCACC	1e-8	-19.65	0	187	1.84%	387.3	1.16%	8.53389	1053
M00268_2.00:A1JVI6_MOUSE:Alx1:Alx3:Alx4:Arx:Barx1:Barx2:Bsx:Dlx2:Dlx3:En1:En2:Esx1:Gbx1:Gbx2:Hesx1:Hoxa2:Hoxb2:Isx:Lbx1:Lbx2:Lhx1:Lhx2:Lhx3:Lhx4:Lhx5:Lhx6:Lhx8:Lhx9:Lmx1a:Lmx1b:Meox1:Mixl1:Mnx1:Msx1:Msx2:Msx3:Nkx1-1:Nkx1-2:Nobox:Otp:Pdx1:Phox2a:Phox2b:Prop1:Prrx1:Prrx2:Prrxl1:Rax:Sebox:Shox2:Uncx:Vax1:Vax2:Vsx1:Vsx2	NNTAATTRV	1e-8	-19.63	0	3269	32.09%	9800.7	29.44%	8.5252	1054
M02444_2.00:Nfatc1:Nfatc2:Nfatc3:Nfatc4	NNTTTCCRNN	1e-8	-19.6	0	4058	39.84%	12330.9	37.04%	8.51217	1055
M04028_2.00:Cebpg	BRTTRCGCAAYV	1e-8	-19.55	0	122	1.20%	224.8	0.68%	8.49046	1056
M04331_2.00:Cebpa:Cebpb:Cebpe	BRTTRCGCAAYN	1e-8	-19.52	0	117	1.15%	212.6	0.64%	8.47743	1057
M00195_2.00:Bbx:Cic	WNTGCTGACT	1e-8	-19.5	0	1085	10.65%	2985	8.97%	8.46874	1058
M08039_2.00:Rela	KGGAATTTCCC	1e-8	-19.49	0	289	2.84%	660.9	1.99%	8.4644	1059
M06020_2.00:Creb3l1:Creb3l2	GVTBACGTGGCA	1e-8	-19.47	0	143	1.40%	276.8	0.83%	8.45571	1060
M10455_2.00:E2f1:E2f2:E2f3:E2f4:E2f5:E2f6	GGCGGGV	1e-8	-19.45	0	2331	22.88%	6835.7	20.53%	8.44703	1061
M09128_2.00:Isl1:Isl2:Noto:Sebox:Shox2:Vsx1	SCTAATGGV	1e-8	-19.42	0	2282	22.40%	6682.3	20.07%	8.434	1062
M09209_2.00:Isl1:Isl2:Noto:Sebox:Shox2:Vsx1	SCTAATGGV	1e-8	-19.42	0	2282	22.40%	6682.3	20.07%	8.434	1063
M10457_2.00:E2f1:E2f2:E2f3:E2f4:E2f5:E2f6	NTTTCCCGCCCY	1e-8	-19.38	0	456	4.48%	1128.2	3.39%	8.41663	1064
M08100_2.00:Zfx	SSSGCCBVGGCCTG	1e-8	-19.33	0	511	5.02%	1286.4	3.86%	8.39491	1065
M06187_2.00:Ehf:Elf1:Elf2:Elf3:Elf4:Elf5:Elk1:Elk3:Elk4:Erf:Erg:Ets1:Ets2:Etv1:Etv2:Etv3:Etv4:Etv5:Etv6:Fev:Fli1:Gabpa:Spdef:XP_911724.4	ACCCGGAAGT	1e-8	-19.25	0	81	0.80%	129.5	0.39%	8.36017	1066
M09081_2.00:Elf1:Elf2:Elf4:Elk1:Elk3:Elk4:Erf:Erg:Ets1:Ets2:Etv1:Etv2:Etv3:Etv4:Etv5:Etv6:Fev:Fli1:Gabpa:XP_911724.4	RRACMGGAAGYGRV	1e-8	-19.24	0	712	6.99%	1873.8	5.63%	8.35583	1068
M09928_2.00:Cebpa:Cebpb:Cebpe	ATTDCVWMAB	1e-8	-19.24	0	1826	17.92%	5262.4	15.81%	8.35583	1067
M03034_2.00:Foxc1:Foxc2:Foxd1:Foxd2:Foxd3:Foxd4:Foxe1:Foxe3:Foxf1:Foxf2:Foxg1:Foxi1:Foxi2:Foxi3:Foxl1:Foxl2:Foxs1:Gm5294	RTAAACA	1e-8	-19.23	0	1813	17.80%	5223	15.69%	8.35148	1069
M07821_2.00:Batf:Batf3	TGAGTCATAWCGARA	1e-8	-19.22	0	64	0.63%	92.9	0.28%	8.34714	1070
M00545_2.00:ENSMUSG00000098598:Pou6f1	DNCTCATTAD	1e-8	-19.21	0	1219	11.97%	3395.5	10.20%	8.3428	1071
M01965_2.00:E2f1:E2f2:E2f3:E2f4:E2f5:E2f6	DKGGCGCGB	1e-8	-19.2	0	2452	24.07%	7221.8	21.69%	8.33845	1072
M10297_2.00:Sp1:Sp3:Sp4:Sp5:Sp8:Sp9	GGNDGGGGGCGGGG	1e-8	-19.2	0	796	7.81%	2122.9	6.38%	8.33845	1073
M09460_2.00:Usf1	YCACGTGACS	1e-8	-19.14	0	360	3.53%	859.2	2.58%	8.3124	1074
M05041_2.00:A1JVI6_MOUSE:Alx1:Alx3:Alx4:Arx:Barx1:Barx2:Bsx:Dlx1:Dlx2:Dlx3:Dlx4:Dlx5:Dlx6:Emx1:Emx2:En1:En2:Esx1:Evx1:Evx2:Gbx1:Gbx2:Gsx1:Gsx2:Hesx1:Hoxa2:Hoxa3:Hoxb2:Hoxb3:Hoxd3:Isx:Lbx1:Lbx2:Lhx1:Lhx2:Lhx3:Lhx4:Lhx5:Lhx6:Lhx8:Lhx9:Lmx1a:Lmx1b:Meox1:Mixl1:Mnx1:Msx1:Msx2:Msx3:Nkx1-1:Nkx1-2:Nobox:Noto:Otp:Pdx1:Phox2a:Phox2b:Prop1:Prrx1:Prrx2:Prrxl1:Rax:Sebox:Shox2:Uncx:Vax1:Vax2:Vsx1:Vsx2	GCTAATTAC	1e-8	-19.13	0	520	5.10%	1314.1	3.95%	8.30805	1075
M05069_2.00:Hoxa3:Hoxa4:Hoxa5:Hoxa6:Hoxa7:Hoxa9:Hoxb3:Hoxb4:Hoxb5:Hoxb6:Hoxb7:Hoxb8:Hoxb9:Hoxc4:Hoxc5:Hoxc6:Hoxc8:Hoxc9:Hoxd3:Hoxd4:Hoxd8:Hoxd9:Pdx1	GTAATKRC	1e-8	-19.09	0	1717	16.85%	4927.3	14.80%	8.29068	1076
M00469_2.00:Alx1:Alx3:Alx4:Arx:Barx1:Barx2:Bsx:Dlx1:Dlx2:Dlx3:Dlx4:Dlx5:Dlx6:Emx1:Emx2:En1:En2:Evx1:Evx2:Gbx1:Gbx2:Gsx1:Gsx2:Hmx1:Hmx3:Hoxa1:Hoxa2:Hoxa3:Hoxa4:Hoxa5:Hoxb1:Hoxb2:Hoxb3:Hoxb4:Hoxb5:Hoxc4:Hoxc5:Hoxd1:Hoxd3:Hoxd4:Isx:Lhx3:Lhx4:Meox1:Mixl1:Mnx1:Msx1:Msx2:Msx3:Nkx1-1:Nkx1-2:Noto:Otp:Pdx1:Phox2a:Phox2b:Prop1:Prrx1:Prrx2:Prrxl1:Rax:Sebox:Shox2:Uncx:Vax1:Vax2:Vsx1:Vsx2	HTAATTANB	1e-8	-19.06	0	2102	20.63%	6126.5	18.40%	8.27765	1077
M03343_2.00:Borcs8:Mef2a:Mef2b:Mef2c:Mef2d	DCTAWAAATAGM	1e-8	-19.05	0	38	0.37%	41.5	0.12%	8.27331	1078
M04117_2.00:Myf5:Myod1:Myog	CAACAGCTGWCG	1e-8	-19.04	0	171	1.68%	349.5	1.05%	8.26897	1079
M05840_2.00:Cebpa:Cebpb:Cebpe	ATTGCGCAATM	1e-8	-18.99	0	46	0.45%	56.4	0.17%	8.24725	1080
M11403_2.00:Tead1:Tead2:Tead4	CCCCGCCCCCV	1e-8	-18.87	0	1894	18.59%	5481.2	16.46%	8.19514	1081
M07832_2.00:Cebpa:Cebpb:Cebpe	KRTTRYGCAAYMNB	1e-8	-18.83	0	147	1.44%	289.7	0.87%	8.17777	1082
M09447_2.00:Taf1	VAAGATGGCGGCGG	1e-8	-18.77	0	254	2.49%	570	1.71%	8.15171	1083
M06211_2.00:Hoxa10:Hoxa11:Hoxa6:Hoxa9:Hoxb6:Hoxb8:Hoxb9:Hoxc10:Hoxc11:Hoxc12:Hoxc5:Hoxc6:Hoxc8:Hoxc9:Hoxd10:Hoxd11:Hoxd12:Hoxd8:Hoxd9	TCATAAAA	1e-8	-18.74	0	798	7.83%	2134.4	6.41%	8.13868	1084
M08278_2.00:Zfp143:Zfp523	SCGCGGGGCMTKCTGGGARTT	1e-8	-18.73	0	41	0.40%	47.3	0.14%	8.13434	1085
M02971_2.00:Ehf:Elf1:Elf2:Elf3:Elf4:Elf5:Elk1:Elk3:Elk4:Erf:Erg:Ets1:Ets2:Etv1:Etv2:Etv3:Etv4:Etv5:Etv6:Fev:Fli1:Gabpa:Spdef:XP_911724.4	AACCCGGAAGTR	1e-8	-18.69	0	82	0.80%	133	0.40%	8.11696	1087
M04181_2.00:Neurog2:Neurog3	RACATATGTY	1e-8	-18.69	0	440	4.32%	1089	3.27%	8.11696	1086
M09012_2.00:Zfp932	RTGCCTGTCTTAGGTTGGTVTST	1e-8	-18.45	0	13	0.13%	5.9	0.02%	8.01273	1088
M03340_2.00:Borcs8:Mef2a:Mef2b:Mef2c:Mef2d	KCTAWAAATAGA	1e-8	-18.44	0	53	0.52%	71.9	0.22%	8.00839	1089
M04034_2.00:Nfil3	ATKACGTAAT	1e-8	-18.43	0	189	1.86%	399.8	1.20%	8.00405	1090
M09497_2.00:Maf:Mafa:Mafb:Mafg:Mafk	TGAGTCAGCA	1e-7	-18.39	0	446	4.38%	1109.7	3.33%	7.98668	1091
M00459_2.00:A1JVI6_MOUSE:Alx1:Alx3:Alx4:Arx:Barx1:Barx2:Bsx:Dlx2:Dlx3:Emx1:Emx2:En1:En2:Esx1:Evx1:Evx2:Gbx1:Gbx2:Gsx1:Gsx2:Hesx1:Hoxa2:Hoxa3:Hoxb2:Hoxb3:Hoxd3:Isl1:Isl2:Isx:Lbx1:Lbx2:Lhx1:Lhx2:Lhx3:Lhx4:Lhx5:Lhx6:Lhx8:Lhx9:Lmx1a:Lmx1b:Meox1:Mixl1:Mnx1:Msx1:Msx2:Msx3:Nkx1-1:Nkx1-2:Nobox:Noto:Otp:Pdx1:Phox2a:Phox2b:Prop1:Prrx1:Prrx2:Prrxl1:Rax:Sebox:Shox2:Uncx:Vax1:Vax2:Vsx1:Vsx2	NNTAATTRV	1e-7	-18.36	0	2396	23.52%	7064.9	21.22%	7.97365	1092
M02398_2.00:Nr1i2:Nr1i3:Vdr	GAGTTCAW	1e-7	-18.34	0	1303	12.79%	3667	11.01%	7.96496	1094
M11231_2.00:Nfkb1	GGRAATTCCCCN	1e-7	-18.34	0	349	3.43%	835.2	2.51%	7.96496	1093
M04464_2.00:Klf1:Klf12:Klf2:Klf3:Klf4:Klf5:Klf6:Klf7	CVCCACGCCCW	1e-7	-18.32	0	1507	14.79%	4293.5	12.90%	7.95627	1095
M10494_2.00:Elf1:Elf2:Elf4:Elk1:Elk3:Elk4:Erf:Erg:Ets1:Ets2:Etv1:Etv2:Etv3:Etv4:Etv5:Fev:Fli1:Gabpa:XP_911724.4	VNACMGGAWRTTN	1e-7	-18.28	0	1045	10.26%	2882.9	8.66%	7.9389	1096
M02710_2.00:Rel	GGGGMTTTCC	1e-7	-18.22	0	568	5.58%	1463.2	4.39%	7.91285	1097
M00996_2.00:Cebpg	NTTRCGCAATN	1e-7	-18.19	0	59	0.58%	84.9	0.25%	7.89982	1098
M06437_2.00:Pax5:Pax6:Pax8	AGCGTGACG	1e-7	-18.11	0	249	2.44%	561.1	1.69%	7.86507	1099
M02761_2.00:Tfap2a:Tfap2b:Tfap2c:Tfap2d:Tfap2e	WGCCTSAGGCD	1e-7	-18.1	0	748	7.34%	1994.6	5.99%	7.86073	1100
M09379_2.00:Nfia:Nfib:Nfic:Nfix	YTGGCANCNTGCCAA	1e-7	-18.09	0	92	0.90%	158.3	0.48%	7.85639	1101
M09383_2.00:Nfia:Nfib:Nfic:Nfix	YTGGCANCNTGCCAA	1e-7	-18.09	0	92	0.90%	158.3	0.48%	7.85639	1102
M08829_2.00:Batf:Batf3	CTGAGTCATWTYGARASH	1e-7	-18.04	0	36	0.35%	39.5	0.12%	7.83467	1103
M09626_2.00:Rela	WGGGGATTTCCC	1e-7	-18.04	0	167	1.64%	344	1.03%	7.83467	1104
M05777_2.00:Lef1:Tcf7:Tcf7l1:Tcf7l2	ASATCAAAG	1e-7	-18	0	511	5.02%	1300.1	3.91%	7.8173	1105
M04306_2.00:Cebpg	CRTTACGCAAYV	1e-7	-17.98	0	143	1.40%	283.7	0.85%	7.80861	1106
M10458_2.00:E2f1:E2f2:E2f3:E2f4:E2f5:E2f6	HTTTCSCGCC	1e-7	-17.97	0	773	7.59%	2070.3	6.22%	7.80427	1107
M08253_2.00:Zfp692	GGYGGGGCCCACC	1e-7	-17.92	0	171	1.68%	355.4	1.07%	7.78256	1108
M06489_2.00:Dbx1:Dbx2:Hlx	TTWATTA	1e-7	-17.9	0	2424	23.80%	7163.4	21.52%	7.77387	1109
M09993_2.00:Cebpa:Cebpb:Cebpe	RDRTTDTGMAATVK	1e-7	-17.86	0	558	5.48%	1438.1	4.32%	7.7565	1110
M06274_2.00:Hoxa10:Hoxa5:Hoxa6:Hoxa7:Hoxa9:Hoxb4:Hoxb5:Hoxb6:Hoxb7:Hoxb8:Hoxb9:Hoxc10:Hoxc5:Hoxc6:Hoxc8:Hoxc9:Hoxd10:Hoxd8:Hoxd9	TAATTG	1e-7	-17.83	0	3554	34.89%	10758.9	32.32%	7.74347	1111
M03344_2.00:Borcs8:Mef2a:Mef2b:Mef2c:Mef2d	RCTAWAAATAGC	1e-7	-17.79	0	27	0.27%	24.3	0.07%	7.7261	1113
M04332_2.00:Cebpa:Cebpb:Cebpe	NRTTRCGCAAYN	1e-7	-17.79	0	59	0.58%	85.5	0.26%	7.7261	1112
M05833_2.00:Mitf:Tfe3:Tfeb:Tfec	CACGTGAC	1e-7	-17.78	0	699	6.86%	1853.3	5.57%	7.72176	1114
M07943_2.00:E2f1:E2f2:E2f3:E2f4:E2f5:E2f6	GGCGGGAAAWBBVRR	1e-7	-17.7	0	169	1.66%	351.8	1.06%	7.68701	1115
M11247_2.00:Rfx1:Rfx2:Rfx3:Rfx4:Rfx6:Rfx8	NDGTHRCCATGGCAACVW	1e-7	-17.7	0	57	0.56%	81	0.24%	7.68701	1116
M05846_2.00:Ctcf	CSCNMYAGCGCCCCCTW	1e-7	-17.58	0	117	1.15%	220.7	0.66%	7.6349	1117
M04054_2.00:Tfap2a:Tfap2b:Tfap2c:Tfap2d:Tfap2e	HGCCTSAGGCD	1e-7	-17.57	0	805	7.90%	2171.6	6.52%	7.63055	1119
M06498_2.00:Isl1:Isl2:Noto:Sebox:Shox2:Vsx1	TTAATKG	1e-7	-17.57	0	1703	16.72%	4915	14.76%	7.63055	1118
M03156_2.00:Alx1:Alx3:Alx4:Arx:Barhl1:Barhl2:Barx1:Barx2:Bsx:Dlx1:Dlx2:Dlx3:Dlx4:Dlx5:Dlx6:Emx1:Emx2:En1:En2:Evx1:Evx2:Gbx1:Gbx2:Gsx1:Gsx2:Hmx1:Hmx2:Hmx3:Hoxa1:Hoxa2:Hoxa3:Hoxa4:Hoxa5:Hoxa6:Hoxa7:Hoxb1:Hoxb2:Hoxb3:Hoxb4:Hoxb5:Hoxb6:Hoxb7:Hoxb8:Hoxc4:Hoxc5:Hoxc6:Hoxd1:Hoxd3:Hoxd4:Hoxd8:Isx:Lhx3:Lhx4:Meox1:Meox2:Mixl1:Mnx1:Msx1:Msx2:Msx3:Nanog:Nkx1-1:Nkx1-2:Nobox:Noto:Otp:Pdx1:Phox2a:Phox2b:Prop1:P…	YTAATTAB	1e-7	-17.53	0	1518	14.90%	4342.7	13.04%	7.61318	1120
M07808_2.00:Usf1	GGGTCACGTGRCSSS	1e-7	-17.52	0	67	0.66%	103.3	0.31%	7.60884	1121
M10758_2.00:Hmbox1:Hnf1a:Hnf1b	GTTAATYATTAACC	1e-7	-17.51	0	51	0.50%	69.8	0.21%	7.6045	1122
M05771_2.00:Lef1:Tcf7:Tcf7l1:Tcf7l2	ASATCAAAG	1e-7	-17.49	0	721	7.08%	1922.4	5.77%	7.59581	1123
M00457_2.00:Alx1:Alx3:Alx4:Arx:Barhl1:Barhl2:Barx1:Barx2:Bsx:Dlx1:Dlx2:Dlx3:Dlx4:Dlx5:Dlx6:Emx1:Emx2:En1:En2:Evx1:Evx2:Gbx1:Gbx2:Gsx1:Gsx2:Hoxa1:Hoxa2:Hoxa3:Hoxa4:Hoxa5:Hoxb1:Hoxb2:Hoxb3:Hoxb4:Hoxb5:Hoxc4:Hoxc5:Hoxd1:Hoxd3:Hoxd4:Isx:Meox1:Meox2:Mixl1:Mnx1:Msx1:Msx2:Msx3:Nanog:Nkx1-1:Nkx1-2:Otp:Pdx1:Phox2a:Phox2b:Prop1:Prrx1:Prrx2:Prrxl1:Rax:Sebox:Shox2:Uncx:Vax1:Vax2:Vsx1:Vsx2	NTAATBGNN	1e-7	-17.48	0	3404	33.42%	10287.7	30.90%	7.59147	1124
M10691_2.00:Hmbox1:Hnf1a:Hnf1b	NGTYAATKATTAACYA	1e-7	-17.48	0	49	0.48%	65.8	0.20%	7.59147	1125
M00486_2.00:A1JVI6_MOUSE:Alx1:Alx3:Alx4:Arx:Barx1:Barx2:Bsx:Dlx2:Dlx3:Emx1:Emx2:En1:En2:Esx1:Evx1:Evx2:Gbx1:Gbx2:Gsx1:Gsx2:Hesx1:Hoxa2:Hoxa3:Hoxb2:Hoxb3:Hoxd3:Isx:Lbx1:Lbx2:Lhx1:Lhx2:Lhx3:Lhx4:Lhx5:Lhx6:Lhx8:Lhx9:Lmx1a:Lmx1b:Meox1:Mixl1:Mnx1:Msx1:Msx2:Msx3:Nkx1-1:Nkx1-2:Nobox:Noto:Otp:Pdx1:Phox2a:Phox2b:Prop1:Prrx1:Prrx2:Prrxl1:Rax:Sebox:Shox2:Uncx:Vax1:Vax2:Vsx1:Vsx2	TAATTRR	1e-7	-17.46	0	3239	31.80%	9760.3	29.32%	7.58278	1126
M05557_2.00:Borcs8:Mef2a:Mef2b:Mef2c:Mef2d	CYAWATWWGG	1e-7	-17.42	0	1055	10.36%	2926.2	8.79%	7.56541	1127
M02867_2.00:Cebpa:Cebpb:Cebpe	ATTRCGCAAT	1e-7	-17.38	0	65	0.64%	100	0.30%	7.54804	1128
M10276_2.00:Zbtb7a	AGGGGGCGC	1e-7	-17.33	0	266	2.61%	613.4	1.84%	7.52632	1129
M08715_2.00:Usf2	GGGTCACGTGRCSVSSSSS	1e-7	-17.25	0	63	0.62%	95.8	0.29%	7.49158	1130
M08777_2.00:Usf2	GGGTCACGTGRCSVSSSSS	1e-7	-17.25	0	63	0.62%	95.8	0.29%	7.49158	1131
M01752_2.00:Usf2	MMCACGTGAY	1e-7	-17.23	0	358	3.51%	870	2.61%	7.48289	1132
M11242_2.00:Rela	GGGAMTTTCCCN	1e-7	-17.21	0	332	3.26%	797.4	2.39%	7.47421	1133
M10497_2.00:Elf1:Elf2:Elf4:Elk1:Elk3:Elk4:Erf:Erg:Ets1:Ets2:Etv1:Etv2:Etv3:Etv4:Etv5:Fev:Fli1:Gabpa:XP_911724.4	AACTACAACTCCC	1e-7	-17.17	0	24	0.24%	20.8	0.06%	7.45684	1134
M04526_2.00:Sp2	NTAAGTCCCGCCCCCTT	1e-7	-17.16	0	22	0.22%	17	0.05%	7.45249	1136
M04555_2.00:Klf10:Klf11	RCCACGCCCMCSCCACGCCCMC	1e-7	-17.16	0	22	0.22%	17.1	0.05%	7.45249	1135
M09958_2.00:Atf1:Creb1:Crem	CTYTGACGTCA	1e-7	-17.1	0	121	1.19%	232.8	0.70%	7.42644	1137
M05900_2.00:Ahctf1:Hmga1:Hmga1-rs1:Hmga2:Phf21a:Setbp1	RTTGCGCAAT	1e-7	-17.09	0	123	1.21%	237.7	0.71%	7.42209	1138
M04490_2.00:Klf10:Klf11	GCCACRCCCCCGCCACGCCCCC	1e-7	-17.08	0	7	0.07%	1.3	0.00%	7.41775	1139
M02450_2.00:Rfx1:Rfx2:Rfx3:Rfx4:Rfx6:Rfx8	BGTTGCYANG	1e-7	-17.07	0	1427	14.01%	4070.8	12.23%	7.41341	1140
M05295_2.00:Alx1:Alx3:Alx4:Arx:Barhl1:Barhl2:Barx1:Barx2:Bsx:Emx1:Emx2:En1:En2:Evx1:Evx2:Gbx1:Gbx2:Gsx1:Gsx2:Hesx1:Hoxa1:Hoxa2:Hoxa3:Hoxa4:Hoxa5:Hoxb1:Hoxb2:Hoxb3:Hoxb4:Hoxb5:Hoxc4:Hoxc5:Hoxd1:Hoxd3:Hoxd4:Lbx1:Meox1:Meox2:Mixl1:Mnx1:Msx1:Msx2:Msx3:Nanog:Nkx1-1:Nkx1-2:Pdx1:Phox2a:Phox2b:Prop1:Prrx1:Prrx2:Prrxl1:Rax:Sebox:Shox2:Tlx1:Tlx3:Uncx:Vax1:Vax2:Vsx1:Vsx2	STAATTAS	1e-7	-17.07	0	1034	10.15%	2868.3	8.62%	7.41341	1143
M08002_2.00:Rela	AGGGRMTTTCCMVVS	1e-7	-17.07	0	103	1.01%	188.6	0.57%	7.41341	1142
M09006_2.00:Zfp42	GGCAGCCATTTT	1e-7	-17.07	0	216	2.12%	479	1.44%	7.41341	1141
M04026_2.00:Batf:Batf3	GATGACGTGGC	1e-7	-17.03	0	49	0.48%	66.3	0.20%	7.39604	1145
M07999_2.00:Rela	AGGGRMTTTCCMVR	1e-7	-17.03	0	114	1.12%	215.3	0.65%	7.39604	1144
M11235_2.00:Rel	GGGGMTTTCC	1e-7	-16.99	0	558	5.48%	1448.8	4.35%	7.37866	1146
M08000_2.00:Rela	HAGGGRATTTCCAV	1e-7	-16.98	0	122	1.20%	235.5	0.71%	7.37432	1147
M04511_2.00:Klf15	VCCACGCCCMCC	1e-7	-16.84	0	1420	13.94%	4053.7	12.18%	7.31352	1148
M08370_2.00:Zfp647	CCTTGCAGB	1e-7	-16.82	0	1573	15.44%	4526.4	13.60%	7.30483	1149
M02432_2.00:Lcor	VAYCGAAACT	1e-7	-16.79	0	627	6.15%	1653.8	4.97%	7.2918	1150
M08577_2.00:Hsf2:Hsf4	TTCTAGAA	1e-7	-16.78	0	593	5.82%	1553.7	4.67%	7.28746	1151
M08077_2.00:Nfe2:Nfe2l1:Nfe2l2:Nfe2l3	CASVATGACTCAGCA	1e-7	-16.72	0	53	0.52%	75.2	0.23%	7.2614	1152
M07788_2.00:Usf2	GGTCACGTGRCSV	1e-7	-16.69	0	113	1.11%	214.6	0.64%	7.24837	1153
M08310_2.00:Zfp341	GCTSTTCCCBCCCCCCCCCCC	1e-7	-16.65	0	94	0.92%	168.3	0.51%	7.231	1154
M09995_2.00:Cebpa:Cebpb:Cebpe	ATTGCGCAA	1e-7	-16.65	0	236	2.32%	536.7	1.61%	7.231	1155
M00464_2.00:Alx1:Alx3:Alx4:Arx:Barhl1:Barhl2:Barx1:Barx2:Bsx:Dlx1:Dlx2:Dlx3:Dlx4:Dlx5:Dlx6:Emx1:Emx2:En1:En2:Evx1:Evx2:Gbx1:Gbx2:Gsx1:Gsx2:Hmx1:Hmx2:Hmx3:Hoxa1:Hoxa2:Hoxa3:Hoxa4:Hoxa5:Hoxb1:Hoxb2:Hoxb3:Hoxb4:Hoxb5:Hoxc4:Hoxc5:Hoxd1:Hoxd3:Hoxd4:Isx:Lhx2:Lhx3:Lhx4:Lhx9:Meox1:Mixl1:Mnx1:Msx1:Msx2:Msx3:Nkx1-1:Nkx1-2:Nobox:Noto:Otp:Pdx1:Phox2a:Phox2b:Prop1:Prrx1:Prrx2:Prrxl1:Rax:Sebox:Shox2:Tlx1:Tlx2:…	NTAATKRNN	1e-7	-16.63	0	3262	32.02%	9856	29.60%	7.22232	1156
M00228_2.00:Bcl6	TTCCTVGAAA	1e-7	-16.61	0	1367	13.42%	3894.6	11.70%	7.21363	1157
M00288_2.00:A1JVI6_MOUSE:Alx1:Alx3:Alx4:Arx:Barhl1:Barhl2:Barx1:Barx2:Bsx:Dlx1:Dlx2:Dlx3:Dlx4:Dlx5:Dlx6:Emx1:Emx2:En1:En2:Evx1:Evx2:Gbx1:Gbx2:Gsx1:Gsx2:Hesx1:Hmx1:Hmx2:Hmx3:Hoxa1:Hoxa2:Hoxa3:Hoxb1:Hoxb2:Hoxb3:Hoxd1:Hoxd3:Isx:Lbx1:Lbx2:Lhx1:Lhx2:Lhx3:Lhx4:Lhx5:Lhx9:Meox1:Meox2:Mixl1:Mnx1:Msx1:Msx2:Msx3:Nanog:Nkx1-1:Nkx1-2:Nobox:Otp:Pdx1:Phox2a:Phox2b:Prop1:Prrx1:Prrx2:Prrxl1:Rax:Sebox:Shox2:Uncx:V…	NTAATTRV	1e-7	-16.61	0	3370	33.08%	10202.2	30.64%	7.21363	1159
M10490_2.00:Elf1:Elf2:Elf4:Elk1:Elk3:Elk4:Erf:Erg:Ets1:Ets2:Etv1:Etv2:Etv3:Etv4:Etv5:Fev:Fli1:Gabpa:XP_911724.4	AACCGGAAGTR	1e-7	-16.61	0	50	0.49%	69.4	0.21%	7.21363	1158
M00757_2.00:Xbp1	NVTGACGTDN	1e-7	-16.52	0	1552	15.24%	4467.3	13.42%	7.17454	1160
M03626_2.00:Srebf1:Srebf2	ATCACGTGAY	1e-7	-16.49	0	133	1.31%	266	0.80%	7.16152	1161
M04748_2.00:Elf1:Elf2:Elf4:Spdef	NAMCCGGATGTN	1e-7	-16.47	0	256	2.51%	592.2	1.78%	7.15283	1162
M03584_2.00:Tfap2b:Tfap2e	HGCCTSAGGCD	1e-7	-16.45	0	536	5.26%	1390.6	4.18%	7.14414	1163
M06272_2.00:Isl1:Isl2:Noto:Sebox:Shox2:Vsx1	YTAATKG	1e-7	-16.28	0	1435	14.09%	4110.3	12.35%	7.07031	1165
M07901_2.00:Ctcf	CCCYCTRGTGG	1e-7	-16.28	0	469	4.60%	1197.7	3.60%	7.07031	1164
M00323_2.00:Nkx2-1:Nkx2-2:Nkx2-3:Nkx2-4:Nkx2-5:Nkx2-6:Nkx2-9	YTTAAGTGGYN	1e-7	-16.27	0	434	4.26%	1096.3	3.29%	7.06597	1166
M08001_2.00:Rela	NRGGGRMTTTCCMVR	1e-7	-16.2	0	104	1.02%	194	0.58%	7.03557	1167
M02763_2.00:Tfap2a:Tfap2b:Tfap2c:Tfap2d:Tfap2e	HGCCTCAGGCD	1e-7	-16.13	0	636	6.24%	1688.6	5.07%	7.00517	1168
M05223_2.00:A1JVI6_MOUSE:Alx1:Alx3:Alx4:Arx:Barhl1:Barhl2:Barx1:Barx2:Bsx:Dlx1:Dlx2:Dlx3:Dlx4:Dlx5:Dlx6:Emx1:Emx2:En1:En2:Evx1:Evx2:Gbx1:Gbx2:Gsx1:Gsx2:Hesx1:Hmx1:Hmx2:Hmx3:Hoxa1:Hoxa2:Hoxa3:Hoxb1:Hoxb2:Hoxb3:Hoxd1:Hoxd3:Isx:Lbx1:Lbx2:Lhx1:Lhx2:Lhx3:Lhx4:Lhx5:Lhx9:Meox1:Meox2:Mixl1:Mnx1:Msx1:Msx2:Msx3:Nanog:Nkx1-1:Nkx1-2:Nobox:Otp:Pdx1:Phox2a:Phox2b:Prop1:Prrx1:Prrx2:Prrxl1:Rax:Sebox:Shox2:Uncx:V…	NTAACGAB	1e-6	-16.11	0	1930	18.95%	5654	16.98%	6.99648	1169
M06376_2.00:Hoxa3:Hoxa4:Hoxa5:Hoxa6:Hoxa7:Hoxa9:Hoxb3:Hoxb4:Hoxb5:Hoxb6:Hoxb7:Hoxb8:Hoxb9:Hoxc4:Hoxc5:Hoxc6:Hoxc8:Hoxc9:Hoxd3:Hoxd4:Hoxd8:Hoxd9:Pdx1	NTTAATKA	1e-6	-16.1	0	1873	18.39%	5475.5	16.45%	6.99214	1170
M09927_2.00:Cebpa:Cebpb:Cebpe	ATTRCGYAAT	1e-6	-16.06	0	344	3.38%	841.9	2.53%	6.97477	1171
M06334_2.00:Six1:Six2:Six4:Six5	ATTTGAYAC	1e-6	-15.99	0	1264	12.41%	3589.1	10.78%	6.94437	1172
M09134_2.00:Hoxa13:Hoxb13:Hoxc13:Hoxd13	GRTTTTATTGG	1e-6	-15.98	0	315	3.09%	760.7	2.28%	6.94003	1173
M09202_2.00:Hoxa13:Hoxb13:Hoxc13:Hoxd13	GRTTTTATTGG	1e-6	-15.98	0	315	3.09%	760.7	2.28%	6.94003	1174
M04750_2.00:Elf1:Elf2:Elf4:Spdef	NAMCCGGATGTD	1e-6	-15.94	0	215	2.11%	484.4	1.45%	6.92265	1175
M00501_2.00:A1JVI6_MOUSE:Alx1:Alx3:Alx4:Arx:Barhl1:Barhl2:Barx1:Barx2:Bsx:Dlx1:Dlx2:Dlx3:Dlx4:Dlx5:Dlx6:Emx1:Emx2:En1:En2:Evx1:Evx2:Gbx1:Gbx2:Gsx1:Gsx2:Hesx1:Hmx1:Hmx2:Hmx3:Hoxa1:Hoxa2:Hoxa3:Hoxb1:Hoxb2:Hoxb3:Hoxd1:Hoxd3:Isx:Lbx1:Lbx2:Lhx1:Lhx2:Lhx3:Lhx4:Lhx5:Lhx9:Meox1:Meox2:Mixl1:Mnx1:Msx1:Msx2:Msx3:Nanog:Nkx1-1:Nkx1-2:Nobox:Otp:Pdx1:Phox2a:Phox2b:Prop1:Prrx1:Prrx2:Prrxl1:Rax:Sebox:Shox2:Uncx:V…	NTAATTR	1e-6	-15.93	0	4176	40.99%	12814.2	38.49%	6.91831	1178
M05700_2.00:Nfkb1:Nfkb2	AGGTRCTTCCCCT	1e-6	-15.93	0	92	0.90%	166.5	0.50%	6.91831	1177
M08174_2.00:Stat4	YBVTTTCCYGGAAR	1e-6	-15.93	0	278	2.73%	657.4	1.97%	6.91831	1176
M09252_2.00:Borcs8:Mef2a:Mef2b:Mef2c:Mef2d	DGCTAAAAATAGMH	1e-6	-15.91	0	68	0.67%	110.9	0.33%	6.90963	1179
M04721_2.00:Elf1:Elf2:Elf4:Elk1:Elk3:Elk4:Erf:Erg:Ets1:Ets2:Etv1:Etv2:Etv3:Etv4:Etv5:Fev:Fli1:Gabpa:XP_911724.4	RACAGGAAGTG	1e-6	-15.9	0	574	5.63%	1508.8	4.53%	6.90528	1180
M04280_2.00:Maf:Mafa:Mafb	HGTCAGCANWTTT	1e-6	-15.88	0	213	2.09%	479.1	1.44%	6.8966	1182
M08840_2.00:Cebpg	RGMTGATGCAAT	1e-6	-15.88	0	89	0.87%	159.3	0.48%	6.8966	1181
M10865_2.00:Hsf1:Hsf2:Hsf3:Hsf4	TCYAGAANNTTC	1e-6	-15.8	0	425	4.17%	1075.7	3.23%	6.86185	1183
M04991_2.00:Barhl1:Barhl2:Barx1:Barx2:Bsx:Dlx2:Dlx3:Emx1:Emx2:Evx1:Evx2:Gbx1:Gbx2:Hmx1:Hmx2:Hmx3:Hoxa1:Hoxa2:Hoxa3:Hoxa4:Hoxa5:Hoxb1:Hoxb2:Hoxb3:Hoxb4:Hoxb5:Hoxc4:Hoxc5:Hoxd1:Hoxd12:Hoxd3:Hoxd4:Lbx1:Lbx2:Meox1:Meox2:Mnx1:Msx1:Msx2:Msx3:Nanog:Nkx1-1:Nkx1-2:Pdx1:Rax:Tlx1:Tlx3	BTAATTRV	1e-6	-15.78	0	3774	37.05%	11522.1	34.61%	6.85317	1184
M00994_2.00:Cebpa:Cebpb:Cebpe	TTDCGCAA	1e-6	-15.71	0	247	2.42%	573.7	1.72%	6.82277	1185
M03457_2.00:Rfx1:Rfx2:Rfx3:Rfx4:Rfx6:Rfx8	CGTTGCTAGGCAACG	1e-6	-15.65	0	16	0.16%	10.7	0.03%	6.79671	1186
M08058_2.00:Mitf:Tfe3:Tfeb:Tfec	NNWGGTCACGTGACCWNN	1e-6	-15.64	0	55	0.54%	83	0.25%	6.79237	1187
M10190_2.00:Egr1:Egr2:Egr3:Egr4	CCGCCCCCG	1e-6	-15.64	0	315	3.09%	763.8	2.29%	6.79237	1188
M02748_2.00:Nfatc1:Nfatc2:Nfatc3:Nfatc4	GGAAHTTTCC	1e-6	-15.61	0	250	2.45%	582.3	1.75%	6.77934	1189
M01915_2.00:Fbxl19:Kdm2a:Kdm2b	NNNNCGNNNN	1e-6	-15.56	0	919	9.02%	2544.7	7.64%	6.75762	1190
M05226_2.00:A1JVI6_MOUSE:Alx1:Alx3:Alx4:Arx:Barhl1:Barhl2:Barx1:Barx2:Bsx:Dlx1:Dlx2:Dlx3:Dlx4:Dlx5:Dlx6:Emx1:Emx2:En1:En2:Evx1:Evx2:Gbx1:Gbx2:Gsx1:Gsx2:Hesx1:Hmx1:Hmx2:Hmx3:Hoxa1:Hoxa2:Hoxa3:Hoxb1:Hoxb2:Hoxb3:Hoxd1:Hoxd3:Isx:Lbx1:Lbx2:Lhx1:Lhx2:Lhx3:Lhx4:Lhx5:Lhx9:Meox1:Meox2:Mixl1:Mnx1:Msx1:Msx2:Msx3:Nanog:Nkx1-1:Nkx1-2:Nobox:Otp:Pdx1:Phox2a:Phox2b:Prop1:Prrx1:Prrx2:Prrxl1:Rax:Sebox:Shox2:Uncx:V…	NTAAYGAB	1e-6	-15.55	0	1893	18.58%	5550.6	16.67%	6.75328	1191
M02107_2.00:Alx1:Alx3:Alx4:Arx:Barhl1:Barhl2:Barx1:Barx2:Bsx:Dlx1:Dlx2:Dlx3:Dlx4:Dlx5:Dlx6:Emx1:Emx2:En1:En2:Evx1:Evx2:Gbx1:Gbx2:Gsx1:Gsx2:Hoxa1:Hoxa2:Hoxa3:Hoxa4:Hoxa5:Hoxb1:Hoxb2:Hoxb3:Hoxb4:Hoxb5:Hoxc4:Hoxc5:Hoxd1:Hoxd3:Hoxd4:Isx:Meox1:Meox2:Mixl1:Mnx1:Msx1:Msx2:Msx3:Nanog:Nkx1-1:Nkx1-2:Otp:Pdx1:Phox2a:Phox2b:Prop1:Prrx1:Prrx2:Prrxl1:Rax:Sebox:Shox2:Uncx:Vax1:Vax2:Vsx1:Vsx2	NTAATBGNB	1e-6	-15.53	0	3289	32.29%	9973.5	29.96%	6.74459	1192
M08008_2.00:Rela	RGGGGATTTCCMVVS	1e-6	-15.52	0	102	1.00%	192.4	0.58%	6.74025	1193
M02859_2.00:Cebpd	ATTRCGCAAY	1e-6	-15.51	0	77	0.76%	132.7	0.40%	6.73591	1194
M05092_2.00:Arx:Barhl1:Barhl2:Barx1:Barx2:Bsx:Dlx1:Dlx2:Dlx3:Dlx4:Dlx5:Dlx6:Emx1:Emx2:Evx1:Evx2:Gbx1:Gbx2:Hmx1:Hmx2:Hmx3:Hoxa2:Hoxb2:Lbx1:Lbx2:Meox1:Meox2:Mnx1:Msx1:Msx2:Msx3:Nanog:Nkx1-1:Nkx1-2:Pdx1:Rax:Tlx1:Tlx2:Tlx3:Uncx:Vax1:Vax2	STAATTGS	1e-6	-15.4	0	2650	26.01%	7940.8	23.85%	6.68814	1195
M04305_2.00:Cebpg	SRTTACGCAACG	1e-6	-15.39	0	103	1.01%	195.1	0.59%	6.68379	1196
M09498_2.00:Cebpa:Cebpb:Cebpe	GTTGCGCAAT	1e-6	-15.39	0	94	0.92%	173.8	0.52%	6.68379	1197
M00153_2.00:E2f1:E2f2:E2f3:E2f4:E2f5:E2f6	DWDGGCGCBN	1e-6	-15.28	0	2244	22.03%	6660	20.00%	6.63602	1198
M00315_2.00:A1JVI6_MOUSE:Alx1:Alx3:Alx4:Arx:Barx1:Barx2:Bsx:Dlx1:Dlx2:Dlx3:Dlx4:Dlx5:Dlx6:Emx1:Emx2:En1:En2:Esx1:Evx1:Evx2:Gbx1:Gbx2:Gsx1:Gsx2:Hesx1:Hoxa1:Hoxa2:Hoxa3:Hoxb1:Hoxb2:Hoxb3:Hoxd3:Isx:Lbx1:Lbx2:Lhx1:Lhx2:Lhx3:Lhx4:Lhx5:Lhx6:Lhx8:Lhx9:Lmx1a:Lmx1b:Meox1:Mixl1:Mnx1:Msx1:Msx2:Msx3:Nkx1-1:Nkx1-2:Nobox:Noto:Otp:Pdx1:Phox2a:Phox2b:Prop1:Prrx1:Prrx2:Prrxl1:Rax:Sebox:Shox2:Uncx:Vax1:Vax2:Vsx1:V…	NNTAATWN	1e-6	-15.21	0	5473	53.73%	17056.2	51.23%	6.60562	1199
M10451_2.00:E2f1:E2f2:E2f3:E2f4:E2f5:E2f6	SVNNGGCGCGAAAV	1e-6	-15.17	0	414	4.06%	1050.9	3.16%	6.58825	1200
M04050_2.00:Tfap2a:Tfap2b:Tfap2c:Tfap2d:Tfap2e	YGCCTSAGGCR	1e-6	-15.16	0	855	8.39%	2357.9	7.08%	6.5839	1201
M06232_2.00:Alx1:Alx3:Alx4:Arx:Barhl1:Barhl2:Barx1:Barx2:Bsx:Dlx1:Dlx2:Dlx3:Dlx4:Dlx5:Dlx6:Emx1:Emx2:En1:En2:Evx1:Evx2:Gbx1:Gbx2:Gsx1:Gsx2:Hmx1:Hmx2:Hmx3:Hoxa1:Hoxa2:Hoxa3:Hoxa4:Hoxa5:Hoxb1:Hoxb2:Hoxb3:Hoxb4:Hoxb5:Hoxc4:Hoxc5:Hoxd1:Hoxd3:Hoxd4:Isx:Meox1:Meox2:Mixl1:Mnx1:Msx1:Msx2:Msx3:Nanog:Nkx1-1:Nkx1-2:Pdx1:Phox2a:Phox2b:Prop1:Prrx1:Prrx2:Prrxl1:Rax:Sebox:Shox2:Uncx:Vax1:Vax2:Vsx1:Vsx2	TTAATKA	1e-6	-15.15	0	2249	22.08%	6678.6	20.06%	6.57956	1202
M05825_2.00:Tead1:Tead2:Tead4	YGGWATGYG	1e-6	-15.08	0	1099	10.79%	3100.4	9.31%	6.54916	1203
M09496_2.00:Atf4	MTGATGCAAT	1e-6	-15.06	0	118	1.16%	234.9	0.71%	6.54047	1204
M02455_2.00:Rfx1:Rfx2:Rfx3:Rfx4:Rfx6:Rfx8	GTTGCTANG	1e-6	-15.04	0	863	8.47%	2383.1	7.16%	6.53179	1205
M09935_2.00:Dbp	TTRCATAATH	1e-6	-15.04	0	656	6.44%	1762.5	5.29%	6.53179	1206
M10025_2.00:Cebpa:Cebpb:Cebpe	ATTGCGTAAT	1e-6	-15.02	0	65	0.64%	106.1	0.32%	6.5231	1207
M03221_2.00:Hoxa10:Hoxa4:Hoxa5:Hoxa6:Hoxa7:Hoxa9:Hoxb4:Hoxb5:Hoxb6:Hoxb7:Hoxb8:Hoxb9:Hoxc10:Hoxc4:Hoxc5:Hoxc6:Hoxc8:Hoxc9:Hoxd10:Hoxd4:Hoxd8:Hoxd9:Mnx1:Pdx1	RMTAATTARC	1e-6	-14.99	0	1137	11.16%	3218.2	9.67%	6.51007	1208
M02966_2.00:Ehf:Elf1:Elf2:Elf3:Elf4:Elf5:Elk1:Elk3:Elk4:Erf:Erg:Ets1:Ets2:Etv1:Etv2:Etv3:Etv4:Etv5:Etv6:Fev:Fli1:Gabpa:Spdef:XP_911724.4	AACCCGGAAGTR	1e-6	-14.97	0	80	0.79%	141.4	0.42%	6.50139	1209
M11349_2.00:Stat1	CAHTTCCS	1e-6	-14.92	0	2407	23.63%	7184	21.58%	6.47967	1210
M02817_2.00:Bhlhe40:Bhlhe41	VKCACGTGAC	1e-6	-14.9	0	202	1.98%	456.5	1.37%	6.47099	1211
M02727_2.00:Mitf:Tfe3:Tfeb	RTCACGTGAY	1e-6	-14.87	0	136	1.34%	281.5	0.85%	6.45796	1212
M06267_2.00:Barx1:Barx2:Bsx:Emx1:Emx2:En1:En2:Evx1:Evx2:Gbx1:Gbx2:Gsx1:Gsx2:Hmx1:Hmx2:Hmx3:Hoxa1:Hoxa2:Hoxa3:Hoxa4:Hoxa5:Hoxa6:Hoxa7:Hoxa9:Hoxb1:Hoxb2:Hoxb3:Hoxb4:Hoxb5:Hoxb6:Hoxb7:Hoxb8:Hoxb9:Hoxc4:Hoxc5:Hoxc6:Hoxc8:Hoxc9:Hoxd1:Hoxd3:Hoxd4:Hoxd8:Hoxd9:Isx:Meox1:Meox2:Mnx1:Nkx1-1:Nkx1-2:Noto:Otp:Pdx1:Vax1:Vax2	TTAATKA	1e-6	-14.87	0	1826	17.92%	5356.9	16.09%	6.45796	1213
M01496_2.00:Elf1:Elf2:Elf4:Elk1:Elk3:Elk4:Erf:Erg:Ets1:Ets2:Etv1:Etv2:Etv3:Etv4:Etv5:Fev:Fli1:Gabpa:XP_911724.4	NASCGGAART	1e-6	-14.84	0	2218	21.77%	6588.9	19.79%	6.44493	1214
M04474_2.00:Zfp787	TGCCTCAGTTTMCCC	1e-6	-14.84	0	54	0.53%	82.3	0.25%	6.44493	1215
M06237_2.00:A1JVI6_MOUSE:Alx1:Alx3:Alx4:Arx:Barx1:Barx2:Bsx:Dlx1:Dlx2:Dlx3:Dlx4:Dlx5:Dlx6:Emx1:Emx2:En1:En2:Evx1:Evx2:Gbx1:Gbx2:Gsx1:Gsx2:Hesx1:Hmx1:Hmx3:Hoxa1:Hoxa2:Hoxa3:Hoxa4:Hoxa5:Hoxb1:Hoxb2:Hoxb3:Hoxb4:Hoxb5:Hoxc4:Hoxc5:Hoxd1:Hoxd3:Hoxd4:Isx:Lhx2:Lhx3:Lhx4:Lhx6:Lhx8:Lhx9:Lmx1a:Lmx1b:Meox1:Mixl1:Mnx1:Msx1:Msx2:Msx3:Nkx1-1:Nkx1-2:Nobox:Noto:Otp:Pdx1:Phox2a:Phox2b:Prop1:Prrx1:Prrx2:Prrxl1:Rax:…	RYTAATTR	1e-6	-14.84	0	2230	21.89%	6626.8	19.90%	6.44493	1216
M10944_2.00:Borcs8:Mef2a:Mef2b:Mef2c:Mef2d	AWGCTAWAAATAGAWYB	1e-6	-14.73	0	19	0.19%	15.3	0.05%	6.39716	1217
M09814_2.00:Usf2	NNVCCACGTGACC	1e-6	-14.72	0	431	4.23%	1104.2	3.32%	6.39281	1218
M09534_2.00:Ehf:Elf1:Elf2:Elf3:Elf4:Elf5:Etv6:Spi1:Spic	ACVAGGAAGT	1e-6	-14.68	0	366	3.59%	917.4	2.76%	6.37544	1219
M08704_2.00:Tfap2a:Tfap2b:Tfap2c:Tfap2d:Tfap2e	GCCTCAGGSCAT	1e-6	-14.67	0	589	5.78%	1568.9	4.71%	6.3711	1220
M11248_2.00:Rfx1:Rfx2:Rfx3:Rfx4:Rfx6:Rfx8	GTTGCYAGGGAAAC	1e-6	-14.65	0	139	1.36%	290.8	0.87%	6.36241	1221
M08843_2.00:Nfe2:Nfe2l1:Nfe2l2:Nfe2l3	ATGACTCAGCARWW	1e-6	-14.61	0	64	0.63%	105.1	0.32%	6.34504	1222
M10841_2.00:Pou4f1	TATTAAYTRM	1e-6	-14.59	0	851	8.35%	2354.8	7.07%	6.33636	1223
M10514_2.00:Elf1:Elf2:Elf4:Elk1:Elk3:Elk4:Erf:Erg:Ets1:Ets2:Etv1:Etv2:Etv3:Etv4:Etv5:Fev:Fli1:Gabpa:XP_911724.4	CWTCCKGT	1e-6	-14.55	0	1103	10.83%	3122.8	9.38%	6.31898	1224
M08709_2.00:Mitf:Tfe3	TCACGTGACC	1e-6	-14.54	0	171	1.68%	375.4	1.13%	6.31464	1225
M08743_2.00:Mitf:Tfe3:Tfeb:Tfec	TCACGTGACC	1e-6	-14.54	0	171	1.68%	375.4	1.13%	6.31464	1226
M02778_2.00:Mitf:Tfe3:Tfec	ATCACGTGAY	1e-6	-14.52	0	591	5.80%	1576.8	4.74%	6.30596	1227
M05779_2.00:Lef1:Tcf7:Tcf7l1:Tcf7l2	ASATCAAAG	1e-6	-14.47	0	519	5.09%	1365	4.10%	6.28424	1228
M04275_2.00:Atf4	GGATGACATCATCC	1e-6	-14.41	0	16	0.16%	11.1	0.03%	6.25818	1229
M08003_2.00:Rela	AGGGGATTTCCMVV	1e-6	-14.39	0	106	1.04%	207.5	0.62%	6.2495	1230
M05745_2.00:Nfia:Nfib:Nfic:Nfix	STTGGCDNNGTGCCARB	1e-6	-14.33	0	31	0.30%	36.2	0.11%	6.22344	1231
M02453_2.00:Rfx1:Rfx2:Rfx3:Rfx4:Rfx6:Rfx8	GTTGCYADGS	1e-6	-14.31	0	1270	12.47%	3640.4	10.93%	6.21475	1232
M00242_2.00:Klf10:Klf11	CCGCCCCC	1e-6	-14.3	0	1497	14.70%	4343.8	13.05%	6.21041	1233
M04554_2.00:Klf10:Klf11	RCCACGCCCMCGCCACGCCCMC	1e-6	-14.25	0	18	0.18%	14.7	0.04%	6.1887	1234
M06006_2.00:Arnt:Arnt2	CATTGCGTGAC	1e-6	-14.25	0	18	0.18%	14.7	0.04%	6.1887	1235
M04724_2.00:Ehf:Elf1:Elf2:Elf3:Elf4:Elf5:Elk1:Elk3:Elk4:Erf:Erg:Ets1:Ets2:Etv1:Etv2:Etv3:Etv4:Etv5:Etv6:Fev:Fli1:Gabpa:Spdef:XP_911724.4	AAMCAGGAAGTR	1e-6	-14.22	0	291	2.86%	708.5	2.13%	6.17567	1237
M10990_2.00:Srf	WTTCCYAAWCDGGTAA	1e-6	-14.22	0	42	0.41%	58.8	0.18%	6.17567	1236
M00200_2.00:Lef1:Tcf7:Tcf7l1:Tcf7l2	ASATCAAAGR	1e-6	-14.21	0	879	8.63%	2445.9	7.35%	6.17132	1238
M04756_2.00:Ehf:Elf1:Elf2:Elf3:Elf4:Elf5:Etv6:Spi1:Spic	NABGMGGAAGTR	1e-6	-14.21	0	1410	13.84%	4076	12.24%	6.17132	1239
M03314_2.00:Pou3f2	WTATGCWAATTA	1e-6	-14.19	0	110	1.08%	219	0.66%	6.16264	1240
M08007_2.00:Rela	AGGGRATTTCCAV	1e-6	-14.17	0	119	1.17%	241.2	0.72%	6.15395	1241
M10023_2.00:Cebpa:Cebpb:Cebpe	TVTKTGGWAANNN	1e-6	-14.1	0	1291	12.67%	3709.5	11.14%	6.12355	1242
M11236_2.00:Rel	GGGGAATTTCCC	1e-6	-14.07	0	213	2.09%	492.1	1.48%	6.11052	1243
M06365_2.00:Alx1:Alx3:Alx4:Arx:Barhl1:Barhl2:Barx1:Barx2:Bsx:Dlx1:Dlx2:Dlx3:Dlx4:Dlx5:Dlx6:Emx1:Emx2:En1:En2:Evx1:Evx2:Gbx1:Gbx2:Gsx1:Gsx2:Hesx1:Hmx1:Hmx2:Hmx3:Hoxa1:Hoxa2:Hoxa3:Hoxa4:Hoxa5:Hoxa6:Hoxb1:Hoxb2:Hoxb3:Hoxb4:Hoxb5:Hoxb6:Hoxb8:Hoxc4:Hoxc5:Hoxc6:Hoxd1:Hoxd3:Hoxd4:Hoxd8:Isx:Lhx1:Lhx3:Lhx4:Lhx5:Meox1:Meox2:Mixl1:Mnx1:Msx1:Msx2:Msx3:Nanog:Nkx1-1:Nkx1-2:Noto:Otp:Pdx1:Phox2a:Phox2b:Prop1:Prr…	TAATTR	1e-6	-14.05	0	2663	26.14%	8018.4	24.08%	6.10184	1244
M00420_2.00:Nkx3-1:Nkx3-2	YTAAGTGSNN	1e-6	-14.04	0	2252	22.11%	6716.7	20.17%	6.09749	1245
M04126_2.00:Bhlhe40:Bhlhe41	GTCACGTGAC	1e-6	-13.95	0	85	0.83%	157.3	0.47%	6.05841	1248
M04220_2.00:Srebf1:Srebf2	ATCACGTGAY	1e-6	-13.95	0	98	0.96%	189.3	0.57%	6.05841	1246
M08004_2.00:Rela	HAGGGRMTTTCCMRR	1e-6	-13.95	0	98	0.96%	189.7	0.57%	6.05841	1247
M10489_2.00:Elf1:Elf2:Elf4:Elk1:Elk3:Elk4:Erf:Erg:Ets1:Ets2:Etv1:Etv2:Etv3:Etv4:Etv5:Fev:Fli1:Gabpa:XP_911724.4	AACCGGAAGTR	1e-6	-13.95	0	24	0.24%	24.7	0.07%	6.05841	1249
M10943_2.00:Borcs8:Mef2a:Mef2b:Mef2c:Mef2d	RDTCTATTTATAGCTT	1e-6	-13.95	0	24	0.24%	24.9	0.07%	6.05841	1250
M02449_2.00:Rfx1:Rfx2:Rfx3:Rfx4:Rfx6:Rfx8	BGTTGCYADG	1e-6	-13.93	0	958	9.40%	2690.3	8.08%	6.04972	1251
M08076_2.00:Cebpa:Cebpb:Cebpe	DRTTGTGCAAT	1e-6	-13.91	0	165	1.62%	363.3	1.09%	6.04104	1253
M10027_2.00:Cebpa:Cebpb:Cebpe	NNVTTDDGCAAWN	1e-6	-13.91	0	1377	13.52%	3979.7	11.95%	6.04104	1252
M07489_2.00:Hsf2:Hsf4	TGTTCCAT	1e-6	-13.88	0	1853	18.19%	5464.4	16.41%	6.02801	1254
M08579_2.00:Hsf2:Hsf4	TGTTCCAT	1e-6	-13.88	0	1853	18.19%	5464.4	16.41%	6.02801	1255
M00343_2.00:Pax2:Pax6	NNNKCCCGTCYBN	1e-5	-13.8	0	1131	11.10%	3222.1	9.68%	5.99326	1256
M05068_2.00:A1JVI6_MOUSE:Alx1:Alx3:Alx4:Arx:Emx1:Emx2:En1:En2:Gbx1:Gbx2:Gsx1:Gsx2:Hesx1:Hoxa2:Hoxa3:Hoxb2:Hoxb3:Hoxd3:Isx:Lhx1:Lhx2:Lhx3:Lhx4:Lhx5:Lhx6:Lhx8:Lhx9:Lmx1a:Lmx1b:Mixl1:Mnx1:Msx1:Msx2:Msx3:Nobox:Noto:Otp:Pdx1:Phox2a:Phox2b:Prop1:Prrx1:Prrx2:Prrxl1:Rax:Sebox:Shox2:Uncx:Vax1:Vax2:Vsx1:Vsx2	TTAAYGAD	1e-5	-13.79	0	1730	16.98%	5081.1	15.26%	5.98892	1257
M06295_2.00:Alx1:Alx3:Alx4:Arx:Barhl1:Barhl2:Evx1:Evx2:Gbx1:Gbx2:Hesx1:Lbx1:Lbx2:Meox1:Meox2:Mixl1:Msx1:Msx2:Msx3:Phox2a:Phox2b:Prop1:Prrx1:Prrx2:Prrxl1:Rax:Sebox:Shox2:Tlx1:Tlx3:Uncx:Vsx1:Vsx2	GYTAATTA	1e-5	-13.79	0	1523	14.95%	4435.9	13.32%	5.98892	1258
M08207_2.00:Gata1:Gata2:Gata3:Gata4:Gata5:Gata6	TGATAAGA	1e-5	-13.74	0	575	5.64%	1539.1	4.62%	5.96721	1259
M02840_2.00:Cebpg	ATTGCGCAAY	1e-5	-13.73	0	32	0.31%	40	0.12%	5.96286	1260
M07992_2.00:Esr1:Esr2:Nr1d1:Nr1d2:Nr1h2:Nr1h3:Nr1h4:Nr1h5:Nr2c1:Nr2c2:Nr2f1:Nr2f2:Nr2f6:Nr4a1:Nr5a2:Nr6a1:Ppara:Ppard:Pparg:Rara:Rarb:Rarg:Rora:Rorb:Rorc:Rxra:Rxrb:Rxrg:Thra	WBYRCTTCCGGGTCA	1e-5	-13.71	0	48	0.47%	72.6	0.22%	5.95418	1261
M05254_2.00:A1JVI6_MOUSE:Alx1:Alx3:Alx4:Arx:Barx1:Barx2:Bsx:Dlx2:Dlx3:Emx1:Emx2:En1:En2:Esx1:Evx1:Evx2:Gbx1:Gbx2:Gsx1:Gsx2:Hesx1:Hoxa2:Hoxa3:Hoxb2:Hoxb3:Hoxd3:Isx:Lbx1:Lbx2:Lhx1:Lhx2:Lhx3:Lhx4:Lhx5:Lhx6:Lhx8:Lhx9:Lmx1a:Lmx1b:Meox1:Mixl1:Mnx1:Msx1:Msx2:Msx3:Nkx1-1:Nkx1-2:Nobox:Noto:Otp:Pdx1:Phox2a:Phox2b:Prop1:Prrx1:Prrx2:Prrxl1:Rax:Sebox:Shox2:Uncx:Vax1:Vax2:Vsx1:Vsx2	NTAATTRR	1e-5	-13.69	0	1538	15.10%	4484.7	13.47%	5.94549	1262
M05229_2.00:Crx:Dmbx1:Gsc:Gsc2:Otx1:Otx2:Pitx1:Pitx2:Pitx3	STAATCCN	1e-5	-13.66	0	2144	21.05%	6385.6	19.18%	5.93246	1263
M10256_2.00:E4f1	GYTACGTCAC	1e-5	-13.64	0	93	0.91%	178.3	0.54%	5.92378	1264
M06347_2.00:Barhl1:Barhl2:Emx1:Emx2:En1:En2:Evx1:Evx2:Gbx1:Gbx2:Gsx1:Gsx2:Hesx1:Hmx1:Hmx2:Hmx3:Hoxa2:Hoxa3:Hoxa4:Hoxa5:Hoxb2:Hoxb3:Hoxb4:Hoxb5:Hoxc4:Hoxc5:Hoxd3:Hoxd4:Lbx1:Meox1:Meox2:Mnx1:Msx1:Msx2:Msx3:Nkx1-1:Nkx1-2:Noto:Otp:Pdx1:Rax:Tlx1:Tlx2:Tlx3:Vax1:Vax2	NTTAATTG	1e-5	-13.58	0	1568	15.39%	4580.6	13.76%	5.89772	1266
M09418_2.00:Stat6	SAKTTCTBWGGAAR	1e-5	-13.58	0	220	2.16%	515.8	1.55%	5.89772	1265
M04742_2.00:Ehf:Elf1:Elf2:Elf3:Elf4:Elf5:Elk1:Elk3:Elk4:Erf:Erg:Ets1:Ets2:Etv1:Etv2:Etv3:Etv4:Etv5:Etv6:Fev:Fli1:Gabpa:Spdef:XP_911724.4	AAVCAGGAAGTR	1e-5	-13.57	0	445	4.37%	1158.1	3.48%	5.89338	1267
M10195_2.00:Egr1:Egr2:Egr3:Egr4	GCGGGGGCGG	1e-5	-13.46	0	1082	10.62%	3078.2	9.25%	5.8456	1268
M02446_2.00:Nfatc1:Nfatc2:Nfatc3:Nfatc4	WWTTTCCAYN	1e-5	-13.44	0	1743	17.11%	5130.3	15.41%	5.83692	1270
M10196_2.00:Egr1:Egr2:Egr3:Egr4	GCGGGGGCGG	1e-5	-13.44	0	900	8.83%	2522.7	7.58%	5.83692	1269
M10690_2.00:Hmbox1:Hnf1a:Hnf1b	GGTTAATDATTAMCA	1e-5	-13.41	0	28	0.27%	32.3	0.10%	5.82389	1271
M02857_2.00:Maf:Mafa:Mafb:Mafg:Mafk	GTCAGCAWWWTT	1e-5	-13.36	0	273	2.68%	665.2	2.00%	5.80217	1272
M08798_2.00:Cebpg	RKMTGATGCAAT	1e-5	-13.3	0	96	0.94%	187.6	0.56%	5.77612	1273
M09642_2.00:Stat1	ATTTCCNGGAAATN	1e-5	-13.29	0	133	1.31%	282.8	0.85%	5.77177	1274
M06210_2.00:Hoxa10:Hoxa5:Hoxa6:Hoxa7:Hoxa9:Hoxb4:Hoxb5:Hoxb6:Hoxb7:Hoxb8:Hoxb9:Hoxc10:Hoxc5:Hoxc6:Hoxc8:Hoxc9:Hoxd10:Hoxd8:Hoxd9	WTAATTKM	1e-5	-13.26	0	2339	22.96%	7012.4	21.06%	5.75874	1275
M11338_2.00:Lef1:Tcf7:Tcf7l1:Tcf7l2	RNANATCAAARSDAND	1e-5	-13.24	0	431	4.23%	1121.8	3.37%	5.75006	1276
M07942_2.00:E2f1:E2f2:E2f3:E2f4:E2f5:E2f6	GGCGGGAAATTBRAA	1e-5	-13.22	0	87	0.85%	165.8	0.50%	5.74137	1277
M02990_2.00:Fev	CCGGAASCGGAAGTR	1e-5	-13.2	0	33	0.32%	42.1	0.13%	5.73269	1278
M00530_2.00:Barx1:Barx2:Bsx:Emx1:Emx2:En1:En2:Evx1:Evx2:Gbx1:Gbx2:Gsx1:Gsx2:Hesx1:Hmx1:Hmx2:Hmx3:Hoxa1:Hoxa2:Hoxa3:Hoxa4:Hoxa5:Hoxa6:Hoxa7:Hoxb1:Hoxb2:Hoxb3:Hoxb4:Hoxb5:Hoxb6:Hoxb7:Hoxb8:Hoxc4:Hoxc5:Hoxc6:Hoxd1:Hoxd3:Hoxd4:Hoxd8:Isx:Meox1:Meox2:Mnx1:Nkx1-1:Nkx1-2:Noto:Otp:Pdx1:Tlx2:Vax1:Vax2	NTAATKRNN	1e-5	-13.19	0	3907	38.35%	12031.6	36.14%	5.72834	1280
M09142_2.00:Six1:Six2:Six4:Six5	TGWAAYYTGATMCY	1e-5	-13.19	0	97	0.95%	190.7	0.57%	5.72834	1279
M05380_2.00:Alx1:Alx3:Alx4:Arx:Barhl1:Barhl2:Barx1:Barx2:Bsx:Dlx1:Dlx2:Dlx3:Dlx4:Dlx5:Dlx6:Emx1:Emx2:En1:En2:Evx1:Evx2:Gbx1:Gbx2:Gsx1:Gsx2:Hmx1:Hmx2:Hmx3:Hoxa1:Hoxa2:Hoxa3:Hoxa4:Hoxa5:Hoxb1:Hoxb2:Hoxb3:Hoxb4:Hoxb5:Hoxc4:Hoxc5:Hoxd1:Hoxd3:Hoxd4:Isx:Meox1:Meox2:Mixl1:Mnx1:Msx1:Msx2:Msx3:Nanog:Nkx1-1:Nkx1-2:Pdx1:Phox2a:Phox2b:Prop1:Prrx1:Prrx2:Prrxl1:Rax:Sebox:Shox2:Uncx:Vax1:Vax2:Vsx1:Vsx2	NTAATTGV	1e-5	-13.17	0	2171	21.31%	6483.4	19.47%	5.71966	1281
M03259_2.00:Arx:Barhl1:Barhl2:Barx1:Barx2:Bsx:Dlx1:Dlx2:Dlx3:Dlx4:Dlx5:Dlx6:Emx1:Emx2:Evx1:Evx2:Gbx1:Gbx2:Hmx1:Hmx2:Hmx3:Hoxa2:Hoxb2:Lbx1:Lbx2:Meox1:Meox2:Mnx1:Msx1:Msx2:Msx3:Nanog:Nkx1-1:Nkx1-2:Pdx1:Rax:Tlx1:Tlx2:Tlx3:Uncx:Vax1:Vax2	NYTAATTGNY	1e-5	-13.15	0	1553	15.24%	4543.5	13.65%	5.71097	1282
M11278_2.00:Nfia:Nfib:Nfic:Nfix	TGGCACCRTGCCAA	1e-5	-13.15	0	21	0.21%	20.4	0.06%	5.71097	1283
M04231_2.00:Xbp1	GRTGACGTGKCV	1e-5	-13.12	0	133	1.31%	283.3	0.85%	5.69794	1284
M10024_2.00:Cebpa:Cebpb:Cebpe	HNATTGCNHAANCW	1e-5	-13.08	0	416	4.08%	1079.8	3.24%	5.68057	1285
M04547_2.00:Zbtb26	NTTTTCTRGATH	1e-5	-13.02	0	413	4.05%	1071.5	3.22%	5.65451	1287
M05586_2.00:Hnf4a:Hnf4g:Nr2e1	ADAAGTCAM	1e-5	-13.02	0	2145	21.06%	6405.3	19.24%	5.65451	1286
M00989_2.00:Cebpd	NTTRCGCAA	1e-5	-13	0	101	0.99%	201.6	0.61%	5.64583	1288
M07813_2.00:Nfe2:Nfe2l1:Nfe2l2:Nfe2l3	VATGACTCAGCADWTTY	1e-5	-13	0	26	0.26%	29	0.09%	5.64583	1289
M04363_2.00:Maff	DTGCTGASTCAGCAH	1e-5	-12.99	0	42	0.41%	61.1	0.18%	5.64149	1290
M10706_2.00:Alx1:Alx3:Alx4:Arx:Barhl1:Barhl2:Barx1:Barx2:Bsx:Dlx1:Dlx2:Dlx3:Dlx4:Dlx5:Dlx6:Emx1:Emx2:En1:En2:Evx1:Evx2:Gbx1:Gbx2:Gsx1:Gsx2:Hmx1:Hmx2:Hmx3:Hoxa1:Hoxa2:Hoxa3:Hoxa4:Hoxa5:Hoxa6:Hoxa7:Hoxb1:Hoxb2:Hoxb3:Hoxb4:Hoxb5:Hoxb6:Hoxb7:Hoxb8:Hoxc4:Hoxc5:Hoxc6:Hoxd1:Hoxd3:Hoxd4:Hoxd8:Isx:Lhx3:Lhx4:Meox1:Meox2:Mixl1:Mnx1:Msx1:Msx2:Msx3:Nanog:Nkx1-1:Nkx1-2:Nobox:Noto:Otp:Pdx1:Phox2a:Phox2b:Prop1:P…	NSDYTAATKA	1e-5	-12.97	0	1884	18.49%	5584.2	16.77%	5.6328	1291
M08108_2.00:Tfdp1:Tfdp2	SSGCGGGAAVN	1e-5	-12.95	0	487	4.78%	1289.6	3.87%	5.62411	1292
M05127_2.00:Alx1:Alx3:Alx4:Arx:Barhl1:Barhl2:Barx1:Barx2:Bsx:Dlx1:Dlx2:Dlx3:Dlx4:Dlx5:Dlx6:Emx1:Emx2:En1:En2:Evx1:Evx2:Gbx1:Gbx2:Gsx1:Gsx2:Hesx1:Hmx1:Hmx2:Hmx3:Hoxa1:Hoxa2:Hoxa3:Hoxa4:Hoxa5:Hoxa6:Hoxb1:Hoxb2:Hoxb3:Hoxb4:Hoxb5:Hoxb6:Hoxb8:Hoxc4:Hoxc5:Hoxc6:Hoxd1:Hoxd3:Hoxd4:Hoxd8:Isx:Lhx1:Lhx3:Lhx4:Lhx5:Meox1:Meox2:Mixl1:Mnx1:Msx1:Msx2:Msx3:Nanog:Nkx1-1:Nkx1-2:Noto:Otp:Pdx1:Phox2a:Phox2b:Prop1:Prr…	YTAATGAB	1e-5	-12.92	0	1855	18.21%	5494.9	16.50%	5.61108	1293
M05755_2.00:Lef1:Tcf7:Tcf7l1:Tcf7l2	ACATCAAAG	1e-5	-12.91	0	790	7.75%	2197	6.60%	5.60674	1294
M08786_2.00:Hlf:Tef	GATTRYGTAACMS	1e-5	-12.9	0	75	0.74%	137.1	0.41%	5.6024	1295
M09530_2.00:Elf1:Elf2:Elf4:Spdef	AVCAGGAWST	1e-5	-12.9	0	1040	10.21%	2961	8.89%	5.6024	1296
M10693_2.00:Hmbox1:Hnf1a:Hnf1b	DGTTAATKAWTAACCAA	1e-5	-12.82	0	12	0.12%	7.5	0.02%	5.56766	1297
M04020_2.00:Atf6:Atf6b	YGRTGACGTCATCA	1e-5	-12.81	0	38	0.37%	53.9	0.16%	5.56331	1298
M00409_2.00:Arx:Barhl1:Barhl2:Barx1:Barx2:Bsx:Dlx1:Dlx2:Dlx3:Dlx4:Dlx5:Dlx6:En1:En2:Gbx1:Gbx2:Gsx1:Gsx2:Hoxa1:Hoxa2:Hoxa3:Hoxb1:Hoxb2:Hoxb3:Hoxd1:Hoxd3:Isx:Lhx1:Lhx5:Meox1:Mnx1:Msx1:Msx2:Msx3:Nanog:Nkx1-1:Nkx1-2:Pdx1:Prop1:Shox2:Uncx:Vax1:Vax2:Vsx2	NTAATTRN	1e-5	-12.77	0	3539	34.74%	10859.1	32.62%	5.54594	1299
M03587_2.00:Tfap2b:Tfap2e	WGCCTSAGGCW	1e-5	-12.77	0	493	4.84%	1309.4	3.93%	5.54594	1300
M06007_2.00:Arnt:Arnt2	KCACGTGAC	1e-5	-12.77	0	181	1.78%	414.2	1.24%	5.54594	1301
M09187_2.00:A1JVI6_MOUSE:Alx1:Alx3:Alx4:Arx:En1:En2:Isx:Lhx2:Lhx3:Lhx4:Lhx6:Lhx8:Lhx9:Lmx1a:Lmx1b:Mixl1:Nobox:Otp:Phox2a:Phox2b:Prop1:Prrx1:Prrx2:Prrxl1:Rax:Sebox:Shox2:Uncx:Vsx1:Vsx2	SCTGATTAS	1e-5	-12.76	0	648	6.36%	1771.1	5.32%	5.5416	1302
M01722_2.00:Hey1:Hey2:Heyl	GCACGTGTC	1e-5	-12.74	0	715	7.02%	1973.6	5.93%	5.53291	1303
M10890_2.00:Irf4:Irf8	RAARTGAAACTG	1e-5	-12.74	0	63	0.62%	109.7	0.33%	5.53291	1304
M02408_2.00:Hnf4a:Hnf4g:Nr2e1	TGAGGTCAATNN	1e-5	-12.73	0	382	3.75%	984.9	2.96%	5.52857	1306
M05200_2.00:A1JVI6_MOUSE:Alx1:Alx3:Alx4:Arx:Barx1:Barx2:Bsx:Dlx2:Dlx3:Dlx5:Emx1:Emx2:En1:En2:Esx1:Evx1:Evx2:Gbx1:Gbx2:Gsx1:Gsx2:Hesx1:Hoxa2:Hoxa3:Hoxb2:Hoxb3:Hoxd3:Isx:Lbx1:Lbx2:Lhx1:Lhx2:Lhx3:Lhx4:Lhx5:Lhx6:Lhx8:Lhx9:Lmx1a:Lmx1b:Meox1:Mixl1:Mnx1:Msx1:Msx2:Msx3:Nkx1-1:Nkx1-2:Nobox:Noto:Otp:Pdx1:Phox2a:Phox2b:Prop1:Prrx1:Prrx2:Prrxl1:Rax:Sebox:Shox2:Uncx:Vax1:Vax2:Vsx1:Vsx2	HTAAYGAK	1e-5	-12.73	0	1842	18.08%	5458.6	16.40%	5.52857	1305
M11034_2.00:Mecp2	SARCTBTTWTANMAMG	1e-5	-12.7	0	140	1.37%	304.1	0.91%	5.51554	1307
M06384_2.00:A1JVI6_MOUSE:Alx1:Alx3:Alx4:Arx:Barx1:Barx2:Bsx:Dlx1:Dlx2:Dlx3:Dlx4:Dlx5:Dlx6:En1:En2:Esx1:Gbx1:Gbx2:Hesx1:Hoxa2:Hoxb2:Isx:Lbx1:Lbx2:Lhx1:Lhx2:Lhx3:Lhx4:Lhx5:Lhx6:Lhx8:Lhx9:Lmx1a:Lmx1b:Meox1:Mixl1:Mnx1:Msx1:Msx2:Msx3:Nkx1-1:Nkx1-2:Nobox:Otp:Pdx1:Phox2a:Phox2b:Prop1:Prrx1:Prrx2:Prrxl1:Rax:Sebox:Shox2:Uncx:Vax1:Vax2:Vsx1:Vsx2	NHTAATTAR	1e-5	-12.68	0	1922	18.87%	5711.8	17.16%	5.50685	1308
M04359_2.00:Maff	NTGCTGASTCAGCAH	1e-5	-12.66	0	43	0.42%	64.8	0.19%	5.49817	1309
M04185_2.00:Msc:Tcf21	NAACAGCTGTTR	1e-5	-12.64	0	513	5.04%	1370.3	4.12%	5.48948	1310
M11210_2.00:Pax1:Pax5:Pax6:Pax8:Pax9	GTCACGCTTGGCTGCYCH	1e-5	-12.64	0	20	0.20%	19.1	0.06%	5.48948	1311
M06251_2.00:Dbx1:Dbx2:Hlx	TTTATTAV	1e-5	-12.63	0	1809	17.76%	5357.1	16.09%	5.48514	1312
M08050_2.00:Usf2	NRRYCACGTGACCNNN	1e-5	-12.6	0	115	1.13%	239.7	0.72%	5.47211	1313
M03788_2.00:Alx1:Alx3:Alx4:Arx:Barhl1:Barhl2:Barx1:Barx2:Bsx:Dlx1:Dlx2:Dlx3:Dlx4:Dlx5:Dlx6:Emx1:Emx2:En1:En2:Evx1:Evx2:Gbx1:Gbx2:Gsx1:Gsx2:Hmx1:Hmx2:Hmx3:Hoxa1:Hoxa2:Hoxa3:Hoxa4:Hoxa5:Hoxb1:Hoxb2:Hoxb3:Hoxb4:Hoxb5:Hoxc4:Hoxc5:Hoxd1:Hoxd3:Hoxd4:Isx:Meox1:Meox2:Mixl1:Mnx1:Msx1:Msx2:Msx3:Nanog:Nkx1-1:Nkx1-2:Pdx1:Phox2a:Phox2b:Prop1:Prrx1:Prrx2:Prrxl1:Rax:Sebox:Shox2:Uncx:Vax1:Vax2:Vsx1:Vsx2	NTAATTRN	1e-5	-12.58	0	2321	22.78%	6974.4	20.95%	5.46342	1314
M04052_2.00:Tfap2a:Tfap2b:Tfap2c:Tfap2d:Tfap2e	TGCCTSAGGCW	1e-5	-12.57	0	608	5.97%	1654.7	4.97%	5.45908	1315
M05039_2.00:A1JVI6_MOUSE:Alx1:Alx3:Alx4:Arx:Barx1:Barx2:Bsx:Dlx1:Dlx2:Dlx3:Dlx4:Dlx5:Dlx6:Emx1:Emx2:En1:En2:Esx1:Evx1:Evx2:Gbx1:Gbx2:Gsx1:Gsx2:Hesx1:Hoxa2:Hoxa3:Hoxb2:Hoxb3:Hoxd3:Isx:Lbx1:Lbx2:Lhx1:Lhx2:Lhx3:Lhx4:Lhx5:Lhx6:Lhx8:Lhx9:Lmx1a:Lmx1b:Meox1:Mixl1:Mnx1:Msx1:Msx2:Msx3:Nkx1-1:Nkx1-2:Nobox:Noto:Otp:Pdx1:Phox2a:Phox2b:Prop1:Prrx1:Prrx2:Prrxl1:Rax:Sebox:Shox2:Uncx:Vax1:Vax2:Vsx1:Vsx2	GCTAATTAC	1e-5	-12.57	0	404	3.97%	1050.8	3.16%	5.45908	1316
M02848_2.00:Nfil3	NATTACRTAAYM	1e-5	-12.56	0	183	1.80%	421.8	1.27%	5.45474	1317
M09842_2.00:Bhlhe40:Bhlhe41	TCACGTGAC	1e-5	-12.55	0	276	2.71%	681.9	2.05%	5.4504	1318
M06507_2.00:Alx1:Alx3:Alx4:Arx:Barhl1:Barhl2:Barx1:Barx2:Bsx:Emx1:Emx2:En1:En2:Evx1:Evx2:Gbx1:Gbx2:Gsx1:Gsx2:Hesx1:Hmx1:Hmx2:Hmx3:Hoxa1:Hoxa2:Hoxa3:Hoxa4:Hoxa5:Hoxb1:Hoxb2:Hoxb3:Hoxb4:Hoxb5:Hoxc4:Hoxc5:Hoxd3:Hoxd4:Isx:Lhx2:Lhx3:Lhx4:Lhx9:Meox1:Meox2:Mixl1:Mnx1:Msx1:Msx2:Msx3:Nkx1-1:Nkx1-2:Noto:Otp:Pdx1:Phox2a:Phox2b:Prop1:Prrx1:Prrx2:Prrxl1:Rax:Sebox:Shox2:Tlx1:Tlx2:Tlx3:Uncx:Vax1:Vax2:Vsx1:Vsx2	YTAATKA	1e-5	-12.53	0	1573	15.44%	4620.7	13.88%	5.44171	1319
M00126_2.00:Maf:Mafa:Mafb:Mafg:Mafk	NVGTCAGCAATNN	1e-5	-12.52	0	425	4.17%	1112.8	3.34%	5.43737	1320
M05420_2.00:Pax3:Pax7	BBGTCACGSTTATTAD	1e-5	-12.5	0	11	0.11%	6.4	0.02%	5.42868	1323
M05425_2.00:Pax3:Pax7	CRATTAGTCACGCTW	1e-5	-12.5	0	7	0.07%	2.3	0.01%	5.42868	1322
M06324_2.00:Barhl1:Barhl2:Bsx:Emx1:Emx2:En1:En2:Gsx1:Gsx2:Hmx1:Hmx2:Hmx3:Hoxa3:Hoxa4:Hoxa5:Hoxb3:Hoxb4:Hoxb5:Hoxc4:Hoxc5:Hoxd3:Hoxd4:Meox2:Nkx1-1:Nkx1-2:Nkx6-1:Nkx6-2:Nkx6-3:Nobox:Pdx1:Tlx1:Tlx2:Tlx3:Vax1:Vax2	TTAATTG	1e-5	-12.5	0	1668	16.37%	4918.9	14.77%	5.42868	1321
M00159_2.00:Elf1:Elf2:Elf4:Spdef	WNCCGGATNY	1e-5	-12.46	0	2119	20.80%	6338.1	19.04%	5.41131	1324
M06293_2.00:Alx1:Alx3:Alx4:Arx:Barhl1:Barhl2:Barx1:Barx2:Bsx:Emx1:Emx2:En1:En2:Evx1:Evx2:Gbx1:Gbx2:Gsx1:Gsx2:Hesx1:Hmx1:Hmx2:Hmx3:Hoxa1:Hoxa2:Hoxa3:Hoxa4:Hoxa5:Hoxb1:Hoxb2:Hoxb3:Hoxb4:Hoxb5:Hoxc4:Hoxc5:Hoxd3:Hoxd4:Isx:Lhx2:Lhx3:Lhx4:Lhx9:Meox1:Meox2:Mixl1:Mnx1:Msx1:Msx2:Msx3:Nkx1-1:Nkx1-2:Noto:Otp:Pdx1:Phox2a:Phox2b:Prop1:Prrx1:Prrx2:Prrxl1:Rax:Sebox:Shox2:Tlx1:Tlx2:Tlx3:Uncx:Vax1:Vax2:Vsx1:Vsx2	NYTAATKA	1e-5	-12.45	0	1565	15.36%	4597.4	13.81%	5.40697	1325
M01966_2.00:E2f1:E2f2:E2f3:E2f4:E2f5:E2f6	DDGGCGCGYN	1e-5	-12.44	0	2420	23.76%	7292.7	21.90%	5.40262	1327
M08197_2.00:E2f1:E2f2:E2f3:E2f4:E2f5:E2f6	SGCGCGAAAW	1e-5	-12.44	0	175	1.72%	400.2	1.20%	5.40262	1326
M03158_2.00:Arx:Barhl1:Barhl2:Barx1:Barx2:Bsx:Dlx1:Dlx2:Dlx3:Dlx4:Dlx5:Dlx6:Emx1:Emx2:Evx1:Evx2:Gbx1:Gbx2:Hmx1:Hmx2:Hmx3:Hoxa2:Hoxb2:Lbx1:Lbx2:Meox1:Meox2:Mnx1:Msx1:Msx2:Msx3:Nanog:Nkx1-1:Nkx1-2:Pdx1:Rax:Tlx1:Tlx2:Tlx3:Uncx:Vax1:Vax2	NNTAATTGSY	1e-5	-12.42	0	1442	14.16%	4214.5	12.66%	5.39394	1328
M03723_2.00:Ehf:Elf1:Elf2:Elf3:Elf4:Elf5:Elk1:Elk3:Elk4:Erf:Erg:Ets1:Ets2:Etv1:Etv2:Etv3:Etv4:Etv5:Etv6:Fev:Fli1:Gabpa:Spdef:XP_911724.4	AACCCGGAAGTR	1e-5	-12.4	0	75	0.74%	139.4	0.42%	5.38525	1329
M08765_2.00:Mitf:Tfe3:Tfeb:Tfec	YCACGTGACY	1e-5	-12.38	0	839	8.24%	2355.2	7.07%	5.37657	1330
M03145_2.00:Alx1:Alx3:Alx4:Arx:Barhl1:Barhl2:Barx1:Barx2:Bsx:Dlx1:Dlx2:Dlx3:Dlx4:Dlx5:Dlx6:Emx1:Emx2:En1:En2:Evx1:Evx2:Gbx1:Gbx2:Gsx1:Gsx2:Hoxa1:Hoxa2:Hoxa3:Hoxa4:Hoxa5:Hoxb1:Hoxb2:Hoxb3:Hoxb4:Hoxb5:Hoxc4:Hoxc5:Hoxd1:Hoxd3:Hoxd4:Isx:Meox1:Meox2:Mixl1:Mnx1:Msx1:Msx2:Msx3:Nanog:Nkx1-1:Nkx1-2:Otp:Pdx1:Phox2a:Phox2b:Prop1:Prrx1:Prrx2:Prrxl1:Rax:Sebox:Shox2:Uncx:Vax1:Vax2:Vsx1:Vsx2	YTAATTGB	1e-5	-12.35	0	1693	16.62%	5000.9	15.02%	5.36354	1331
M00998_2.00:Cebpa:Cebpb:Cebpe	NTTRCGCAA	1e-5	-12.32	0	89	0.87%	174.9	0.53%	5.35051	1333
M08014_2.00:Stat1	TTTCCYGGAAA	1e-5	-12.32	0	207	2.03%	489.6	1.47%	5.35051	1332
M00393_2.00:Alx1:Alx3:Alx4:Arx:Barhl1:Barhl2:Barx1:Barx2:Bsx:Emx1:Emx2:En1:En2:Evx1:Evx2:Gbx1:Gbx2:Gsx1:Gsx2:Hesx1:Hoxa1:Hoxa2:Hoxa3:Hoxa4:Hoxa5:Hoxb1:Hoxb2:Hoxb3:Hoxb4:Hoxb5:Hoxc4:Hoxc5:Hoxd1:Hoxd3:Hoxd4:Lbx1:Meox1:Meox2:Mixl1:Mnx1:Msx1:Msx2:Msx3:Nanog:Nkx1-1:Nkx1-2:Pdx1:Phox2a:Phox2b:Prop1:Prrx1:Prrx2:Prrxl1:Rax:Sebox:Shox2:Tlx1:Tlx3:Uncx:Vax1:Vax2:Vsx1:Vsx2	NBTAATBR	1e-5	-12.31	0	3849	37.78%	11873.1	35.66%	5.34617	1334
M08019_2.00:Stat2	TTHAGTTTCRKTTTC	1e-5	-12.3	0	48	0.47%	76.7	0.23%	5.34182	1335
M04948_2.00:ENSMUSG00000097436:Obox8:Rhox9	YTGATCCC	1e-5	-12.24	0	2369	23.26%	7136.8	21.44%	5.31576	1336
M08842_2.00:Nfil3	DRTTATGTAAY	1e-5	-12.2	0	259	2.54%	636.4	1.91%	5.29839	1337
M02787_2.00:Arntl	GTCACGTGAC	1e-5	-12.17	0	54	0.53%	90.1	0.27%	5.28536	1338
M04193_2.00:Atoh7	AMCATATGKY	1e-5	-12.17	0	633	6.21%	1735.8	5.21%	5.28536	1339
M08857_2.00:Klf1:Klf12:Klf2:Klf3:Klf4:Klf5:Klf6:Klf7	CYCCCDGCCCCGCCCYTCC	1e-5	-12.17	0	335	3.29%	854.4	2.57%	5.28536	1340
M08962_2.00:Klf1:Klf12:Klf2:Klf3:Klf4:Klf5:Klf6:Klf7	CYCCCDGCCCCGCCCYTCC	1e-5	-12.17	0	335	3.29%	854.4	2.57%	5.28536	1341
M03857_2.00:Alx1:Alx3:Alx4:Arx:Barhl1:Barhl2:Barx1:Barx2:Bsx:Dlx2:Dlx3:Emx1:Emx2:En1:En2:Evx1:Evx2:Gbx1:Gbx2:Gsx1:Gsx2:Hesx1:Hmx2:Hoxa2:Hoxa3:Hoxa4:Hoxa5:Hoxb1:Hoxb2:Hoxb3:Hoxb4:Hoxb5:Hoxc4:Hoxd3:Hoxd4:Isx:Meox1:Meox2:Mixl1:Mnx1:Msx1:Msx2:Msx3:Nkx1-1:Nkx1-2:Otp:Pdx1:Phox2a:Phox2b:Prop1:Prrx1:Prrx2:Prrxl1:Rax:Sebox:Shox2:Tlx1:Tlx2:Tlx3:Uncx:Vax1:Vax2:Vsx1:Vsx2	CTAATTGC	1e-5	-12.13	0	1312	12.88%	3816.8	11.46%	5.26799	1342
M08208_2.00:Six1:Six2:Six4:Six5	GARTTGTAGT	1e-5	-11.96	0	104	1.02%	214.2	0.64%	5.19416	1343
M09813_2.00:Usf2	AAGTCACG	1e-5	-11.95	0	152	1.49%	341.3	1.03%	5.18982	1344
M09930_2.00:Atf1:Creb1:Crem	GVTGACGT	1e-5	-11.93	0	1688	16.57%	4995.6	15.01%	5.18113	1345
M03245_2.00:Hmbox1:Hnf1a:Hnf1b	GTTAATNATTAAY	1e-5	-11.9	0	20	0.20%	20.4	0.06%	5.1681	1346
M08286_2.00:Mzf1	CAAAATGGCTGCCBC	1e-5	-11.89	0	81	0.80%	156.2	0.47%	5.16376	1347
M00142_2.00:Zfp691	GTGCTCCT	1e-5	-11.86	0	2009	19.72%	6007.4	18.04%	5.15073	1348
M02098_2.00:Barhl1:Barhl2:Barx1:Barx2:Bsx:Dlx1:Dlx2:Dlx3:Dlx4:Dlx5:Dlx6:Evx1:Evx2:Gbx1:Gbx2:Hmx2:Hoxa1:Hoxa2:Hoxa3:Hoxb1:Hoxb2:Hoxb3:Hoxd1:Hoxd3:Meox1:Meox2:Mnx1:Msx1:Msx2:Msx3:Nanog:Pdx1	YTAATNGNY	1e-5	-11.86	0	3172	31.14%	9710.5	29.17%	5.15073	1350
M10193_2.00:Egr1:Egr2:Egr3:Egr4	ACCGCCC	1e-5	-11.86	0	1283	12.59%	3732.9	11.21%	5.15073	1349
M09451_2.00:Tfap2a:Tfap2b:Tfap2c:Tfap2d:Tfap2e	SCCTSAGGSCAW	1e-5	-11.84	0	604	5.93%	1653.8	4.97%	5.14205	1352
M10184_2.00:Bcl6	TTCCTAGAAA	1e-5	-11.84	0	509	5.00%	1369.3	4.11%	5.14205	1351
M08967_2.00:Zbtb17	CCKCCCCTCCCCCDCCSCC	1e-5	-11.8	0	234	2.30%	569.6	1.71%	5.12467	1353
M09536_2.00:Elf1:Elf2:Elf4:Elk1:Elk3:Elk4:Erf:Erg:Ets1:Ets2:Etv1:Etv2:Etv3:Etv4:Etv5:Fev:Fli1:Gabpa:XP_911724.4	ACAGGAAGTG	1e-5	-11.8	0	810	7.95%	2277.9	6.84%	5.12467	1354
M02256_2.00:Irf5	AHCGAAACTR	1e-5	-11.79	0	149	1.46%	334.3	1.00%	5.12033	1355
M02257_2.00:Irf9	AACGAAACTA	1e-5	-11.77	0	997	9.79%	2851	8.56%	5.11165	1356
M09573_2.00:Nkx6-1:Nkx6-2:Nkx6-3	GKTAATGR	1e-5	-11.76	0	1552	15.24%	4573.1	13.74%	5.1073	1357
M09492_2.00:Ddit3	ATGATGCAAT	1e-5	-11.7	0	138	1.35%	305.6	0.92%	5.08125	1358
M10766_2.00:Alx1:Alx3:Alx4:Arx:En1:En2:Gbx1:Gbx2:Isx:Lhx2:Lhx3:Lhx4:Lhx6:Lhx9:Lmx1a:Lmx1b:Mixl1:Msx1:Msx2:Msx3:Nobox:Otp:Pdx1:Phox2a:Phox2b:Prop1:Prrx1:Prrx2:Prrxl1:Rax:Sebox:Shox2:Uncx:Vax1:Vax2:Vsx1:Vsx2	TAATTG	1e-5	-11.7	0	1267	12.44%	3686.6	11.07%	5.08125	1359
M06228_2.00:Barx1:Barx2:Bsx:Emx1:Emx2:En1:En2:Evx1:Evx2:Gbx1:Gbx2:Gsx1:Gsx2:Hmx1:Hmx2:Hmx3:Hoxa1:Hoxa2:Hoxa3:Hoxa4:Hoxa5:Hoxa6:Hoxa7:Hoxb1:Hoxb2:Hoxb3:Hoxb4:Hoxb5:Hoxb6:Hoxb7:Hoxb8:Hoxc4:Hoxc5:Hoxc6:Hoxd1:Hoxd3:Hoxd4:Hoxd8:Isx:Meox1:Meox2:Mnx1:Nkx1-1:Nkx1-2:Noto:Otp:Pdx1:Tlx1:Tlx3:Vax1:Vax2	NYTAATGA	1e-5	-11.69	0	1592	15.63%	4700.9	14.12%	5.0769	1360
M02811_2.00:Srebf1:Srebf2	ATCACGTGAY	1e-5	-11.66	0	96	0.94%	195.8	0.59%	5.06387	1361
M02816_2.00:Srebf1:Srebf2	ATCACGTGAY	1e-5	-11.66	0	96	0.94%	195.8	0.59%	5.06387	1362
M00341_2.00:Pax2:Pax6	STCCCCGGSC	1e-5	-11.65	0	684	6.71%	1897.9	5.70%	5.05953	1363
M08244_2.00:Zfp189	TGGAAAA	1e-5	-11.62	0	2579	25.32%	7822.6	23.50%	5.0465	1364
M08462_2.00:Nfatc1:Nfatc2:Nfatc3:Nfatc4	TTTTCCA	1e-5	-11.62	0	2579	25.32%	7822.6	23.50%	5.0465	1365
M04088_2.00:Mitf:Tfe3:Tfeb	CGCACGTGACN	1e-5	-11.6	0	172	1.69%	398.3	1.20%	5.03782	1366
M01732_2.00:Usf1	NATCACGTGRN	1e-5	-11.58	0	403	3.96%	1059.6	3.18%	5.02913	1367
M09845_2.00:Bhlhe40:Bhlhe41	SYSTCACGTGABCN	1e-5	-11.57	0	86	0.84%	170.5	0.51%	5.02479	1368
M09515_2.00:Egr1:Egr2:Egr3:Egr4	YCCGCCCACGCN	1e-5	-11.56	0	699	6.86%	1944.2	5.84%	5.02044	1369
M04510_2.00:Zfp281	GCCCCTCCCCCG	1e-5	-11.55	0	474	4.65%	1269.8	3.81%	5.0161	1370
M04228_2.00:Cebpa:Cebpb:Cebpe	NRTTRCGCAAYV	1e-5	-11.54	0	37	0.36%	54.1	0.16%	5.01176	1371
M08006_2.00:Rela	GGGRATTTCCM	1e-5	-11.53	0	170	1.67%	393.7	1.18%	5.00742	1372
M10452_2.00:E2f1:E2f2:E2f3:E2f4:E2f5:E2f6	TTTGGCGG	1e-4	-11.47	0.0001	685	6.72%	1903.1	5.72%	4.98136	1373
M04106_2.00:Bhlhe40:Bhlhe41	GTCACGTGAC	1e-4	-11.46	0.0001	75	0.74%	143.6	0.43%	4.97701	1374
M04107_2.00:Bhlhe40:Bhlhe41	GTCACGTGAC	1e-4	-11.46	0.0001	75	0.74%	143.6	0.43%	4.97701	1375
M04127_2.00:Bhlhe40:Bhlhe41	GTCACGTGAC	1e-4	-11.46	0.0001	75	0.74%	143.6	0.43%	4.97701	1376
M09947_2.00:Atf6:Atf6b	TGACGTGG	1e-4	-11.44	0.0001	94	0.92%	191.9	0.58%	4.96833	1377
M04683_2.00:Dmrt1:Dmrt2:Dmrt3:Dmrta1:Dmrta2:Dmrtb1:Dmrtc2	AATGTADCRAWT	1e-4	-11.43	0.0001	275	2.70%	689.7	2.07%	4.96399	1378
M00261_2.00:A1JVI6_MOUSE:Alx1:Alx3:Alx4:Arx:Barhl1:Barhl2:Barx1:Barx2:Bsx:Dlx1:Dlx2:Dlx3:Dlx4:Dlx5:Dlx6:Emx1:Emx2:En1:En2:Esx1:Evx1:Evx2:Gbx1:Gbx2:Gsx1:Gsx2:Hesx1:Hoxa2:Hoxa3:Hoxb2:Hoxb3:Hoxd3:Isx:Lbx1:Lbx2:Lhx1:Lhx2:Lhx3:Lhx4:Lhx5:Lhx6:Lhx8:Lhx9:Lmx1a:Lmx1b:Meox1:Mixl1:Mnx1:Msx1:Msx2:Msx3:Nkx1-1:Nkx1-2:Nobox:Noto:Otp:Pdx1:Phox2a:Phox2b:Prop1:Prrx1:Prrx2:Prrxl1:Rax:Sebox:Shox2:Uncx:Vax1:Vax2:Vsx1…	NNTAATKVR	1e-4	-11.4	0.0001	3045	29.89%	9318.9	27.99%	4.95096	1379
M10021_2.00:Cebpd	TTGCVYAAY	1e-4	-11.35	0.0001	1962	19.26%	5873.3	17.64%	4.92924	1380
M03478_2.00:Nfia:Nfib:Nfic:Nfix	TTGGCAHNDTGCCAR	1e-4	-11.33	0.0001	32	0.31%	44.7	0.13%	4.92056	1382
M04278_2.00:Maf:Mafa:Mafb	YGTCAGCANWWTN	1e-4	-11.33	0.0001	338	3.32%	872.5	2.62%	4.92056	1381
M05048_2.00:Hoxa10:Hoxa4:Hoxa5:Hoxa6:Hoxa7:Hoxa9:Hoxb4:Hoxb5:Hoxb6:Hoxb7:Hoxb8:Hoxb9:Hoxc10:Hoxc4:Hoxc5:Hoxc6:Hoxc8:Hoxc9:Hoxd10:Hoxd4:Hoxd8:Hoxd9:Mnx1:Pdx1	KTAATKRC	1e-4	-11.28	0.0001	1442	14.16%	4241.4	12.74%	4.89884	1383
M09965_2.00:Atf4	KACGTCAKS	1e-4	-11.28	0.0001	1012	9.93%	2906.8	8.73%	4.89884	1384
M00346_2.00:Pax1:Pax5:Pax8:Pax9	SGTCACGSTY	1e-4	-11.26	0.0001	729	7.16%	2040.5	6.13%	4.89016	1385
M04919_2.00:A1JVI6_MOUSE:Alx1:Alx3:Alx4:Arx:Barx1:Barx2:Bsx:Dlx2:Dlx3:Dlx5:Emx1:Emx2:En1:En2:Esx1:Evx1:Evx2:Gbx1:Gbx2:Gsx1:Gsx2:Hesx1:Hoxa2:Hoxa3:Hoxb2:Hoxb3:Hoxd3:Isx:Lbx1:Lbx2:Lhx1:Lhx2:Lhx3:Lhx4:Lhx5:Lhx6:Lhx8:Lhx9:Lmx1a:Lmx1b:Meox1:Mixl1:Mnx1:Msx1:Msx2:Msx3:Nkx1-1:Nkx1-2:Nobox:Noto:Otp:Pdx1:Phox2a:Phox2b:Prop1:Prrx1:Prrx2:Prrxl1:Rax:Sebox:Shox2:Uncx:Vax1:Vax2:Vsx1:Vsx2	TTAAYGHD	1e-4	-11.23	0.0001	2251	22.10%	6792	20.40%	4.87713	1386
M10291_2.00:Wt1	CGCCCCCGCS	1e-4	-11.23	0.0001	1297	12.73%	3790.3	11.38%	4.87713	1387
M02757_2.00:Tfap2a:Tfap2b:Tfap2c:Tfap2d:Tfap2e	HGCCTSAGGCD	1e-4	-11.17	0.0001	427	4.19%	1135.9	3.41%	4.85107	1389
M02788_2.00:Bhlhe40:Bhlhe41	VKCACGTGMC	1e-4	-11.17	0.0001	280	2.75%	706.3	2.12%	4.85107	1388
M08785_2.00:Dbp	RTTATGYAABM	1e-4	-11.16	0.0001	298	2.93%	759	2.28%	4.84673	1390
M08844_2.00:Dbp	RTTATGYAABM	1e-4	-11.16	0.0001	298	2.93%	759	2.28%	4.84673	1391
M07830_2.00:Cebpa:Cebpb:Cebpe	NDKRTTGTGCAATM	1e-4	-11.13	0.0001	116	1.14%	250.2	0.75%	4.8337	1392
M02750_2.00:Rfx1:Rfx2:Rfx3:Rfx4:Rfx6:Rfx8	GTTRCCATGG	1e-4	-11.11	0.0001	175	1.72%	410.3	1.23%	4.82501	1394
M09812_2.00:Usf2	GTCACGTGA	1e-4	-11.11	0.0001	103	1.01%	216.7	0.65%	4.82501	1393
M06248_2.00:Hoxa3:Hoxa4:Hoxa5:Hoxa6:Hoxa7:Hoxb3:Hoxb4:Hoxb5:Hoxb6:Hoxb7:Hoxb8:Hoxc4:Hoxc5:Hoxc6:Hoxc8:Hoxd3:Hoxd4:Hoxd8:Pdx1	TAATTGNC	1e-4	-11.05	0.0001	1683	16.52%	5002.5	15.03%	4.79895	1395
M09188_2.00:A1JVI6_MOUSE:Alx1:Alx3:Alx4:Arx:Emx1:Emx2:En1:En2:Gbx1:Gbx2:Gsx1:Gsx2:Hesx1:Hoxa2:Hoxa3:Hoxb2:Hoxb3:Hoxd3:Isx:Lhx1:Lhx2:Lhx3:Lhx4:Lhx5:Lhx6:Lhx8:Lhx9:Lmx1a:Lmx1b:Mixl1:Mnx1:Msx1:Msx2:Msx3:Nobox:Noto:Otp:Pdx1:Phox2a:Phox2b:Prop1:Prrx1:Prrx2:Prrxl1:Rax:Sebox:Shox2:Uncx:Vax1:Vax2:Vsx1:Vsx2	NCTAATKRM	1e-4	-11.05	0.0001	2445	24.00%	7413.2	22.27%	4.79895	1396
M07592_2.00:Zfp14	CVTTCCAGDGCCTCC	1e-4	-11.03	0.0001	133	1.31%	296.4	0.89%	4.79027	1397
M02426_2.00:Pax5:Pax6:Pax8	ACCGTGAYCAC	1e-4	-10.96	0.0001	5	0.05%	0.6	0.00%	4.75987	1398
M02976_2.00:Elf1:Elf2:Elf4:Spdef	ACCCGGATGTR	1e-4	-10.96	0.0001	86	0.84%	173.4	0.52%	4.75987	1399
M02783_2.00:Bhlhe40:Bhlhe41	GTCACGTGAC	1e-4	-10.94	0.0001	84	0.82%	168.8	0.51%	4.75118	1400
M02729_2.00:Cebpa:Cebpb:Cebpe	ATTRCGYAAT	1e-4	-10.86	0.0001	356	3.49%	930.2	2.79%	4.71644	1401
M02180_2.00:Barhl1:Barhl2:Hoxa6:Hoxb6:Hoxb7:Hoxb8:Hoxc6:Hoxc8:Hoxd8:Nkx1-1:Nkx1-2	TTAATWGNB	1e-4	-10.83	0.0001	2093	20.55%	6302.9	18.93%	4.70341	1402
M05276_2.00:Barx1:Barx2:Bsx:Emx1:Emx2:En1:En2:Evx1:Evx2:Gbx1:Gbx2:Gsx1:Gsx2:Hesx1:Hmx1:Hmx2:Hmx3:Hoxa1:Hoxa2:Hoxa3:Hoxa4:Hoxa5:Hoxa6:Hoxa7:Hoxb1:Hoxb2:Hoxb3:Hoxb4:Hoxb5:Hoxb6:Hoxb7:Hoxb8:Hoxc4:Hoxc5:Hoxc6:Hoxd1:Hoxd3:Hoxd4:Hoxd8:Isx:Meox1:Meox2:Mnx1:Nkx1-1:Nkx1-2:Noto:Otp:Pdx1:Tlx2:Vax1:Vax2	YTAATKAB	1e-4	-10.83	0.0001	1570	15.41%	4653.7	13.98%	4.70341	1403
M06483_2.00:Alx1:Alx3:Alx4:Arx:Barhl1:Barhl2:Barx1:Barx2:Bsx:Dlx1:Dlx2:Dlx3:Dlx4:Dlx5:Dlx6:Emx1:Emx2:En1:En2:Evx1:Evx2:Gbx1:Gbx2:Gsx1:Gsx2:Hmx1:Hmx2:Hmx3:Hoxa1:Hoxa2:Hoxa3:Hoxa4:Hoxa5:Hoxb1:Hoxb2:Hoxb3:Hoxb4:Hoxb5:Hoxc4:Hoxc5:Hoxd1:Hoxd3:Hoxd4:Isx:Meox1:Meox2:Mixl1:Mnx1:Msx1:Msx2:Msx3:Nanog:Nkx1-1:Nkx1-2:Pdx1:Phox2a:Phox2b:Prop1:Prrx1:Prrx2:Prrxl1:Rax:Sebox:Shox2:Uncx:Vax1:Vax2:Vsx1:Vsx2	TTAATKR	1e-4	-10.82	0.0001	1742	17.10%	5194.2	15.60%	4.69907	1404
M04369_2.00:Maf:Mafa:Mafb:Mafg:Mafk	DTGCTGASTCAGCAH	1e-4	-10.8	0.0001	42	0.41%	67.4	0.20%	4.69038	1405
M08162_2.00:Rfx1:Rfx2:Rfx3:Rfx4:Rfx6:Rfx8	GTTGCCATGGMRAC	1e-4	-10.8	0.0001	79	0.78%	156.3	0.47%	4.69038	1406
M02445_2.00:Nfatc1:Nfatc2:Nfatc3:Nfatc4	ANTTTCCAYH	1e-4	-10.78	0.0001	1415	13.89%	4169.7	12.52%	4.68169	1407
M00173_2.00:Irf9	ANCGAAACY	1e-4	-10.76	0.0001	2025	19.88%	6089.3	18.29%	4.67301	1408
M04431_2.00:Klf1:Klf12:Klf3:Klf4:Klf5:Klf6:Klf7:Klf8	RGCCGACGCCCA	1e-4	-10.76	0.0001	93	0.91%	193	0.58%	4.67301	1409
M04281_2.00:Jun:Junb:Jund	SRTGACGCATS	1e-4	-10.75	0.0001	179	1.76%	424.3	1.27%	4.66867	1410
M04904_2.00:Alx1:Alx3:Alx4:Arx:Barhl1:Barhl2:Barx1:Barx2:Bsx:Dlx1:Dlx2:Dlx3:Dlx4:Dlx5:Dlx6:Emx1:Emx2:En1:En2:Evx1:Evx2:Gbx1:Gbx2:Gsx1:Gsx2:Hmx1:Hmx2:Hmx3:Hoxa1:Hoxa2:Hoxa3:Hoxa4:Hoxa5:Hoxb1:Hoxb2:Hoxb3:Hoxb4:Hoxb5:Hoxc12:Hoxc4:Hoxc5:Hoxd1:Hoxd3:Hoxd4:Isx:Lbx1:Lbx2:Lhx1:Lhx5:Meox1:Meox2:Mixl1:Mnx1:Msx1:Msx2:Msx3:Nanog:Nkx1-1:Nkx1-2:Otp:Pdx1:Phox2a:Phox2b:Prop1:Prrx1:Prrx2:Prrxl1:Rax:Sebox:Shox2:Un…	NTAATTAV	1e-4	-10.75	0.0001	2201	21.61%	6647.4	19.97%	4.66867	1411
M01491_2.00:Ehf:Elf1:Elf2:Elf3:Elf4:Elf5:Erg:Etv6	DNSCGGAART	1e-4	-10.74	0.0001	2418	23.74%	7337.1	22.04%	4.66432	1412
M08952_2.00:Zfp335	GGCTGTCCNBVGCGCTGCCTGW	1e-4	-10.69	0.0001	10	0.10%	6.4	0.02%	4.64261	1413
M08998_2.00:Zfp335	GGCTGTCCNBVGCGCTGCCTGW	1e-4	-10.69	0.0001	10	0.10%	6.4	0.02%	4.64261	1414
M10144_2.00:Mbtps2:Yy1:Yy2	NCCGCCATYTT	1e-4	-10.65	0.0001	1008	9.89%	2907.3	8.73%	4.62524	1415
M04294_2.00:Creb3l2	YGCCACGTCACC	1e-4	-10.62	0.0001	90	0.88%	186	0.56%	4.61221	1416
M08822_2.00:Ddit3	MTGATGMAAT	1e-4	-10.59	0.0001	257	2.52%	646.1	1.94%	4.59918	1417
M03480_2.00:Nfia:Nfib:Nfic:Nfix	YTGGCACNDTGCCAA	1e-4	-10.58	0.0001	16	0.16%	15.8	0.05%	4.59484	1418
M05887_2.00:Nfkb1	VGGGRNTTYCCCB	1e-4	-10.54	0.0001	261	2.56%	658.5	1.98%	4.57746	1420
M08892_2.00:Zfp341	GCTCTTCCCYCCCCYCCCCCCC	1e-4	-10.54	0.0001	101	0.99%	214.6	0.64%	4.57746	1419
M00198_2.00:Lef1:Tcf7:Tcf7l1:Tcf7l2	ASATCAAAGR	1e-4	-10.53	0.0001	878	8.62%	2510	7.54%	4.57312	1421
M09996_2.00:Cebpa:Cebpb:Cebpe	ATTGCGYAAT	1e-4	-10.5	0.0001	57	0.56%	103.5	0.31%	4.56009	1422
M00758_2.00:Atf3:Jdp2	BGATGACGN	1e-4	-10.49	0.0001	1946	19.10%	5847.5	17.56%	4.55575	1423
M05130_2.00:Cdx1:Cdx2:Cdx4	GGTCGTAAAAS	1e-4	-10.49	0.0001	38	0.37%	59.4	0.18%	4.55575	1424
M09864_2.00:Arnt:Arnt2	SVNNDRTCACGTGAYHNNBS	1e-4	-10.47	0.0001	42	0.41%	68.2	0.20%	4.54706	1425
M04805_2.00:Spi1:Spib:Spic	RAAWGMGGAAGTD	1e-4	-10.43	0.0001	254	2.49%	639	1.92%	4.52969	1426
M02858_2.00:Maf:Mafa:Mafb:Mafg:Mafk	NYGCTGASTCAGCAH	1e-4	-10.42	0.0001	51	0.50%	89.8	0.27%	4.52535	1427
M09361_2.00:Rfx1:Rfx2:Rfx3:Rfx4:Rfx6:Rfx8	BGTTGCCATGGTAA	1e-4	-10.4	0.0001	56	0.55%	101.1	0.30%	4.51666	1428
M00269_2.00:A1JVI6_MOUSE:Alx1:Alx3:Alx4:Arx:Barx1:Barx2:Bsx:Dlx2:Dlx3:Emx1:Emx2:En1:En2:Esx1:Evx1:Evx2:Gbx1:Gbx2:Gsx1:Gsx2:Hesx1:Hoxa2:Hoxa3:Hoxb2:Hoxb3:Hoxd3:Isl1:Isl2:Isx:Lbx1:Lbx2:Lhx1:Lhx2:Lhx3:Lhx4:Lhx5:Lhx6:Lhx8:Lhx9:Lmx1a:Lmx1b:Meox1:Mixl1:Mnx1:Msx1:Msx2:Msx3:Nkx1-1:Nkx1-2:Nobox:Noto:Otp:Pdx1:Phox2a:Phox2b:Prop1:Prrx1:Prrx2:Prrxl1:Rax:Sebox:Shox2:Uncx:Vax1:Vax2:Vsx1:Vsx2	NNTAATKRN	1e-4	-10.38	0.0002	3704	36.36%	11473.2	34.46%	4.50798	1429
M11253_2.00:Runx1:Runx2:Runx3	CCACACCA	1e-4	-10.34	0.0002	2543	24.96%	7748.2	23.27%	4.4906	1430
M04361_2.00:Maff	NTGCTGASTCAGCAN	1e-4	-10.32	0.0002	47	0.46%	80	0.24%	4.48192	1431
M00532_2.00:Alx1:Alx3:Alx4:Arx:Barx1:Barx2:Bsx:Dlx1:Dlx2:Dlx3:Dlx4:Dlx5:Dlx6:Emx1:Emx2:En1:En2:Evx1:Evx2:Gbx1:Gbx2:Gsx1:Gsx2:Hmx1:Hmx3:Hoxa1:Hoxa2:Hoxa3:Hoxa4:Hoxa5:Hoxa7:Hoxb1:Hoxb2:Hoxb3:Hoxb4:Hoxb5:Hoxb7:Hoxc4:Hoxc5:Hoxd1:Hoxd3:Hoxd4:Isx:Lhx3:Lhx4:Meox1:Meox2:Mixl1:Mnx1:Msx1:Msx2:Msx3:Nanog:Nkx1-1:Nkx1-2:Noto:Otp:Pdx1:Phox2a:Phox2b:Prop1:Prrx1:Prrx2:Prrxl1:Rax:Sebox:Shox2:Uncx:Vax1:Vax2:Vsx1:V…	YTAATKABN	1e-4	-10.29	0.0002	2086	20.48%	6296.2	18.91%	4.46889	1432
M06263_2.00:Alx1:Alx3:Alx4:Arx:Barhl1:Barhl2:Barx1:Barx2:Bsx:Dlx1:Dlx2:Dlx3:Dlx4:Dlx5:Dlx6:Emx1:Emx2:En1:En2:Evx1:Evx2:Gbx1:Gbx2:Gsx1:Gsx2:Hesx1:Hmx1:Hmx3:Hoxa1:Hoxa2:Hoxa3:Hoxa4:Hoxa5:Hoxb1:Hoxb2:Hoxb3:Hoxb4:Hoxb5:Hoxc4:Hoxc5:Hoxd1:Hoxd3:Hoxd4:Isx:Meox1:Meox2:Mixl1:Mnx1:Msx1:Msx2:Msx3:Nkx1-1:Nkx1-2:Noto:Otp:Pdx1:Phox2a:Phox2b:Prop1:Prrx1:Prrx2:Prrxl1:Rax:Sebox:Shox2:Tlx1:Tlx2:Tlx3:Uncx:Vax1:Vax2…	TTAATTR	1e-4	-10.27	0.0002	1907	18.72%	5730.9	17.21%	4.4602	1433
M02987_2.00:Ehf:Elf1:Elf2:Elf3:Elf4:Elf5:Etv6:Fev	WACCCGGAAGTA	1e-4	-10.21	0.0002	81	0.80%	164.8	0.49%	4.43415	1434
M02440_2.00:Nfatc1:Nfatc2:Nfatc3:Nfatc4	WTTTTCCATT	1e-4	-10.18	0.0002	1018	9.99%	2948.3	8.86%	4.42112	1435
M03640_2.00:Creb3l1:Creb3l2	TGATGACGTCATCA	1e-4	-10.18	0.0002	18	0.18%	19.3	0.06%	4.42112	1436
M03895_2.00:Pax3:Pax7	NAATCRATTN	1e-4	-10.17	0.0002	449	4.41%	1214.1	3.65%	4.41677	1437
M04543_2.00:Zfp296	BAGTGGACABT	1e-4	-10.16	0.0002	814	7.99%	2320.3	6.97%	4.41243	1438
M09977_2.00:Atf3:Jdp2	GGCGCSSSSNGRTSACGTGA	1e-4	-10.15	0.0002	33	0.32%	49.5	0.15%	4.40809	1439
M09596_2.00:Irf1:Irf2	GAAASYGAAASY	1e-4	-10.14	0.0002	535	5.25%	1472.2	4.42%	4.40375	1440
M10820_2.00:Pou2f2	ATTTGCA	1e-4	-10.13	0.0002	1621	15.91%	4832.2	14.51%	4.3994	1442
M11211_2.00:Pax1:Pax5:Pax6:Pax8:Pax9	GTCACGCTT	1e-4	-10.13	0.0002	340	3.34%	893	2.68%	4.3994	1441
M00446_2.00:Alx1:Alx3:Alx4:Arx:Barhl1:Barhl2:Barx1:Barx2:Bsx:Dlx1:Dlx2:Dlx3:Dlx4:Dlx5:Dlx6:Emx1:Emx2:En1:En2:Evx1:Evx2:Gbx1:Gbx2:Gsx1:Gsx2:Hmx1:Hmx2:Hmx3:Hoxa1:Hoxa2:Hoxa3:Hoxa4:Hoxa5:Hoxa6:Hoxa7:Hoxb1:Hoxb2:Hoxb3:Hoxb4:Hoxb5:Hoxb6:Hoxb7:Hoxb8:Hoxc4:Hoxc5:Hoxc6:Hoxd1:Hoxd3:Hoxd4:Hoxd8:Isx:Lhx3:Lhx4:Meox1:Meox2:Mixl1:Mnx1:Msx1:Msx2:Msx3:Nanog:Nkx1-1:Nkx1-2:Nobox:Noto:Otp:Pdx1:Phox2a:Phox2b:Prop1:P…	NTAATKRN	1e-4	-10.08	0.0002	4405	43.24%	13754	41.31%	4.37769	1443
M00544_2.00:Pou2f2	YTMATTAD	1e-4	-10.08	0.0002	3011	29.56%	9254.7	27.80%	4.37769	1444
M03443_2.00:Pax1:Pax5:Pax6:Pax8:Pax9	RNKCANTSAWGCGTGACS	1e-4	-10.07	0.0002	8	0.08%	4.5	0.01%	4.37335	1445
M11412_2.00:Thap1	CCGCCATCTTGGWTVMGGGCARRD	1e-4	-10.07	0.0002	8	0.08%	4.7	0.01%	4.37335	1446
M03479_2.00:Nfia:Nfib:Nfic:Nfix	YTGGCACNDTGCCAA	1e-4	-10.06	0.0002	15	0.15%	14.7	0.04%	4.369	1447
M04704_2.00:E2f7:E2f8	WTTTGGCGGGAAAN	1e-4	-10.06	0.0002	15	0.15%	14.5	0.04%	4.369	1448
M04364_2.00:Maff	DTGCTGACGTCAGCAH	1e-4	-10.05	0.0002	6	0.06%	2.3	0.01%	4.36466	1450
M08230_2.00:Stat1	AGTTTCRKTT	1e-4	-10.05	0.0002	125	1.23%	281.4	0.85%	4.36466	1449
M02462_2.00:Gmeb1:Gmeb2	TBACGTA	1e-4	-10.02	0.0002	2249	22.08%	6822.6	20.49%	4.35163	1451
M09185_2.00:Six1:Six2:Six4:Six5	TGAAAYYTGAKMCY	1e-4	-10.01	0.0002	126	1.24%	284.8	0.86%	4.34729	1452
M07997_2.00:Pax1:Pax5:Pax6:Pax8:Pax9	CAGCSAAGCGTGACC	1e-4	-9.987	0.0002	36	0.35%	56.2	0.17%	4.3373	1453
M10634_2.00:Isl1:Isl2:Noto:Sebox:Shox2:Vsx1	GGYTAATG	1e-4	-9.951	0.0002	2203	21.63%	6678.2	20.06%	4.32166	1454
M06235_2.00:Alx1:Alx3:Alx4:Arx:Barhl1:Barhl2:Barx1:Barx2:Bsx:Emx1:Emx2:En1:En2:Evx1:Evx2:Gbx1:Gbx2:Gsx1:Gsx2:Hesx1:Hmx1:Hmx2:Hmx3:Hoxa1:Hoxa2:Hoxa3:Hoxa4:Hoxa5:Hoxb1:Hoxb2:Hoxb3:Hoxb4:Hoxb5:Hoxc4:Hoxc5:Hoxd3:Hoxd4:Lhx2:Lhx3:Lhx4:Lhx9:Meox1:Meox2:Mixl1:Mnx1:Msx1:Msx2:Msx3:Nkx1-1:Nkx1-2:Noto:Otp:Pdx1:Phox2a:Phox2b:Prop1:Prrx1:Prrx2:Prrxl1:Rax:Sebox:Shox2:Tlx1:Tlx2:Tlx3:Uncx:Vax1:Vax2:Vsx1:Vsx2	YTAATTA	1e-4	-9.931	0.0002	1513	14.85%	4498.5	13.51%	4.31298	1455
M02910_2.00:Sp1:Sp3:Sp4:Sp5:Sp6:Sp8:Sp9	VCCACGCCCMC	1e-4	-9.91	0.0002	1516	14.88%	4508.1	13.54%	4.30386	1456
M00543_2.00:Pou1f1	HTAATKARN	1e-4	-9.864	0.0003	3141	30.83%	9679.2	29.07%	4.28388	1457
M10459_2.00:E2f1:E2f2:E2f3:E2f4:E2f5:E2f6	GCGGGAAADA	1e-4	-9.815	0.0003	324	3.18%	849.3	2.55%	4.2626	1458
M00158_2.00:Ehf:Elf1:Elf2:Elf3:Elf4:Elf5:Etv6:Fev	ANSCGGAAGT	1e-4	-9.791	0.0003	1875	18.41%	5643.5	16.95%	4.25218	1459
M09348_2.00:Nfkb1	MTTTCCCT	1e-4	-9.784	0.0003	2951	28.97%	9072.1	27.25%	4.24914	1460
M00134_2.00:Klf1:Klf12:Klf2:Klf3:Klf4:Klf5:Klf6:Klf7	GCCACGCCCH	1e-4	-9.756	0.0003	2520	24.74%	7694.7	23.11%	4.23698	1461
M08187_2.00:Atf3:Jdp2	GTCACGTG	1e-4	-9.749	0.0003	700	6.87%	1979.6	5.95%	4.23394	1462
M09038_2.00:E2f1:E2f2:E2f3:E2f4:E2f5:E2f6	GGGCGGGARG	1e-4	-9.738	0.0003	676	6.64%	1906.7	5.73%	4.22916	1463
M08992_2.00:Zfp57	CTGCGGCAAR	1e-4	-9.72	0.0003	362	3.55%	962.6	2.89%	4.22134	1464
M08171_2.00:Stat1	TTTCCYRGAAA	1e-4	-9.716	0.0003	212	2.08%	527	1.58%	4.21961	1465
M00186_2.00:Rfx1:Rfx2:Rfx3:Rfx4:Rfx6:Rfx8	GTTGCYADGS	1e-4	-9.704	0.0003	1778	17.45%	5339.9	16.04%	4.21439	1466
M05547_2.00:Irf7	HCGAAAVCGAAAVTA	1e-4	-9.704	0.0003	32	0.31%	48.6	0.15%	4.21439	1467
M09589_2.00:Pou2f2	ATATGCAAAT	1e-4	-9.652	0.0003	114	1.12%	254.2	0.76%	4.19181	1468
M09946_2.00:Nfe2:Nfe2l1:Nfe2l2:Nfe2l3	ACSRTGACTCAGCARWA	1e-4	-9.641	0.0003	31	0.30%	46.8	0.14%	4.18703	1469
M08996_2.00:Egr1:Egr2:Egr3:Egr4	CCCCGCCCMCGCMC	1e-4	-9.612	0.0003	472	4.63%	1291.8	3.88%	4.17444	1470
M01484_2.00:Ehf:Elf1:Elf2:Elf3:Elf4:Elf5:Etv6:Fev	ANSCGGAAGT	1e-4	-9.595	0.0003	1936	19.00%	5842.4	17.55%	4.16706	1471
M09053_2.00:Ehf:Elf1:Elf2:Elf3:Elf4:Elf5:Etv6:Fev	RAACCAGGAAGTRGS	1e-4	-9.554	0.0003	169	1.66%	406.8	1.22%	4.14925	1472
M09071_2.00:Ehf:Elf1:Elf2:Elf3:Elf4:Elf5:Etv6:Fev	RAACCAGGAAGTRGS	1e-4	-9.554	0.0003	169	1.66%	406.8	1.22%	4.14925	1473
M02914_2.00:Zbtb7a	KGCGACCACCGA	1e-4	-9.55	0.0003	87	0.85%	183.6	0.55%	4.14751	1474
M02454_2.00:Rfx1:Rfx2:Rfx3:Rfx4:Rfx6:Rfx8	BGTTGCYANG	1e-4	-9.527	0.0003	1338	13.13%	3960.3	11.90%	4.13752	1475
M01715_2.00:Mitf:Tfe3:Tfeb:Tfec	BCDCGTGAYN	1e-4	-9.514	0.0004	978	9.60%	2839.2	8.53%	4.13188	1476
M11302_2.00:Sox1:Sox10:Sox11:Sox12:Sox13:Sox14:Sox15:Sox17:Sox18:Sox2:Sox21:Sox3:Sox30:Sox4:Sox5:Sox6:Sox7:Sox8:Sox9:Sry	BCTTTGT	1e-4	-9.493	0.0004	3753	36.84%	11665.4	35.04%	4.12276	1477
M10739_2.00:Six1:Six2:Six4:Six5	GGGARTTGT	1e-4	-9.482	0.0004	477	4.68%	1308.1	3.93%	4.11798	1478
M00402_2.00:A1JVI6_MOUSE:Alx1:Alx3:Alx4:Arx:Barx1:Barx2:Bsx:Dlx2:Dlx3:Dlx5:Emx1:Emx2:En1:En2:Esx1:Evx1:Evx2:Gbx1:Gbx2:Gsx1:Gsx2:Hesx1:Hoxa2:Hoxa3:Hoxb2:Hoxb3:Hoxd3:Isx:Lbx1:Lbx2:Lhx1:Lhx2:Lhx3:Lhx4:Lhx5:Lhx6:Lhx8:Lhx9:Lmx1a:Lmx1b:Meox1:Mixl1:Mnx1:Msx1:Msx2:Msx3:Nkx1-1:Nkx1-2:Nobox:Noto:Otp:Pdx1:Phox2a:Phox2b:Prop1:Prrx1:Prrx2:Prrxl1:Rax:Sebox:Shox2:Uncx:Vax1:Vax2:Vsx1:Vsx2	TAATTRD	1e-4	-9.476	0.0004	2630	25.82%	8055.1	24.19%	4.11537	1479
M00462_2.00:A1JVI6_MOUSE:Alx1:Alx3:Alx4:Arx:Barhl1:Barhl2:Barx1:Barx2:Bsx:Dlx1:Dlx2:Dlx3:Dlx4:Dlx5:Dlx6:Emx1:Emx2:En1:En2:Esx1:Evx1:Evx2:Gbx1:Gbx2:Gsx1:Gsx2:Hesx1:Hmx1:Hmx2:Hmx3:Hoxa1:Hoxa2:Hoxa3:Hoxa4:Hoxa5:Hoxb1:Hoxb2:Hoxb3:Hoxb4:Hoxb5:Hoxc4:Hoxc5:Hoxd1:Hoxd3:Hoxd4:Isx:Lbx1:Lbx2:Lhx2:Lhx3:Lhx4:Lhx9:Meox1:Meox2:Mixl1:Mnx1:Msx1:Msx2:Msx3:Nanog:Nkx1-1:Nkx1-2:Nobox:Noto:Otp:Pdx1:Phox2a:Phox2b:Prop1…	NTAATTR	1e-4	-9.466	0.0004	3587	35.21%	11130.9	33.43%	4.11103	1480
M00175_2.00:Irf4:Irf8	NWNCGAAACY	1e-4	-9.444	0.0004	1586	15.57%	4741.4	14.24%	4.10148	1481
M04059_2.00:Mitf:Tfe3	NGTCACATGBY	1e-4	-9.404	0.0004	296	2.91%	773	2.32%	4.08411	1482
M09863_2.00:Arnt:Arnt2	GDWRTCACGTGVYCKB	1e-4	-9.397	0.0004	127	1.25%	291.3	0.87%	4.08107	1483
M02154_2.00:Alx1:Alx3:Alx4:Arx:Barhl1:Barhl2:Barx1:Barx2:Bsx:Dlx1:Dlx2:Dlx3:Dlx4:Dlx5:Dlx6:Emx1:Emx2:En1:En2:Evx1:Evx2:Gbx1:Gbx2:Gsx1:Gsx2:Hesx1:Hmx1:Hmx3:Hoxa1:Hoxa2:Hoxa3:Hoxa4:Hoxa5:Hoxb1:Hoxb2:Hoxb3:Hoxb4:Hoxb5:Hoxc4:Hoxc5:Hoxd1:Hoxd3:Hoxd4:Isx:Meox1:Meox2:Mixl1:Mnx1:Msx1:Msx2:Msx3:Nkx1-1:Nkx1-2:Noto:Otp:Pdx1:Phox2a:Phox2b:Prop1:Prrx1:Prrx2:Prrxl1:Rax:Sebox:Shox2:Uncx:Vax1:Vax2:Vsx1:Vsx2	NTAATKANNN	1e-4	-9.378	0.0004	1896	18.61%	5722.7	17.19%	4.07281	1484
M02965_2.00:Elf5:Spi1:Spib:Spic	AAAAAGCGGAAGTA	1e-4	-9.368	0.0004	12	0.12%	10.7	0.03%	4.06847	1485
M09521_2.00:E2f1:E2f2:E2f3:E2f4:E2f5:E2f6	CWGGCGGGAA	1e-4	-9.328	0.0004	191	1.87%	470.1	1.41%	4.0511	1486
M04709_2.00:Elf1:Elf2:Elf4:Elk1:Elk3:Elk4:Erf:Erg:Ets1:Ets2:Etv1:Etv2:Etv3:Etv4:Etv5:Fev:Fli1:Gabpa:XP_911724.4	VRCMGGAAGTR	1e-4	-9.319	0.0004	2089	20.51%	6336.7	19.03%	4.04719	1487
M00778_2.00:Egr1:Egr2:Egr3:Egr4	CGCCCACGCA	1e-4	-9.305	0.0004	635	6.23%	1789.4	5.37%	4.04111	1488
M10646_2.00:Six1:Six2:Six4:Six5	GGCTCAGGTTTCH	1e-4	-9.265	0.0004	103	1.01%	227.6	0.68%	4.02374	1489
M10294_2.00:Sp1:Sp3:Sp4:Sp5:Sp8:Sp9	GGGGCGGGGT	1e-4	-9.233	0.0005	1911	18.76%	5774.4	17.34%	4.00984	1490
M10281_2.00:Egr1:Egr2:Egr3:Egr4	DCMCGCCCACTBMH	1e-3	-9.156	0.0005	660	6.48%	1868.9	5.61%	3.9764	1491
M02973_2.00:Elf1:Elf2:Elf4:Spdef	AMCCGGATGTA	1e-3	-9.145	0.0005	60	0.59%	116.2	0.35%	3.97162	1492
M04693_2.00:Dmrt1:Dmrt2:Dmrt3:Dmrta1:Dmrta2:Dmrtb1:Dmrtc2	AWTGTAWCAATD	1e-3	-9.114	0.0005	365	3.58%	979.1	2.94%	3.95816	1493
M10759_2.00:Hmbox1:Hnf1a:Hnf1b	NRTYAAHCATTAACYD	1e-3	-9.037	0.0006	48	0.47%	87.5	0.26%	3.92472	1494
M11230_2.00:Nfkb1	DGGGGAMTTTCCBN	1e-3	-9.026	0.0006	108	1.06%	242.5	0.73%	3.91994	1495
M03901_2.00:Pax6	VATTAYTCACGCWTGAN	1e-3	-8.973	0.0006	9	0.09%	6.9	0.02%	3.89692	1496
M04729_2.00:Ehf:Elf1:Elf2:Elf3:Elf4:Elf5:Elk1:Elk3:Elk4:Erf:Erg:Ets1:Ets2:Etv1:Etv2:Etv3:Etv4:Etv5:Etv6:Fev:Fli1:Gabpa:Spdef:XP_911724.4	AATSCGGAAGTR	1e-3	-8.962	0.0006	88	0.86%	189.6	0.57%	3.89215	1497
M01803_2.00:Hlf:Tef	NRTTACGTVA	1e-3	-8.949	0.0006	929	9.12%	2700.6	8.11%	3.8865	1498
M05544_2.00:Irf4:Irf8	RYGAAACTGAAACTA	1e-3	-8.941	0.0006	18	0.18%	21.8	0.07%	3.88303	1499
M08321_2.00:Zfp281	BBCCCCTCCCCC	1e-3	-8.938	0.0006	675	6.63%	1918.2	5.76%	3.88172	1500
M04124_2.00:Arntl	GTCACGTGMN	1e-3	-8.898	0.0006	425	4.17%	1161.6	3.49%	3.86435	1501
M08963_2.00:Sp1:Sp3:Sp4:Sp5:Sp8:Sp9	CCCSGCCCCGCCCCCTCCCCCCCC	1e-3	-8.895	0.0006	81	0.80%	171.2	0.51%	3.86305	1502
M01724_2.00:Srebf1:Srebf2	ATCACGYGA	1e-3	-8.884	0.0006	1101	10.81%	3236.9	9.72%	3.85827	1503
M03446_2.00:Nfkb1:Nfkb2	AGGGGAWTCCCCT	1e-3	-8.868	0.0007	23	0.23%	31.5	0.09%	3.85132	1504
M11354_2.00:Stat1	TTCYGGGAAA	1e-3	-8.863	0.0007	534	5.24%	1490	4.48%	3.84915	1505
M03462_2.00:Rfx1:Rfx2:Rfx3:Rfx4:Rfx6:Rfx8	SGTTGCTAGGCAACS	1e-3	-8.784	0.0007	14	0.14%	14.6	0.04%	3.81484	1506
M08106_2.00:E2f1:E2f2:E2f3:E2f4:E2f5:E2f6	TGGCGCCAWR	1e-3	-8.762	0.0007	507	4.98%	1410.2	4.24%	3.80529	1507
M06436_2.00:Pax1:Pax5:Pax6:Pax8:Pax9	VNNMNNCANYCAASCGTGA	1e-3	-8.76	0.0007	37	0.36%	62.9	0.19%	3.80442	1508
M02841_2.00:Cebpg	ATTRCGCAAT	1e-3	-8.717	0.0008	33	0.32%	53.9	0.16%	3.78574	1509
M09030_2.00:E2f1:E2f2:E2f3:E2f4:E2f5:E2f6	RGNGGGCGGGAARR	1e-3	-8.667	0.0008	339	3.33%	908.9	2.73%	3.76403	1510
M05781_2.00:Lef1:Tcf7:Tcf7l1:Tcf7l2	CTTTGATST	1e-3	-8.599	0.0009	613	6.02%	1735.9	5.21%	3.7345	1511
M00395_2.00:Alx1:Alx3:Alx4:Arx:Barhl1:Barhl2:Barx1:Barx2:Bsx:Emx1:Emx2:En1:En2:Evx1:Evx2:Gbx1:Gbx2:Gsx1:Gsx2:Hesx1:Hoxa1:Hoxa2:Hoxa3:Hoxa4:Hoxa5:Hoxb1:Hoxb2:Hoxb3:Hoxb4:Hoxb5:Hoxc4:Hoxc5:Hoxd1:Hoxd3:Hoxd4:Lbx1:Meox1:Meox2:Mixl1:Mnx1:Msx1:Msx2:Msx3:Nanog:Nkx1-1:Nkx1-2:Pdx1:Phox2a:Phox2b:Prop1:Prrx1:Prrx2:Prrxl1:Rax:Sebox:Shox2:Tlx1:Tlx3:Uncx:Vax1:Vax2:Vsx1:Vsx2	NTAATKRNN	1e-3	-8.584	0.0009	3015	29.60%	9322.1	28.00%	3.72798	1512
M04462_2.00:Egr1:Egr2:Egr3:Egr4	YCCGCCCACGCAC	1e-3	-8.553	0.0009	187	1.84%	466.3	1.40%	3.71452	1513
M02865_2.00:Atf4	AGGATGATGCAATM	1e-3	-8.552	0.0009	8	0.08%	5.6	0.02%	3.71409	1514
M04873_2.00:Gata1:Gata2:Gata3:Gata4:Gata5:Gata6	NWGATAAGRN	1e-3	-8.535	0.0009	706	6.93%	2021.1	6.07%	3.7067	1515
M00706_2.00:Pax5:Pax6:Pax8	ACGCGTGACG	1e-3	-8.519	0.0009	176	1.73%	435	1.31%	3.69975	1517
M05378_2.00:Alx1:Alx3:Alx4:Arx:Barhl1:Barhl2:Barx1:Barx2:Bsx:Dlx1:Dlx2:Dlx3:Dlx4:Dlx5:Dlx6:Emx1:Emx2:En1:En2:Evx1:Evx2:Gbx1:Gbx2:Gsx1:Gsx2:Hmx1:Hmx2:Hmx3:Hoxa1:Hoxa2:Hoxa3:Hoxa4:Hoxa5:Hoxb1:Hoxb2:Hoxb3:Hoxb4:Hoxb5:Hoxc4:Hoxc5:Hoxd1:Hoxd3:Hoxd4:Isx:Meox1:Meox2:Mixl1:Mnx1:Msx1:Msx2:Msx3:Nanog:Nkx1-1:Nkx1-2:Pdx1:Phox2a:Phox2b:Prop1:Prrx1:Prrx2:Prrxl1:Rax:Sebox:Shox2:Uncx:Vax1:Vax2:Vsx1:Vsx2	STAATTGS	1e-3	-8.519	0.0009	1680	16.49%	5065.8	15.22%	3.69975	1516
M02425_2.00:Pax1:Pax5:Pax6:Pax8:Pax9	CANTSAWGCG	1e-3	-8.484	0.001	1344	13.19%	4007.7	12.04%	3.68455	1518
M01905_2.00:Onecut1:Onecut2:Onecut3	DTATYGATY	1e-3	-8.478	0.001	1132	11.11%	3343.1	10.04%	3.68195	1519
M05710_2.00:Nfat5	NGTAMYTTTCCRT	1e-3	-8.465	0.001	88	0.86%	192.8	0.58%	3.6763	1520
M02109_2.00:A1JVI6_MOUSE:Alx1:Alx3:Alx4:Arx:Gbx1:Gbx2:Hesx1:Isx:Lhx3:Lhx6:Lhx8:Lmx1a:Lmx1b:Mixl1:Otp:Phox2a:Phox2b:Prop1:Prrx1:Prrx2:Prrxl1:Rax:Sebox:Shox2:Uncx:Vsx1:Vsx2	YTAATCAW	1e-3	-8.458	0.001	1374	13.49%	4102.9	12.32%	3.67326	1521
M10531_2.00:Foxn1:Foxn4	ARBGACGCTWT	1e-3	-8.439	0.001	251	2.46%	652.8	1.96%	3.66501	1522
M05691_2.00:Prox1:Prox2	KAAGGCGTCTTG	1e-3	-8.423	0.001	47	0.46%	87.1	0.26%	3.65806	1523
M08172_2.00:Stat3	YTTCCCAGAAR	1e-3	-8.416	0.001	471	4.62%	1307.1	3.93%	3.65502	1524
M08173_2.00:Stat6	BWBTTCCTGAGAAVT	1e-3	-8.408	0.001	183	1.80%	456	1.37%	3.65155	1525
M00460_2.00:Arx:Barhl1:Barhl2:Barx1:Barx2:Bsx:Dlx1:Dlx2:Dlx3:Dlx4:Dlx5:Dlx6:Emx1:Emx2:Evx1:Evx2:Gbx1:Gbx2:Hmx1:Hmx2:Hmx3:Hoxa2:Hoxb2:Lbx1:Lbx2:Meox1:Meox2:Mnx1:Msx1:Msx2:Msx3:Nanog:Nkx1-1:Nkx1-2:Pdx1:Rax:Tlx1:Tlx2:Tlx3:Uncx:Vax1:Vax2	NTAAWYGNY	1e-3	-8.404	0.001	2749	26.99%	8475.6	25.46%	3.64981	1526
M00187_2.00:Rfx5:Rfx7	BGTTGCYANG	1e-3	-8.381	0.0011	1769	17.37%	5351.7	16.07%	3.63982	1527
M09516_2.00:Klf1:Klf12:Klf2:Klf3:Klf4:Klf5:Klf6:Klf7	RGCCACACCCWN	1e-3	-8.379	0.0011	396	3.89%	1082.3	3.25%	3.63895	1528
M10449_2.00:E2f1:E2f2:E2f3:E2f4:E2f5:E2f6	YTTSGCGC	1e-3	-8.375	0.0011	3396	33.34%	10557.5	31.71%	3.63722	1529
M04489_2.00:Klf10:Klf11	GCCACACCCCCGCCACRCCCMC	1e-3	-8.357	0.0011	10	0.10%	8.9	0.03%	3.6294	1530
M08445_2.00:Insm1	YGCCCCCTGACA	1e-3	-8.354	0.0011	194	1.90%	488.9	1.47%	3.6281	1531
M02394_2.00:Hnf4a:Hnf4g:Nr2e1	HGAGGTCART	1e-3	-8.343	0.0011	679	6.67%	1942	5.83%	3.62332	1532
M04194_2.00:Atoh7	AMCATATGKY	1e-3	-8.341	0.0011	555	5.45%	1563.6	4.70%	3.62245	1533
M00756_2.00:Nhlh1:Nhlh2	NGCAGCTGTN	1e-3	-8.339	0.0011	1608	15.78%	4843.8	14.55%	3.62158	1534
M00557_2.00:Alx1:Alx3:Alx4:Arx:Barhl1:Barhl2:Barx1:Barx2:Bsx:Dlx1:Dlx2:Dlx3:Dlx4:Dlx5:Dlx6:Emx1:Emx2:En1:En2:Evx1:Evx2:Gbx1:Gbx2:Gsx1:Gsx2:Hesx1:Hmx1:Hmx3:Hoxa1:Hoxa2:Hoxa3:Hoxa4:Hoxa5:Hoxb1:Hoxb2:Hoxb3:Hoxb4:Hoxb5:Hoxc4:Hoxc5:Hoxd1:Hoxd3:Hoxd4:Isx:Meox1:Meox2:Mixl1:Mnx1:Msx1:Msx2:Msx3:Nkx1-1:Nkx1-2:Noto:Otp:Pdx1:Phox2a:Phox2b:Prop1:Prrx1:Prrx2:Prrxl1:Rax:Sebox:Shox2:Tlx1:Tlx2:Tlx3:Uncx:Vax1:Vax2…	NNTAATTRN	1e-3	-8.317	0.0011	2516	24.70%	7732.3	23.23%	3.61203	1535
M08706_2.00:Tfap2a:Tfap2b:Tfap2c:Tfap2d:Tfap2e	BGSCCTGRGGCCR	1e-3	-8.265	0.0012	797	7.82%	2307.3	6.93%	3.58944	1536
M03682_2.00:Sp1:Sp3:Sp5:Sp6:Sp8:Sp9	MSGCCACGCCCAGT	1e-3	-8.264	0.0012	35	0.34%	59.8	0.18%	3.58901	1537
M06277_2.00:Alx1:Alx3:Alx4:Arx:Barx1:Barx2:Bsx:Dlx1:Dlx2:Dlx3:Dlx4:Dlx5:Dlx6:Emx1:Emx2:En1:En2:Evx1:Evx2:Gbx1:Gbx2:Gsx1:Gsx2:Hmx1:Hmx3:Hoxa1:Hoxa2:Hoxa3:Hoxa4:Hoxa5:Hoxa7:Hoxb1:Hoxb2:Hoxb3:Hoxb4:Hoxb5:Hoxb7:Hoxc4:Hoxc5:Hoxd1:Hoxd3:Hoxd4:Isx:Lhx2:Lhx3:Lhx4:Lhx9:Meox1:Meox2:Mixl1:Mnx1:Msx1:Msx2:Msx3:Nanog:Nkx1-1:Nkx1-2:Noto:Otp:Pdx1:Phox2a:Phox2b:Prop1:Prrx1:Prrx2:Prrxl1:Rax:Sebox:Shox2:Uncx:Vax1:V…	AATTTTAATG	1e-3	-8.254	0.0012	427	4.19%	1177.7	3.54%	3.58467	1538
M09250_2.00:Borcs8:Mef2a:Mef2b:Mef2c:Mef2d	CTAAAAATAGMH	1e-3	-8.251	0.0012	89	0.87%	196.2	0.59%	3.58336	1539
M09413_2.00:Stat4	TTTCYYGGAAR	1e-3	-8.25	0.0012	878	8.62%	2558.8	7.69%	3.58293	1540
M09347_2.00:Relb	GGGGGMTTTCCM	1e-3	-8.232	0.0012	204	2.00%	518.9	1.56%	3.57511	1541
M09352_2.00:Relb	GGGGGMTTTCCM	1e-3	-8.232	0.0012	204	2.00%	518.9	1.56%	3.57511	1542
M02818_2.00:Bhlhe40:Bhlhe41	VKCACGTGMC	1e-3	-8.203	0.0012	277	2.72%	731.8	2.20%	3.56252	1543
M01730_2.00:Msc:Tcf21	DMCATATGKH	1e-3	-8.195	0.0013	1673	16.42%	5053.7	15.18%	3.55904	1544
M04058_2.00:Mitf:Tfe3	YGCACGTGACV	1e-3	-8.176	0.0013	185	1.82%	464.5	1.40%	3.55079	1545
M02903_2.00:Klf13:Klf9	ATGCCACGCCCCTTTTTG	1e-3	-8.173	0.0013	7	0.07%	4.6	0.01%	3.54949	1548
M04707_2.00:E2f1:E2f2:E2f3:E2f4:E2f5:E2f6	WAATGGCGCCAAAA	1e-3	-8.173	0.0013	7	0.07%	4.7	0.01%	3.54949	1546
M05438_2.00:Pax3:Pax7	YCGTCACGCYWATTAN	1e-3	-8.173	0.0013	7	0.07%	4.7	0.01%	3.54949	1547
M04718_2.00:Ehf:Elf1:Elf2:Elf3:Elf4:Elf5:Elk1:Elk3:Elk4:Erf:Erg:Ets1:Ets2:Etv1:Etv2:Etv3:Etv4:Etv5:Etv6:Fev:Fli1:Gabpa:Spdef:XP_911724.4	AAMCAGGAAGTR	1e-3	-8.165	0.0013	230	2.26%	594.4	1.79%	3.54601	1549
M04700_2.00:E2f1:E2f2:E2f3:E2f4:E2f5:E2f6	RWAWTGGCGCCAAAAH	1e-3	-8.159	0.0013	4	0.04%	1.9	0.01%	3.54341	1550
M05417_2.00:Pax3:Pax7	YCGTCACGSTTATTAD	1e-3	-8.159	0.0013	4	0.04%	0.5	0.00%	3.54341	1551
M08890_2.00:Zfp317	TGAGAAGTCWGCTGTCAWTC	1e-3	-8.159	0.0013	4	0.04%	1.4	0.00%	3.54341	1552
M00363_2.00:Pou6f2	NTAATNNN	1e-3	-8.149	0.0013	4806	47.18%	15139.5	45.47%	3.53907	1553
M00443_2.00:A1JVI6_MOUSE:Alx1:Alx3:Alx4:Arx:Barhl1:Barhl2:Barx1:Barx2:Bsx:Dlx1:Dlx2:Dlx3:Dlx4:Dlx5:Dlx6:Emx1:Emx2:En1:En2:Esx1:Evx1:Evx2:Gbx1:Gbx2:Gsx1:Gsx2:Hesx1:Hoxa1:Hoxa2:Hoxa3:Hoxb1:Hoxb2:Hoxb3:Hoxd3:Isx:Lbx1:Lbx2:Lhx1:Lhx2:Lhx3:Lhx4:Lhx5:Lhx6:Lhx8:Lhx9:Lmx1a:Lmx1b:Meox1:Mixl1:Mnx1:Msx1:Msx2:Msx3:Nkx1-1:Nkx1-2:Nobox:Noto:Otp:Pdx1:Phox2a:Phox2b:Prop1:Prrx1:Prrx2:Prrxl1:Rax:Sebox:Shox2:Uncx:Va…	NTAATTRN	1e-3	-8.122	0.0013	2991	29.36%	9263.4	27.82%	3.52734	1554
M08016_2.00:Stat3	CATTTCCYGGAAD	1e-3	-8.102	0.0014	265	2.60%	697.7	2.10%	3.51865	1555
M09368_2.00:Rfx1:Rfx2:Rfx3:Rfx4:Rfx6:Rfx8	CGGTTGCCATGGCRAC	1e-3	-8.09	0.0014	39	0.38%	69.3	0.21%	3.51344	1556
M01007_2.00:Foxn2:Foxn3	DNGACGCYW	1e-3	-8.084	0.0014	1469	14.42%	4412.5	13.25%	3.51084	1557
M04957_2.00:Alx1:Alx3:Alx4:Arx:Barhl1:Barhl2:Barx1:Barx2:Bsx:Dlx1:Dlx2:Dlx3:Dlx4:Dlx5:Dlx6:En1:En2:Gbx1:Gbx2:Gsx1:Gsx2:Hoxa1:Hoxa2:Hoxa3:Hoxb1:Hoxb2:Hoxb3:Hoxd1:Hoxd3:Isx:Lhx1:Lhx5:Meox1:Mnx1:Msx1:Msx2:Msx3:Nanog:Nkx1-1:Nkx1-2:Pdx1:Prop1:Shox2:Uncx:Vax1:Vax2:Vsx2	NTAAYGAB	1e-3	-8.054	0.0014	2043	20.05%	6232.6	18.72%	3.49781	1558
M07996_2.00:Pax1:Pax5:Pax6:Pax8:Pax9	GCAGCSAAGCGTGAC	1e-3	-8.043	0.0014	29	0.28%	46.3	0.14%	3.49303	1559
M10445_2.00:E2f1:E2f2:E2f3:E2f4:E2f5:E2f6	TTTSGCGCGAAR	1e-3	-8.039	0.0014	50	0.49%	96.1	0.29%	3.49129	1560
M05311_2.00:Hoxa10:Hoxa4:Hoxa5:Hoxa6:Hoxa7:Hoxa9:Hoxb4:Hoxb5:Hoxb6:Hoxb7:Hoxb8:Hoxb9:Hoxc10:Hoxc4:Hoxc5:Hoxc6:Hoxc8:Hoxc9:Hoxd10:Hoxd4:Hoxd8:Hoxd9:Mnx1:Pdx1	BTAATKGC	1e-3	-8.031	0.0015	2066	20.28%	6306.4	18.94%	3.48782	1561
M00499_2.00:Dbx1:Dbx2:Hlx	TWATYRN	1e-3	-7.979	0.0015	5588	54.85%	17702.9	53.17%	3.46524	1562
M09198_2.00:Six1:Six2:Six4:Six5	WGAAACCTGASACC	1e-3	-7.964	0.0016	186	1.83%	469.6	1.41%	3.45872	1563
M03823_2.00:Alx1:Alx3:Alx4:Arx:Barhl1:Barhl2:Evx1:Evx2:Gbx1:Gbx2:Hesx1:Lbx1:Lbx2:Meox1:Meox2:Mixl1:Msx1:Msx2:Msx3:Phox2a:Phox2b:Prop1:Prrx1:Prrx2:Prrxl1:Rax:Sebox:Shox2:Tlx1:Tlx3:Uncx:Vsx1:Vsx2	STAATTGS	1e-3	-7.96	0.0016	2734	26.84%	8444.4	25.36%	3.45698	1564
M04277_2.00:Maf:Mafa:Mafb	CGTCAGCANWWHN	1e-3	-7.922	0.0016	384	3.77%	1053.9	3.17%	3.44048	1565
M00417_2.00:A1JVI6_MOUSE:Alx1:Alx3:Alx4:Arx:Barx1:Barx2:Emx1:Emx2:En1:En2:Esx1:Gbx1:Gbx2:Gsx1:Gsx2:Hesx1:Hoxa2:Hoxa3:Hoxa4:Hoxa5:Hoxb2:Hoxb3:Hoxb4:Hoxb5:Hoxc4:Hoxc5:Hoxd3:Hoxd4:Isx:Lhx2:Lhx3:Lhx4:Lhx6:Lhx8:Lhx9:Lmx1a:Lmx1b:Meox1:Mixl1:Mnx1:Msx1:Msx2:Msx3:Nkx1-1:Nkx1-2:Nobox:Noto:Otp:Pdx1:Phox2a:Phox2b:Prop1:Prrx1:Prrx2:Prrxl1:Rax:Sebox:Shox2:Uncx:Vax1:Vax2:Vsx1:Vsx2	NYTAATTA	1e-3	-7.896	0.0017	1991	19.54%	6072.8	18.24%	3.42919	1566
M04985_2.00:Alx1:Alx3:Alx4:Arx:Barhl1:Barhl2:Barx1:Barx2:Bsx:Emx1:Emx2:En1:En2:Evx1:Evx2:Gbx1:Gbx2:Gsx1:Gsx2:Hesx1:Hoxa1:Hoxa2:Hoxa3:Hoxa4:Hoxa5:Hoxb1:Hoxb2:Hoxb3:Hoxb4:Hoxb5:Hoxc4:Hoxc5:Hoxd1:Hoxd3:Hoxd4:Lbx1:Meox1:Meox2:Mixl1:Mnx1:Msx1:Msx2:Msx3:Nanog:Nkx1-1:Nkx1-2:Pdx1:Phox2a:Phox2b:Prop1:Prrx1:Prrx2:Prrxl1:Rax:Sebox:Shox2:Tlx1:Tlx3:Uncx:Vax1:Vax2:Vsx1:Vsx2	CTAATTAS	1e-3	-7.893	0.0017	948	9.31%	2784.7	8.36%	3.42789	1567
M03246_2.00:Hmbox1:Hnf1a:Hnf1b	NGTTAATNATTAAYY	1e-3	-7.883	0.0017	17	0.17%	21.7	0.07%	3.42354	1568
M07995_2.00:Pax1:Pax5:Pax6:Pax8:Pax9	GCAGCCAAGCGTGAC	1e-3	-7.882	0.0017	27	0.27%	42.9	0.13%	3.42311	1569
M04276_2.00:Atf4	GGATGACGTCATCC	1e-3	-7.874	0.0017	6	0.06%	3.4	0.01%	3.41963	1570
M10444_2.00:E2f1:E2f2:E2f3:E2f4:E2f5:E2f6	TWSGCGCGAAAAYTG	1e-3	-7.874	0.0017	6	0.06%	3	0.01%	3.41963	1571
M04902_2.00:Alx1:Alx3:Alx4:Arx:Barhl1:Barhl2:Barx1:Barx2:Bsx:Dlx1:Dlx2:Dlx3:Dlx4:Dlx5:Dlx6:Emx1:Emx2:En1:En2:Evx1:Evx2:Gbx1:Gbx2:Gsx1:Gsx2:Hmx1:Hmx2:Hmx3:Hoxa1:Hoxa2:Hoxa3:Hoxa4:Hoxa5:Hoxb1:Hoxb2:Hoxb3:Hoxb4:Hoxb5:Hoxc12:Hoxc4:Hoxc5:Hoxd1:Hoxd3:Hoxd4:Isx:Lbx1:Lbx2:Lhx1:Lhx5:Meox1:Meox2:Mixl1:Mnx1:Msx1:Msx2:Msx3:Nanog:Nkx1-1:Nkx1-2:Otp:Pdx1:Phox2a:Phox2b:Prop1:Prrx1:Prrx2:Prrxl1:Rax:Sebox:Shox2:Un…	STAATTRC	1e-3	-7.867	0.0017	1834	18.00%	5574.5	16.74%	3.41659	1572
M09473_2.00:Clock	CACGTGDC	1e-3	-7.866	0.0017	787	7.73%	2285.3	6.86%	3.41616	1574
M10098_2.00:Zfx	SSSCAGGCCKCGGCSS	1e-3	-7.866	0.0017	308	3.02%	827.9	2.49%	3.41616	1573
M05440_2.00:Pax3:Pax7	NCRATTMGTCACGSTN	1e-3	-7.856	0.0017	9	0.09%	7.5	0.02%	3.41182	1575
M03871_2.00:Alx1:Alx3:Alx4:Arx:Barhl1:Barhl2:Barx1:Barx2:Bsx:Dlx1:Dlx2:Dlx3:Dlx4:Dlx5:Dlx6:Emx1:Emx2:En1:En2:Evx1:Evx2:Gbx1:Gbx2:Gsx1:Gsx2:Hesx1:Hmx1:Hmx2:Hmx3:Hoxa1:Hoxa2:Hoxa3:Hoxa4:Hoxa5:Hoxa6:Hoxb1:Hoxb2:Hoxb3:Hoxb4:Hoxb5:Hoxb6:Hoxb8:Hoxc4:Hoxc5:Hoxc6:Hoxd1:Hoxd3:Hoxd4:Hoxd8:Isx:Lhx1:Lhx3:Lhx4:Lhx5:Meox1:Meox2:Mixl1:Mnx1:Msx1:Msx2:Msx3:Nanog:Nkx1-1:Nkx1-2:Noto:Otp:Pdx1:Phox2a:Phox2b:Prop1:Prr…	HCVBTAATTAGCGY	1e-3	-7.826	0.0018	54	0.53%	107.1	0.32%	3.39879	1576
M10189_2.00:Egr1:Egr2:Egr3:Egr4	TGCGTGGGCGK	1e-3	-7.81	0.0018	301	2.95%	807.9	2.43%	3.39184	1577
M00241_2.00:Klf10:Klf11	CCGCCCCC	1e-3	-7.807	0.0018	1604	15.75%	4847.6	14.56%	3.39054	1578
M05385_2.00:Barx1:Barx2:Bsx:Emx1:Emx2:En1:En2:Evx1:Evx2:Gbx1:Gbx2:Gsx1:Gsx2:Hesx1:Hmx1:Hmx2:Hmx3:Hoxa1:Hoxa2:Hoxa3:Hoxa4:Hoxa5:Hoxa6:Hoxa7:Hoxb1:Hoxb2:Hoxb3:Hoxb4:Hoxb5:Hoxb6:Hoxb7:Hoxb8:Hoxc4:Hoxc5:Hoxc6:Hoxd1:Hoxd3:Hoxd4:Hoxd8:Isx:Meox1:Meox2:Mnx1:Nkx1-1:Nkx1-2:Noto:Otp:Pdx1:Tlx2:Vax1:Vax2	NTAATGAB	1e-3	-7.804	0.0018	1658	16.28%	5018.5	15.07%	3.38923	1579
M09796_2.00:Srebf1:Srebf2	GTTGCCATGGCGAC	1e-3	-7.773	0.0019	41	0.40%	75.2	0.23%	3.37577	1580
M10411_2.00:Ybx1:Ybx2:Ybx3	CCAATCDGMR	1e-3	-7.766	0.0019	1751	17.19%	5314.7	15.96%	3.37273	1581
M06426_2.00:Hnf4a:Hnf4g:Nr1h4:Nr2c1:Nr2c2:Nr2f1:Nr2f2:Nr2f6:Nr4a1:Nr4a2:Nr4a3:Nr5a1:Nr5a2:Nr6a1:Ppara:Ppard:Pparg:Rara:Rarb:Rarg:Rora:Rorb:Rorc:Rxra:Rxrb:Rxrg:Thra:Thrb	ARAGGTCAM	1e-3	-7.763	0.0019	794	7.79%	2309.3	6.94%	3.37143	1582
M02765_2.00:Tfap2a:Tfap2b:Tfap2c:Tfap2d:Tfap2e	HGCCTSAGGCD	1e-3	-7.741	0.0019	407	4.00%	1125.8	3.38%	3.36187	1583
M03453_2.00:Rfx1:Rfx2:Rfx3:Rfx4:Rfx6:Rfx8	CGTTGCTARGCAACS	1e-3	-7.732	0.0019	12	0.12%	12.1	0.04%	3.35796	1584
M09253_2.00:Borcs8:Mef2a:Mef2b:Mef2c:Mef2d	DKCTAAAAATAGMAM	1e-3	-7.717	0.002	62	0.61%	128.5	0.39%	3.35145	1585
M09822_2.00:Hes1	AVSBCTYGTGSCYMG	1e-3	-7.717	0.002	246	2.41%	646.9	1.94%	3.35145	1586
M07840_2.00:Maf:Mafa:Mafb:Mafg:Mafk	TGCTGAGTCAGCA	1e-3	-7.69	0.002	70	0.69%	149.7	0.45%	3.33972	1587
M09937_2.00:Hlf:Tef	GTTACGTAAT	1e-3	-7.678	0.002	119	1.17%	282.8	0.85%	3.33451	1588
M04315_2.00:Creb3l1:Creb3l2	GGTGACGTGGCA	1e-3	-7.665	0.0021	40	0.39%	73.3	0.22%	3.32887	1589
M02448_2.00:Rfx1:Rfx2:Rfx3:Rfx4:Rfx6:Rfx8	GTTGCCADGS	1e-3	-7.58	0.0022	1897	18.62%	5784.5	17.37%	3.29195	1590
M02698_2.00:Cdc5l	CGCGCTGAGCB	1e-3	-7.563	0.0023	230	2.26%	601.7	1.81%	3.28457	1591
M11037_2.00:Cdc5l	VGCTCAGCGCG	1e-3	-7.563	0.0023	230	2.26%	601.7	1.81%	3.28457	1592
M06008_2.00:Arnt:Arnt2	GTACGTGAC	1e-3	-7.547	0.0023	129	1.27%	311.3	0.94%	3.27762	1593
M00487_2.00:A1JVI6_MOUSE:Alx1:Alx3:Alx4:Arx:Barx1:Barx2:Bsx:Dlx2:Dlx3:Dlx5:Emx1:Emx2:En1:En2:Esx1:Evx1:Evx2:Gbx1:Gbx2:Gsx1:Gsx2:Hesx1:Hoxa2:Hoxa3:Hoxb2:Hoxb3:Hoxd3:Isx:Lbx1:Lbx2:Lhx1:Lhx2:Lhx3:Lhx4:Lhx5:Lhx6:Lhx8:Lhx9:Lmx1a:Lmx1b:Meox1:Mixl1:Mnx1:Msx1:Msx2:Msx3:Nkx1-1:Nkx1-2:Nobox:Noto:Otp:Pdx1:Phox2a:Phox2b:Prop1:Prrx1:Prrx2:Prrxl1:Rax:Sebox:Shox2:Uncx:Vax1:Vax2:Vsx1:Vsx2	NTAATTRV	1e-3	-7.532	0.0024	2322	22.79%	7141.9	21.45%	3.27111	1594
M03645_2.00:Hlf	RTTACGTAAY	1e-3	-7.504	0.0024	73	0.72%	158.3	0.48%	3.25895	1595
M06303_2.00:A1JVI6_MOUSE:Alx1:Alx3:Alx4:Arx:En1:En2:Isx:Lhx2:Lhx3:Lhx4:Lhx6:Lhx8:Lhx9:Lmx1a:Lmx1b:Mixl1:Otp:Phox2a:Phox2b:Prop1:Prrx1:Prrx2:Prrxl1:Rax:Sebox:Shox2:Uncx:Vsx1:Vsx2	YTAATTA	1e-3	-7.451	0.0025	1052	10.33%	3120	9.37%	3.23593	1596
M06513_2.00:A1JVI6_MOUSE:Alx1:Alx3:Alx4:Arx:En1:En2:Isx:Lhx2:Lhx3:Lhx4:Lhx6:Lhx8:Lhx9:Lmx1a:Lmx1b:Mixl1:Otp:Phox2a:Phox2b:Prop1:Prrx1:Prrx2:Prrxl1:Rax:Sebox:Shox2:Uncx:Vsx1:Vsx2	YTAATTA	1e-3	-7.451	0.0025	1052	10.33%	3120	9.37%	3.23593	1597
M04751_2.00:Elf1:Elf2:Elf4:Spdef	DAMCMGGATGTR	1e-3	-7.433	0.0026	166	1.63%	417.5	1.25%	3.22811	1598
M10073_2.00:Jun	NYGATGACGTCATHCY	1e-3	-7.411	0.0026	15	0.15%	18.6	0.06%	3.21856	1599
M09363_2.00:Rfx1:Rfx2:Rfx3:Rfx4:Rfx6:Rfx8	SCSSCSGTTGCCATGGCRACGG	1e-3	-7.381	0.0027	16	0.16%	20.6	0.06%	3.20553	1601
M09367_2.00:Rfx1:Rfx2:Rfx3:Rfx4:Rfx6:Rfx8	SCSSCSGTTGCCATGGCRACGG	1e-3	-7.381	0.0027	16	0.16%	20.6	0.06%	3.20553	1600
M09750_2.00:Tfap2a:Tfap2b:Tfap2c:Tfap2d:Tfap2e	GCBNVGGSCYGVGGGS	1e-3	-7.367	0.0028	636	6.24%	1830.3	5.50%	3.19945	1602
M05044_2.00:Nkx2-1:Nkx2-2:Nkx2-3:Nkx2-4:Nkx2-5:Nkx2-6:Nkx2-9	CTCAACGAC	1e-3	-7.352	0.0028	385	3.78%	1065.1	3.20%	3.19293	1603
M00990_2.00:Cebpd	TTRCGCAA	1e-3	-7.331	0.0029	192	1.88%	493.1	1.48%	3.18381	1604
M02282_2.00:Naif1	NTTRCGTAA	1e-3	-7.321	0.0029	550	5.40%	1567.2	4.71%	3.17947	1605
M05545_2.00:Irf1:Irf2	CGAAASYGAAAS	1e-3	-7.3	0.0029	154	1.51%	384.6	1.16%	3.17035	1606
M03447_2.00:Nfat5	YTGTAATTTTCCAY	1e-3	-7.218	0.0032	23	0.23%	35.2	0.11%	3.13474	1607
M11174_2.00:Esr1:Esr2:Nr1d1:Nr1d2:Nr1h2:Nr1h3:Nr1h4:Nr1h5:Nr2c1:Nr2c2:Nr2f1:Nr2f2:Nr2f6:Nr4a1:Nr5a2:Nr6a1:Ppara:Ppard:Pparg:Rara:Rarb:Rarg:Rora:Rorb:Rorc:Rxra:Rxrb:Rxrg:Thra	ACCCCGS	1e-3	-7.21	0.0032	1255	12.32%	3764.1	11.31%	3.13126	1608
M07963_2.00:Gata1:Gata2:Gata3:Gata4:Gata5:Gata6	RCAGATAAGRV	1e-3	-7.178	0.0033	481	4.72%	1359.8	4.08%	3.11737	1609
M04089_2.00:Mitf:Tfe3:Tfeb	ANCATGTGACN	1e-3	-7.151	0.0034	365	3.58%	1008.2	3.03%	3.10564	1610
M05183_2.00:Crx:ENSMUSG00000097436:Lhx9:Otx2:Phox2b:Pitx1:Pitx2:Pitx3:Rhox9:Uncx	STAATTRV	1e-3	-7.144	0.0034	2312	22.70%	7124.7	21.40%	3.1026	1611
M03456_2.00:Rfx1:Rfx2:Rfx3:Rfx4:Rfx6:Rfx8	SGTTGCCATGGCAACS	1e-3	-7.127	0.0035	35	0.34%	63.7	0.19%	3.09522	1612
M01272_2.00:Zzz3	TGAATCCATYN	1e-3	-7.122	0.0035	396	3.89%	1102.6	3.31%	3.09305	1613
M00804_2.00:Pou3f1	NNTAATKAD	1e-3	-7.102	0.0036	2843	27.91%	8829.2	26.52%	3.08436	1614
M09595_2.00:Irf4:Irf8	ACTGAAACCA	1e-3	-7.074	0.0037	733	7.20%	2136.1	6.42%	3.0722	1615
M01741_2.00:Mitf:Tfe3:Tfeb:Tfec	NCACGTGAYN	1e-3	-7.067	0.0037	955	9.37%	2827.8	8.49%	3.06916	1616
M01728_2.00:Mitf:Tfe3:Tfeb	CACGTGAC	1e-3	-7.025	0.0039	644	6.32%	1862.6	5.59%	3.05092	1617
M04013_2.00:Dbp	RTKACGTAAY	1e-3	-7.022	0.0039	116	1.14%	279.4	0.84%	3.04962	1618
M02388_2.00:Nr1d1:Nr1d2:Nr1h2:Nr1h3:Nr1h4:Nr1h5:Nr2c1:Nr2c2:Nr2f1:Nr2f2:Nr2f6:Nr4a1:Nr4a2:Nr4a3:Nr5a1:Nr5a2:Nr6a1:Ppara:Ppard:Pparg:Rara:Rarb:Rarg:Rora:Rorb:Rorc:Rxra:Rxrb:Rxrg:Thra:Thrb	NRGGTCA	1e-3	-7.016	0.0039	3456	33.93%	10809.6	32.47%	3.04701	1619
M09537_2.00:Spi1:Spib:Spic	AAAGRGGAAGTG	1e-3	-7.015	0.0039	187	1.84%	482.5	1.45%	3.04658	1620
M00787_2.00:Klf1:Klf12:Klf3:Klf4:Klf5:Klf6:Klf7:Klf8	GCCACGCCCW	1e-3	-6.997	0.004	2558	25.11%	7918.8	23.79%	3.03876	1621
M09646_2.00:Stat4	NYTTCCWGGAAR	1e-3	-6.995	0.004	170	1.67%	433.3	1.30%	3.03789	1622
M01725_2.00:Srebf1:Srebf2	TCGCGTGA	1e-3	-6.989	0.004	570	5.60%	1635.9	4.91%	3.03528	1623
M00993_2.00:Cebpa:Cebpb:Cebpe	NTTGCGCAA	1e-3	-6.971	0.004	57	0.56%	119.4	0.36%	3.02747	1624
M04548_2.00:Zbtb26	NTTTTCTRGAKB	1e-3	-6.942	0.0042	492	4.83%	1397.1	4.20%	3.01487	1625
M10442_2.00:E2f7:E2f8	TTTTGGCGSSTT	1e-3	-6.938	0.0042	24	0.24%	38.8	0.12%	3.01314	1626
M04833_2.00:Foxa1:Foxa2:Foxa3:Foxb1:Foxs1	CCTTAAGTAAACAAAC	1e-3	-6.922	0.0042	9	0.09%	8	0.02%	3.00619	1627
M08459_2.00:Mef2c	NDTTCTATWWATAGAYYV	1e-3	-6.922	0.0042	9	0.09%	8.1	0.02%	3.00619	1628
M04235_2.00:Dbp	BRTTACGTAACV	1e-3	-6.915	0.0043	75	0.74%	167.3	0.50%	3.00315	1629
M09342_2.00:Pax1:Pax5:Pax6:Pax8:Pax9	RDGVGCAGCCAAGCGTGAC	1e-2	-6.9	0.0043	14	0.14%	17.8	0.05%	2.99663	1630
M04684_2.00:Dmrt1:Dmrt2:Dmrt3:Dmrta1:Dmrta2:Dmrtb1:Dmrtc2	NATGTAGCRATT	1e-2	-6.899	0.0043	359	3.52%	994.1	2.99%	2.9962	1631
M05052_2.00:Barx1:Barx2:Bsx:Emx1:Emx2:En1:En2:Evx1:Evx2:Gbx1:Gbx2:Gsx1:Gsx2:Hmx1:Hmx2:Hmx3:Hoxa1:Hoxa2:Hoxa3:Hoxa4:Hoxa5:Hoxa6:Hoxa7:Hoxa9:Hoxb1:Hoxb2:Hoxb3:Hoxb4:Hoxb5:Hoxb6:Hoxb7:Hoxb8:Hoxb9:Hoxc4:Hoxc5:Hoxc6:Hoxc8:Hoxc9:Hoxd1:Hoxd3:Hoxd4:Hoxd8:Hoxd9:Isx:Meox1:Meox2:Mnx1:Nkx1-1:Nkx1-2:Noto:Otp:Pdx1:Vax1:Vax2	BTAATKRC	1e-2	-6.896	0.0043	2273	22.31%	7009	21.05%	2.99489	1632
M05186_2.00:Nkx6-1:Nkx6-2:Nkx6-3	TTAATKAS	1e-2	-6.881	0.0044	1222	12.00%	3670.1	11.02%	2.98838	1633
M09645_2.00:Stat3	SVYTTCCNGGAARB	1e-2	-6.879	0.0044	238	2.34%	633.6	1.90%	2.98751	1634
M05751_2.00:Sox1:Sox10:Sox11:Sox12:Sox13:Sox14:Sox15:Sox17:Sox18:Sox2:Sox21:Sox3:Sox30:Sox4:Sox5:Sox6:Sox7:Sox8:Sox9:Sry	ACAATGGNNCCATTGT	1e-2	-6.878	0.0044	15	0.15%	19.6	0.06%	2.98708	1635
M04819_2.00:Foxa1:Foxa2:Foxa3:Foxb1	CCYTAAGTAAACAAAS	1e-2	-6.873	0.0044	7	0.07%	5.8	0.02%	2.98491	1636
M05716_2.00:Rfx1:Rfx2:Rfx3:Rfx4:Rfx6:Rfx8	SGTTGCTAGGCAACG	1e-2	-6.873	0.0044	7	0.07%	5.1	0.02%	2.98491	1637
M08189_2.00:Nfe2:Nfe2l1:Nfe2l2:Nfe2l3	TGACTCGGCA	1e-2	-6.869	0.0044	222	2.18%	586	1.76%	2.98317	1638
M00559_2.00:Nkx2-1:Nkx2-2:Nkx2-3:Nkx2-4:Nkx2-5:Nkx2-6:Nkx2-9	YTTAAGTGGHN	1e-2	-6.861	0.0045	482	4.73%	1368.4	4.11%	2.97969	1639
M03002_2.00:Ehf:Elf1:Elf2:Elf3:Elf4:Elf5:Etv6	WACCCGGAAGTA	1e-2	-6.849	0.0045	49	0.48%	99.3	0.30%	2.97448	1640
M08701_2.00:Tfap2a:Tfap2b:Tfap2c:Tfap2d:Tfap2e	GCCCGVGGGC	1e-2	-6.839	0.0046	1286	12.62%	3873.1	11.63%	2.97014	1642
M08705_2.00:Tfap2a:Tfap2b:Tfap2c:Tfap2d:Tfap2e	GCCCGVGGGC	1e-2	-6.839	0.0046	1286	12.62%	3873.1	11.63%	2.97014	1641
M03471_2.00:Gmeb1:Gmeb2	TTACGTAM	1e-2	-6.826	0.0046	488	4.79%	1387.9	4.17%	2.96449	1643
M09420_2.00:Stat5a:Stat5b	TTCCARGAAA	1e-2	-6.821	0.0046	307	3.01%	839.6	2.52%	2.96232	1644
M00234_2.00:Ovol2	HCCGTTANNH	1e-2	-6.815	0.0047	601	5.90%	1734	5.21%	2.95972	1645
M08790_2.00:Atf6:Atf6b	GKGSTGACGTGG	1e-2	-6.814	0.0047	45	0.44%	89.5	0.27%	2.95928	1646
M01488_2.00:Elf1:Elf2:Elf4:Spdef	NAVCCGGATN	1e-2	-6.803	0.0047	2403	23.59%	7429.8	22.32%	2.95451	1647
M02443_2.00:Nfatc1:Nfatc2:Nfatc3:Nfatc4	WTTTTCCAYH	1e-2	-6.8	0.0047	1636	16.06%	4982.9	14.97%	2.9532	1648
M09510_2.00:Zfp143:Zfp523	ATTTCCCAGVAKSCY	1e-2	-6.785	0.0048	223	2.19%	590.7	1.77%	2.94669	1649
M09678_2.00:Alx1:Alx3:Alx4:Arx:Barhl1:Barhl2:Barx1:Barx2:Bsx:Dlx1:Dlx2:Dlx3:Dlx4:Dlx5:Dlx6:Emx1:Emx2:En1:En2:Evx1:Evx2:Gbx1:Gbx2:Gsx1:Gsx2:Hesx1:Hoxa1:Hoxa2:Hoxa3:Hoxa4:Hoxa5:Hoxb1:Hoxb2:Hoxb3:Hoxb4:Hoxb5:Hoxc4:Hoxc5:Hoxd1:Hoxd3:Hoxd4:Isx:Lhx1:Lhx3:Lhx4:Lhx5:Meox1:Meox2:Mixl1:Mnx1:Msx1:Msx2:Msx3:Nanog:Nkx1-1:Nkx1-2:Noto:Otp:Pdx1:Phox2a:Phox2b:Prop1:Prrx1:Prrx2:Prrxl1:Rax:Sebox:Shox2:Uncx:Vax1:Vax…	TKTTAATKA	1e-2	-6.777	0.0048	1503	14.75%	4561.2	13.70%	2.94321	1650
M04703_2.00:E2f7:E2f8	TTTTGGCGGGAAAN	1e-2	-6.776	0.0048	22	0.22%	34.6	0.10%	2.94278	1651
M08227_2.00:Pax1:Pax5:Pax6:Pax8:Pax9	GCAGCSAAGCGTGAC	1e-2	-6.776	0.0048	22	0.22%	34.9	0.10%	2.94278	1652
M04310_2.00:Creb3l1:Creb3l2	GGTGACGTGGCA	1e-2	-6.775	0.0048	29	0.28%	51	0.15%	2.94235	1653
M04939_2.00:Six1:Six2:Six4:Six5	AATGATACGK	1e-2	-6.772	0.0048	226	2.22%	599.8	1.80%	2.94104	1654
M10702_2.00:Alx1:Alx3:Alx4:Arx:Barhl1:Barhl2:Barx1:Barx2:Bsx:Dlx1:Dlx2:Dlx3:Dlx4:Dlx5:Dlx6:Emx1:Emx2:En1:En2:Evx1:Evx2:Gbx1:Gbx2:Gsx1:Gsx2:Hmx1:Hmx2:Hmx3:Hoxa1:Hoxa2:Hoxa3:Hoxa4:Hoxa5:Hoxa6:Hoxa7:Hoxb1:Hoxb2:Hoxb3:Hoxb4:Hoxb5:Hoxb6:Hoxb7:Hoxb8:Hoxc4:Hoxc5:Hoxc6:Hoxd1:Hoxd3:Hoxd4:Hoxd8:Isx:Lhx3:Lhx4:Meox1:Meox2:Mixl1:Mnx1:Msx1:Msx2:Msx3:Nanog:Nkx1-1:Nkx1-2:Nobox:Noto:Otp:Pdx1:Phox2a:Phox2b:Prop1:P…	CATTAATAGG	1e-2	-6.748	0.005	63	0.62%	136.2	0.41%	2.93062	1655
M04662_2.00:Ybx1:Ybx2:Ybx3	GATGGWACR	1e-2	-6.724	0.0051	1282	12.58%	3864.3	11.61%	2.9202	1656
M05540_2.00:Irf4:Irf8	NYGAAACTGAAACTR	1e-2	-6.692	0.0052	40	0.39%	77.9	0.23%	2.9063	1657
M04245_2.00:Hlf:Tef	BGTTACGTAACV	1e-2	-6.689	0.0053	64	0.63%	139.1	0.42%	2.905	1658
M05563_2.00:Esr1:Esr2:Nr1d1:Nr1d2:Nr1h2:Nr1h3:Nr1h4:Nr1h5:Nr2c1:Nr2c2:Nr2f1:Nr2f2:Nr2f6:Nr4a1:Nr5a2:Nr6a1:Ppara:Ppard:Pparg:Rara:Rarb:Rarg:Rora:Rorb:Rorc:Rxra:Rxrb:Rxrg	AAAAGGTCAH	1e-2	-6.689	0.0053	639	6.27%	1854.9	5.57%	2.905	1659
M10132_2.00:Mecom	AATGACAAGATAA	1e-2	-6.675	0.0053	56	0.55%	118.1	0.35%	2.89892	1660
M04055_2.00:Tfap2a:Tfap2b:Tfap2c:Tfap2d:Tfap2e	DGCCTSAGGCH	1e-2	-6.667	0.0054	547	5.37%	1571.6	4.72%	2.89544	1661
M01911_2.00:Fbxl19:Kdm2a:Kdm2b	NNNNTACGN	1e-2	-6.656	0.0054	4293	42.14%	13539.7	40.67%	2.89066	1662
M00763_2.00:XP_002726925.1	NRTTAYRN	1e-2	-6.646	0.0055	4295	42.16%	13546.8	40.69%	2.88632	1663
M04239_2.00:Creb3:Creb3l1	GGTGACGTGGCR	1e-2	-6.636	0.0055	54	0.53%	113.3	0.34%	2.88198	1664
M04457_2.00:Klf14:Klf16	VCCACGCCCC	1e-2	-6.623	0.0056	2009	19.72%	6176.5	18.55%	2.87633	1665
M05348_2.00:Nkx2-1:Nkx2-2:Nkx2-3:Nkx2-4:Nkx2-5:Nkx2-6:Nkx2-9	CTCAACGAS	1e-2	-6.574	0.0059	340	3.34%	942.8	2.83%	2.85505	1666
M00113_2.00:Tfap2a:Tfap2b:Tfap2c:Tfap2d:Tfap2e	YGCCCGAGGC	1e-2	-6.566	0.0059	1674	16.43%	5111.9	15.35%	2.85158	1667
M09667_2.00:Ehf:Elf1:Elf2:Elf3:Elf4:Elf5:Elk1:Elk3:Elk4:Erf:Erg:Ets1:Ets2:Etv1:Etv2:Etv3:Etv4:Etv5:Etv6:Fev:Fli1:Gabpa:Spdef:XP_911724.4	AAHCMGGAAGT	1e-2	-6.543	0.006	443	4.35%	1255.8	3.77%	2.84159	1668
M02259_2.00:Irf5:Irf6	NAYCGAWACY	1e-2	-6.512	0.0062	908	8.91%	2695.8	8.10%	2.82813	1669
M04093_2.00:Msc:Tcf21	CACCATATGGYR	1e-2	-6.505	0.0063	113	1.11%	275.9	0.83%	2.82509	1670
M09017_2.00:Zfx	SVGSGSCSCAGGCCBSGGC	1e-2	-6.483	0.0064	156	1.53%	398.2	1.20%	2.81553	1671
M10752_2.00:Pbx1:Pbx2:Pbx3:Pbx4	RTGATTTATKGC	1e-2	-6.476	0.0064	68	0.67%	151.6	0.46%	2.81249	1672
M04246_2.00:Hlf:Tef	CGTTACGTAACV	1e-2	-6.475	0.0064	99	0.97%	236.4	0.71%	2.81206	1673
M06335_2.00:Six1:Six2:Six4:Six5	DTGATACC	1e-2	-6.473	0.0065	1782	17.49%	5458.7	16.40%	2.81119	1674
M02089_2.00:A1JVI6_MOUSE:Alx1:Alx3:Alx4:Arx:En1:En2:Isx:Lhx2:Lhx3:Lhx4:Lhx6:Lhx8:Lhx9:Lmx1a:Lmx1b:Mixl1:Otp:Phox2a:Phox2b:Prop1:Prrx1:Prrx2:Prrxl1:Rax:Sebox:Shox2:Uncx:Vsx1:Vsx2	NNTAATTANN	1e-2	-6.471	0.0065	1005	9.87%	3000.4	9.01%	2.81032	1675
M10521_2.00:Ehf:Elf1:Elf2:Elf3:Elf4:Elf5:Elk1:Elk3:Elk4:Erf:Erg:Ets1:Ets2:Etv1:Etv2:Etv3:Etv4:Etv5:Etv6:Fev:Fli1:Gabpa:Spdef:XP_911724.4	HGAAYCCGGAAGTGNKG	1e-2	-6.467	0.0065	38	0.37%	73.3	0.22%	2.80858	1676
M02441_2.00:Nfatc1:Nfatc2:Nfatc3:Nfatc4	WTTTTCCATD	1e-2	-6.459	0.0065	1017	9.98%	3038.9	9.13%	2.80511	1677
M03150_2.00:Hmbox1:Hnf1a:Hnf1b	DGTTAATNATTAAYY	1e-2	-6.455	0.0066	17	0.17%	24.4	0.07%	2.80337	1678
M10945_2.00:Borcs8:Mef2a:Mef2b:Mef2c:Mef2d	DDKCTATTTTTRGM	1e-2	-6.431	0.0067	96	0.94%	228.5	0.69%	2.79295	1679
M11087_2.00:Nr1h2:Nr1h3:Nr1h4:Nr1h5:Nr2c1:Nr2c2:Nr2f1:Nr2f2:Nr2f6:Rara:Rarb:Rarg:Rora:Rorb:Rorc:Rxra:Rxrb:Rxrg:Vdr	CAAGGTSATTAACC	1e-2	-6.387	0.007	15	0.15%	20.2	0.06%	2.77384	1680
M05690_2.00:Pax1:Pax5:Pax6:Pax8:Pax9	BCRNTCAWGCGTGACSN	1e-2	-6.376	0.0071	14	0.14%	18.8	0.06%	2.76906	1681
M05116_2.00:Hoxa10:Hoxa11:Hoxa6:Hoxa9:Hoxb6:Hoxb8:Hoxb9:Hoxc10:Hoxc11:Hoxc12:Hoxc6:Hoxc8:Hoxc9:Hoxd10:Hoxd11:Hoxd12:Hoxd8:Hoxd9	GGTCGTAAAAH	1e-2	-6.365	0.0072	35	0.34%	66.4	0.20%	2.76428	1682
M05255_2.00:Nkx3-1:Nkx3-2	GTTAAGTGGB	1e-2	-6.346	0.0073	681	6.68%	1992.5	5.98%	2.75603	1683
M10713_2.00:A1JVI6_MOUSE:Alx1:Alx3:Alx4:Arx:En1:En2:Isx:Lhx2:Lhx3:Lhx4:Lhx6:Lhx8:Lhx9:Lmx1a:Lmx1b:Mixl1:Otp:Phox2a:Phox2b:Prop1:Prrx1:Prrx2:Prrxl1:Rax:Sebox:Shox2:Uncx:Vsx1:Vsx2	TGATTG	1e-2	-6.346	0.0073	773	7.59%	2278.6	6.84%	2.75603	1684
M11312_2.00:Lef1:Tcf7:Tcf7l1:Tcf7l2	ADNATCAAAGN	1e-2	-6.335	0.0074	1341	13.16%	4063.4	12.21%	2.75126	1685
M11099_2.00:Esr1:Esr2:Esrra:Esrrb:Esrrg:Nr1h2:Nr1h3:Nr2c2:Nr2f1:Nr2f2:Rara:Rarb:Rarg:Rora:Rorb:Rorc	GTCACYSTGACCYN	1e-2	-6.315	0.0075	326	3.20%	904.3	2.72%	2.74257	1686
M00329_2.00:Barx1:Barx2:Bsx:Emx1:Emx2:En1:En2:Evx1:Evx2:Gbx1:Gbx2:Gsx1:Gsx2:Hesx1:Hmx1:Hmx2:Hmx3:Hoxa1:Hoxa2:Hoxa3:Hoxa4:Hoxa5:Hoxa7:Hoxb1:Hoxb2:Hoxb3:Hoxb4:Hoxb5:Hoxb7:Hoxc4:Hoxc5:Hoxd1:Hoxd3:Hoxd4:Meox1:Meox2:Mnx1:Nkx1-1:Nkx1-2:Pdx1:Tlx2:Vax1:Vax2	TTAATKANN	1e-2	-6.297	0.0076	1880	18.45%	5778	17.36%	2.73475	1687
M04772_2.00:Elf1:Elf2:Elf4:Elk1:Elk3:Elk4:Erf:Erg:Ets1:Ets2:Etv1:Etv2:Etv3:Etv4:Etv5:Fev:Fli1:Gabpa:XP_911724.4	VACAGGAARTG	1e-2	-6.261	0.0079	620	6.09%	1805.4	5.42%	2.71912	1688
M09138_2.00:Nkx3-1:Nkx3-2	TTAAGTGBTT	1e-2	-6.25	0.008	322	3.16%	893.3	2.68%	2.71434	1689
M09212_2.00:Nkx3-1:Nkx3-2	TTAAGTGBTT	1e-2	-6.25	0.008	322	3.16%	893.3	2.68%	2.71434	1690
M10499_2.00:Elf1:Elf2:Elf4:Elk1:Elk3:Elk4:Erf:Erg:Ets1:Ets2:Etv1:Etv2:Etv3:Etv4:Etv5:Fev:Fli1:Gabpa:XP_911724.4	RCAGGAAGTGVKTGS	1e-2	-6.244	0.008	223	2.19%	597.8	1.80%	2.71173	1691
M10595_2.00:Gata1:Gata2:Gata3:Gata4:Gata5:Gata6	AVAGATAAGA	1e-2	-6.236	0.0081	533	5.23%	1537.8	4.62%	2.70826	1692
M04804_2.00:Spi1:Spib:Spic	AAWGRGGAAGTR	1e-2	-6.218	0.0082	233	2.29%	627.5	1.88%	2.70044	1693
M09984_2.00:Hlf:Tef	GTTACGTAAT	1e-2	-6.202	0.0084	64	0.63%	142.3	0.43%	2.69349	1694
M06073_2.00:Egr1:Egr2:Egr3:Egr4	NHMCGCCCACGCMM	1e-2	-6.195	0.0084	848	8.32%	2516.7	7.56%	2.69045	1695
M00317_2.00:A1JVI6_MOUSE:Alx1:Alx3:Alx4:Arx:Barx1:Barx2:Bsx:Dlx1:Dlx2:Dlx3:Dlx4:Dlx5:Dlx6:Emx1:Emx2:En1:En2:Esx1:Evx1:Evx2:Gbx1:Gbx2:Gsx1:Gsx2:Hesx1:Hoxa1:Hoxa2:Hoxa3:Hoxb1:Hoxb2:Hoxb3:Hoxd3:Isx:Lbx1:Lbx2:Lhx1:Lhx2:Lhx3:Lhx4:Lhx5:Lhx6:Lhx8:Lhx9:Lmx1a:Lmx1b:Meox1:Mixl1:Mnx1:Msx1:Msx2:Msx3:Nkx1-1:Nkx1-2:Nobox:Noto:Otp:Pdx1:Phox2a:Phox2b:Prop1:Prrx1:Prrx2:Prrxl1:Rax:Sebox:Shox2:Uncx:Vax1:Vax2:Vsx1:V…	TAATTNVNTH	1e-2	-6.193	0.0084	1587	15.58%	4848.8	14.56%	2.68959	1696
M03960_2.00:Rfx1:Rfx2:Rfx3:Rfx4:Rfx6:Rfx8	GTTGCTARGCAAC	1e-2	-6.179	0.0086	19	0.19%	29.1	0.09%	2.68351	1697
M01912_2.00:Kmt2a	NTNCGSCBNN	1e-2	-6.173	0.0086	3355	32.93%	10522.5	31.61%	2.6809	1698
M08703_2.00:Tfap2a:Tfap2b:Tfap2c:Tfap2d:Tfap2e	ATKGCCYCAGGSCAT	1e-2	-6.148	0.0088	143	1.40%	364.6	1.10%	2.67004	1699
M00405_2.00:Alx1:Alx3:Alx4:Arx:Dlx1:Dlx2:Dlx3:Dlx4:Dlx5:Dlx6:Hoxa2:Hoxb2:Isx:Lhx1:Lhx2:Lhx3:Lhx4:Lhx5:Lhx9:Meox1:Mixl1:Mnx1:Msx1:Msx2:Msx3:Phox2a:Phox2b:Prop1:Prrx1:Prrx2:Prrxl1:Rax:Sebox:Shox2:Uncx:Vsx1:Vsx2	TAATTRVNN	1e-2	-6.138	0.0089	2189	21.49%	6771.9	20.34%	2.6657	1700
M00264_2.00:A1JVI6_MOUSE:Alx1:Alx3:Alx4:Arx:Barhl1:Barhl2:Barx1:Barx2:Bsx:Dlx1:Dlx2:Dlx3:Dlx4:Dlx5:Dlx6:Emx1:Emx2:En1:En2:Esx1:Evx1:Evx2:Gbx1:Gbx2:Gsx1:Gsx2:Hesx1:Hoxa2:Hoxa3:Hoxb2:Hoxb3:Hoxd3:Isx:Lbx1:Lbx2:Lhx1:Lhx2:Lhx3:Lhx4:Lhx5:Lhx6:Lhx8:Lhx9:Lmx1a:Lmx1b:Meox1:Mixl1:Mnx1:Msx1:Msx2:Msx3:Nkx1-1:Nkx1-2:Nobox:Noto:Otp:Pdx1:Phox2a:Phox2b:Prop1:Prrx1:Prrx2:Prrxl1:Rax:Sebox:Shox2:Uncx:Vax1:Vax2:Vsx1…	NNTAATTNN	1e-2	-6.134	0.0089	3492	34.28%	10967.1	32.94%	2.66396	1701
M10937_2.00:Borcs8:Mef2a:Mef2b:Mef2c:Mef2d	NNDKGTKCTAWAAATAGMMHNN	1e-2	-6.13	0.009	9	0.09%	9.4	0.03%	2.66223	1702
M00662_2.00:E2f1:E2f2:E2f3:E2f4:E2f5:E2f6	KGGCGCGYWN	1e-2	-6.125	0.009	1662	16.31%	5089.2	15.29%	2.66005	1703
M04989_2.00:Barhl1:Barhl2:Barx1:Barx2:Bsx:Dlx2:Dlx3:Emx1:Emx2:Evx1:Evx2:Gbx1:Gbx2:Hmx1:Hmx2:Hmx3:Hoxa1:Hoxa2:Hoxa3:Hoxa4:Hoxa5:Hoxb1:Hoxb2:Hoxb3:Hoxb4:Hoxb5:Hoxc4:Hoxc5:Hoxd1:Hoxd12:Hoxd3:Hoxd4:Lbx1:Lbx2:Meox1:Meox2:Mnx1:Msx1:Msx2:Msx3:Nanog:Nkx1-1:Nkx1-2:Pdx1:Rax:Tlx1:Tlx3	STAATTRC	1e-2	-6.104	0.0092	3189	31.30%	9989.4	30.00%	2.65093	1704
M08976_2.00:Gli1:Gli2	RGACCACCCASR	1e-2	-6.103	0.0092	288	2.83%	793.4	2.38%	2.6505	1705
M00359_2.00:Pax3:Pax7	RTAATTGG	1e-2	-6.083	0.0094	886	8.70%	2638.7	7.93%	2.64181	1706
M00266_2.00:A1JVI6_MOUSE:Alx1:Alx3:Alx4:Arx:Barx1:Barx2:Bsx:Dlx2:Dlx3:Emx1:Emx2:En1:En2:Esx1:Evx1:Evx2:Gbx1:Gbx2:Gsx1:Gsx2:Hesx1:Hoxa2:Hoxa3:Hoxb2:Hoxb3:Hoxd3:Isl1:Isl2:Isx:Lbx1:Lbx2:Lhx1:Lhx2:Lhx3:Lhx4:Lhx5:Lhx6:Lhx8:Lhx9:Lmx1a:Lmx1b:Meox1:Mixl1:Mnx1:Msx1:Msx2:Msx3:Nkx1-1:Nkx1-2:Nobox:Noto:Otp:Pdx1:Phox2a:Phox2b:Prop1:Prrx1:Prrx2:Prrxl1:Rax:Sebox:Shox2:Uncx:Vax1:Vax2:Vsx1:Vsx2	NNTAATKRN	1e-2	-6.082	0.0094	3591	35.25%	11290.3	33.91%	2.64138	1707
M10295_2.00:Sp1:Sp3:Sp4:Sp5:Sp8:Sp9	GGGGCGGGGDS	1e-2	-6.073	0.0094	1076	10.56%	3235.2	9.72%	2.63747	1708
M04604_2.00:Zbtb37	TCACCGCGHTCACCGCG	1e-2	-6.07	0.0095	25	0.25%	43.5	0.13%	2.63617	1710
M06438_2.00:Pax1:Pax5:Pax6:Pax8:Pax9	ABTSRWGCGTGACGK	1e-2	-6.07	0.0095	25	0.25%	43.2	0.13%	2.63617	1709
M10249_2.00:Zfp143:Zfp523	ACTTCCCAGAATGCCT	1e-2	-6.056	0.0096	30	0.29%	55.4	0.17%	2.63009	1711
M11101_2.00:Esr1:Esr2:Esrra:Esrrb:Esrrg:Nr1h2:Nr1h3:Nr2c2:Nr2f1:Nr2f2:Rara:Rarb:Rarg:Rora:Rorb:Rorc	GGTCAYYSTGACCTV	1e-2	-6.055	0.0096	163	1.60%	423	1.27%	2.62965	1712
M05070_2.00:Hoxa3:Hoxa4:Hoxa5:Hoxa6:Hoxa7:Hoxa9:Hoxb3:Hoxb4:Hoxb5:Hoxb6:Hoxb7:Hoxb8:Hoxb9:Hoxc4:Hoxc5:Hoxc6:Hoxc8:Hoxc9:Hoxd3:Hoxd4:Hoxd8:Hoxd9:Pdx1	BTAATTRC	1e-2	-6.047	0.0097	2040	20.03%	6298.7	18.92%	2.62618	1713
M05340_2.00:Hoxa10:Hoxa11:Hoxa6:Hoxa9:Hoxb6:Hoxb8:Hoxb9:Hoxc10:Hoxc11:Hoxc12:Hoxc6:Hoxc8:Hoxc9:Hoxd10:Hoxd11:Hoxd12:Hoxd8:Hoxd9	GGTCGTAAAAH	1e-2	-6.032	0.0098	40	0.39%	80.8	0.24%	2.61966	1714
M05719_2.00:Rfx1:Rfx2:Rfx3:Rfx4:Rfx6:Rfx8	SGTTRCCATGGYAACV	1e-2	-6.013	0.01	34	0.33%	65.7	0.20%	2.61141	1715
M00808_2.00:Mypop	NTTTGCGCCA	1e-2	-6.008	0.01	202	1.98%	538.2	1.62%	2.60924	1716
M05689_2.00:Pax1:Pax5:Pax6:Pax8:Pax9	GCANTCAWGCGTGACGR	1e-2	-5.984	0.0103	10	0.10%	11.1	0.03%	2.59882	1717
M08015_2.00:Stat3	CATTTCCYGGAAATCASSKG	1e-2	-5.984	0.0103	10	0.10%	11.7	0.04%	2.59882	1718
M10443_2.00:E2f7:E2f8	TGGCGGG	1e-2	-5.979	0.0103	1429	14.03%	4354.8	13.08%	2.59665	1719
M02954_2.00:E2f1:E2f2:E2f3:E2f4:E2f5:E2f6	WTTTGGCGCCAAAW	1e-2	-5.972	0.0104	5	0.05%	3.3	0.01%	2.59361	1720
M05422_2.00:Pax3:Pax7	CGATTCGTCACGSTN	1e-2	-5.972	0.0104	5	0.05%	3.8	0.01%	2.59361	1721
M08109_2.00:E2f1:E2f2:E2f3:E2f4:E2f5:E2f6	GGGCGGGAARN	1e-2	-5.918	0.0109	456	4.48%	1307.1	3.93%	2.57015	1722
M09954_2.00:Atf1:Creb1:Crem	GGGGGTTGACGYANA	1e-2	-5.908	0.011	11	0.11%	13.3	0.04%	2.56581	1724
M10936_2.00:Borcs8:Mef2a:Mef2b:Mef2c:Mef2d	YBSNGWKCTAAAAATAGMHYHN	1e-2	-5.908	0.011	11	0.11%	13.4	0.04%	2.56581	1723
M00777_2.00:Klf13:Klf9	ACCGTTAB	1e-2	-5.886	0.0113	218	2.14%	587.7	1.77%	2.55626	1725
M09479_2.00:Usf2	ACCACGTGAC	1e-2	-5.864	0.0115	709	6.96%	2091.4	6.28%	2.5467	1726
M10156_2.00:Ctcf	ACTAGAGG	1e-2	-5.862	0.0115	126	1.24%	318	0.96%	2.54583	1727
M03814_2.00:Alx1:Alx3:Alx4:Arx:Barhl1:Barhl2:Barx1:Barx2:Bsx:Emx1:Emx2:En1:En2:Evx1:Evx2:Gbx1:Gbx2:Gsx1:Gsx2:Hesx1:Hmx1:Hmx2:Hmx3:Hoxa1:Hoxa2:Hoxa3:Hoxa4:Hoxa5:Hoxb1:Hoxb2:Hoxb3:Hoxb4:Hoxb5:Hoxc4:Hoxc5:Hoxd3:Hoxd4:Isx:Lhx2:Lhx3:Lhx4:Lhx9:Meox1:Meox2:Mixl1:Mnx1:Msx1:Msx2:Msx3:Nkx1-1:Nkx1-2:Noto:Otp:Pdx1:Phox2a:Phox2b:Prop1:Prrx1:Prrx2:Prrxl1:Rax:Sebox:Shox2:Tlx1:Tlx2:Tlx3:Uncx:Vax1:Vax2:Vsx1:Vsx2	GTAATGRS	1e-2	-5.854	0.0116	2213	21.72%	6860.3	20.61%	2.54236	1728
M00403_2.00:Alx1:Alx3:Alx4:Arx:Barhl1:Barhl2:Barx1:Barx2:Bsx:Dlx1:Dlx2:Dlx3:Dlx4:Dlx5:Dlx6:Emx1:Emx2:En1:En2:Evx1:Evx2:Gbx1:Gbx2:Gsx1:Gsx2:Hesx1:Hoxa1:Hoxa2:Hoxa3:Hoxa4:Hoxa5:Hoxb1:Hoxb2:Hoxb3:Hoxb4:Hoxb5:Hoxc4:Hoxc5:Hoxd1:Hoxd3:Hoxd4:Isx:Lhx1:Lhx3:Lhx4:Lhx5:Meox1:Meox2:Mixl1:Mnx1:Msx1:Msx2:Msx3:Nanog:Nkx1-1:Nkx1-2:Noto:Otp:Pdx1:Phox2a:Phox2b:Prop1:Prrx1:Prrx2:Prrxl1:Rax:Sebox:Shox2:Uncx:Vax1:Vax…	NTAATKABN	1e-2	-5.848	0.0117	2153	21.13%	6668.2	20.03%	2.53975	1729
M00422_2.00:Barx1:Barx2:Bsx:Emx1:Emx2:En1:En2:Evx1:Evx2:Gbx1:Gbx2:Gsx1:Gsx2:Hmx1:Hmx2:Hmx3:Hoxa1:Hoxa2:Hoxa3:Hoxa4:Hoxa5:Hoxa6:Hoxa7:Hoxa9:Hoxb1:Hoxb2:Hoxb3:Hoxb4:Hoxb5:Hoxb6:Hoxb7:Hoxb8:Hoxb9:Hoxc4:Hoxc5:Hoxc6:Hoxc8:Hoxc9:Hoxd1:Hoxd3:Hoxd4:Hoxd8:Hoxd9:Isx:Meox1:Meox2:Mnx1:Nkx1-1:Nkx1-2:Noto:Otp:Pdx1:Vax1:Vax2	NTAATKR	1e-2	-5.846	0.0117	4304	42.25%	13616.3	40.90%	2.53889	1730
M10182_2.00:Bcl6	CTTYCTAGRA	1e-2	-5.832	0.0119	985	9.67%	2956.5	8.88%	2.53281	1731
M00659_2.00:Dmrt1:Dmrt2:Dmrt3:Dmrta1:Dmrta2:Dmrtb1:Dmrtc2	AHTGTWDCDA	1e-2	-5.829	0.0119	1820	17.87%	5604.3	16.83%	2.5315	1732
M11252_2.00:Runx1:Runx2:Runx3	CCACACCAYDG	1e-2	-5.814	0.0121	932	9.15%	2790.1	8.38%	2.52499	1733
M09522_2.00:E2f7:E2f8	TGGCGGGAAAHB	1e-2	-5.793	0.0123	178	1.75%	470.9	1.41%	2.51587	1734
M04869_2.00:Gata1:Gata2:Gata3:Gata4:Gata5:Gata6	NWGATAASRN	1e-2	-5.782	0.0124	814	7.99%	2421.1	7.27%	2.51109	1735
M11329_2.00:Sox1:Sox10:Sox11:Sox12:Sox13:Sox14:Sox15:Sox17:Sox18:Sox2:Sox21:Sox3:Sox30:Sox4:Sox5:Sox6:Sox7:Sox8:Sox9:Sry	TNMADAACAAAGR	1e-2	-5.765	0.0126	713	7.00%	2106.9	6.33%	2.50371	1736
M08993_2.00:Ovol2	WCCGTTAT	1e-2	-5.759	0.0127	169	1.66%	444.3	1.33%	2.5011	1737
M05394_2.00:Hoxa10:Hoxa11:Hoxa6:Hoxa9:Hoxb6:Hoxb8:Hoxb9:Hoxc10:Hoxc11:Hoxc12:Hoxc6:Hoxc8:Hoxc9:Hoxd10:Hoxd11:Hoxd12:Hoxd8:Hoxd9	GGTCGTAAAAH	1e-2	-5.738	0.013	41	0.40%	84.7	0.25%	2.49198	1738
M01475_2.00:Elf5:Spi1:Spib:Spic	ADGVGGAAGT	1e-2	-5.729	0.0131	2681	26.32%	8369.6	25.14%	2.48807	1739
M04082_2.00:Mlx	HGCACGTGMYM	1e-2	-5.723	0.0132	427	4.19%	1222.9	3.67%	2.48547	1740
M01302_2.00:Pax1:Pax5:Pax6:Pax8:Pax9	SRWSCGTGAC	1e-2	-5.689	0.0136	1023	10.04%	3081	9.25%	2.4707	1741
M05536_2.00:Irf5	VCGAAACCGAAACY	1e-2	-5.688	0.0136	37	0.36%	74.6	0.22%	2.47027	1742
M03003_2.00:Ehf:Elf1:Elf2:Elf3:Elf4:Elf5:Etv6	AACCCGGAAGTAA	1e-2	-5.673	0.0138	35	0.34%	69.4	0.21%	2.46375	1743
M09083_2.00:Foxc1:Foxc2:Foxd1:Foxd2:Foxd3:Foxd4:Foxe1:Foxf1:Foxf2:Foxg1:Foxi1:Foxi3:Foxk2:Foxl1:Foxl2:Foxp4:Foxs1:Gm5294	CTTAAGTAAACAAHG	1e-2	-5.673	0.0138	24	0.24%	42.8	0.13%	2.46375	1744
M09111_2.00:Foxc1:Foxc2:Foxd1:Foxd2:Foxd3:Foxd4:Foxe1:Foxf1:Foxf2:Foxg1:Foxi1:Foxi3:Foxk2:Foxl1:Foxl2:Foxp4:Foxs1:Gm5294	CTTAAGTAAACAAHG	1e-2	-5.673	0.0138	24	0.24%	42.8	0.13%	2.46375	1745
M05338_2.00:Hoxa10:Hoxa11:Hoxa6:Hoxa9:Hoxb6:Hoxb8:Hoxb9:Hoxc10:Hoxc11:Hoxc12:Hoxc6:Hoxc8:Hoxc9:Hoxd10:Hoxd11:Hoxd12:Hoxd8:Hoxd9	SGTCGTAAAAY	1e-2	-5.667	0.0139	33	0.32%	64.4	0.19%	2.46115	1747
M11327_2.00:Sox1:Sox10:Sox11:Sox12:Sox13:Sox14:Sox15:Sox17:Sox18:Sox2:Sox21:Sox3:Sox30:Sox4:Sox5:Sox6:Sox7:Sox8:Sox9:Sry	TNMADAACAAAGRND	1e-2	-5.667	0.0139	480	4.71%	1386.9	4.17%	2.46115	1746
M05717_2.00:Rfx1:Rfx2:Rfx3:Rfx4:Rfx6:Rfx8	CGTTGCCATGGCAACS	1e-2	-5.666	0.0139	21	0.21%	36	0.11%	2.46071	1748
M08600_2.00:Rfx1:Rfx2:Rfx3:Rfx4	CGTTGCCATGGCAACC	1e-2	-5.666	0.0139	21	0.21%	35.3	0.11%	2.46071	1749
M07798_2.00:Bhlhe40:Bhlhe41	GCACGTGACB	1e-2	-5.628	0.0144	336	3.30%	946.8	2.84%	2.44421	1750
M03352_2.00:Myb:Mybl1	YAACSGTTWTAACSGYC	1e-2	-5.627	0.0144	4	0.04%	2.9	0.01%	2.44378	1751
M03424_2.00:Esr1:Esr2:Nr1d1:Nr1d2:Nr1h2:Nr1h3:Nr1h4:Nr1h5:Nr2c1:Nr2c2:Nr2f1:Nr2f2:Nr2f6:Nr4a1:Nr5a2:Nr6a1:Ppara:Ppard:Pparg:Rara:Rarb:Rarg:Rora:Rorb:Rorc:Rxra:Rxrb:Rxrg	AAAGGTCAHCARAGGTCA	1e-2	-5.627	0.0144	4	0.04%	2.6	0.01%	2.44378	1755
M03886_2.00:Pax3:Pax7	RATTAGTCACGGT	1e-2	-5.627	0.0144	4	0.04%	2	0.01%	2.44378	1752
M04706_2.00:E2f7:E2f8	TTTTGGCGGGAAAW	1e-2	-5.627	0.0144	4	0.04%	2.4	0.01%	2.44378	1753
M11348_2.00:Stat1	KDYSAHTTCCGGGAADTGGSR	1e-2	-5.627	0.0144	4	0.04%	2.8	0.01%	2.44378	1754
M03347_2.00:Mybl2	WWAACCGTTAA	1e-2	-5.616	0.0145	60	0.59%	135.6	0.41%	2.439	1756
M06508_2.00:Alx1:Alx3:Alx4:Arx:Barhl1:Barhl2:Evx1:Evx2:Gbx1:Gbx2:Hesx1:Lbx1:Lbx2:Meox1:Meox2:Mixl1:Msx1:Msx2:Msx3:Phox2a:Phox2b:Prop1:Prrx1:Prrx2:Prrxl1:Rax:Sebox:Shox2:Tlx1:Tlx3:Uncx:Vsx1:Vsx2	TAATTA	1e-2	-5.616	0.0145	2500	24.54%	7792.4	23.41%	2.439	1757
M04461_2.00:Egr1:Egr2:Egr3:Egr4	CMCGCCCACGCAM	1e-2	-5.608	0.0146	80	0.79%	190.3	0.57%	2.43552	1758
M03418_2.00:Esr1:Esr2:Nr1d1:Nr1d2:Nr1h2:Nr1h3:Nr1h4:Nr1h5:Nr2c1:Nr2c2:Nr2f1:Nr2f2:Nr2f6:Nr4a1:Nr4a2:Nr4a3:Nr5a2:Nr6a1:Ppara:Ppard:Pparg:Rara:Rarb:Rarg:Rora:Rorb:Rorc:Rxra:Rxrb:Rxrg	AAGGTCACSARAGGTCA	1e-2	-5.572	0.0151	3	0.03%	1.4	0.00%	2.41989	1765
M03472_2.00:Gmeb1:Gmeb2	TACGTGGTTACGTW	1e-2	-5.572	0.0151	3	0.03%	0	0.00%	2.41989	1764
M05441_2.00:Pax3:Pax7	YSGTCACGCTWATTAN	1e-2	-5.572	0.0151	3	0.03%	1.6	0.00%	2.41989	1763
M05634_2.00:Nr1h5:Nr2f1:Nr2f2:Nr2f6:Ppard:Rora:Rorb:Rorc:Rxra:Rxrg:Thra:Thrb	TRAGGTCACGTVAGGTCAY	1e-2	-5.572	0.0151	3	0.03%	0.4	0.00%	2.41989	1759
M05685_2.00:Pax1:Pax5:Pax6:Pax8:Pax9	NGNGCASTCAWGCGTGACGR	1e-2	-5.572	0.0151	3	0.03%	1	0.00%	2.41989	1761
M08944_2.00:Zfp647	TACCATRCTGTTTTGRTTAC	1e-2	-5.572	0.0151	3	0.03%	0	0.00%	2.41989	1762
M11158_2.00:Ar:Nr3c1:Nr3c2:Pgr	NKKGVRGGTACABNGTGTTCTTKDNNN	1e-2	-5.572	0.0151	3	0.03%	0	0.00%	2.41989	1760
M04046_2.00:Tfap2a:Tfap2b:Tfap2c:Tfap2d:Tfap2e	YGCCBNVGGCR	1e-2	-5.571	0.0151	1833	17.99%	5656.7	16.99%	2.41945	1766
M08043_2.00:Stat3	YTTCCYGGAAR	1e-2	-5.564	0.0152	375	3.68%	1066.6	3.20%	2.41641	1767
M05542_2.00:Irf4:Irf8	NCGAAACYGAAACYR	1e-2	-5.558	0.0153	34	0.33%	67	0.20%	2.41381	1768
M09456_2.00:Bhlhe40:Bhlhe41	KCACGTGMCN	1e-2	-5.552	0.0153	405	3.98%	1158.9	3.48%	2.4112	1769
M08139_2.00:Crx:Dmbx1:ENSMUSG00000097436:Gsc:Gsc2:Obox6:Otx1:Otx2:Pitx1:Pitx2:Pitx3:Rhox9	CTAATCCYCTT	1e-2	-5.532	0.0157	151	1.48%	394.5	1.18%	2.40252	1770
M01736_2.00:Mitf:Tfe3:Tfec	NCACGTGAYN	1e-2	-5.526	0.0157	1398	13.72%	4272.9	12.83%	2.39991	1771
M08877_2.00:Bcl6	YKCTTTCYAGGAA	1e-2	-5.516	0.0159	114	1.12%	287.1	0.86%	2.39557	1772
M05253_2.00:A1JVI6_MOUSE:Alx1:Alx3:Alx4:Arx:Barx1:Barx2:Bsx:Dlx2:Dlx3:Emx1:Emx2:En1:En2:Esx1:Evx1:Evx2:Gbx1:Gbx2:Gsx1:Gsx2:Hesx1:Hoxa2:Hoxa3:Hoxb2:Hoxb3:Hoxd3:Isx:Lbx1:Lbx2:Lhx1:Lhx2:Lhx3:Lhx4:Lhx5:Lhx6:Lhx8:Lhx9:Lmx1a:Lmx1b:Meox1:Mixl1:Mnx1:Msx1:Msx2:Msx3:Nkx1-1:Nkx1-2:Nobox:Noto:Otp:Pdx1:Phox2a:Phox2b:Prop1:Prrx1:Prrx2:Prrxl1:Rax:Sebox:Shox2:Uncx:Vax1:Vax2:Vsx1:Vsx2	NTAATTAR	1e-2	-5.506	0.016	944	9.27%	2837.5	8.52%	2.39123	1773
M09834_2.00:Bhlhe40:Bhlhe41	GBTCACGTGCKGM	1e-2	-5.486	0.0164	290	2.85%	809.4	2.43%	2.38254	1774
M00176_2.00:Irf6	NRNCGAWACY	1e-2	-5.482	0.0164	1814	17.81%	5599.5	16.82%	2.3808	1775
M04427_2.00:Bcl6	AATTCCTAGATWRCGY	1e-2	-5.448	0.017	9	0.09%	10.8	0.03%	2.36604	1776
M11353_2.00:Stat1	TTCYRGGAAR	1e-2	-5.435	0.0172	715	7.02%	2121.7	6.37%	2.36039	1777
M04188_2.00:Msc:Tcf21	YACCATATGGTV	1e-2	-5.415	0.0175	114	1.12%	288.1	0.87%	2.3517	1778
M08170_2.00:Sox1:Sox10:Sox11:Sox12:Sox13:Sox14:Sox15:Sox17:Sox18:Sox2:Sox21:Sox3:Sox30:Sox4:Sox5:Sox6:Sox7:Sox8:Sox9:Sry	CCWTTGTT	1e-2	-5.412	0.0176	607	5.96%	1785.8	5.36%	2.3504	1779
M06550_2.00:Dbx1:Dbx2:Hlx	TTWATKA	1e-2	-5.407	0.0176	2238	21.97%	6960.5	20.91%	2.34823	1780
M02689_2.00:Pax2:Pax6	TTCACGCWTGANTT	1e-2	-5.406	0.0176	13	0.13%	18.3	0.06%	2.3478	1781
M03963_2.00:Rfx1:Rfx2:Rfx3:Rfx4:Rfx6:Rfx8	GTTGCTAGGCAAC	1e-2	-5.406	0.0176	13	0.13%	18.8	0.06%	2.3478	1782
M05172_2.00:Alx1:Alx3:Alx4:Arx:Emx1:Emx2:En1:En2:Gbx1:Gbx2:Hesx1:Isx:Lhx1:Lhx2:Lhx3:Lhx4:Lhx5:Lhx6:Lhx8:Lhx9:Lmx1a:Lmx1b:Mixl1:Msx1:Msx2:Msx3:Nobox:Noto:Otp:Phox2a:Phox2b:Prop1:Prrx1:Prrx2:Prrxl1:Rax:Sebox:Shox2:Uncx:Vax1:Vax2:Vsx1:Vsx2	HTAACGAG	1e-2	-5.392	0.0179	262	2.57%	726.4	2.18%	2.34172	1783
M08017_2.00:Stat3	CATTTCCYGGAANNB	1e-2	-5.391	0.0179	261	2.56%	723.6	2.17%	2.34128	1784
M08018_2.00:Stat3	CATTTCCYGGAANNB	1e-2	-5.391	0.0179	261	2.56%	723.6	2.17%	2.34128	1785
M10864_2.00:Hsf1:Hsf2:Hsf3:Hsf4	GAANHTTCTRGA	1e-2	-5.368	0.0183	624	6.13%	1839.4	5.52%	2.33129	1786
M00381_2.00:Hoxa10:Hoxa4:Hoxa5:Hoxa6:Hoxa7:Hoxa9:Hoxb4:Hoxb5:Hoxb6:Hoxb7:Hoxb8:Hoxb9:Hoxc10:Hoxc4:Hoxc5:Hoxc6:Hoxc8:Hoxc9:Hoxd10:Hoxd4:Hoxd8:Hoxd9:Mnx1:Pdx1	TAATBRN	1e-2	-5.363	0.0184	4846	47.57%	15408.4	46.28%	2.32912	1787
M05288_2.00:Six1:Six2:Six4:Six5	VCGTATCRYN	1e-2	-5.355	0.0185	986	9.68%	2974.9	8.94%	2.32565	1788
M00772_2.00:Mzf1	NRATCCCCHH	1e-2	-5.352	0.0185	1953	19.17%	6049.6	18.17%	2.32434	1789
M00518_2.00:Homez	HNHTCGADND	1e-2	-5.333	0.0189	427	4.19%	1230.2	3.69%	2.31609	1790
M03959_2.00:Rfx1:Rfx2:Rfx3:Rfx4:Rfx6:Rfx8	CGTTRCCATGGYAACG	1e-2	-5.321	0.0191	30	0.29%	58.4	0.18%	2.31088	1792
M10817_2.00:Pax3:Pax7	WHAWTNCGTCACGSTTNNRNW	1e-2	-5.321	0.0191	6	0.06%	5.4	0.02%	2.31088	1791
M06072_2.00:Egr1:Egr2:Egr3:Egr4	CCMCGCCCACRCAC	1e-2	-5.318	0.0191	537	5.27%	1570.4	4.72%	2.30958	1793
M05077_2.00:Hoxa10:Hoxa11:Hoxa9:Hoxb9:Hoxc10:Hoxc11:Hoxc12:Hoxc9:Hoxd10:Hoxd11:Hoxd12:Hoxd9	SGTCGTAAAAN	1e-2	-5.315	0.0192	47	0.46%	102.4	0.31%	2.30828	1794
M11371_2.00:Stat5a:Stat5b	DATTTCCTGGAAWTY	1e-2	-5.315	0.0192	47	0.46%	102.5	0.31%	2.30828	1795
M08363_2.00:Sp1:Sp3:Sp4:Sp5:Sp8:Sp9	CCCCGSCCCCKCCCC	1e-2	-5.297	0.0195	660	6.48%	1953.6	5.87%	2.30046	1796
M08229_2.00:Stat1	TTTCCBGGAA	1e-2	-5.283	0.0198	330	3.24%	934.4	2.81%	2.29438	1797
M00226_2.00:Klf1:Klf12:Klf2:Klf3:Klf4:Klf5:Klf6:Klf7:Klf8	CCCGCCCA	1e-2	-5.277	0.0199	2486	24.40%	7763.4	23.32%	2.29177	1798
M04806_2.00:Spi1:Spib:Spic	RAAWGRGGAAGTR	1e-2	-5.271	0.02	152	1.49%	400.3	1.20%	2.28917	1799
M00754_2.00:Srebf1:Srebf2	ATCACGYGAY	1e-2	-5.268	0.02	809	7.94%	2420.3	7.27%	2.28786	1800
M04123_2.00:Myf5:Myod1:Myog	BAACAGCTGTCR	1e-2	-5.262	0.0202	377	3.70%	1078.7	3.24%	2.28526	1801
M10478_2.00:Elf1:Elf2:Elf4:Elk1:Elk3:Elk4:Erf:Erg:Ets1:Ets2:Etv1:Etv2:Etv3:Etv4:Etv5:Fev:Fli1:Gabpa:XP_911724.4	AAHAACAGGAAGTG	1e-2	-5.257	0.0202	129	1.27%	333.5	1.00%	2.28309	1802
M04995_2.00:A1JVI6_MOUSE:Alx1:Alx3:Alx4:Arx:En1:En2:Isx:Lhx2:Lhx3:Lhx4:Lhx6:Lhx8:Lhx9:Lmx1a:Lmx1b:Mixl1:Nobox:Otp:Phox2a:Phox2b:Prop1:Prrx1:Prrx2:Prrxl1:Rax:Sebox:Shox2:Uncx:Vsx1:Vsx2	YTAACGAG	1e-2	-5.25	0.0204	229	2.25%	629.4	1.89%	2.28005	1803
M03945_2.00:Pax1:Pax5:Pax6:Pax8:Pax9	RTCATGCGTGACG	1e-2	-5.237	0.0206	40	0.39%	84.3	0.25%	2.2744	1804
M04990_2.00:Barhl1:Barhl2:Barx1:Barx2:Bsx:Dlx2:Dlx3:Emx1:Emx2:Evx1:Evx2:Gbx1:Gbx2:Hmx1:Hmx2:Hmx3:Hoxa1:Hoxa2:Hoxa3:Hoxa4:Hoxa5:Hoxb1:Hoxb2:Hoxb3:Hoxb4:Hoxb5:Hoxc4:Hoxc5:Hoxd1:Hoxd12:Hoxd3:Hoxd4:Lbx1:Lbx2:Meox1:Meox2:Mnx1:Msx1:Msx2:Msx3:Nanog:Nkx1-1:Nkx1-2:Pdx1:Rax:Tlx1:Tlx3	NTAATGAY	1e-2	-5.219	0.021	2230	21.89%	6943	20.85%	2.26658	1805
M04863_2.00:Gata1:Gata2:Gata3:Gata4:Gata5:Gata6	AGATAACGATCT	1e-2	-5.203	0.0213	16	0.16%	25.7	0.08%	2.25963	1806
M04865_2.00:Gata1:Gata2:Gata3:Gata4:Gata5:Gata6	AGATAACGATCT	1e-2	-5.203	0.0213	16	0.16%	25.2	0.08%	2.25963	1808
M05125_2.00:Hoxa13:Hoxb13:Hoxc13:Hoxd13	GCTCGTAAAAH	1e-2	-5.203	0.0213	16	0.16%	25.1	0.08%	2.25963	1807
M00235_2.00:Ovol2	HCCGTTANNH	1e-2	-5.2	0.0213	529	5.19%	1548.1	4.65%	2.25833	1809
M00232_2.00:Egr1:Egr2:Egr3:Egr4	NHMCGCCCHN	1e-2	-5.199	0.0213	3911	38.39%	12374	37.17%	2.2579	1810
M08257_2.00:Zbtb18	NCGCAGCTGCGB	1e-2	-5.196	0.0214	203	1.99%	552.8	1.66%	2.25659	1811
M06414_2.00:Nr1h2:Nr1h3:Nr1h4:Nr1h5:Nr2c1:Nr2c2:Nr2f1:Nr2f2:Nr2f6:Rarg:Rora:Rorb:Rorc:Rxrg:Thrb:Vdr	RAGGTCAT	1e-2	-5.174	0.0219	641	6.29%	1897.1	5.70%	2.24704	1812
M00823_2.00:Rfx5:Rfx7	GTTGCTANGB	1e-2	-5.17	0.022	1225	12.03%	3736.3	11.22%	2.2453	1813
M02169_2.00:A1JVI6_MOUSE:Alx1:Alx3:Alx4:Arx:En1:En2:Gbx1:Gbx2:Hesx1:Isx:Lhx2:Lhx3:Lhx4:Lhx6:Lhx8:Lhx9:Lmx1a:Lmx1b:Mixl1:Msx1:Msx2:Msx3:Otp:Phox2a:Phox2b:Prop1:Prrx1:Prrx2:Prrxl1:Rax:Sebox:Shox2:Uncx:Vsx1:Vsx2	VBTAATTAD	1e-2	-5.163	0.0221	1444	14.17%	4432.4	13.31%	2.24226	1814
M09760_2.00:Tfap2a:Tfap2b:Tfap2c:Tfap2d:Tfap2e	HNTGCCCTGRGGCC	1e-2	-5.146	0.0225	295	2.90%	830.4	2.49%	2.23488	1815
M00439_2.00:A1JVI6_MOUSE:Alx1:Alx3:Alx4:Arx:Barx1:Barx2:Bsx:Dlx1:Dlx2:Dlx3:Dlx4:Dlx5:Dlx6:Emx1:Emx2:En1:En2:Esx1:Evx1:Evx2:Gbx1:Gbx2:Gsx1:Gsx2:Hesx1:Hoxa1:Hoxa2:Hoxa3:Hoxb1:Hoxb2:Hoxb3:Hoxd3:Isl1:Isl2:Isx:Lbx1:Lbx2:Lhx1:Lhx2:Lhx3:Lhx4:Lhx5:Lhx6:Lhx8:Lhx9:Lmx1a:Lmx1b:Meox1:Mixl1:Mnx1:Msx1:Msx2:Msx3:Nkx1-1:Nkx1-2:Nobox:Noto:Otp:Pdx1:Phox2a:Phox2b:Prop1:Prrx1:Prrx2:Prrxl1:Rax:Sebox:Shox2:Uncx:Vax1:V…	NTAATTRN	1e-2	-5.139	0.0226	2763	27.12%	8662.8	26.02%	2.23184	1816
M02932_2.00:Egr1:Egr2:Egr3:Egr4	HHACGCCCMCTCAMWH	1e-2	-5.136	0.0227	61	0.60%	141.1	0.42%	2.23054	1817
M10029_2.00:Cebpa:Cebpb:Cebpe	WNATTGCDTAADDN	1e-2	-5.129	0.0228	200	1.96%	544.5	1.64%	2.2275	1818
M00355_2.00:Pax3:Pax7	NCVATTANN	1e-2	-5.111	0.0232	4247	41.69%	13471.4	40.46%	2.21968	1819
M02258_2.00:Irf9	ADCGAAACY	1e-2	-5.108	0.0233	934	9.17%	2818.2	8.46%	2.21838	1820
M11362_2.00:Stat4	TTCCVAGAADHMMA	1e-2	-5.094	0.0236	139	1.36%	364.5	1.09%	2.2123	1821
M02033_2.00:A1JVI6_MOUSE:Alx1:Alx3:Alx4:Arx:En1:En2:Gbx1:Gbx2:Hesx1:Isx:Lhx3:Lhx4:Lhx6:Lhx8:Mixl1:Msx1:Msx2:Msx3:Otp:Phox2a:Phox2b:Prop1:Prrx1:Prrx2:Prrxl1:Rax:Sebox:Shox2:Uncx:Vsx1:Vsx2	TTGATTGN	1e-2	-5.078	0.0239	685	6.72%	2038	6.12%	2.20535	1822
M04786_2.00:Ehf:Elf1:Elf2:Elf3:Elf4:Elf5:Etv6	BWTRCGGAAGCV	1e-2	-5.073	0.0241	82	0.80%	200.7	0.60%	2.20318	1823
M08972_2.00:Bcl6	TGCTTTCYAGGAA	1e-2	-5.052	0.0246	121	1.19%	312.2	0.94%	2.19406	1824
M04556_2.00:Ovol1	AAWACCGTTATNYN	1e-2	-5.045	0.0247	14	0.14%	21.1	0.06%	2.19102	1825
M03448_2.00:Nfkb1	AGGGGAWTCCCCT	1e-2	-5.037	0.0249	7	0.07%	7.8	0.02%	2.18754	1826
M05051_2.00:Barx1:Barx2:Bsx:Emx1:Emx2:En1:En2:Evx1:Evx2:Gbx1:Gbx2:Gsx1:Gsx2:Hmx1:Hmx2:Hmx3:Hoxa1:Hoxa2:Hoxa3:Hoxa4:Hoxa5:Hoxa6:Hoxa7:Hoxa9:Hoxb1:Hoxb2:Hoxb3:Hoxb4:Hoxb5:Hoxb6:Hoxb7:Hoxb8:Hoxb9:Hoxc4:Hoxc5:Hoxc6:Hoxc8:Hoxc9:Hoxd1:Hoxd3:Hoxd4:Hoxd8:Hoxd9:Isx:Meox1:Meox2:Mnx1:Nkx1-1:Nkx1-2:Noto:Otp:Pdx1:Vax1:Vax2	BTAATTRC	1e-2	-5.018	0.0253	2275	22.33%	7097.5	21.32%	2.17929	1827
M03799_2.00:Barx1:Barx2:Bsx:Emx1:Emx2:En1:En2:Evx1:Evx2:Gbx1:Gbx2:Gsx1:Gsx2:Hmx1:Hmx2:Hmx3:Hoxa1:Hoxa2:Hoxa3:Hoxa4:Hoxa5:Hoxa6:Hoxa7:Hoxa9:Hoxb1:Hoxb2:Hoxb3:Hoxb4:Hoxb5:Hoxb6:Hoxb7:Hoxb8:Hoxb9:Hoxc4:Hoxc5:Hoxc6:Hoxc8:Hoxc9:Hoxd1:Hoxd3:Hoxd4:Hoxd8:Hoxd9:Isx:Meox1:Meox2:Mnx1:Nkx1-1:Nkx1-2:Noto:Otp:Pdx1:Vax1:Vax2	BTAATKRC	1e-2	-5.014	0.0254	1963	19.27%	6096.2	18.31%	2.17755	1828
M09325_2.00:Esr1:Esr2:Hnf4a:Hnf4g:Nr1d1:Nr1d2:Nr1h2:Nr1h3:Nr1h4:Nr1h5:Nr2c1:Nr2c2:Nr2f1:Nr2f2:Nr2f6:Nr4a1:Nr4a2:Nr4a3:Nr5a2:Nr6a1:Ppara:Ppard:Pparg:Rara:Rarb:Rarg:Rora:Rorb:Rorc:Rxra:Rxrb:Rxrg:Thra:Thrb	BCARAGGTCARRR	1e-2	-5.007	0.0256	513	5.04%	1504	4.52%	2.17451	1829
M00172_2.00:Alx1:Alx3:Alx4:Arx:Barx1:Barx2:Bsx:Dlx1:Dlx2:Dlx3:Dlx4:Dlx5:Dlx6:Emx1:Emx2:En1:En2:Evx1:Evx2:Gbx1:Gbx2:Gsx1:Gsx2:Hmx1:Hmx3:Hoxa1:Hoxa2:Hoxa3:Hoxa4:Hoxa5:Hoxa7:Hoxb1:Hoxb2:Hoxb3:Hoxb4:Hoxb5:Hoxb7:Hoxc4:Hoxc5:Hoxd1:Hoxd3:Hoxd4:Isx:Lhx3:Lhx4:Meox1:Meox2:Mixl1:Mnx1:Msx1:Msx2:Msx3:Nanog:Nkx1-1:Nkx1-2:Noto:Otp:Pdx1:Phox2a:Phox2b:Prop1:Prrx1:Prrx2:Prrxl1:Rax:Sebox:Shox2:Uncx:Vax1:Vax2:Vsx1:V…	YTAATKRNNN	1e-2	-4.989	0.0261	2212	21.71%	6896.7	20.72%	2.1667	1830
M10450_2.00:E2f1:E2f2:E2f3:E2f4:E2f5:E2f6	BBGSGCGCGAARN	1e-2	-4.984	0.0262	421	4.13%	1219	3.66%	2.16452	1831
M02831_2.00:Hlf:Tef	KRTTAYGTAABD	1e-2	-4.97	0.0265	110	1.08%	281.8	0.85%	2.15844	1832
M05079_2.00:Hoxa10:Hoxa11:Hoxa9:Hoxb9:Hoxc10:Hoxc11:Hoxc12:Hoxc9:Hoxd10:Hoxd11:Hoxd12:Hoxd9	GGTCGTAAAAH	1e-2	-4.964	0.0267	62	0.61%	145.8	0.44%	2.15584	1834
M05104_2.00:Hoxa10:Hoxa11:Hoxa5:Hoxa6:Hoxa7:Hoxa9:Hoxb5:Hoxb6:Hoxb8:Hoxb9:Hoxc10:Hoxc11:Hoxc5:Hoxc6:Hoxc8:Hoxc9:Hoxd10:Hoxd11:Hoxd8:Hoxd9	DTTTTATTGC	1e-2	-4.964	0.0267	289	2.84%	815.5	2.45%	2.15584	1833
M10886_2.00:Irf4:Irf8	AAGTTTC	1e-2	-4.961	0.0267	502	4.93%	1470.5	4.42%	2.15453	1835
M06218_2.00:Alx1:Alx3:Alx4:Arx:Barhl1:Barhl2:Barx1:Barx2:Bsx:Dlx1:Dlx2:Dlx3:Dlx4:Dlx5:Dlx6:Emx1:Emx2:En1:En2:Gbx1:Gbx2:Gsx1:Gsx2:Hmx1:Hmx3:Hoxa1:Hoxa2:Hoxa3:Hoxb1:Hoxb2:Hoxb3:Hoxd1:Hoxd3:Isx:Lhx1:Lhx5:Meox1:Meox2:Mnx1:Msx1:Msx2:Msx3:Nanog:Nkx1-1:Nkx1-2:Noto:Pdx1:Phox2a:Phox2b:Prop1:Prrxl1:Sebox:Shox2:Uncx:Vax1:Vax2:Vsx1:Vsx2	TAATTR	1e-2	-4.96	0.0267	3395	33.33%	10714.2	32.18%	2.1541	1836
M09758_2.00:Tfap2a:Tfap2b:Tfap2c:Tfap2d:Tfap2e	SGCCSCRGGCN	1e-2	-4.919	0.0278	1868	18.34%	5796.9	17.41%	2.13629	1837
M00114_2.00:Tfap2a:Tfap2b:Tfap2c:Tfap2d:Tfap2e	THGCCTSAGG	1e-2	-4.879	0.029	1864	18.30%	5785.9	17.38%	2.11892	1838
M01927_2.00:Dmrt1:Dmrt2:Dmrt3:Dmrta1:Dmrta2:Dmrtb1:Dmrtc2	AATGTATCAAN	1e-2	-4.873	0.0291	317	3.11%	902.6	2.71%	2.11632	1839
M04497_2.00:Zbtb7b	RCGACCACCS	1e-2	-4.869	0.0292	234	2.30%	650.2	1.95%	2.11458	1840
M09237_2.00:Irf1:Irf2	RAAARWGAAAGTGAAAGTRR	1e-2	-4.855	0.0296	9	0.09%	11.4	0.03%	2.1085	1841
M09245_2.00:Irf1:Irf2	RAAARWGAAAGTGAAAGTRR	1e-2	-4.855	0.0296	9	0.09%	11.4	0.03%	2.1085	1842
M02893_2.00:Zic1:Zic2:Zic3:Zic4	GACCCCCCGCTGTG	1e-2	-4.85	0.0297	10	0.10%	13.9	0.04%	2.10633	1843
M02915_2.00:Egr1:Egr2:Egr3:Egr4	YHACGCCCACGCAHT	1e-2	-4.85	0.0297	35	0.34%	73.3	0.22%	2.10633	1844
M01968_2.00:E2f1:E2f2:E2f3:E2f4:E2f5:E2f6	GSGCGCCAWN	1e-2	-4.827	0.0304	1244	12.21%	3809.9	11.44%	2.09634	1845
M00436_2.00:Hoxa10:Hoxa4:Hoxa5:Hoxa6:Hoxa7:Hoxa9:Hoxb4:Hoxb5:Hoxb6:Hoxb7:Hoxb8:Hoxb9:Hoxc10:Hoxc4:Hoxc5:Hoxc6:Hoxc8:Hoxc9:Hoxd10:Hoxd4:Hoxd8:Hoxd9:Mnx1:Pdx1	TTWATKRB	1e-2	-4.825	0.0304	3254	31.94%	10265.3	30.83%	2.09547	1846
M05151_2.00:Nkx2-1:Nkx2-2:Nkx2-3:Nkx2-4:Nkx2-5:Nkx2-6:Nkx2-9	YTCAAGTGSY	1e-2	-4.823	0.0305	605	5.94%	1794.7	5.39%	2.0946	1847
M05884_2.00:Nr1d2:Nr2c1:Nr2c2:Nr2f1:Nr2f2:Nr2f6:Nr4a1:Ppara:Ppard:Pparg:Rara:Rarb:Rarg:Rora:Rorb:Rorc:Rxra:Rxrb:Rxrg:Thra	AWNTRGGTCANT	1e-2	-4.805	0.031	550	5.40%	1623.5	4.88%	2.08678	1848
M09043_2.00:E2f1:E2f2:E2f3:E2f4:E2f5:E2f6	NGGGCGGGAAGG	1e-2	-4.804	0.031	641	6.29%	1907.8	5.73%	2.08635	1849
M07980_2.00:Borcs8:Mef2a:Mef2b:Mef2c:Mef2d	DDKCYAAAAATAGMH	1e-2	-4.791	0.0314	92	0.90%	232	0.70%	2.0807	1850
M08702_2.00:Tfap2a:Tfap2b:Tfap2c:Tfap2d:Tfap2e	TDGCCYCAGGSCAY	1e-2	-4.79	0.0314	261	2.56%	733.6	2.20%	2.08027	1851
M08727_2.00:Mycn	SCCCACGTGGCC	1e-2	-4.79	0.0314	215	2.11%	594.2	1.78%	2.08027	1852
M03393_2.00:Esr1:Esr2:Nr1d1:Nr1d2:Nr1h2:Nr1h3:Nr1h4:Nr1h5:Nr2c1:Nr2c2:Nr2f1:Nr2f2:Nr2f6:Nr4a1:Nr4a2:Nr4a3:Nr5a2:Nr6a1:Ppara:Ppard:Pparg:Rara:Rarb:Rarg:Rora:Rorb:Rorc:Rxra:Rxrb:Rxrg	RAGGTCAMSARAGGTCA	1e-2	-4.782	0.0316	5	0.05%	5	0.02%	2.0768	1853
M05443_2.00:Pax3:Pax7	NCRATTAGTCACGSTN	1e-2	-4.782	0.0316	5	0.05%	4.2	0.01%	2.0768	1854
M04897_2.00:Hoxa10:Hoxa11:Hoxa9:Hoxb9:Hoxc10:Hoxc11:Hoxc12:Hoxc9:Hoxd10:Hoxd11:Hoxd12:Hoxd9	GGTCGTAAAAH	1e-2	-4.781	0.0316	31	0.30%	63.4	0.19%	2.07636	1855
M04821_2.00:Foxa1:Foxa2:Foxa3:Foxb1	CSYTAAGTAAACAAAC	1e-2	-4.758	0.0324	15	0.15%	24.3	0.07%	2.06637	1856
M05084_2.00:Hoxa10:Hoxa11:Hoxc10:Hoxc11:Hoxc12:Hoxd10:Hoxd11:Hoxd12:Meox1	GGTCGTAAAAH	1e-2	-4.741	0.0329	27	0.27%	53.4	0.16%	2.05899	1857
M09644_2.00:Stat6	TTCCKNAGAA	1e-2	-4.713	0.0338	251	2.46%	704.9	2.12%	2.04683	1858
M09247_2.00:Borcs8:Mef2a:Mef2b:Mef2c:Mef2d	KCYAAAAATAGMW	1e-2	-4.696	0.0344	109	1.07%	281.2	0.84%	2.03945	1859
M00546_2.00:ENSMUSG00000098598:Pou6f1	NNCTCATTAW	1e-2	-4.69	0.0346	1052	10.33%	3205.2	9.63%	2.03684	1860
M03060_2.00:Foxc1:Foxc2:Foxd1:Foxd2:Foxd3:Foxd4:Foxe1:Foxf1:Foxf2:Foxg1:Foxi1:Foxi3:Foxk2:Foxl1:Foxl2:Foxp4:Foxs1:Gm5294	ATAAACA	1e-2	-4.686	0.0347	2204	21.64%	6885.6	20.68%	2.0351	1861
M00275_2.00:Crx:Dmbx1:ENSMUSG00000097436:Gsc:Gsc2:Obox6:Otx1:Otx2:Pitx1:Pitx2:Pitx3:Rhox9	VCTAATCCGN	1e-2	-4.681	0.0349	286	2.81%	811.9	2.44%	2.03293	1862
M11370_2.00:Stat3	TTCYGGGAAN	1e-2	-4.677	0.035	789	7.75%	2375.2	7.13%	2.0312	1863
M05249_2.00:Cdx1:Cdx2:Cdx4	VTTTATGGC	1e-2	-4.634	0.0365	1474	14.47%	4549	13.66%	2.01252	1864
M00709_2.00:Rfx1:Rfx2:Rfx3:Rfx4:Rfx6:Rfx8	SGTTGCTADG	1e-1	-4.589	0.0381	339	3.33%	975.1	2.93%	1.99298	1865
M01477_2.00:Elf1:Elf2:Elf4:Elk1:Elk3:Elk4:Erf:Erg:Ets1:Ets2:Etv1:Etv2:Etv3:Etv4:Etv5:Fev:Fli1:Gabpa:XP_911724.4	NRBCGGAARY	1e-1	-4.577	0.0386	2965	29.11%	9344.6	28.07%	1.98777	1866
M09788_2.00:Mlxipl	CACGTGMCHYCB	1e-1	-4.535	0.0402	291	2.86%	829.5	2.49%	1.96953	1867
M10881_2.00:Irf1:Irf2	NRGAAAGTGAAAST	1e-1	-4.521	0.0408	190	1.87%	523.5	1.57%	1.96345	1868
M04546_2.00:Zfp524	MCTCGAACCCGH	1e-1	-4.509	0.0412	55	0.54%	130	0.39%	1.95823	1869
M02889_2.00:Egr1:Egr2:Egr3:Egr4	HYACGCCCACGCAHTT	1e-1	-4.505	0.0414	25	0.25%	49.3	0.15%	1.9565	1870
M05086_2.00:Hoxa10:Hoxa11:Hoxc10:Hoxc11:Hoxc12:Hoxd10:Hoxd11:Hoxd12:Meox1	VGTCGTAAAAH	1e-1	-4.491	0.042	44	0.43%	99.1	0.30%	1.95042	1871
M04350_2.00:Maf:Mafa:Mafb:Mafg:Mafk	DTGCTGAYGTCAGCAW	1e-1	-4.48	0.0423	6	0.06%	6.7	0.02%	1.94564	1875
M04360_2.00:Maff	WTGCTGACGTCAGCAW	1e-1	-4.48	0.0423	6	0.06%	6.4	0.02%	1.94564	1874
M05419_2.00:Pax3:Pax7	CRATTAGTCACGSTD	1e-1	-4.48	0.0423	6	0.06%	6.7	0.02%	1.94564	1873
M05718_2.00:Rfx1:Rfx2:Rfx3:Rfx4:Rfx6:Rfx8	SGTTGCTAGGCAACS	1e-1	-4.48	0.0423	6	0.06%	6.9	0.02%	1.94564	1872
M09282_2.00:Esr1:Esr2:Nr1d1:Nr1d2:Nr1h2:Nr1h3:Nr1h4:Nr1h5:Nr2c1:Nr2c2:Nr2f1:Nr2f2:Nr2f6:Nr4a1:Nr4a2:Nr4a3:Nr5a1:Nr5a2:Nr6a1:Ppara:Ppard:Pparg:Rara:Rarb:Rarg:Rora:Rorb:Rorc:Rxra:Rxrb:Rxrg:Thrb	GAAASTRGGTCA	1e-1	-4.476	0.0424	215	2.11%	600	1.80%	1.9439	1876
M09324_2.00:Esr1:Esr2:Nr1d1:Nr1d2:Nr1h2:Nr1h3:Nr1h4:Nr1h5:Nr2c1:Nr2c2:Nr2f1:Nr2f2:Nr2f6:Nr4a1:Nr4a2:Nr4a3:Nr5a1:Nr5a2:Nr6a1:Ppara:Ppard:Pparg:Rara:Rarb:Rarg:Rora:Rorb:Rorc:Rxra:Rxrb:Rxrg:Thra:Thrb	GAAASTRGGTCA	1e-1	-4.476	0.0424	215	2.11%	600	1.80%	1.9439	1877
M02255_2.00:Irf7	GAARCGAAAR	1e-1	-4.473	0.0425	1105	10.85%	3381.3	10.16%	1.9426	1878
M07998_2.00:Pax1:Pax5:Pax6:Pax8:Pax9	GCAGCSRAGCGTGAC	1e-1	-4.47	0.0427	38	0.37%	83.9	0.25%	1.9413	1879
M11238_2.00:Rela	GGGRATTTC	1e-1	-4.453	0.0433	470	4.61%	1383.7	4.16%	1.93391	1880
M02931_2.00:Egr1:Egr2:Egr3:Egr4	HACGCCCACGCAHTT	1e-1	-4.433	0.0442	11	0.11%	16.7	0.05%	1.92523	1883
M09023_2.00:Cux1:Cux2	RKGGBDATCGATGK	1e-1	-4.433	0.0442	88	0.86%	223.3	0.67%	1.92523	1881
M09024_2.00:Cux1:Cux2	RKGGBDATCGATGK	1e-1	-4.433	0.0442	88	0.86%	223.3	0.67%	1.92523	1882
M00384_2.00:Alx1:Alx3:Alx4:Arx:Barhl1:Barhl2:Barx1:Barx2:Bsx:Dlx1:Dlx2:Dlx3:Dlx4:Dlx5:Dlx6:Emx1:Emx2:En1:En2:Evx1:Evx2:Gbx1:Gbx2:Gsx1:Gsx2:Hmx1:Hmx2:Hmx3:Hoxa1:Hoxa2:Hoxa3:Hoxa4:Hoxa5:Hoxb1:Hoxb2:Hoxb3:Hoxb4:Hoxb5:Hoxc12:Hoxc4:Hoxc5:Hoxd1:Hoxd3:Hoxd4:Isx:Lbx1:Lbx2:Lhx1:Lhx5:Meox1:Meox2:Mixl1:Mnx1:Msx1:Msx2:Msx3:Nanog:Nkx1-1:Nkx1-2:Otp:Pdx1:Phox2a:Phox2b:Prop1:Prrx1:Prrx2:Prrxl1:Rax:Sebox:Shox2:Un…	NTAATKABN	1e-1	-4.419	0.0447	2502	24.56%	7859	23.61%	1.91915	1884
M04926_2.00:Alx1:Alx3:Alx4:Arx:Barhl1:Barhl2:Barx1:Barx2:Bsx:Dlx1:Dlx2:Dlx3:Dlx4:Dlx5:Dlx6:Emx2:En1:En2:Gbx1:Gbx2:Gsx1:Gsx2:Hoxa1:Hoxa2:Hoxa3:Hoxb1:Hoxb2:Hoxb3:Hoxd1:Hoxd3:Isx:Lhx1:Lhx5:Meox1:Meox2:Mnx1:Msx1:Msx2:Msx3:Nanog:Nkx1-1:Nkx1-2:Pdx1:Phox2a:Phox2b:Prop1:Prrx1:Prrx2:Prrxl1:Sebox:Shox2:Uncx:Vax1:Vax2:Vsx1:Vsx2	NTAAYGAB	1e-1	-4.401	0.0455	2030	19.93%	6340.4	19.04%	1.91133	1886
M10222_2.00:Prdm15	TTGGAAHTCCCA	1e-1	-4.401	0.0455	26	0.26%	52.1	0.16%	1.91133	1885
M04781_2.00:Elf1:Elf2:Elf4:Elk1:Elk3:Elk4:Erf:Erg:Ets1:Ets2:Etv1:Etv2:Etv3:Etv4:Etv5:Fev:Fli1:Gabpa:XP_911724.4	GTCGTAAATGCA	1e-1	-4.4	0.0455	20	0.20%	37.1	0.11%	1.9109	1888
M04870_2.00:Gata1:Gata2:Gata3:Gata4:Gata5:Gata6	WGATAACGATCT	1e-1	-4.4	0.0455	20	0.20%	37.6	0.11%	1.9109	1887
M00550_2.00:Pou3f4	HTAATKARNN	1e-1	-4.395	0.0457	2438	23.93%	7653.9	22.99%	1.90872	1889
M09594_2.00:Irf1:Irf2	GAAAGTGAAAGT	1e-1	-4.382	0.0463	84	0.82%	212.5	0.64%	1.90308	1890
M05612_2.00:Esr1:Esr2:Nr1d1:Nr1d2:Nr1h2:Nr1h3:Nr1h4:Nr1h5:Nr2c1:Nr2c2:Nr2f1:Nr2f2:Nr2f6:Nr4a1:Nr5a2:Nr6a1:Ppara:Ppard:Pparg:Rara:Rarb:Rarg:Rora:Rorb:Rorc:Rxra:Rxrb:Rxrg	NRAGGTCAHG	1e-1	-4.368	0.0469	989	9.71%	3017.9	9.06%	1.897	1891
M08023_2.00:Gli2:Gli3	RGACCACCCAS	1e-1	-4.365	0.047	269	2.64%	765	2.30%	1.8957	1892
M05874_2.00:Pax3:Pax7	ATTMGTCACGSTT	1e-1	-4.33	0.0487	17	0.17%	30.1	0.09%	1.8805	1893
M07929_2.00:Egr1:Egr2:Egr3:Egr4	CCCCCSCCCCCGCCCMCGCM	1e-1	-4.309	0.0497	113	1.11%	297.4	0.89%	1.87137	1894
M02972_2.00:Ehf:Elf1:Elf2:Elf3:Elf4:Elf5:Elk1:Elk3:Elk4:Erf:Erg:Ets1:Ets2:Etv1:Etv2:Etv3:Etv4:Etv5:Etv6:Fev:Fli1:Gabpa:Spdef:XP_911724.4	AACCCGGAAGTG	1e-1	-4.308	0.0497	27	0.27%	55.2	0.17%	1.87094	1895
M10651_2.00:Alx1:Alx3:Alx4:Arx:Barx1:Barx2:Bsx:Dlx1:Dlx2:Dlx3:Dlx4:Dlx5:Dlx6:Emx1:Emx2:En1:En2:Evx1:Evx2:Gbx1:Gbx2:Gsx1:Gsx2:Hmx1:Hmx3:Hoxa1:Hoxa2:Hoxa3:Hoxa4:Hoxa5:Hoxa7:Hoxb1:Hoxb2:Hoxb3:Hoxb4:Hoxb5:Hoxb7:Hoxc4:Hoxc5:Hoxd1:Hoxd3:Hoxd4:Isx:Lhx3:Lhx4:Meox1:Meox2:Mixl1:Mnx1:Msx1:Msx2:Msx3:Nanog:Nkx1-1:Nkx1-2:Noto:Otp:Pdx1:Phox2a:Phox2b:Prop1:Prrx1:Prrx2:Prrxl1:Rax:Sebox:Shox2:Uncx:Vax1:Vax2:Vsx1:V…	CVTAWTDKB	1e-1	-4.307	0.0497	2524	24.78%	7935.1	23.83%	1.87051	1896
M05336_2.00:Hoxa10:Hoxa11:Hoxa6:Hoxa9:Hoxb6:Hoxb8:Hoxb9:Hoxc10:Hoxc11:Hoxc12:Hoxc6:Hoxc8:Hoxc9:Hoxd10:Hoxd11:Hoxd12:Hoxd8:Hoxd9	SGTCGTAAAAY	1e-1	-4.291	0.0505	69	0.68%	170.8	0.51%	1.86356	1897
M04984_2.00:Hoxa13:Hoxb13:Hoxc13:Hoxd13	GCTCGTAAAAH	1e-1	-4.283	0.0509	19	0.19%	36	0.11%	1.86008	1898
M02083_2.00:Alx1:Alx3:Alx4:Arx:Barhl1:Barhl2:Barx1:Barx2:Bsx:Dlx1:Dlx2:Dlx3:Dlx4:Dlx5:Dlx6:Emx1:Emx2:En1:En2:Evx1:Evx2:Gbx1:Gbx2:Gsx1:Gsx2:Hesx1:Hoxa1:Hoxa2:Hoxa3:Hoxa4:Hoxa5:Hoxb1:Hoxb2:Hoxb3:Hoxb4:Hoxb5:Hoxc4:Hoxc5:Hoxd1:Hoxd3:Hoxd4:Isx:Lhx1:Lhx3:Lhx4:Lhx5:Meox1:Meox2:Mixl1:Mnx1:Msx1:Msx2:Msx3:Nanog:Nkx1-1:Nkx1-2:Noto:Otp:Pdx1:Phox2a:Phox2b:Prop1:Prrx1:Prrx2:Prrxl1:Rax:Sebox:Shox2:Uncx:Vax1:Vax…	NNTAATKAN	1e-1	-4.282	0.0509	4373	42.93%	13931.6	41.85%	1.85965	1899
M04326_2.00:Hlf:Tef	NRTTACRTAACV	1e-1	-4.271	0.0515	54	0.53%	128.4	0.39%	1.85487	1900
M08156_2.00:Esr1:Esr2:Nr1d1:Nr1d2:Nr1h2:Nr1h3:Nr1h4:Nr1h5:Nr2c1:Nr2c2:Nr2f1:Nr2f2:Nr2f6:Nr4a1:Nr5a2:Nr6a1:Ppara:Ppard:Pparg:Rara:Rarb:Rarg:Rora:Rorb:Rorc:Rxra:Rxrb:Rxrg:Thra	VGRGGTCARAGGTCA	1e-1	-4.266	0.0517	59	0.58%	142.7	0.43%	1.8527	1901
M10004_2.00:Jun:Junb:Jund	TGACTC	1e-1	-4.262	0.0519	4784	46.96%	15272.9	45.87%	1.85096	1902
M04979_2.00:Hoxa13:Hoxb13:Hoxc13:Hoxd13	KTTTTATTGGN	1e-1	-4.259	0.052	227	2.23%	639.8	1.92%	1.84966	1903
M10131_2.00:Mecom	TATCTTGTC	1e-1	-4.257	0.0521	300	2.94%	862.9	2.59%	1.84879	1904
M05534_2.00:Irf3	AGGAAAGGGAAASBGAAACD	1e-1	-4.243	0.0527	4	0.04%	3.6	0.01%	1.84271	1905
M09888_2.00:Arnt:Arnt2	CTTCCTCGTCCCCGW	1e-1	-4.243	0.0527	4	0.04%	3.4	0.01%	1.84271	1906
M11313_2.00:Lef1:Tcf7:Tcf7l1:Tcf7l2	NADVAWCAAAGGV	1e-1	-4.237	0.053	820	8.05%	2487.8	7.47%	1.84011	1907
M02102_2.00:Six3:Six6	NTGATMCBYN	1e-1	-4.228	0.0535	2733	26.83%	8614.7	25.88%	1.8362	1908
M02876_2.00:Gli1:Gli2:Gli3	GCGACCACACTG	1e-1	-4.227	0.0535	51	0.50%	120	0.36%	1.83576	1909
M04047_2.00:Tfap2a:Tfap2b:Tfap2c:Tfap2d:Tfap2e	YSCCTSAGGSR	1e-1	-4.224	0.0536	952	9.35%	2905.6	8.73%	1.83446	1910
M05287_2.00:Six1:Six2:Six4:Six5	MCGTATCRYY	1e-1	-4.222	0.0537	304	2.98%	875.8	2.63%	1.83359	1911
M04595_2.00:Zbtb2	DTTTCCGGTAAC	1e-1	-4.203	0.0547	40	0.39%	90.2	0.27%	1.82534	1912
M05529_2.00:Irf6	ACCGAAACT	1e-1	-4.197	0.0551	52	0.51%	123.2	0.37%	1.82273	1913
M11033_2.00:Mecp2	CCGGANTTWA	1e-1	-4.191	0.0554	222	2.18%	625.6	1.88%	1.82013	1914
M01260_2.00:Naif1	NNTTGCGTAA	1e-1	-4.173	0.0563	385	3.78%	1126.8	3.38%	1.81231	1915
M04874_2.00:Gata1:Gata2:Gata3:Gata4:Gata5:Gata6	AGATAACGATCT	1e-1	-4.162	0.0569	24	0.24%	49	0.15%	1.80753	1916
M09362_2.00:Rfx1:Rfx2:Rfx3:Rfx4:Rfx6:Rfx8	CKGTTGCCATGGCAACVG	1e-1	-4.162	0.0569	24	0.24%	48.7	0.15%	1.80753	1917
M03815_2.00:Alx1:Alx3:Alx4:Arx:Barhl1:Barhl2:Evx1:Evx2:Gbx1:Gbx2:Hesx1:Lbx1:Lbx2:Meox1:Meox2:Mixl1:Msx1:Msx2:Msx3:Phox2a:Phox2b:Prop1:Prrx1:Prrx2:Prrxl1:Rax:Sebox:Shox2:Tlx1:Tlx3:Uncx:Vsx1:Vsx2	NTAATTAG	1e-1	-4.158	0.0571	1257	12.34%	3877	11.65%	1.8058	1918
M08196_2.00:E2f1:E2f2:E2f3:E2f4:E2f5:E2f6	AAATKSGCGCCAA	1e-1	-4.146	0.0577	22	0.22%	44	0.13%	1.80058	1919
M05347_2.00:Nkx2-1:Nkx2-2:Nkx2-3:Nkx2-4:Nkx2-5:Nkx2-6:Nkx2-9	BTCAAGTGGK	1e-1	-4.141	0.058	462	4.54%	1366.8	4.11%	1.79841	1920
M09313_2.00:Nr1d1:Nr1d2:Nr2c1:Nr2c2:Nr2f1:Nr2f2:Ppara:Ppard:Pparg:Rara:Rarb:Rarg:Rora:Rorb:Rorc	RRRRAAGTGGGTCASWGGR	1e-1	-4.14	0.058	54	0.53%	129.8	0.39%	1.79798	1921
M05391_2.00:Alx1:Alx3:Alx4:Arx:Emx1:Emx2:En1:En2:Gbx1:Gbx2:Gsx1:Gsx2:Hoxa2:Hoxa3:Hoxa4:Hoxa5:Hoxb2:Hoxb3:Hoxb4:Hoxb5:Hoxc4:Hoxc5:Hoxd3:Hoxd4:Isl1:Isl2:Isx:Lhx2:Lhx3:Lhx4:Lhx9:Mixl1:Mnx1:Nkx1-1:Nkx1-2:Noto:Otp:Pdx1:Phox2a:Phox2b:Prop1:Prrx1:Prrx2:Prrxl1:Rax:Sebox:Shox2:Uncx:Vax1:Vax2:Vsx1:Vsx2	CTAATTRV	1e-1	-4.127	0.0587	2364	23.21%	7429.2	22.31%	1.79233	1922
M02886_2.00:Egr1:Egr2:Egr3:Egr4	NHMCGCCCACGCAHH	1e-1	-4.125	0.0588	80	0.79%	203.4	0.61%	1.79146	1923
M09620_2.00:Esr1:Esr2:Nr1h2:Nr1h3:Nr1h4:Nr1h5:Nr2c1:Nr2c2:Nr2f1:Nr2f2:Nr2f6:Rara:Rarb:Rarg:Rora:Rorb:Rorc	RGGTTACTANAGGTCA	1e-1	-4.124	0.0589	12	0.12%	19.3	0.06%	1.79103	1924
M10181_2.00:Bcl6	TGCTTTCTAGGAAT	1e-1	-4.124	0.0589	12	0.12%	19.6	0.06%	1.79103	1925
M02874_2.00:Prdm1	NCACTTTCACTTTCW	1e-1	-4.106	0.0599	15	0.15%	26.9	0.08%	1.78321	1926
M04591_2.00:Zfp771	DGCGCTAACCATTRN	1e-1	-4.106	0.0599	15	0.15%	26.6	0.08%	1.78321	1927
M00682_2.00:Hsf1:Hsf4	TTCYAGAA	1e-1	-4.098	0.0603	205	2.01%	575.6	1.73%	1.77974	1928
M10474_2.00:Elf5:Spi1:Spib:Spic	AAAAWGVGGAAGTRGNG	1e-1	-4.093	0.0606	51	0.50%	121.1	0.36%	1.77757	1929
M09334_2.00:Esr1:Esr2:Hnf4a:Hnf4g:Nr1d1:Nr1d2:Nr1h2:Nr1h3:Nr1h4:Nr1h5:Nr2c1:Nr2c2:Nr2f1:Nr2f2:Nr2f6:Nr4a1:Nr4a2:Nr4a3:Nr5a2:Nr6a1:Ppara:Ppard:Pparg:Rara:Rarb:Rarg:Rora:Rorb:Rorc:Rxra:Rxrb:Rxrg:Thra:Thrb	CAAAGGTCA	1e-1	-4.077	0.0615	688	6.75%	2076.4	6.24%	1.77062	1930
M10429_2.00:Cxxc1	KTRHAACGMWAAAMA	1e-1	-4.074	0.0616	36	0.35%	80.9	0.24%	1.76932	1931
M02540_2.00:Thap12	CNKGCCGGCTN	1e-1	-4.063	0.0623	1408	13.82%	4363.2	13.11%	1.76454	1932
M04355_2.00:Maf:Mafa:Mafb:Mafg:Mafk	NTGCTGACRTCAGCAN	1e-1	-4.034	0.0641	11	0.11%	17.6	0.05%	1.75194	1933
M02646_2.00:Lef1:Tcf7:Tcf7l1:Tcf7l2	SATCAAAGN	1e-1	-4.02	0.065	1046	10.27%	3211.1	9.65%	1.74586	1934
M07783_2.00:Tfap2a:Tfap2b:Tfap2c:Tfap2d:Tfap2e	NGCCTSAGGGCANGS	1e-1	-4.02	0.065	222	2.18%	628	1.89%	1.74586	1935
M09833_2.00:Bhlhe40:Bhlhe41	SNTCACGTGS	1e-1	-4	0.0662	718	7.05%	2173.9	6.53%	1.73718	1936
M04557_2.00:Ovol1	AADACCGTTATNYN	1e-1	-3.995	0.0665	14	0.14%	24.8	0.07%	1.73501	1937
M00549_2.00:Pou2f3	NNTAATKAR	1e-1	-3.956	0.0691	3635	35.68%	11552.1	34.70%	1.71807	1938
M05566_2.00:Esr1:Esr2:Nr1d1:Nr1d2:Nr1h2:Nr1h3:Nr1h4:Nr1h5:Nr2c1:Nr2c2:Nr2f1:Nr2f2:Nr2f6:Nr4a1:Nr5a2:Nr6a1:Ppara:Ppard:Pparg:Rara:Rarb:Rarg:Rora:Rorb:Rorc:Rxra:Rxrb:Rxrg	AAAAGGTCAH	1e-1	-3.95	0.0695	681	6.68%	2058.1	6.18%	1.71546	1939
M11224_2.00:Nfat5	GGAAAAYWCYAB	1e-1	-3.942	0.07	306	3.00%	888	2.67%	1.71199	1940
M02883_2.00:Egr1:Egr2:Egr3:Egr4	HMCGCCCACGCAHW	1e-1	-3.931	0.0708	71	0.70%	179.2	0.54%	1.70721	1941
M03731_2.00:Elf1:Elf2:Elf4:Spdef	ATGATCCGGGACN	1e-1	-3.92	0.0715	22	0.22%	44.4	0.13%	1.70243	1942
M03455_2.00:Rfx1:Rfx2:Rfx3:Rfx4:Rfx6:Rfx8	CGTTGCTAGGCAACG	1e-1	-3.911	0.0721	5	0.05%	5.3	0.02%	1.69853	1943
M04697_2.00:E2f1:E2f2:E2f3:E2f4:E2f5:E2f6	RWAATGGCGCCAAAWY	1e-1	-3.911	0.0721	5	0.05%	5.8	0.02%	1.69853	1944
M08287_2.00:Patz1	CCCCKCCC	1e-1	-3.907	0.0723	2583	25.36%	8148.2	24.47%	1.69679	1945
M08013_2.00:Stat1	YCCMTTTCCYGGAAAHCHCNB	1e-1	-3.905	0.0725	18	0.18%	34.5	0.10%	1.69592	1946
M04019_2.00:Atf6:Atf6b	TAGTCACGTGK	1e-1	-3.898	0.0729	40	0.39%	92.1	0.28%	1.69288	1947
M09424_2.00:Stat4	TTTCCYGGAA	1e-1	-3.896	0.0731	863	8.47%	2635.3	7.92%	1.69201	1948
M00479_2.00:Barx1:Barx2:Bsx:Emx1:Emx2:En1:En2:Evx1:Evx2:Gbx1:Gbx2:Gsx1:Gsx2:Hesx1:Hmx1:Hmx2:Hmx3:Hoxa1:Hoxa2:Hoxa3:Hoxa4:Hoxa5:Hoxa6:Hoxa7:Hoxb1:Hoxb2:Hoxb3:Hoxb4:Hoxb5:Hoxb6:Hoxb7:Hoxb8:Hoxc4:Hoxc5:Hoxc6:Hoxd1:Hoxd3:Hoxd4:Hoxd8:Isx:Meox1:Meox2:Mnx1:Nkx1-1:Nkx1-2:Noto:Otp:Pdx1:Tlx2:Vax1:Vax2	NTAATKRNN	1e-1	-3.887	0.0736	3132	30.75%	9925.5	29.81%	1.6881	1949
M02115_2.00:Alx1:Alx3:Alx4:Arx:Barhl1:Barhl2:Barx1:Barx2:Bsx:Dlx1:Dlx2:Dlx3:Dlx4:Dlx5:Dlx6:Emx1:Emx2:En1:En2:Evx1:Evx2:Gbx1:Gbx2:Gsx1:Gsx2:Hesx1:Hoxa1:Hoxa2:Hoxa3:Hoxa4:Hoxa5:Hoxb1:Hoxb2:Hoxb3:Hoxb4:Hoxb5:Hoxc4:Hoxc5:Hoxd1:Hoxd3:Hoxd4:Isx:Lhx1:Lhx3:Lhx4:Lhx5:Meox1:Meox2:Mixl1:Mnx1:Msx1:Msx2:Msx3:Nanog:Nkx1-1:Nkx1-2:Noto:Otp:Pdx1:Phox2a:Phox2b:Prop1:Prrx1:Prrx2:Prrxl1:Rax:Sebox:Shox2:Uncx:Vax1:Vax…	YTAATKRNN	1e-1	-3.863	0.0754	3134	30.76%	9933.4	29.84%	1.67768	1950
M08110_2.00:E2f1:E2f2:E2f3:E2f4:E2f5:E2f6	HRHKSGCGSGAAATT	1e-1	-3.826	0.0782	23	0.23%	47.5	0.14%	1.66161	1951
M02691_2.00:Irf1:Irf2	GGAAAGYGAAASCAAAWC	1e-1	-3.806	0.0797	6	0.06%	7.8	0.02%	1.65292	1952
M04358_2.00:Maff	WTGCTGACGTCAGCAH	1e-1	-3.806	0.0797	6	0.06%	7.3	0.02%	1.65292	1953
M10893_2.00:Irf1:Irf2	DNGAAAGTGAAAGYRA	1e-1	-3.802	0.08	83	0.81%	215.8	0.65%	1.65119	1954
M08739_2.00:Bhlha15	GCAGCAGCTGG	1e-1	-3.801	0.08	531	5.21%	1591.6	4.78%	1.65075	1956
M08774_2.00:Bhlha15	GCAGCAGCTGG	1e-1	-3.801	0.08	531	5.21%	1591.6	4.78%	1.65075	1955
M04980_2.00:Hoxa13:Hoxb13:Hoxc13:Hoxd13	GCTCGTAAAAH	1e-1	-3.798	0.0802	21	0.21%	42.7	0.13%	1.64945	1957
M00367_2.00:Nr1h2:Nr1h3:Nr1h4:Nr1h5:Nr2c1:Nr2c2:Nr2f1:Nr2f2:Nr2f6:Rara:Rarb:Rarg:Rora:Rorb:Rorc:Rxra:Rxrb:Rxrg:Vdr	NNATATTATAWNN	1e-1	-3.795	0.0803	461	4.53%	1372.8	4.12%	1.64815	1958
M08906_2.00:Zfp281	BCCCCTCCCCCACCC	1e-1	-3.793	0.0805	384	3.77%	1132.6	3.40%	1.64728	1959
M05543_2.00:Irf4:Irf8	HCGAAACCGAAACTA	1e-1	-3.791	0.0806	7	0.07%	10	0.03%	1.64641	1960
M08989_2.00:Hinfp	BAACGTCCGCTARSKY	1e-1	-3.791	0.0806	7	0.07%	9.9	0.03%	1.64641	1961
M10745_2.00:Nkx2-1:Nkx2-2:Nkx2-3:Nkx2-4:Nkx2-5:Nkx2-6:Nkx2-9	SHCACTTGAAR	1e-1	-3.782	0.0813	937	9.20%	2874.6	8.63%	1.6425	1962
M04376_2.00:Atf6:Atf6b	GGTGACGTGGCA	1e-1	-3.777	0.0816	12	0.12%	20.5	0.06%	1.64033	1963
M04436_2.00:Zfp410	NTATTATGGGATGB	1e-1	-3.777	0.0816	12	0.12%	20.9	0.06%	1.64033	1964
M03351_2.00:Myb:Mybl1	WHAACCGTTAA	1e-1	-3.771	0.0821	60	0.59%	149.8	0.45%	1.63772	1965
M07979_2.00:Borcs8:Mef2a:Mef2b:Mef2c:Mef2d	DDKCYAAAAATAGMH	1e-1	-3.766	0.0824	104	1.02%	277.8	0.83%	1.63555	1966
M06271_2.00:Isl1:Isl2:Noto:Sebox:Shox2:Vsx1	NYTAATKGV	1e-1	-3.765	0.0825	1868	18.34%	5852	17.58%	1.63512	1967
M11298_2.00:Sox1:Sox10:Sox11:Sox12:Sox13:Sox14:Sox15:Sox17:Sox18:Sox2:Sox21:Sox3:Sox30:Sox4:Sox5:Sox6:Sox7:Sox8:Sox9:Sry	CWTTGTV	1e-1	-3.743	0.0843	4494	44.12%	14361.1	43.14%	1.62556	1968
M02536_2.00:Thap12	NNCCCGCCGGHW	1e-1	-3.722	0.086	585	5.74%	1763.2	5.30%	1.61644	1969
M11135_2.00:Nr2c2:Nr2f1:Nr2f2:Nr2f6:Ppard:Pparg:Rora:Rorb:Rorc:Rxra:Rxrb:Rxrg:Thra:Thrb	BYTSAGGTCAS	1e-1	-3.72	0.0861	946	9.29%	2905.8	8.73%	1.61558	1970
M02833_2.00:Batf:Batf3	TGATGACGTCATCA	1e-1	-3.717	0.0861	3	0.03%	2.4	0.01%	1.61427	1971
M03184_2.00:A1JVI6_MOUSE:Alx1:Alx3:Alx4:Arx:Barhl1:Barhl2:Barx1:Barx2:Bsx:Dlx1:Dlx2:Dlx3:Dlx4:Dlx5:Dlx6:Emx1:Emx2:En1:En2:Evx1:Evx2:Gbx1:Gbx2:Gsx1:Gsx2:Hesx1:Hmx1:Hmx2:Hmx3:Hoxa1:Hoxa2:Hoxa3:Hoxb1:Hoxb2:Hoxb3:Hoxd1:Hoxd3:Isx:Lbx1:Lbx2:Lhx1:Lhx2:Lhx3:Lhx4:Lhx5:Lhx9:Meox1:Meox2:Mixl1:Mnx1:Msx1:Msx2:Msx3:Nanog:Nkx1-1:Nkx1-2:Nobox:Otp:Pdx1:Phox2a:Phox2b:Prop1:Prrx1:Prrx2:Prrxl1:Rax:Sebox:Shox2:Uncx:V…	TAATTGSTTTTTAATTGS	1e-1	-3.717	0.0861	3	0.03%	2.6	0.01%	1.61427	1972
M03294_2.00:Pax2	CGTCACGCTTGABTGMNC	1e-1	-3.717	0.0861	3	0.03%	2.7	0.01%	1.61427	1973
M03426_2.00:Hnf4a:Hnf4g:Nr2e1:Nr2f1:Nr2f2:Nr6a1:Rxrb:Rxrg	GGGGTCAAAGTCCAAT	1e-1	-3.717	0.0861	3	0.03%	2.9	0.01%	1.61427	1974
M05736_2.00:Gmeb1:Gmeb2	KTACGTAMGBNACGTAA	1e-1	-3.717	0.0861	3	0.03%	2.9	0.01%	1.61427	1975
M10252_2.00:Sp2	TGGGCGCGCCCA	1e-1	-3.717	0.0861	3	0.03%	2.8	0.01%	1.61427	1976
M06446_2.00:Smad1:Smad3:Smad5:Smad9	GCGHCGSCVG	1e-1	-3.715	0.0862	1338	13.13%	4155.1	12.48%	1.6134	1977
M09157_2.00:Six1:Six2:Six4:Six5	TGAAAYHTGAKAC	1e-1	-3.712	0.0864	150	1.47%	415.7	1.25%	1.6121	1978
M02782_2.00:Bhlhe40:Bhlhe41	VKCACGTGMC	1e-1	-3.71	0.0866	145	1.42%	400.4	1.20%	1.61123	1979
M06372_2.00:Barhl1:Barhl2:Hoxa6:Hoxb6:Hoxb8:Hoxc6:Hoxc8:Hoxd8:Nkx1-1:Nkx1-2	TTTAATTG	1e-1	-3.709	0.0866	596	5.85%	1798.1	5.40%	1.6108	1980
M09622_2.00:Pax1:Pax5:Pax6:Pax8:Pax9	GCAGCCAAGCRTGACH	1e-1	-3.704	0.087	22	0.22%	45.5	0.14%	1.60863	1981
M06484_2.00:Alx1:Alx3:Alx4:Arx:Barhl1:Barhl2:Barx1:Barx2:Bsx:Emx1:Emx2:En1:En2:Evx1:Evx2:Gbx1:Gbx2:Gsx1:Gsx2:Hesx1:Hmx1:Hmx2:Hmx3:Hoxa1:Hoxa2:Hoxa3:Hoxa4:Hoxa5:Hoxb1:Hoxb2:Hoxb3:Hoxb4:Hoxb5:Hoxc4:Hoxc5:Hoxd3:Hoxd4:Lhx2:Lhx3:Lhx4:Lhx9:Meox1:Meox2:Mixl1:Mnx1:Msx1:Msx2:Msx3:Nkx1-1:Nkx1-2:Noto:Otp:Pdx1:Phox2a:Phox2b:Prop1:Prrx1:Prrx2:Prrxl1:Rax:Sebox:Shox2:Tlx1:Tlx2:Tlx3:Uncx:Vax1:Vax2:Vsx1:Vsx2	YTAATKA	1e-1	-3.7	0.0873	1986	19.50%	6235.9	18.73%	1.60689	1982
M03133_2.00:Hoxa10:Hoxa11:Hoxa9:Hoxb9:Hoxc10:Hoxc11:Hoxc12:Hoxc9:Hoxd10:Hoxd11:Hoxd12:Hoxd9	GGTCGTAAAAN	1e-1	-3.692	0.088	58	0.57%	144.9	0.44%	1.60342	1983
M10247_2.00:Zfp143:Zfp523	DTTACCCABAATGCAYYGCGHY	1e-1	-3.671	0.0898	11	0.11%	18.4	0.06%	1.5943	1984
M09628_2.00:Rfx1:Rfx2:Rfx3:Rfx4:Rfx6:Rfx8	KGTTGCCATGGCAAC	1e-1	-3.668	0.09	25	0.25%	53.1	0.16%	1.59299	1985
M04187_2.00:Msc:Tcf21	YAACAGCTGTTR	1e-1	-3.666	0.0901	245	2.41%	705.8	2.12%	1.59212	1986
M09297_2.00:Hnf4a:Hnf4g:Nr1h4:Nr2c1:Nr2c2:Nr2f1:Nr2f2:Nr2f6:Nr4a1:Nr4a2:Nr4a3:Nr5a1:Nr5a2:Nr6a1:Ppara:Ppard:Pparg:Rara:Rarb:Rarg:Rora:Rorb:Rorc:Rxra:Rxrb:Rxrg:Thra	TSAGGTCACR	1e-1	-3.635	0.0929	853	8.37%	2613.3	7.85%	1.57866	1987
M09330_2.00:Hnf4a:Hnf4g:Nr1h4:Nr2c1:Nr2c2:Nr2f1:Nr2f2:Nr2f6:Nr4a1:Nr4a2:Nr4a3:Nr5a1:Nr5a2:Nr6a1:Ppara:Ppard:Pparg:Rara:Rarb:Rarg:Rora:Rorb:Rorc:Rxra:Rxrb:Rxrg:Thra	TSAGGTCACR	1e-1	-3.635	0.0929	853	8.37%	2613.3	7.85%	1.57866	1988
M00156_2.00:Ehf:Elf1:Elf2:Elf3:Elf4:Elf5:Etv6	ANVMGGAART	1e-1	-3.633	0.0931	3945	38.73%	12581.2	37.79%	1.57779	1989
M05049_2.00:Hoxa10:Hoxa4:Hoxa5:Hoxa6:Hoxa7:Hoxa9:Hoxb4:Hoxb5:Hoxb6:Hoxb7:Hoxb8:Hoxb9:Hoxc10:Hoxc4:Hoxc5:Hoxc6:Hoxc8:Hoxc9:Hoxd10:Hoxd4:Hoxd8:Hoxd9:Mnx1:Pdx1	BTAATKGC	1e-1	-3.626	0.0936	2045	20.07%	6429.6	19.31%	1.57475	1990
M03452_2.00:Rfx1:Rfx2:Rfx3:Rfx4:Rfx6:Rfx8	BGTTGCCATGGCAACS	1e-1	-3.622	0.0939	23	0.23%	48.3	0.15%	1.57301	1991
M05396_2.00:Hoxa10:Hoxa11:Hoxa6:Hoxa9:Hoxb6:Hoxb8:Hoxb9:Hoxc10:Hoxc11:Hoxc12:Hoxc6:Hoxc8:Hoxc9:Hoxd10:Hoxd11:Hoxd12:Hoxd8:Hoxd9	GGTCGTAAAAH	1e-1	-3.622	0.0939	23	0.23%	48.1	0.14%	1.57301	1992
M10028_2.00:Cebpa:Cebpb:Cebpe	NGWMTKWBGYAAKGCACA	1e-1	-3.622	0.0939	23	0.23%	48.6	0.15%	1.57301	1993
M08137_2.00:Hoxa10:Hoxa11:Hoxa5:Hoxa6:Hoxa7:Hoxa9:Hoxb5:Hoxb6:Hoxb8:Hoxb9:Hoxc10:Hoxc11:Hoxc5:Hoxc6:Hoxc8:Hoxc9:Hoxd10:Hoxd11:Hoxd8:Hoxd9	RTGATTTATGGCC	1e-1	-3.605	0.0955	36	0.35%	83.2	0.25%	1.56563	1994
M03646_2.00:Hlf	GTTACGTAAC	1e-1	-3.601	0.0958	26	0.26%	56.2	0.17%	1.56389	1995
M04972_2.00:Barx1:Barx2:Bsx:Emx1:Emx2:En1:En2:Evx1:Evx2:Gbx1:Gbx2:Gsx1:Gsx2:Hmx1:Hmx2:Hmx3:Hoxa1:Hoxa2:Hoxa3:Hoxa4:Hoxa5:Hoxa6:Hoxa7:Hoxa9:Hoxb1:Hoxb2:Hoxb3:Hoxb4:Hoxb5:Hoxb6:Hoxb7:Hoxb8:Hoxb9:Hoxc4:Hoxc5:Hoxc6:Hoxc8:Hoxc9:Hoxd1:Hoxd3:Hoxd4:Hoxd8:Hoxd9:Isx:Meox1:Meox2:Mnx1:Nkx1-1:Nkx1-2:Noto:Otp:Pdx1:Vax1:Vax2	STAATKAC	1e-1	-3.594	0.0964	2336	22.93%	7369.7	22.14%	1.56085	1996
M10110_2.00:Prdm1	SRGGAAGTGAAAGTRA	1e-1	-3.589	0.0969	51	0.50%	126	0.38%	1.55868	1997
M01910_2.00:Fbxl19:Kdm2a:Kdm2b	GCGDDHNNN	1e-1	-3.585	0.0972	5261	51.64%	16876.3	50.69%	1.55695	1998
M10615_2.00:Tcfcp2l1:Tfcp2:Ubp1	CAGCTGC	1e-1	-3.584	0.0972	2968	29.14%	9413.8	28.28%	1.55651	1999
[truncated: 5,001 more rows]

## Sheet: 2. mK4_WT_Runx2_ChIP
Motif Name	Consensus	P-value	Log P-value	q-value (Benjamini)	# of Target Sequences with Motif(of 17570)	% of Target Sequences with Motif	# of Background Sequences with Motif(of 29221)	% of Background Sequences with Motif	-log10(P-value)	index
M01307_2.00:Runx1:Runx2:Runx3	NWAACCGCAA	1e-2244	-5168	0	6450	36.66%	2574.4	8.76%	2244.43	1
M03470_2.00:Runx1:Runx2:Runx3	WAACCGCAA	1e-1827	-4208	0	4320	24.55%	1321	4.50%	1827.51	2
M09633_2.00:Runx1:Runx2:Runx3	SAAACCACAG	1e-1691	-3895	0	4669	26.54%	1702.1	5.79%	1691.58	3
M09369_2.00:Runx1:Runx2:Runx3	AAACCACARM	1e-1634	-3763	0	5506	31.29%	2471.9	8.42%	1634.25	4
M09372_2.00:Runx1:Runx2:Runx3	VAAACCACARRV	1e-1510	-3478	0	4044	22.98%	1405.2	4.78%	1510.48	5
M06444_2.00:Runx1	WAACCGCAA	1e-1469	-3383	0	2985	16.97%	732.5	2.49%	1469.22	6
M03465_2.00:Runx1:Runx2:Runx3	AAACCGCAAA	1e-1457	-3356	0	3139	17.84%	832.1	2.83%	1457.49	7
M09374_2.00:Runx1:Runx2:Runx3	CWAACCACAGCC	1e-1367	-3149	0	3929	22.33%	1461.8	4.98%	1367.59	8
M03467_2.00:Runx1:Runx2:Runx3	AAACCGCAAA	1e-1342	-3090	0	3169	18.01%	938.3	3.19%	1341.97	9
M09371_2.00:Runx1:Runx2:Runx3	VAAACCACARM	1e-1327	-3057	0	4292	24.39%	1799.7	6.13%	1327.64	10
M09373_2.00:Runx1:Runx2:Runx3	VAAACCACAGRV	1e-1193	-2748	0	4020	22.85%	1735.8	5.91%	1193.44	11
M09632_2.00:Runx1:Runx2:Runx3	AAACCACARM	1e-1190	-2742	0	4595	26.12%	2250.3	7.66%	1190.84	12
M08163_2.00:Runx1:Runx2:Runx3	AAACCACAGAV	1e-1155	-2661	0	4913	27.92%	2608.1	8.88%	1155.66	13
M02751_2.00:Runx1:Runx2:Runx3	AACCRCAA	1e-1126	-2594	0	6489	36.88%	4351.5	14.81%	1126.56	14
M09448_2.00:Cbfb	TYTGTGGTYWB	1e-1031	-2374	0	5819	33.07%	3795.1	12.92%	1031.02	15
M11259_2.00:Runx1:Runx2:Runx3	HAACCACAG	1e-965	-2224	0	7513	42.70%	6012.5	20.47%	965.871	16
M11260_2.00:Runx1:Runx2:Runx3	NNNHAACCACAGRSN	1e-964	-2222	0	5255	29.87%	3312.1	11.28%	965.002	17
M09630_2.00:Runx1:Runx2:Runx3	NWAACCACADNN	1e-941	-2168	0	6812	38.72%	5186.4	17.66%	941.55	18
M03964_2.00:Runx1:Runx2:Runx3	WAACCGCAAAA	1e-857	-1974	0	1719	9.77%	402	1.37%	857.297	19
M11257_2.00:Runx1:Runx2:Runx3	ACCACAAA	1e-837	-1928	0	7242	41.16%	6034.8	20.54%	837.32	20
M11255_2.00:Runx1:Runx2:Runx3	DNTGTGGTTD	1e-823	-1895	0	8158	46.37%	7320.8	24.92%	822.988	21
M11258_2.00:Runx1:Runx2:Runx3	TGTGGT	1e-814	-1875	0	10509	59.73%	10853.9	36.95%	814.302	22
M11256_2.00:Runx1:Runx2:Runx3	AACCACAV	1e-776	-1789	0	8873	50.43%	8504.2	28.95%	776.953	23
M11261_2.00:Runx1:Runx2:Runx3	TGTGGTT	1e-772	-1779	0	8444	47.99%	7899.4	26.89%	772.61	24
M11254_2.00:Runx1:Runx2:Runx3	TGTGGTBNV	1e-589	-1357	0	7491	42.57%	7234.6	24.63%	589.338	25
M11262_2.00:Runx1:Runx2:Runx3	TGTGGT	1e-532	-1226	0	11140	63.31%	13146.2	44.75%	532.445	26
M09370_2.00:Runx1:Runx2:Runx3	MMAAACCACARACM	1e-485	-1118	0	2168	12.32%	1120.5	3.81%	485.541	27
M08806_2.00:Jun:Junb:Jund	DRTGACTCATC	1e-390	-898.4	0	1574	8.95%	745.2	2.54%	390.17	28
M09489_2.00:Atf3:Jdp2	DATGASTCATHN	1e-388	-895	0	1762	10.01%	913.7	3.11%	388.694	29
M08805_2.00:Fos:Fosb:Fosl1:Fosl2	GRTGACTCAYYC	1e-379	-874.7	0	1678	9.54%	852.2	2.90%	379.877	31
M08821_2.00:Fos:Fosb:Fosl1:Fosl2	GRTGACTCAYYC	1e-379	-874.7	0	1678	9.54%	852.2	2.90%	379.877	30
M08797_2.00:Jun:Junb:Jund	RRTGACTCAYC	1e-378	-870.5	0	1718	9.76%	891.6	3.04%	378.053	32
M08828_2.00:Fos:Fosb:Fosl1:Fosl2	GRTGACTCAYC	1e-377	-868.4	0	1782	10.13%	951.8	3.24%	377.141	33
M08071_2.00:Fos:Fosb:Fosl1:Fosl2	RGTGACTCATV	1e-376	-866.6	0	1573	8.94%	765.1	2.60%	376.36	34
M08846_2.00:Jun:Junb:Jund	RTGACTCAYCC	1e-375	-865.7	0	1702	9.67%	880.3	3.00%	375.969	35
M08070_2.00:Jun:Junb:Jund	DGRTGACTCAK	1e-374	-863	0	1784	10.14%	957.4	3.26%	374.796	36
M08819_2.00:Fos:Fosb:Fosl1:Fosl2	GRTGACTCAYCC	1e-374	-862	0	1450	8.24%	663.5	2.26%	374.362	37
M08069_2.00:Fos:Fosb:Fosl1:Fosl2	DVTGASTCATB	1e-374	-861.6	0	1898	10.79%	1065.9	3.63%	374.188	38
M08837_2.00:Jun:Junb:Jund	RTGACTCABY	1e-373	-860.3	0	2009	11.42%	1174	4.00%	373.624	39
M07827_2.00:Fos:Fosb:Fosl1:Fosl2	ATGACTCACYC	1e-373	-859.6	0	1696	9.64%	879.7	2.99%	373.32	40
M07838_2.00:Jun:Junb:Jund	GRTGACTCAYC	1e-373	-859.6	0	1533	8.71%	735.9	2.51%	373.32	41
M07826_2.00:Fos:Fosb:Fosl1:Fosl2	GATGASTCACWSN	1e-360	-829.2	0	1239	7.04%	511.9	1.74%	360.117	42
M09490_2.00:Fos:Fosb:Fosl1:Fosl2	NNATGASTCATH	1e-359	-828.3	0	2327	13.23%	1525.2	5.19%	359.726	43
M08067_2.00:Jun:Junb:Jund	DRTGACTCATS	1e-350	-807.6	0	1350	7.67%	613.8	2.09%	350.736	44
M04033_2.00:Atf3:Jdp2	ATGACTCAY	1e-345	-795.4	0	1827	10.38%	1052.1	3.58%	345.438	45
M09495_2.00:Batf:Batf3	ATGASTCATH	1e-338	-780.4	0	2072	11.78%	1309.9	4.46%	338.923	46
M07833_2.00:Fos:Fosb:Fosl1:Fosl2	GGGTGASTCAT	1e-336	-774.8	0	1309	7.44%	599.8	2.04%	336.491	47
M07835_2.00:Jun:Junb:Jund	GATGACTCATH	1e-335	-773.5	0	1240	7.05%	543.9	1.85%	335.927	48
M08802_2.00:Fos:Fosb:Fosl1:Fosl2	RTGACTCAB	1e-333	-768.5	0	2403	13.66%	1670.8	5.69%	333.755	49
M04008_2.00:Nfe2:Nfe2l1:Nfe2l2:Nfe2l3	ATGACTCAY	1e-330	-762.1	0	1255	7.13%	562.8	1.92%	330.976	50
M05836_2.00:Jun:Junb:Jund	ATGACTCATH	1e-326	-751.4	0	1533	8.71%	812	2.76%	326.329	51
M07829_2.00:Jun:Junb:Jund	NKRTGACTCATBCYY	1e-325	-750.2	0	1058	6.01%	413.4	1.41%	325.808	52
M07815_2.00:Jun:Junb:Jund	ATGACTCAYCC	1e-322	-743.2	0	1258	7.15%	576.7	1.96%	322.768	53
M07817_2.00:Jun:Junb:Jund	RTGASTCATCCYB	1e-321	-740.8	0	1182	6.72%	515.9	1.76%	321.725	54
M01000_2.00:Jun:Junb:Jund	NATGACTCAY	1e-320	-738.8	0	2062	11.72%	1340.1	4.56%	320.857	55
M09494_2.00:Fos:Fosb:Fosl1:Fosl2	NNVTGASTCATN	1e-319	-736.7	0	2321	13.19%	1617.5	5.51%	319.945	56
M06018_2.00:Jun:Junb:Jund	RATGASTCAYC	1e-319	-734.7	0	1423	8.09%	724.9	2.47%	319.076	57
M08838_2.00:Jun:Junb:Jund	RTGACTCAB	1e-314	-724.2	0	2469	14.03%	1794.1	6.11%	314.516	58
M04291_2.00:Atf3:Jdp2	NRTGASTCAYN	1e-292	-672.5	0	2309	13.12%	1679.8	5.72%	292.063	59
M08803_2.00:Jun:Junb:Jund	DVTGACTCABH	1e-282	-650	0	2107	11.97%	1484.9	5.06%	282.291	60
M07828_2.00:Fos:Fosb:Fosl1:Fosl2	BKRTGACTCATCCYY	1e-275	-635	0	794	4.51%	275.6	0.94%	275.777	61
M04267_2.00:Nfe2:Nfe2l1:Nfe2l2:Nfe2l3	VATGASTCATB	1e-271	-625.8	0	994	5.65%	430.1	1.46%	271.781	62
M04024_2.00:Nfe2:Nfe2l1:Nfe2l2:Nfe2l3	ATGACTCAT	1e-265	-612.3	0	754	4.29%	257.5	0.88%	265.919	63
M09990_2.00:Fos:Fosb:Fosl1:Fosl2	RTGASTCAY	1e-265	-612.3	0	754	4.29%	257.5	0.88%	265.919	64
M08188_2.00:Atf3:Jdp2	GATGASTCAY	1e-265	-612.1	0	764	4.34%	264.5	0.90%	265.832	65
M04341_2.00:Jun:Junb:Jund	KATGACTCATM	1e-264	-608.9	0	868	4.93%	341.4	1.16%	264.442	66
M08073_2.00:Jun:Junb:Jund	ARRRRATGASTCAT	1e-263	-606.6	0	1079	6.13%	512.1	1.74%	263.443	67
M07919_2.00:Ctcf	RGCGCCCYCTGGTGG	1e-245	-565.8	0	753	4.28%	277.8	0.95%	245.724	68
M04266_2.00:Nfe2:Nfe2l1:Nfe2l2:Nfe2l3	VATGASTCATB	1e-243	-559.8	0	681	3.87%	229.3	0.78%	243.118	69
M05841_2.00:Jun:Junb:Jund	GATGACTCATM	1e-241	-556	0	723	4.11%	260.9	0.89%	241.468	70
M07892_2.00:Ctcf	RGYGCCCYCTRGTGG	1e-239	-551.2	0	749	4.26%	281.1	0.96%	239.383	71
M07837_2.00:Jun:Junb:Jund	RRRRRRATGASTCAT	1e-238	-549.2	0	776	4.41%	302.2	1.03%	238.515	72
M07902_2.00:Ctcf	RSYGCCCYCTRGTGG	1e-237	-547.7	0	779	4.43%	305.2	1.04%	237.863	73
M11263_2.00:Runx1:Runx2:Runx3	TGTGGT	1e-237	-547.1	0	9336	53.06%	11963.9	40.73%	237.603	74
M07864_2.00:Ctcf	RGCGCCCYCTRGTGG	1e-237	-546.4	0	754	4.29%	287.1	0.98%	237.299	75
M07872_2.00:Ctcf	RSYGCCMCCTGGTGG	1e-233	-536.8	0	765	4.35%	300.7	1.02%	233.129	76
M04340_2.00:Jun:Junb:Jund	GATGACKCATM	1e-230	-530.3	0	1092	6.21%	577.6	1.97%	230.306	77
M10153_2.00:Ctcf	NNNYNGCCACYAGRKGGCRC	1e-229	-528.4	0	690	3.92%	249.5	0.85%	229.481	78
M07924_2.00:Ctcf	RGCGCCCYCTGGTGG	1e-226	-521.2	0	717	4.08%	272.7	0.93%	226.354	80
M09938_2.00:Bach1:Bach2	CRTGAGTCATC	1e-226	-521.2	0	1031	5.86%	529.7	1.80%	226.354	79
M07925_2.00:Ctcf	RGCGCCCCCTGGTGG	1e-223	-514.5	0	699	3.97%	263	0.90%	223.445	81
M07896_2.00:Ctcf	RGCGCCCCCTGGTGG	1e-222	-513	0	698	3.97%	262.3	0.89%	222.793	82
M07868_2.00:Ctcf	SYGCCCYCTRGTGGC	1e-221	-508.9	0	772	4.39%	320.7	1.09%	221.012	83
M07917_2.00:Ctcf	SYGCCMYCTRGTGGC	1e-220	-508.3	0	797	4.53%	340.5	1.16%	220.752	84
M05838_2.00:Jun:Junb:Jund	ATGACTCA	1e-219	-506.4	0	3064	17.41%	2836.8	9.66%	219.927	85
M07884_2.00:Ctcf	GCGCCCCCTGGTGGC	1e-218	-504	0	719	4.09%	282.9	0.96%	218.884	86
M07912_2.00:Ctcf	GYGCCCCCTGGTGGC	1e-218	-502.1	0	719	4.09%	283.3	0.96%	218.059	87
M07893_2.00:Ctcf	SYGCCMYCTGGTGGC	1e-211	-487.5	0	762	4.33%	324.1	1.10%	211.719	88
M07920_2.00:Ctcf	RSYGCCCYCTRGTGGCCA	1e-211	-487.3	0	519	2.95%	151.6	0.52%	211.632	89
M07866_2.00:Ctcf	GCGCCCYCTGGTGGC	1e-211	-487	0	714	4.06%	287.3	0.98%	211.501	90
M04330_2.00:Jun:Junb:Jund	BATGASTCATS	1e-211	-486.9	0	617	3.51%	216.4	0.74%	211.458	91
M04342_2.00:Jun:Junb:Jund	KATGASTCATM	1e-210	-485.4	0	673	3.82%	257.4	0.88%	210.807	92
M07895_2.00:Ctcf	VBRGCGCCCCCTRGTGGC	1e-209	-482.6	0	663	3.77%	251.7	0.86%	209.591	93
M07820_2.00:Jun:Junb:Jund	KGATGACTCATNCYY	1e-209	-482.3	0	691	3.93%	272.7	0.93%	209.46	94
M07877_2.00:Ctcf	RGCGCCCCCTGGTGG	1e-205	-472.6	0	655	3.72%	250.8	0.85%	205.248	95
M07907_2.00:Ctcf	BRGYGCCMYCTRGTGGCC	1e-204	-471	0	597	3.39%	209.7	0.71%	204.553	96
M07874_2.00:Ctcf	RGCGCCCCCTGGTGG	1e-203	-468.3	0	601	3.42%	213.7	0.73%	203.38	97
M07916_2.00:Ctcf	YRSYGCCMYCTRGTGGC	1e-203	-467.7	0	623	3.54%	229.7	0.78%	203.12	98
M07906_2.00:Ctcf	DMYRSYGCCMYCTRGTGG	1e-202	-467.3	0	613	3.48%	222.3	0.76%	202.946	99
M07870_2.00:Ctcf	GCGCCCYCTGGTGGC	1e-202	-466.5	0	659	3.75%	256.1	0.87%	202.598	100
M04037_2.00:Jun:Junb:Jund	ATGACKCAY	1e-202	-465.3	0	2284	12.98%	1939.2	6.60%	202.077	101
M07904_2.00:Ctcf	GCGCCCYCTGGTGGC	1e-199	-459.6	0	649	3.69%	252.3	0.86%	199.602	102
M01805_2.00:Fos:Fosb:Fosl1:Fosl2	NNATGACKCAH	1e-199	-459.2	0	3021	17.17%	2872.3	9.78%	199.428	103
M07886_2.00:Ctcf	GCGCCCYCTGGTGGC	1e-199	-458.6	0	655	3.72%	257.4	0.88%	199.167	104
M07914_2.00:Ctcf	GYGCCMYCTGGTGGC	1e-198	-458	0	732	4.16%	317.3	1.08%	198.907	105
M04287_2.00:Atf3:Jdp2	GATGASTCATC	1e-197	-455.6	0	493	2.80%	146.7	0.50%	197.865	107
M07885_2.00:Ctcf	GCGCCCCCTGGTGGC	1e-197	-455.6	0	645	3.67%	251	0.85%	197.865	106
M02836_2.00:Atf3:Jdp2	ATGASTCAT	1e-197	-455.3	0	496	2.82%	148.3	0.50%	197.734	108
M02838_2.00:Atf3:Jdp2	ATGACTCAT	1e-197	-455.3	0	496	2.82%	148.3	0.50%	197.734	109
M02861_2.00:Atf3:Jdp2	ATGACTCAT	1e-197	-455.3	0	496	2.82%	148.3	0.50%	197.734	110
M07918_2.00:Ctcf	GCGCCCCCTGGTGG	1e-196	-452.9	0	722	4.10%	312.6	1.06%	196.692	111
M07881_2.00:Ctcf	CGCCCCCTGGTGGCC	1e-195	-449.2	0	642	3.65%	252.4	0.86%	195.085	112
M07880_2.00:Ctcf	GCCCCCTGGTGGCCR	1e-192	-444.2	0	636	3.61%	250.7	0.85%	192.914	113
M07550_2.00:Ctcf	SYGCCMCCTRSTGGC	1e-192	-442.5	0	910	5.17%	479.2	1.63%	192.175	114
M04285_2.00:Atf3:Jdp2	SATGASTCATC	1e-189	-436	0	701	3.98%	305.5	1.04%	189.352	115
M04289_2.00:Atf3:Jdp2	VATGASTCATS	1e-187	-431.7	0	1381	7.85%	955.3	3.25%	187.485	116
M07869_2.00:Ctcf	GCGCCCCCTGGTGGC	1e-186	-429.2	0	631	3.59%	254.6	0.87%	186.399	117
M05859_2.00:Sp1:Sp3:Sp4:Sp5:Sp8:Sp9	DGCCMCGCCCMYW	1e-186	-428.5	0	2956	16.80%	2850.4	9.70%	186.095	118
M10152_2.00:Ctcf	NYGGCCASCAGGGGGCRSYV	1e-185	-427.8	0	497	2.82%	159.5	0.54%	185.791	119
M08022_2.00:Ctcf	RGYGCCCYCTRGTGG	1e-182	-420.6	0	768	4.36%	370.4	1.26%	182.664	120
M07923_2.00:Ctcf	CGCCCYCTGGTGGCC	1e-182	-420	0	635	3.61%	262.1	0.89%	182.404	121
M07913_2.00:Ctcf	GCGCCCCCTGGTGGC	1e-182	-419.5	0	623	3.54%	253.1	0.86%	182.187	122
M07863_2.00:Ctcf	YRGCGCCCCCTGGTGG	1e-182	-419.1	0	603	3.43%	238.3	0.81%	182.013	123
M07915_2.00:Ctcf	YRSYGCCMYCTRGTGGYMANW	1e-181	-416.9	0	395	2.24%	100.4	0.34%	181.057	124
M07883_2.00:Ctcf	BRGCGCCCCCTGGTGGC	1e-178	-411.2	0	481	2.73%	155.3	0.53%	178.582	125
M07889_2.00:Ctcf	CGCCCYCTGGTGGC	1e-177	-409.4	0	861	4.89%	460.2	1.57%	177.8	126
M07887_2.00:Ctcf	RGCGCCCYCTGGTGGCCR	1e-177	-408.5	0	431	2.45%	124.5	0.42%	177.409	127
M07876_2.00:Ctcf	GCGCCCCCTGGTGGC	1e-176	-406.5	0	597	3.39%	240.1	0.82%	176.541	128
M07891_2.00:Ctcf	RGCGCCCCCTGGTGGCCR	1e-176	-406.4	0	410	2.33%	112.9	0.38%	176.497	129
M07909_2.00:Ctcf	ASYGCCATCTAGTGG	1e-176	-406.3	0	509	2.89%	176.7	0.60%	176.454	130
M07897_2.00:Ctcf	ASYGCCMYCTRGTGG	1e-175	-404	0	795	4.52%	406	1.38%	175.455	131
M07898_2.00:Ctcf	CGCCCCCTGGTGGC	1e-175	-403.8	0	843	4.79%	448.5	1.53%	175.368	132
M01816_2.00:Jun:Junb:Jund	ATGACGYAW	1e-175	-403.2	0	2695	15.32%	2564.7	8.73%	175.108	133
M07894_2.00:Ctcf	SBRGCGCCCCCTGGTGG	1e-174	-402.9	0	504	2.86%	174.1	0.59%	174.977	134
M07921_2.00:Ctcf	CGCCMCCTGGTGGCC	1e-174	-401.6	0	656	3.73%	290	0.99%	174.413	135
M01001_2.00:Jun:Junb:Jund	ATGACKCAH	1e-171	-395.4	0	3251	18.48%	3312.1	11.28%	171.72	137
M07922_2.00:Ctcf	CGCCCCCTGGTGG	1e-171	-395.4	0	921	5.23%	527	1.79%	171.72	136
M08087_2.00:Ctcf	TRGYGCCCCCTRGTGGCCA	1e-171	-394.9	0	397	2.26%	108.5	0.37%	171.503	138
M09484_2.00:Bach1:Bach2	TGACTCAGCA	1e-169	-390.6	0	1042	5.92%	649.9	2.21%	169.635	139
M00809_2.00:Prdm11	WTTGCGGRHN	1e-169	-389.9	0	3303	18.77%	3395.1	11.56%	169.331	140
M07871_2.00:Ctcf	GCCMCCTGGTGGCCR	1e-169	-389.6	0	584	3.32%	239.5	0.82%	169.201	141
M07862_2.00:Ctcf	VBRGCGCCCCCTGGTGGCCRN	1e-168	-387.7	0	416	2.36%	122.1	0.42%	168.376	142
M07890_2.00:Ctcf	YGCCMYCTRGTGG	1e-167	-384.6	0	1067	6.06%	680.3	2.32%	167.03	143
M07865_2.00:Ctcf	MYRGCGCCCCCTGGTG	1e-166	-383.5	0	645	3.67%	291.1	0.99%	166.552	144
M08814_2.00:Fos:Fosb:Fosl1:Fosl2	VTGACTCAB	1e-166	-382.8	0	2749	15.62%	2676.7	9.11%	166.248	145
M08825_2.00:Atf3:Jdp2	VTGACTCAB	1e-165	-381	0	2649	15.06%	2550.1	8.68%	165.466	146
M07900_2.00:Ctcf	VBRGCGCCCCCTGGTGG	1e-164	-377.8	0	539	3.06%	211.3	0.72%	164.076	147
M07888_2.00:Ctcf	CGCCCYCTGGTGGCC	1e-163	-375.5	0	741	4.21%	378.4	1.29%	163.078	148
M07911_2.00:Ctcf	RGCGCCCCCTGGTGGCCR	1e-160	-370.5	0	403	2.29%	120.8	0.41%	160.906	149
M07899_2.00:Ctcf	VYRGCGCCMYCTRGTGGCCA	1e-159	-366.5	0	383	2.18%	109.8	0.37%	159.169	150
M08795_2.00:Fos:Fosb:Fosl1:Fosl2	VTGACTCAY	1e-158	-364.6	0	2774	15.77%	2748.1	9.36%	158.344	151
M07875_2.00:Ctcf	GCGCCCCCTGGTGGC	1e-158	-364.3	0	539	3.06%	218.9	0.75%	158.213	152
M08869_2.00:Ctcf	BRGCGCCCCCTGGTGGCCR	1e-154	-356.4	0	387	2.20%	115.1	0.39%	154.783	153
M05823_2.00:Tead1:Tead2:Tead4	NTGGAATGYG	1e-154	-355.3	0	1671	9.50%	1383.3	4.71%	154.305	154
M07903_2.00:Ctcf	CGCCMYCTRGTGG	1e-152	-352	0	1035	5.88%	681.2	2.32%	152.872	155
M07879_2.00:Ctcf	GCGCCCCCTGGTGGC	1e-152	-351.3	0	501	2.85%	196	0.67%	152.568	156
M07867_2.00:Ctcf	GCCMYCTRGTGGY	1e-152	-350	0	971	5.52%	618.5	2.11%	152.003	157
M06160_2.00:Sp1:Sp3:Sp4:Sp5:Sp8:Sp9	TWRGCCCCGCCCMCH	1e-151	-348.8	0	1584	9.00%	1291.4	4.40%	151.482	158
M03995_2.00:Tead1:Tead2:Tead4	TGGAATGYGG	1e-148	-341.1	0	1784	10.14%	1541.4	5.25%	148.138	159
M06118_2.00:Sp1:Sp3:Sp5:Sp6:Sp8:Sp9	GGCCMCGCCCMCYB	1e-141	-326.8	0	2430	13.81%	2381.4	8.11%	141.927	160
M09435_2.00:Tead1:Tead2:Tead4	MTBCCWGGAATGY	1e-141	-325.4	0	1169	6.64%	854.9	2.91%	141.319	161
M00995_2.00:Jun:Junb:Jund	ATGACKCAW	1e-140	-323.6	0	3564	20.26%	3924.6	13.36%	140.538	162
M04514_2.00:Klf15	GCCACGCCCCCH	1e-139	-322.4	0	1941	11.03%	1768	6.02%	140.017	164
M05824_2.00:Tead1:Tead2:Tead4	NTGGAATGYG	1e-140	-322.4	0	1543	8.77%	1284.8	4.37%	140.017	163
M06164_2.00:Klf1:Klf12:Klf2:Klf3:Klf4:Klf5:Klf6:Klf7	GGCCACGCCCATBN	1e-139	-322.2	0	1652	9.39%	1414.4	4.82%	139.93	165
M09653_2.00:Tead1:Tead2:Tead4	CCWGGAATGY	1e-139	-321.2	0	1242	7.06%	940.6	3.20%	139.495	166
M07882_2.00:Ctcf	YGCCMYCTGGTG	1e-138	-318.6	0	1211	6.88%	909.9	3.10%	138.366	167
M07878_2.00:Ctcf	GCGCCCCCTGGTGGC	1e-138	-317.8	0	474	2.69%	193.4	0.66%	138.019	168
M09437_2.00:Tead1:Tead2:Tead4	CCWGGAATGTGG	1e-136	-313.8	0	830	4.72%	513.9	1.75%	136.282	169
M10159_2.00:Ctcf	CCRCNAGGKGGCRSTV	1e-134	-308.9	0	1070	6.08%	767.7	2.61%	134.154	170
M09503_2.00:Ctcf	AYAGTGCCMYCTRGTGGCCA	1e-133	-307.3	0	279	1.59%	67.7	0.23%	133.459	171
M04768_2.00:Elf1:Elf2:Elf4:Elk1:Elk3:Elk4:Erf:Erg:Ets1:Ets2:Etv1:Etv2:Etv3:Etv4:Etv5:Fev:Fli1:Gabpa:XP_911724.4	NACCGGAAGTR	1e-130	-300.7	0	1843	10.47%	1686.2	5.74%	130.592	172
M06117_2.00:Sp1:Sp3:Sp5:Sp6:Sp8:Sp9	GCCMCGCCCAC	1e-129	-298.9	0	3313	18.83%	3643.8	12.40%	129.811	173
M01479_2.00:Elf1:Elf2:Elf4:Elk1:Elk3:Elk4:Erf:Erg:Ets1:Ets2:Etv1:Etv2:Etv3:Etv4:Etv5:Fev:Fli1:Gabpa:XP_911724.4	NACCGGAAGT	1e-129	-298.5	0	2155	12.25%	2086.8	7.10%	129.637	174
M05865_2.00:Elf1:Elf2:Elf4:Elk1:Elk3:Elk4:Erf:Erg:Ets1:Ets2:Etv1:Etv2:Etv3:Etv4:Etv5:Fev:Fli1:Gabpa:XP_911724.4	ACCGGAAGTDN	1e-128	-296.2	0	2155	12.25%	2091.2	7.12%	128.638	175
M03576_2.00:Tead1:Tead2:Tead4	TGGAATGT	1e-128	-295.6	0	2593	14.74%	2668.7	9.09%	128.377	176
M07905_2.00:Ctcf	YGCCCYCTRGTG	1e-125	-290.1	0	1260	7.16%	1004.4	3.42%	125.989	177
M03007_2.00:Elf1:Elf2:Elf4:Elk1:Elk3:Elk4:Erf:Erg:Ets1:Ets2:Etv1:Etv2:Etv3:Etv4:Etv5:Fev:Fli1:Gabpa:XP_911724.4	ACCGGAAGTN	1e-124	-287.1	0	2392	13.59%	2421.3	8.24%	124.686	178
M04770_2.00:Elf1:Elf2:Elf4:Elk1:Elk3:Elk4:Erf:Erg:Ets1:Ets2:Etv1:Etv2:Etv3:Etv4:Etv5:Fev:Fli1:Gabpa:XP_911724.4	NACCGGAARTV	1e-124	-286.1	0	1981	11.26%	1889.1	6.43%	124.252	179
M04732_2.00:Elf1:Elf2:Elf4:Elk1:Elk3:Elk4:Erf:Erg:Ets1:Ets2:Etv1:Etv2:Etv3:Etv4:Etv5:Fev:Fli1:Gabpa:XP_911724.4	NRCCGGAAGTR	1e-123	-284.5	0	1661	9.44%	1491.2	5.08%	123.557	180
M04754_2.00:Elf1:Elf2:Elf4:Elk1:Elk3:Elk4:Erf:Erg:Ets1:Ets2:Etv1:Etv2:Etv3:Etv4:Etv5:Fev:Fli1:Gabpa:XP_911724.4	NRCCGGAAGTR	1e-123	-283.6	0	2086	11.86%	2029.9	6.91%	123.166	181
M09438_2.00:Tead1:Tead2:Tead4	BCCTGGAATGT	1e-122	-282.1	0	1040	5.91%	768.6	2.62%	122.514	182
M00157_2.00:Elf1:Elf2:Elf4:Elk1:Elk3:Elk4:Erf:Erg:Ets1:Ets2:Etv1:Etv2:Etv3:Etv4:Etv5:Fev:Fli1:Gabpa:XP_911724.4	NACCGGAAGT	1e-120	-277.4	0	2077	11.80%	2032	6.92%	120.473	183
M01822_2.00:Jun:Junb:Jund	ATGACTCAH	1e-120	-276.6	0	1607	9.13%	1439.9	4.90%	120.126	184
M04780_2.00:Elf1:Elf2:Elf4:Elk1:Elk3:Elk4:Erf:Erg:Ets1:Ets2:Etv1:Etv2:Etv3:Etv4:Etv5:Fev:Fli1:Gabpa:XP_911724.4	NRCCGGAAGYV	1e-120	-276.5	0	2345	13.33%	2384.5	8.12%	120.082	185
M01483_2.00:Elf1:Elf2:Elf4:Elk1:Elk3:Elk4:Erf:Erg:Ets1:Ets2:Etv1:Etv2:Etv3:Etv4:Etv5:Fev:Fli1:Gabpa:XP_911724.4	NACCGGAAGT	1e-119	-275.1	0	2094	11.90%	2058.3	7.01%	119.474	186
M03725_2.00:Elf1:Elf2:Elf4:Elk1:Elk3:Elk4:Erf:Erg:Ets1:Ets2:Etv1:Etv2:Etv3:Etv4:Etv5:Fev:Fli1:Gabpa:XP_911724.4	ACCGGAAGTG	1e-119	-274.2	0	1412	8.03%	1207.2	4.11%	119.084	187
M08238_2.00:Ctcf	GCGCCCCCTGSTGGC	1e-118	-272.2	0	354	2.01%	127.9	0.44%	118.215	188
M07908_2.00:Ctcf	NVYRGCGCCCCCTGGTGGCCR	1e-116	-268.4	0	306	1.74%	96.3	0.33%	116.565	189
M01487_2.00:Elf1:Elf2:Elf4:Elk1:Elk3:Elk4:Erf:Erg:Ets1:Ets2:Etv1:Etv2:Etv3:Etv4:Etv5:Fev:Fli1:Gabpa:XP_911724.4	NACCGGAAGT	1e-116	-268.1	0	2646	15.04%	2809.7	9.57%	116.434	190
M02832_2.00:Nfe2:Nfe2l1:Nfe2l2:Nfe2l3	VATGACTCATC	1e-116	-267.2	0	296	1.68%	90.1	0.31%	116.043	191
M08879_2.00:Klf1:Klf12:Klf3:Klf4:Klf5:Klf6:Klf7:Klf8	GCCCCGCCCCK	1e-115	-266.7	0	2661	15.12%	2833.9	9.65%	115.826	192
M08966_2.00:Ctcf	VBRGCGCCCCCTGGTGGCCR	1e-115	-266.2	0	281	1.60%	81.3	0.28%	115.609	193
M07816_2.00:Jun:Junb:Jund	TGATGACTCATNYHY	1e-115	-265.1	0	290	1.65%	87.2	0.30%	115.131	194
M04774_2.00:Elf1:Elf2:Elf4:Elk1:Elk3:Elk4:Erf:Erg:Ets1:Ets2:Etv1:Etv2:Etv3:Etv4:Etv5:Fev:Fli1:Gabpa:XP_911724.4	NACCGGAARTS	1e-113	-262.2	0	1434	8.15%	1254.3	4.27%	113.872	195
M01485_2.00:Elf1:Elf2:Elf4:Elk1:Elk3:Elk4:Erf:Erg:Ets1:Ets2:Etv1:Etv2:Etv3:Etv4:Etv5:Fev:Fli1:Gabpa:XP_911724.4	ACCGGAAGT	1e-112	-260.1	0	2855	16.23%	3117	10.61%	112.96	196
M03579_2.00:Tead1:Tead2:Tead4	NWGGAATGTN	1e-112	-259.9	0	3270	18.58%	3697.7	12.59%	112.873	197
M08398_2.00:Klf14:Klf16	GGCCCCGCCCMCYB	1e-112	-259.2	0	2074	11.79%	2068.6	7.04%	112.569	198
M04800_2.00:Elf1:Elf2:Elf4:Elk1:Elk3:Elk4:Erf:Erg:Ets1:Ets2:Etv1:Etv2:Etv3:Etv4:Etv5:Fev:Fli1:Gabpa:XP_911724.4	NRCCGGAWGYR	1e-112	-258.8	0	2975	16.91%	3287.4	11.19%	112.395	199
M04646_2.00:Sp1:Sp4:Sp5:Sp6:Sp7:Sp8:Sp9	GCCACGCCCMCC	1e-111	-257	0	1857	10.55%	1792.6	6.10%	111.614	200
M02985_2.00:Elf1:Elf2:Elf4:Elk1:Elk3:Elk4:Erf:Erg:Ets1:Ets2:Etv1:Etv2:Etv3:Etv4:Etv5:Fev:Fli1:Gabpa:XP_911724.4	ACCGGAARTV	1e-110	-255.4	0	1863	10.59%	1804	6.14%	110.919	201
M04720_2.00:Elf1:Elf2:Elf4:Elk1:Elk3:Elk4:Erf:Erg:Ets1:Ets2:Etv1:Etv2:Etv3:Etv4:Etv5:Fev:Fli1:Gabpa:XP_911724.4	NACCGGAAGTR	1e-110	-255.4	0	1415	8.04%	1243.4	4.23%	110.919	202
M04283_2.00:Jun:Junb:Jund	SATGASTCATC	1e-110	-254.4	0	645	3.67%	388.5	1.32%	110.485	203
M04430_2.00:Klf1:Klf12:Klf3:Klf4:Klf5:Klf6:Klf7:Klf8	GRCCACGCCCW	1e-110	-253.9	0	1524	8.66%	1379.2	4.70%	110.267	204
M03996_2.00:Tead1:Tead2:Tead4	AWTGGAATGYGR	1e-110	-253.5	0	926	5.26%	680.3	2.32%	110.094	205
M04558_2.00:Sp1:Sp3:Sp4:Sp5:Sp6:Sp8:Sp9	NGCCACGCCCMCY	1e-109	-252.9	0	1826	10.38%	1761.2	6.00%	109.833	206
M07873_2.00:Ctcf	CNVBRGCGCCCCCTGGTGGCC	1e-109	-252.3	0	281	1.60%	86.3	0.29%	109.572	207
M11407_2.00:Tead1:Tead2:Tead4	ACATTCCWSNG	1e-109	-252.3	0	2436	13.84%	2566.7	8.74%	109.572	208
M01972_2.00:Elf1:Elf2:Elf4:Elk1:Elk3:Elk4:Erf:Erg:Ets1:Ets2:Etv1:Etv2:Etv3:Etv4:Etv5:Etv6:Fev:Fli1:Gabpa:XP_911724.4	CCGGAAGT	1e-109	-251.8	0	1252	7.12%	1054.5	3.59%	109.355	209
M11404_2.00:Tead1:Tead2:Tead4	CACATTCCTCBG	1e-109	-251.5	0	634	3.60%	380.6	1.30%	109.225	210
M08175_2.00:Tead1:Tead2:Tead4	GNCTGGAATGTGN	1e-108	-250.3	0	1048	5.96%	820.2	2.79%	108.704	211
M01971_2.00:Elf1:Elf2:Elf4:Elk1:Elk3:Elk4:Erf:Erg:Ets1:Ets2:Etv1:Etv2:Etv3:Etv4:Etv5:Fev:Fli1:Gabpa:XP_911724.4	CCGGAAGT	1e-108	-250.1	0	1231	7.00%	1032.8	3.52%	108.617	212
M01482_2.00:Elf1:Elf2:Elf4:Elk1:Elk3:Elk4:Erf:Erg:Ets1:Ets2:Etv1:Etv2:Etv3:Etv4:Etv5:Fev:Fli1:Gabpa:XP_911724.4	ACCGGAAGT	1e-108	-250	0	2041	11.60%	2046.1	6.97%	108.574	213
M01478_2.00:Elf1:Elf2:Elf4:Elk1:Elk3:Elk4:Erf:Erg:Ets1:Ets2:Etv1:Etv2:Etv3:Etv4:Etv5:Fev:Fli1:Gabpa:XP_911724.4	NRCCGGAAGT	1e-108	-249.9	0	3457	19.65%	3994.6	13.60%	108.53	214
M04432_2.00:Klf1:Klf12:Klf3:Klf4:Klf5:Klf6:Klf7:Klf8	KGCCACGCCCA	1e-108	-249.8	0	1784	10.14%	1714.8	5.84%	108.487	215
M04796_2.00:Elf1:Elf2:Elf4:Elk1:Elk3:Elk4:Erf:Erg:Ets1:Ets2:Etv1:Etv2:Etv3:Etv4:Etv5:Fev:Fli1:Gabpa:XP_911724.4	NACCGGAAGTR	1e-108	-249.6	0	1144	6.50%	931.3	3.17%	108.4	216
M08977_2.00:Gfi1:Gfi1b	AAATCACAGC	1e-108	-249.3	0	1784	10.14%	1715.8	5.84%	108.27	217
M06185_2.00:Elf1:Elf2:Elf4:Elk1:Elk3:Elk4:Erf:Erg:Ets1:Ets2:Etv1:Etv2:Etv3:Etv4:Etv5:Etv6:Fev:Fli1:Gabpa:XP_911724.4	ACCGGAAGT	1e-108	-249.1	0	1297	7.37%	1112.9	3.79%	108.183	218
M04735_2.00:Elf1:Elf2:Elf4:Elk1:Elk3:Elk4:Erf:Erg:Ets1:Ets2:Etv1:Etv2:Etv3:Etv4:Etv5:Fev:Fli1:Gabpa:XP_911724.4	VACCGGAAGTN	1e-107	-248.4	0	1509	8.58%	1371.3	4.67%	107.879	219
M09531_2.00:Elf1:Elf2:Elf4:Elk1:Elk3:Elk4:Erf:Erg:Ets1:Ets2:Etv1:Etv2:Etv3:Etv4:Etv5:Fev:Fli1:Gabpa:XP_911724.4	RCCGGAAGTD	1e-107	-247.7	0	3026	17.20%	3391.4	11.55%	107.575	220
M05864_2.00:Elf1:Elf2:Elf4:Elk1:Elk3:Elk4:Erf:Erg:Ets1:Ets2:Etv1:Etv2:Etv3:Etv4:Etv5:Fev:Fli1:Gabpa:XP_911724.4	ACCGGAARTR	1e-106	-246	0	1892	10.75%	1861.4	6.34%	106.836	221
M04791_2.00:Ehf:Elf1:Elf2:Elf4:Elk1:Elk3:Elk4:Erf:Erg:Ets1:Ets2:Etv1:Etv2:Etv3:Etv4:Etv5:Fev:Fli1:Gabpa:XP_911724.4	NACCGGAAGTG	1e-106	-245.7	0	1138	6.47%	930.1	3.17%	106.706	222
M07958_2.00:Elf1:Elf2:Elf4:Elk1:Elk3:Elk4:Erf:Erg:Ets1:Ets2:Etv1:Etv2:Etv3:Etv4:Etv5:Fev:Fli1:Gabpa:XP_911724.4	GRCCGGAAGTG	1e-106	-245.4	0	1340	7.62%	1170.9	3.99%	106.576	223
M08289_2.00:Ctcf	RGCGCCCCCTGSYGG	1e-106	-245.2	0	602	3.42%	355.7	1.21%	106.489	224
M04708_2.00:Elf1:Elf2:Elf4:Elk1:Elk3:Elk4:Erf:Erg:Ets1:Ets2:Etv1:Etv2:Etv3:Etv4:Etv5:Fev:Fli1:Gabpa:XP_911724.4	NRCCGGAWGYN	1e-106	-244.4	0	3168	18.01%	3601.5	12.26%	106.142	225
M04284_2.00:Jun:Junb:Jund	SATGACTCATS	1e-105	-243.6	0	677	3.85%	430.8	1.47%	105.794	226
M07952_2.00:Elf1:Elf2:Elf4:Elk1:Elk3:Elk4:Erf:Erg:Ets1:Ets2:Etv1:Etv2:Etv3:Etv4:Etv5:Fev:Fli1:Gabpa:XP_911724.4	VRCCGGAAGTG	1e-105	-243.5	0	1381	7.85%	1223.7	4.17%	105.751	227
M09652_2.00:Tead1:Tead2:Tead4	CCWGGAATGY	1e-105	-243.4	0	3266	18.56%	3743.3	12.74%	105.707	228
M09434_2.00:Tead1:Tead2:Tead4	TGSCWGGAATGY	1e-104	-239.8	0	1194	6.79%	1005.6	3.42%	104.144	229
M02997_2.00:Elf1:Elf2:Elf4:Elk1:Elk3:Elk4:Erf:Erg:Ets1:Ets2:Etv1:Etv2:Etv3:Etv4:Etv5:Fev:Fli1:Gabpa:XP_911724.4	ACCGGAARTV	1e-103	-238.6	0	1335	7.59%	1176.6	4.01%	103.623	230
M04730_2.00:Elf1:Elf2:Elf4:Elk1:Elk3:Elk4:Erf:Erg:Ets1:Ets2:Etv1:Etv2:Etv3:Etv4:Etv5:Fev:Fli1:Gabpa:XP_911724.4	NACCGGAAGTR	1e-103	-237.6	0	1185	6.73%	998.2	3.40%	103.188	231
M02992_2.00:Elf1:Elf2:Elf4:Elk1:Elk3:Elk4:Erf:Erg:Ets1:Ets2:Etv1:Etv2:Etv3:Etv4:Etv5:Fev:Fli1:Gabpa:XP_911724.4	ACCGGAARTV	1e-103	-237.5	0	1537	8.74%	1427.8	4.86%	103.145	232
M04518_2.00:Sp1:Sp4:Sp5:Sp6:Sp7:Sp8:Sp9	GCCACGCCCMCY	1e-102	-236.9	0	2205	12.53%	2296	7.82%	102.884	233
M06170_2.00:Klf12:Klf8	GRCCACGCCCA	1e-102	-236	0	2662	15.13%	2919.8	9.94%	102.493	234
M08113_2.00:Elf1:Elf2:Elf4:Elk1:Elk3:Elk4:Erf:Erg:Ets1:Ets2:Etv1:Etv2:Etv3:Etv4:Etv5:Fev:Fli1:Gabpa:XP_911724.4	CCGGAAGTGGV	1e-101	-234.7	0	1335	7.59%	1183.8	4.03%	101.929	235
M01481_2.00:Elf1:Elf2:Elf4:Elk1:Elk3:Elk4:Erf:Erg:Ets1:Ets2:Etv1:Etv2:Etv3:Etv4:Etv5:Fev:Fli1:Gabpa:XP_911724.4	NRCCGGAAGT	1e-101	-234.3	0	2892	16.44%	3244.6	11.05%	101.755	236
M09436_2.00:Tead1:Tead2:Tead4	RWATGCCAGGAATGY	1e-101	-233.4	0	360	2.05%	151.8	0.52%	101.364	237
M07957_2.00:Elf1:Elf2:Elf4:Elk1:Elk3:Elk4:Erf:Erg:Ets1:Ets2:Etv1:Etv2:Etv3:Etv4:Etv5:Fev:Fli1:Gabpa:XP_911724.4	CCGGAAGTGG	1e-101	-232.6	0	1803	10.25%	1776.6	6.05%	101.017	238
M02964_2.00:Elf1:Elf2:Elf4:Elk1:Elk3:Elk4:Erf:Erg:Ets1:Ets2:Etv1:Etv2:Etv3:Etv4:Etv5:Fev:Fli1:Gabpa:XP_911724.4	ACCGGAAGTR	1e-100	-231.9	0	1344	7.64%	1199.2	4.08%	100.713	239
M09529_2.00:Ehf:Elf1:Elf2:Elf3:Elf4:Elf5:Elk1:Elk3:Elk4:Erf:Erg:Ets1:Ets2:Etv1:Etv2:Etv3:Etv4:Etv5:Etv6:Fev:Fli1:Gabpa:Spdef:XP_911724.4	AVCCGGAAGT	1e-100	-231.6	0	1538	8.74%	1440.8	4.91%	100.583	240
M04559_2.00:Sp1:Sp3:Sp4:Sp5:Sp6:Sp8:Sp9	NGCCACGCCCMCY	1e-100	-231.3	0	2142	12.17%	2225.7	7.58%	100.452	241
M04793_2.00:Elf1:Elf2:Elf4:Elk1:Elk3:Elk4:Erf:Erg:Ets1:Ets2:Etv1:Etv2:Etv3:Etv4:Etv5:Fev:Fli1:Gabpa:XP_911724.4	NACCGGAAGTR	1e-100	-231.3	0	1061	6.03%	863.2	2.94%	100.452	242
M06159_2.00:Sp1:Sp3:Sp4:Sp5:Sp8:Sp9	TTGGCCCCGCCCCCH	1e-100	-230.4	0	903	5.13%	685.5	2.33%	100.061	243
M02735_2.00:Elf1:Elf2:Elf4:Elk1:Elk3:Elk4:Erf:Erg:Ets1:Ets2:Etv1:Etv2:Etv3:Etv4:Etv5:Fev:Fli1:Gabpa:XP_911724.4	ACCGGAAGT	1e-99	-229.8	0	1362	7.74%	1225.1	4.17%	99.8009	244
M03001_2.00:Elf1:Elf2:Elf4:Elk1:Elk3:Elk4:Erf:Erg:Ets1:Ets2:Etv1:Etv2:Etv3:Etv4:Etv5:Fev:Fli1:Gabpa:XP_911724.4	ACCGGAAGTR	1e-99	-229	0	1273	7.24%	1118.4	3.81%	99.4534	245
M07953_2.00:Elf1:Elf2:Elf4:Elk1:Elk3:Elk4:Erf:Erg:Ets1:Ets2:Etv1:Etv2:Etv3:Etv4:Etv5:Fev:Fli1:Gabpa:XP_911724.4	VRCCGGAAGTG	1e-99	-228.9	0	1305	7.42%	1158	3.94%	99.41	246
M09046_2.00:Elf1:Elf2:Elf4:Elk1:Elk3:Elk4:Erf:Erg:Ets1:Ets2:Etv1:Etv2:Etv3:Etv4:Etv5:Fev:Fli1:Gabpa:XP_911724.4	GRCCGGAAGTG	1e-98	-227.8	0	1807	10.27%	1792.8	6.10%	98.9323	247
M01489_2.00:Elf1:Elf2:Elf4:Elk1:Elk3:Elk4:Erf:Erg:Ets1:Ets2:Etv1:Etv2:Etv3:Etv4:Etv5:Fev:Fli1:Gabpa:XP_911724.4	NRCCGGAART	1e-98	-227.6	0	3293	18.72%	3833.8	13.05%	98.8454	248
M04760_2.00:Elf1:Elf2:Elf4:Elk1:Elk3:Elk4:Erf:Erg:Ets1:Ets2:Etv1:Etv2:Etv3:Etv4:Etv5:Fev:Fli1:Gabpa:XP_911724.4	VACCGGAARTS	1e-98	-227.2	0	1140	6.48%	962.2	3.28%	98.6717	249
M04606_2.00:Sp1:Sp3:Sp4:Sp5:Sp8:Sp9	TARGCCACGCCCMCW	1e-98	-226.7	0	824	4.68%	603.2	2.05%	98.4546	250
M07910_2.00:Ctcf	CNVBRGCGCCCCCTGGTGGC	1e-98	-226.7	0	295	1.68%	106.1	0.36%	98.4546	251
M04605_2.00:Sp1:Sp3:Sp4:Sp5:Sp8:Sp9	YAAGCCACGCCCMCH	1e-98	-226	0	662	3.76%	433.4	1.48%	98.1506	252
M06190_2.00:Elf1:Elf2:Elf4:Elk1:Elk3:Elk4:Erf:Erg:Ets1:Ets2:Etv1:Etv2:Etv3:Etv4:Etv5:Fev:Fli1:Gabpa:XP_911724.4	CCGGAAAT	1e-97	-224.3	0	1317	7.49%	1180.1	4.02%	97.4123	253
M09975_2.00:Bach1:Bach2	ANSATGAGTCATGVT	1e-96	-222.9	0	201	1.14%	48.4	0.16%	96.8042	254
M04336_2.00:Fos:Fosb:Fosl1:Fosl2	GRTGASTCATM	1e-96	-222.4	0	828	4.71%	613.8	2.09%	96.5871	255
M04799_2.00:Elf1:Elf2:Elf4:Elk1:Elk3:Elk4:Erf:Erg:Ets1:Ets2:Etv1:Etv2:Etv3:Etv4:Etv5:Fev:Fli1:Gabpa:XP_911724.4	RACCGGAAGTR	1e-95	-220.6	0	1478	8.40%	1387.3	4.72%	95.8054	256
M08112_2.00:Elf1:Elf2:Elf4:Elk1:Elk3:Elk4:Erf:Erg:Ets1:Ets2:Etv1:Etv2:Etv3:Etv4:Etv5:Fev:Fli1:Gabpa:XP_911724.4	RCCGGAAGTGG	1e-95	-219.7	0	1521	8.64%	1443.7	4.91%	95.4145	257
M10250_2.00:Sp2	GGGCGGGAC	1e-95	-219.6	0	2333	13.26%	2514.5	8.56%	95.3711	258
M10508_2.00:Elf1:Elf2:Elf4:Elk1:Elk3:Elk4:Erf:Erg:Ets1:Ets2:Etv1:Etv2:Etv3:Etv4:Etv5:Fev:Fli1:Gabpa:XP_911724.4	CACTTCCGGYBC	1e-94	-218.5	0	1356	7.71%	1239	4.22%	94.8933	259
M04764_2.00:Elf1:Elf2:Elf4:Elk1:Elk3:Elk4:Erf:Erg:Ets1:Ets2:Etv1:Etv2:Etv3:Etv4:Etv5:Fev:Fli1:Gabpa:XP_911724.4	VACCGGAAGTG	1e-94	-218.4	0	964	5.48%	771.3	2.63%	94.8499	260
M06192_2.00:Elf1:Elf2:Elf4:Elk1:Elk3:Elk4:Erf:Erg:Ets1:Ets2:Etv1:Etv2:Etv3:Etv4:Etv5:Etv6:Fev:Fli1:Gabpa:XP_911724.4	ACCGGAART	1e-94	-217.6	0	1113	6.33%	946.3	3.22%	94.5025	261
M03577_2.00:Tead1:Tead2:Tead4	DWGGAATGTR	1e-93	-216.4	0	2790	15.86%	3156.1	10.74%	93.9813	262
M04512_2.00:Klf15	GCCACGCCCCCC	1e-93	-215.4	0	2265	12.87%	2433.1	8.28%	93.547	263
M04517_2.00:Sp1:Sp4:Sp5:Sp6:Sp7:Sp8:Sp9	RCCACGCCCMCY	1e-93	-214.2	0	2738	15.56%	3090.2	10.52%	93.0259	264
M09015_2.00:Ctcfl	VSRGCGCCCCCTGSYGGC	1e-92	-213.2	0	334	1.90%	142.2	0.48%	92.5916	265
M04795_2.00:Elf1:Elf2:Elf4:Elk1:Elk3:Elk4:Erf:Erg:Ets1:Ets2:Etv1:Etv2:Etv3:Etv4:Etv5:Fev:Fli1:Gabpa:XP_911724.4	RACCGGAAGTR	1e-91	-211	0	1757	9.99%	1766.9	6.02%	91.6361	266
M11406_2.00:Tead1:Tead2:Tead4	GAGGAATGT	1e-91	-210.8	0	2117	12.03%	2245.6	7.64%	91.5493	267
M03006_2.00:Elf1:Elf2:Elf4:Elk1:Elk3:Elk4:Erf:Erg:Ets1:Ets2:Etv1:Etv2:Etv3:Etv4:Etv5:Fev:Fli1:Gabpa:XP_911724.4	ACCGGAAGTR	1e-91	-210.4	0	1451	8.25%	1374.4	4.68%	91.3756	268
M08296_2.00:Sp1:Sp3:Sp4:Sp8:Sp9	YHGGCCCCGCCCCCY	1e-90	-207.7	0	2018	11.47%	2120.5	7.22%	90.203	269
M04711_2.00:Elf1:Elf2:Elf4:Elk1:Elk3:Elk4:Erf:Erg:Ets1:Ets2:Etv1:Etv2:Etv3:Etv4:Etv5:Fev:Fli1:Gabpa:XP_911724.4	DACCGGAAGTD	1e-90	-207.6	0	1245	7.08%	1123.5	3.82%	90.1595	271
M09059_2.00:Elf1:Elf2:Elf4:Elk1:Elk3:Elk4:Erf:Erg:Ets1:Ets2:Etv1:Etv2:Etv3:Etv4:Etv5:Fev:Fli1:Gabpa:XP_911724.4	GRCCGGAAGTGG	1e-90	-207.6	0	1022	5.81%	855.4	2.91%	90.1595	270
M10483_2.00:Ehf:Elf1:Elf2:Elf3:Elf4:Elf5:Elk1:Elk3:Elk4:Erf:Erg:Ets1:Ets2:Etv1:Etv2:Etv3:Etv4:Etv5:Etv6:Fev:Fli1:Gabpa:Spdef:XP_911724.4	ACTTCCGGG	1e-89	-207.2	0	1268	7.21%	1152.2	3.92%	89.9858	272
M02969_2.00:Elf1:Elf2:Elf4:Elk1:Elk3:Elk4:Erf:Erg:Ets1:Ets2:Etv1:Etv2:Etv3:Etv4:Etv5:Fev:Fli1:Gabpa:XP_911724.4	ACCGGAAGTD	1e-89	-205.4	0	1099	6.25%	950.9	3.24%	89.2041	273
M08095_2.00:Zbtb7a	BSCACTTCCGGSN	1e-89	-205.2	0	1306	7.42%	1203.2	4.10%	89.1172	274
M03733_2.00:Elf1:Elf2:Elf4:Elk1:Elk3:Elk4:Erf:Erg:Ets1:Ets2:Etv1:Etv2:Etv3:Etv4:Etv5:Fev:Fli1:Gabpa:XP_911724.4	ACCGKAAGTG	1e-89	-205.1	0	1004	5.71%	838.3	2.85%	89.0738	275
M02979_2.00:Elf1:Elf2:Elf4:Elk1:Elk3:Elk4:Erf:Erg:Ets1:Ets2:Etv1:Etv2:Etv3:Etv4:Etv5:Fev:Fli1:Gabpa:XP_911724.4	ACCGGAAGTD	1e-89	-205	0	1164	6.62%	1029.7	3.51%	89.0304	276
M09960_2.00:Nfe2:Nfe2l1:Nfe2l2:Nfe2l3	ATGACTCAG	1e-89	-205	0	1498	8.51%	1445.9	4.92%	89.0304	277
M01206_2.00:Jrkl:Tigd2	NNCRCGGATA	1e-88	-204.8	0	3126	17.77%	3671.5	12.50%	88.9435	278
M03004_2.00:Ehf:Elf1:Elf2:Elf4:Elk1:Elk3:Elk4:Erf:Erg:Ets1:Ets2:Etv1:Etv2:Etv3:Etv4:Etv5:Fev:Fli1:Gabpa:XP_911724.4	ACCGGAAGTN	1e-88	-204.6	0	1255	7.13%	1141.3	3.89%	88.8567	279
M10001_2.00:Fos:Fosb:Fosl1:Fosl2	TGAGTCAT	1e-88	-203.7	0	3057	17.37%	3576.8	12.18%	88.4658	280
M04710_2.00:Elf1:Elf2:Elf4:Elk1:Elk3:Elk4:Erf:Erg:Ets1:Ets2:Etv1:Etv2:Etv3:Etv4:Etv5:Fev:Fli1:Gabpa:XP_911724.4	NACCGGAAGTD	1e-88	-202.9	0	1087	6.18%	940.4	3.20%	88.1184	281
M02999_2.00:Elf1:Elf2:Elf4:Elk1:Elk3:Elk4:Erf:Erg:Ets1:Ets2:Etv1:Etv2:Etv3:Etv4:Etv5:Fev:Fli1:Gabpa:XP_911724.4	ACCGGAAGTG	1e-86	-200	0	1126	6.40%	992.6	3.38%	86.8589	282
M06169_2.00:Klf12:Klf8	RCCACGCCCAHY	1e-86	-199	0	1951	11.09%	2053	6.99%	86.4246	283
M09971_2.00:Batf:Batf3	GWDATGAGTC	1e-85	-197.8	0	2600	14.78%	2948.2	10.04%	85.9034	284
M02983_2.00:Elf1:Elf2:Elf4:Elk1:Elk3:Elk4:Erf:Erg:Ets1:Ets2:Etv1:Etv2:Etv3:Etv4:Etv5:Fev:Fli1:Gabpa:XP_911724.4	ACCGGAAGTR	1e-84	-195.3	0	1342	7.63%	1268.1	4.32%	84.8177	285
M09037_2.00:E2f1:E2f2:E2f3:E2f4:E2f5:E2f6	RGGGGGCGGGAMNN	1e-84	-195.1	0	2407	13.68%	2687.7	9.15%	84.7309	286
M10504_2.00:Elf1:Elf2:Elf4:Elk1:Elk3:Elk4:Erf:Erg:Ets1:Ets2:Etv1:Etv2:Etv3:Etv4:Etv5:Fev:Fli1:Gabpa:XP_911724.4	CACTTCCGG	1e-84	-193.9	0	1028	5.84%	885.7	3.02%	84.2097	287
M04767_2.00:Elf1:Elf2:Elf4:Elk1:Elk3:Elk4:Erf:Erg:Ets1:Ets2:Etv1:Etv2:Etv3:Etv4:Etv5:Fev:Fli1:Gabpa:XP_911724.4	GACCGGAAGTV	1e-84	-193.7	0	1405	7.99%	1351.6	4.60%	84.1228	288
M09070_2.00:Elf1:Elf2:Elf4:Elk1:Elk3:Elk4:Erf:Erg:Ets1:Ets2:Etv1:Etv2:Etv3:Etv4:Etv5:Fev:Fli1:Gabpa:XP_911724.4	ACCGGAAGTGR	1e-83	-192.9	0	1210	6.88%	1108.1	3.77%	83.7754	289
M06189_2.00:Elf1:Elf2:Elf4:Elk1:Elk3:Elk4:Erf:Erg:Ets1:Ets2:Etv1:Etv2:Etv3:Etv4:Etv5:Etv6:Fev:Fli1:Gabpa:XP_911724.4	ACCGGAAGT	1e-83	-192.5	0	1141	6.48%	1024.4	3.49%	83.6017	290
M04733_2.00:Elf1:Elf2:Elf4:Elk1:Elk3:Elk4:Erf:Erg:Ets1:Ets2:Etv1:Etv2:Etv3:Etv4:Etv5:Fev:Fli1:Gabpa:XP_911724.4	ACCGGAAGTR	1e-81	-187.6	0	866	4.92%	705.3	2.40%	81.4736	291
M09051_2.00:Elf1:Elf2:Elf4:Elk1:Elk3:Elk4:Erf:Erg:Ets1:Ets2:Etv1:Etv2:Etv3:Etv4:Etv5:Fev:Fli1:Gabpa:XP_911724.4	ACCGGAAGTGV	1e-81	-187.3	0	1055	6.00%	929.4	3.16%	81.3434	292
M09056_2.00:Elf1:Elf2:Elf4:Elk1:Elk3:Elk4:Erf:Erg:Ets1:Ets2:Etv1:Etv2:Etv3:Etv4:Etv5:Fev:Fli1:Gabpa:XP_911724.4	GVVRCCGGAAGTGV	1e-81	-187	0	932	5.30%	783.4	2.67%	81.2131	293
M04401_2.00:Klf1:Klf12:Klf2:Klf3:Klf4:Klf5:Klf6:Klf7	BGCCACGCCCH	1e-80	-185.4	0	2345	13.33%	2631.3	8.96%	80.5182	294
M10154_2.00:Ctcf	DNYWATASTGCCATCTAGTGG	1e-79	-183.7	0	153	0.87%	33.8	0.11%	79.7799	295
M04769_2.00:Elf1:Elf2:Elf4:Elk1:Elk3:Elk4:Erf:Erg:Ets1:Ets2:Etv1:Etv2:Etv3:Etv4:Etv5:Fev:Fli1:Gabpa:XP_911724.4	RACCGGAAGTN	1e-79	-182.3	0	1418	8.06%	1393.2	4.74%	79.1719	296
M08832_2.00:Bach1:Bach2	RTGACTCAGCA	1e-79	-182.2	0	742	4.22%	572.1	1.95%	79.1285	297
M04419_2.00:Klf1:Klf12:Klf2:Klf3:Klf4:Klf5:Klf6:Klf7:Klf8	GRCCACGCCCW	1e-78	-181.6	0	1680	9.55%	1737.3	5.91%	78.8679	298
M00224_2.00:Klf1:Klf12:Klf2:Klf3:Klf4:Klf5:Klf6:Klf7:Klf8	YCCGCCCH	1e-78	-181	0	4174	23.72%	5305.5	18.06%	78.6073	299
M08299_2.00:Klf1:Klf12:Klf3:Klf4:Klf5:Klf6:Klf7:Klf8	CCCGGCCCCGCCCCB	1e-78	-180.3	0	1920	10.91%	2062.3	7.02%	78.3033	300
M08092_2.00:Sp2	GYCCCGCCCCCYCCC	1e-78	-180.1	0	2392	13.59%	2714	9.24%	78.2164	301
M02996_2.00:Elf1:Elf2:Elf4:Elk1:Elk3:Elk4:Erf:Erg:Ets1:Ets2:Etv1:Etv2:Etv3:Etv4:Etv5:Fev:Fli1:Gabpa:XP_911724.4	ACCGGAAGTR	1e-77	-179.3	0	1019	5.79%	900.8	3.07%	77.869	302
M03706_2.00:Klf15	GCCACGCCCCCYH	1e-77	-178.1	0	1367	7.77%	1337.7	4.55%	77.3478	303
M04792_2.00:Ehf:Elf1:Elf2:Elf4:Elk1:Elk3:Elk4:Erf:Erg:Ets1:Ets2:Etv1:Etv2:Etv3:Etv4:Etv5:Fev:Fli1:Gabpa:XP_911724.4	RACCGGAAGTG	1e-76	-177	0	1407	8.00%	1391.5	4.74%	76.8701	304
M09989_2.00:Fos:Fosb:Fosl1:Fosl2	TGACTCAD	1e-76	-176	0	4597	26.13%	5967.1	20.31%	76.4358	305
M04538_2.00:Klf13:Klf9	CGCCACGCCCCCC	1e-75	-174.4	0	1561	8.87%	1598.5	5.44%	75.741	306
M09535_2.00:Elf1:Elf2:Elf4:Elk1:Elk3:Elk4:Erf:Erg:Ets1:Ets2:Etv1:Etv2:Etv3:Etv4:Etv5:Fev:Fli1:Gabpa:XP_911724.4	RACCGGAAGT	1e-75	-174	0	2117	12.03%	2350.4	8.00%	75.5672	307
M07954_2.00:Elf1:Elf2:Elf4:Elk1:Elk3:Elk4:Erf:Erg:Ets1:Ets2:Etv1:Etv2:Etv3:Etv4:Etv5:Fev:Fli1:Gabpa:XP_911724.4	GVRCCGGAAGTGGN	1e-75	-173	0	881	5.01%	746.8	2.54%	75.1329	308
M06193_2.00:Elf1:Elf2:Elf4:Elk1:Elk3:Elk4:Erf:Erg:Ets1:Ets2:Etv1:Etv2:Etv3:Etv4:Etv5:Fev:Fli1:Gabpa:XP_911724.4	ACCGGAAGTVV	1e-74	-172.6	0	818	4.65%	673.8	2.29%	74.9592	310
M10345_2.00:Klf13:Klf9	AGGGCGGGTG	1e-74	-172.6	0	1805	10.26%	1928.6	6.57%	74.9592	309
M02994_2.00:Elf1:Elf2:Elf4:Elk1:Elk3:Elk4:Erf:Erg:Ets1:Ets2:Etv1:Etv2:Etv3:Etv4:Etv5:Fev:Fli1:Gabpa:XP_911724.4	ACCGGAARTG	1e-74	-172.4	0	949	5.39%	828.9	2.82%	74.8724	311
M07949_2.00:Ehf:Elf1:Elf2:Elf3:Elf4:Elf5:Elk1:Elk3:Elk4:Erf:Erg:Ets1:Ets2:Etv1:Etv2:Etv3:Etv4:Etv5:Etv6:Fev:Fli1:Gabpa:Spdef:XP_911724.4	ACCCGGAAGTG	1e-73	-169.7	0	955	5.43%	840.7	2.86%	73.6998	312
M04539_2.00:Klf13:Klf9	NRCCACGCCCMCY	1e-73	-168.6	0	2266	12.88%	2574.3	8.76%	73.222	313
M11182_2.00:Hnf4g:Nr1h4:Nr2c1:Nr2c2:Nr2f1:Nr2f2:Nr2f6:Nr4a1:Nr4a2:Nr4a3:Nr5a1:Nr5a2:Nr6a1:Ppara:Ppard:Pparg:Rara:Rarb:Rarg:Rora:Rorb:Rorc:Rxra:Rxrb:Rxrg:Thra:Thrb	TSBRGCGCCCCCTGGTGGCC	1e-72	-166.6	0	225	1.28%	84.7	0.29%	72.3535	314
M10300_2.00:Sp1:Sp3:Sp4:Sp5:Sp8:Sp9	NGGGGGCGGGGCB	1e-72	-166.5	0	3292	18.71%	4055.7	13.81%	72.31	315
M04722_2.00:Ehf:Elf1:Elf2:Elf3:Elf4:Elf5:Elk1:Elk3:Elk4:Erf:Erg:Ets1:Ets2:Etv1:Etv2:Etv3:Etv4:Etv5:Etv6:Fev:Fli1:Gabpa:Spdef:XP_911724.4	NAMSCGGAAGTR	1e-71	-165.4	0	1023	5.81%	931.1	3.17%	71.8323	316
M07901_2.00:Ctcf	CCCYCTRGTGG	1e-71	-164.6	0	1370	7.79%	1372.2	4.67%	71.4849	317
M02970_2.00:Elf1:Elf2:Elf4:Elk1:Elk3:Elk4:Erf:Erg:Ets1:Ets2:Etv1:Etv2:Etv3:Etv4:Etv5:Fev:Fli1:Gabpa:XP_911724.4	ACCGGAAGTG	1e-71	-164.2	0	926	5.26%	815.1	2.77%	71.3112	318
M02982_2.00:Elf1:Elf2:Elf4:Elk1:Elk3:Elk4:Erf:Erg:Ets1:Ets2:Etv1:Etv2:Etv3:Etv4:Etv5:Fev:Fli1:Gabpa:XP_911724.4	ACCGGAAGTR	1e-71	-164.2	0	711	4.04%	563.3	1.92%	71.3112	319
M03732_2.00:Elf1:Elf2:Elf4:Elk1:Elk3:Elk4:Erf:Erg:Ets1:Ets2:Etv1:Etv2:Etv3:Etv4:Etv5:Etv6:Fev:Fli1:Gabpa:XP_911724.4	DACCGGAAGTG	1e-71	-164.1	0	859	4.88%	735.7	2.50%	71.2677	320
M04540_2.00:Klf13:Klf9	NGCCACGCCCCCC	1e-71	-163.7	0	1838	10.45%	1998.3	6.80%	71.094	321
M04645_2.00:Sp1:Sp4:Sp5:Sp6:Sp7:Sp8:Sp9	RCCACGCCCMCC	1e-70	-161.6	0	2839	16.14%	3414.9	11.63%	70.182	322
M02980_2.00:Elf1:Elf2:Elf4:Elk1:Elk3:Elk4:Erf:Erg:Ets1:Ets2:Etv1:Etv2:Etv3:Etv4:Etv5:Fev:Fli1:Gabpa:XP_911724.4	ACCGGAAGTD	1e-70	-161.5	0	739	4.20%	599.8	2.04%	70.1386	323
M03010_2.00:Elf1:Elf2:Elf4:Elk1:Elk3:Elk4:Erf:Erg:Ets1:Ets2:Etv1:Etv2:Etv3:Etv4:Etv5:Fev:Fli1:Gabpa:XP_911724.4	ACCGGAAGTD	1e-69	-160.4	0	734	4.17%	595.9	2.03%	69.6608	324
M03466_2.00:Runx1:Runx2:Runx3	WAACCGCAAAAACCGCAR	1e-69	-159.9	0	71	0.40%	5.8	0.02%	69.4437	325
M08880_2.00:Klf13:Klf9	GGCCACGCCCCCTCC	1e-69	-159.2	0	877	4.98%	765.3	2.61%	69.1397	326
M04716_2.00:Ehf:Elf1:Elf2:Elf3:Elf4:Elf5:Elk1:Elk3:Elk4:Erf:Erg:Ets1:Ets2:Etv1:Etv2:Etv3:Etv4:Etv5:Etv6:Fev:Fli1:Gabpa:Spdef:XP_911724.4	NAMSCGGAAGTR	1e-69	-159.1	0	952	5.41%	856.8	2.92%	69.0963	327
M04458_2.00:Klf14:Klf16	GCCACGCCCC	1e-68	-157.9	0	2991	17.00%	3649.6	12.42%	68.5751	328
M04740_2.00:Ehf:Elf1:Elf2:Elf3:Elf4:Elf5:Elk1:Elk3:Elk4:Erf:Erg:Ets1:Ets2:Etv1:Etv2:Etv3:Etv4:Etv5:Etv6:Fev:Fli1:Gabpa:Spdef:XP_911724.4	WACCCGGAAGTR	1e-68	-156.9	0	846	4.81%	732.4	2.49%	68.1408	329
M09499_2.00:Atf7:Gm28047	NGRTGACGTCAY	1e-68	-156.7	0	913	5.19%	814	2.77%	68.0539	330
M07956_2.00:Elf1:Elf2:Elf4:Elk1:Elk3:Elk4:Erf:Erg:Ets1:Ets2:Etv1:Etv2:Etv3:Etv4:Etv5:Fev:Fli1:Gabpa:XP_911724.4	GGVRCCGGAAGTG	1e-67	-156	0	843	4.79%	731	2.49%	67.7499	331
M10488_2.00:Elf1:Elf2:Elf4:Elk1:Elk3:Elk4:Erf:Erg:Ets1:Ets2:Etv1:Etv2:Etv3:Etv4:Etv5:Fev:Fli1:Gabpa:XP_911724.4	YSMRCCGGAAGTNM	1e-67	-155.4	0	1189	6.76%	1160.6	3.95%	67.4894	332
M04333_2.00:Fos:Fosb:Fosl1:Fosl2	SATGAWTCATC	1e-67	-155.2	0	686	3.90%	548.1	1.87%	67.4025	334
M04657_2.00:Klf14:Klf16	NRCCACGCCCCCY	1e-67	-155.2	0	2527	14.36%	2989.3	10.18%	67.4025	333
M04753_2.00:Elf1:Elf2:Elf4:Elk1:Elk3:Elk4:Erf:Erg:Ets1:Ets2:Etv1:Etv2:Etv3:Etv4:Etv5:Fev:Fli1:Gabpa:XP_911724.4	NACCGGAAGTR	1e-67	-154.9	0	2282	12.97%	2642.9	9.00%	67.2722	335
M05826_2.00:Tead1:Tead2:Tead4	TGGWATGYG	1e-66	-154.1	0	2651	15.07%	3171.3	10.80%	66.9248	336
M04782_2.00:Elf1:Elf2:Elf4:Elk1:Elk3:Elk4:Erf:Erg:Ets1:Ets2:Etv1:Etv2:Etv3:Etv4:Etv5:Fev:Fli1:Gabpa:XP_911724.4	NACCGGAAGYN	1e-65	-151.4	0	4277	24.31%	5597.6	19.06%	65.7522	337
M03726_2.00:Elf1:Elf2:Elf4:Elk1:Elk3:Elk4:Erf:Erg:Ets1:Ets2:Etv1:Etv2:Etv3:Etv4:Etv5:Fev:Fli1:Gabpa:XP_911724.4	GACCGGAAGTS	1e-65	-150.6	0	593	3.37%	450.4	1.53%	65.4047	338
M08871_2.00:Klf1:Klf12:Klf2:Klf3:Klf4:Klf5:Klf6:Klf7:Klf8	CCCGGCCMCRCCCH	1e-65	-150.1	0	2465	14.01%	2919.2	9.94%	65.1876	339
M03578_2.00:Tead1:Tead2:Tead4	WGGAATGYNWGGAATGT	1e-65	-149.8	0	101	0.57%	17	0.06%	65.0573	340
M08065_2.00:Bach1:Bach2	SATGACTCAGCANW	1e-64	-148.8	0	351	1.99%	202.4	0.69%	64.623	341
M09069_2.00:Elf1:Elf2:Elf4:Elk1:Elk3:Elk4:Erf:Erg:Ets1:Ets2:Etv1:Etv2:Etv3:Etv4:Etv5:Fev:Fli1:Gabpa:XP_911724.4	GGMRCCGGAAGTGV	1e-64	-148.6	0	786	4.47%	675.6	2.30%	64.5362	342
M05837_2.00:Jun:Junb:Jund	GATKACGTCAT	1e-64	-147.4	0	667	3.79%	538.1	1.83%	64.015	343
M02878_2.00:Ctcf	WGCGCCMCCTAGTGGTM	1e-63	-146.8	0	155	0.88%	45.6	0.16%	63.7544	344
M02930_2.00:Klf14:Klf16	KGCCACGCCCMCTT	1e-63	-146.5	0	636	3.61%	504.8	1.72%	63.6241	345
M10513_2.00:Elf1:Elf2:Elf4:Elk1:Elk3:Elk4:Erf:Erg:Ets1:Ets2:Etv1:Etv2:Etv3:Etv4:Etv5:Fev:Fli1:Gabpa:XP_911724.4	VACCGGAAGTV	1e-63	-146.3	0	713	4.05%	593.4	2.02%	63.5373	346
M04802_2.00:Elf1:Elf2:Elf4:Elk1:Elk3:Elk4:Erf:Erg:Ets1:Ets2:Etv1:Etv2:Etv3:Etv4:Etv5:Fev:Fli1:Gabpa:XP_911724.4	GACCGGAAGTR	1e-63	-146.2	0	2397	13.62%	2836	9.65%	63.4939	347
M04744_2.00:Ehf:Elf1:Elf2:Elf3:Elf4:Elf5:Elk1:Elk3:Elk4:Erf:Erg:Ets1:Ets2:Etv1:Etv2:Etv3:Etv4:Etv5:Etv6:Fev:Fli1:Gabpa:Spdef:XP_911724.4	WAMCCGGAAGTR	1e-62	-144.8	0	870	4.94%	783.1	2.67%	62.8858	348
M08910_2.00:Zfp143:Zfp523	RRACTACAAYTCCCAGMAKGCM	1e-62	-143.9	0	192	1.09%	71.9	0.24%	62.495	349
M09968_2.00:Jun:Junb:Jund	TGACTCAN	1e-62	-143.8	0	4466	25.38%	5924.2	20.17%	62.4515	350
M09532_2.00:Elf1:Elf2:Elf4:Elk1:Elk3:Elk4:Erf:Erg:Ets1:Ets2:Etv1:Etv2:Etv3:Etv4:Etv5:Fev:Fli1:Gabpa:XP_911724.4	ACAGGAAGTG	1e-62	-143.1	0	1577	8.96%	1703.3	5.80%	62.1475	351
M04755_2.00:Elf1:Elf2:Elf4:Elk1:Elk3:Elk4:Erf:Erg:Ets1:Ets2:Etv1:Etv2:Etv3:Etv4:Etv5:Fev:Fli1:Gabpa:XP_911724.4	NRSCGGAAGTR	1e-61	-142.5	0	4201	23.88%	5525.5	18.81%	61.887	352
M09493_2.00:Atf2:Atf7:Creb5	NRRTGACGTCAT	1e-61	-142.5	0	1013	5.76%	965.1	3.29%	61.887	353
M02991_2.00:Fev	MGCGGAAGTG	1e-61	-142.2	0	1510	8.58%	1615.9	5.50%	61.7567	354
M06163_2.00:Klf1:Klf12:Klf2:Klf3:Klf4:Klf5:Klf6:Klf7	GRCHACGCCC	1e-61	-142	0	4179	23.75%	5494.2	18.70%	61.6698	355
M09528_2.00:Elf1:Elf2:Elf4:Elk1:Elk3:Elk4:Erf:Erg:Ets1:Ets2:Etv1:Etv2:Etv3:Etv4:Etv5:Fev:Fli1:Gabpa:XP_911724.4	AACCGGAAGT	1e-61	-140.9	0	2050	11.65%	2363.4	8.05%	61.1921	356
M01808_2.00:Atf2:Atf7:Creb5	NATGACGTMA	1e-61	-140.7	0	1546	8.79%	1668.7	5.68%	61.1052	357
M09092_2.00:Foxh1	SAATCCACA	1e-60	-139.4	0	1696	9.64%	1876.1	6.39%	60.5407	358
M06188_2.00:Elf1:Elf2:Elf4:Elk1:Elk3:Elk4:Erf:Erg:Ets1:Ets2:Etv1:Etv2:Etv3:Etv4:Etv5:Fev:Fli1:Gabpa:XP_911724.4	ACCGGAART	1e-60	-139.1	0	1085	6.17%	1064.7	3.62%	60.4104	360
M08185_2.00:Bach1:Bach2	TGACTCAGCA	1e-60	-139.1	0	324	1.84%	185.4	0.63%	60.4104	359
M04777_2.00:Elf1:Elf2:Elf4:Elk1:Elk3:Elk4:Erf:Erg:Ets1:Ets2:Etv1:Etv2:Etv3:Etv4:Etv5:Fev:Fli1:Gabpa:XP_911724.4	VACMGGAARTS	1e-60	-138.7	0	2257	12.83%	2664.5	9.07%	60.2366	361
M08044_2.00:Tbx2:Tbx3:Tbx4:Tbx5	GCMTTCTGGGAWWTGTAGTYT	1e-60	-138.5	0	170	0.97%	58.3	0.20%	60.1498	362
M09440_2.00:Thap11	KGCATKCTGGGARTTGTAGTYC	1e-60	-138.5	0	170	0.97%	58.5	0.20%	60.1498	363
M07931_2.00:Zfp143:Zfp523	RACTACAAYTCCCAG	1e-60	-138.2	0	242	1.38%	113.1	0.39%	60.0195	364
M09049_2.00:Ehf:Elf1:Elf2:Elf3:Elf4:Elf5:Elk1:Elk3:Elk4:Erf:Erg:Ets1:Ets2:Etv1:Etv2:Etv3:Etv4:Etv5:Etv6:Fev:Fli1:Gabpa:Spdef:XP_911724.4	RAVCCGGAAGTGR	1e-59	-137.8	0	1313	7.46%	1364.7	4.65%	59.8458	365
M00125_2.00:Atf3:Jdp2	DRTGACGYVN	1e-59	-137	0	5004	28.44%	6791.7	23.12%	59.4983	366
M04752_2.00:Elf1:Elf2:Elf4:Elk1:Elk3:Elk4:Erf:Erg:Ets1:Ets2:Etv1:Etv2:Etv3:Etv4:Etv5:Fev:Fli1:Gabpa:XP_911724.4	NACCGGAAGTG	1e-59	-137	0	612	3.48%	491.6	1.67%	59.4983	367
M05839_2.00:Jun:Junb:Jund	ATGACGTCAT	1e-59	-136.1	0	495	2.81%	362.4	1.23%	59.1075	368
M08293_2.00:Klf1:Klf12:Klf2:Klf3:Klf4:Klf5:Klf6:Klf7:Klf8	CCCCGGCCMCRCCCH	1e-59	-135.9	0	2486	14.13%	3003.1	10.22%	59.0206	369
M11405_2.00:Tead1:Tead2:Tead4	GGAATG	1e-58	-135.3	0	2849	16.19%	3534.7	12.03%	58.76	370
M04537_2.00:Klf13:Klf9	NRCCACGCCCMCY	1e-58	-134.3	0	2238	12.72%	2653.8	9.03%	58.3257	371
M09010_2.00:Zfp143:Zfp523	GRACTACAWTTCCCAGMAKGCC	1e-57	-133.4	0	185	1.05%	71.7	0.24%	57.9349	372
M10254_2.00:Sp2	YYGGCCCCGCCCCCC	1e-57	-132.4	0	2019	11.47%	2349.7	8.00%	57.5006	373
M02968_2.00:Elf1:Elf2:Elf4:Elk1:Elk3:Elk4:Erf:Erg:Ets1:Ets2:Etv1:Etv2:Etv3:Etv4:Etv5:Fev:Fli1:Gabpa:XP_911724.4	ACCGGAAGTR	1e-57	-132.3	0	812	4.61%	737	2.51%	57.4572	374
M09980_2.00:Atf3:Jdp2	GMTGACGYAATV	1e-57	-131.8	0	1172	6.66%	1194.8	4.07%	57.24	375
M10495_2.00:Elf1:Elf2:Elf4:Elk1:Elk3:Elk4:Erf:Erg:Ets1:Ets2:Etv1:Etv2:Etv3:Etv4:Etv5:Fev:Fli1:Gabpa:XP_911724.4	BVKACCGGAWGTNRGW	1e-57	-131.5	0	844	4.80%	777.5	2.65%	57.1097	376
M10003_2.00:Fos:Fosb:Fosl1:Fosl2	TGAGTCAK	1e-56	-131.2	0	3682	20.93%	4794.8	16.32%	56.9794	377
M09041_2.00:E2f1:E2f2:E2f3:E2f4:E2f5:E2f6	GRGGGCGGGAAR	1e-56	-130.8	0	2952	16.78%	3705.2	12.61%	56.8057	378
M04418_2.00:Klf1:Klf12:Klf2:Klf3:Klf4:Klf5:Klf6:Klf7:Klf8	GRCCACGCCCW	1e-56	-130.2	0	1191	6.77%	1223.7	4.17%	56.5451	379
M09441_2.00:Thap11	KGCATBCTGGGARTTGTAGTYC	1e-56	-130.1	0	169	0.96%	61.8	0.21%	56.5017	381
M09631_2.00:Runx1:Runx2:Runx3	ACCACATCCTGY	1e-56	-130.1	0	431	2.45%	301.7	1.03%	56.5017	380
M09950_2.00:Atf1:Creb1:Crem	NNVSTGACGTMANNN	1e-56	-129.5	0	1049	5.96%	1040.9	3.54%	56.2411	382
M08827_2.00:Atf2:Atf7:Creb5	ATGACVTCAYY	1e-54	-126.6	0	1159	6.59%	1190.5	4.05%	54.9817	383
M08317_2.00:Klf10:Klf11	GCCMCGCCCCCNSCC	1e-54	-126.1	0	2190	12.45%	2616	8.91%	54.7645	384
M07955_2.00:Elf1:Elf2:Elf4:Elk1:Elk3:Elk4:Erf:Erg:Ets1:Ets2:Etv1:Etv2:Etv3:Etv4:Etv5:Fev:Fli1:Gabpa:XP_911724.4	CGGVRCCGGAAGTGV	1e-54	-125.8	0	627	3.56%	526.9	1.79%	54.6342	385
M03648_2.00:Atf3:Fosb:Jdp2	SRTGACGTCAYS	1e-54	-125.7	0	547	3.11%	434.7	1.48%	54.5908	386
M04259_2.00:Atf1:Creb1:Crem	NGTGACGTA	1e-54	-124.6	0	1113	6.33%	1135.4	3.87%	54.1131	387
M09485_2.00:Atf1:Creb1:Crem	GATGACGTCA	1e-54	-124.5	0	1001	5.69%	990.6	3.37%	54.0697	388
M09075_2.00:Elf1:Elf2:Elf4:Elk1:Elk3:Elk4:Erf:Erg:Ets1:Ets2:Etv1:Etv2:Etv3:Etv4:Etv5:Fev:Fli1:Gabpa:XP_911724.4	GRRCCGGAAGYGG	1e-54	-124.4	0	1632	9.28%	1835.8	6.25%	54.0262	389
M09992_2.00:Jun:Junb:Jund	TGACTCAN	1e-53	-124.1	0	4212	23.94%	5638.8	19.20%	53.8959	390
M10505_2.00:Elf1:Elf2:Elf4:Elk1:Elk3:Elk4:Erf:Erg:Ets1:Ets2:Etv1:Etv2:Etv3:Etv4:Etv5:Fev:Fli1:Gabpa:XP_911724.4	AACCGGAAG	1e-53	-123.1	0	947	5.38%	924.5	3.15%	53.4617	391
M04299_2.00:Atf2:Atf7:Creb5	NRTGACGTCAYN	1e-53	-122.9	0	854	4.85%	807.4	2.75%	53.3748	392
M02937_2.00:Klf1:Klf12:Klf3:Klf4:Klf5:Klf6:Klf7:Klf8	GRCCACGCCCWTHTH	1e-53	-122.4	0	408	2.32%	286.3	0.97%	53.1576	393
M00991_2.00:Atf1:Creb1:Crem	NSGTGACGTCR	1e-52	-122	0	1304	7.41%	1395.7	4.75%	52.9839	394
M01823_2.00:Atf2:Atf7:Creb5	TKACGTCATN	1e-52	-120.1	0	1334	7.58%	1441.1	4.91%	52.1588	397
M04400_2.00:Klf1:Klf12:Klf2:Klf3:Klf4:Klf5:Klf6:Klf7	NRCCACGCCCM	1e-52	-120.1	0	3244	18.44%	4189.1	14.26%	52.1588	395
M09636_2.00:Nfia:Nfib:Nfic:Nfix	CYTGGCABNSTGCCAR	1e-52	-120.1	0	305	1.73%	184.3	0.63%	52.1588	396
M03468_2.00:Runx1:Runx2:Runx3	WAACCGCAAACCGCAR	1e-52	-119.9	0	58	0.33%	5.9	0.02%	52.0719	398
M02879_2.00:Sp1:Sp3:Sp4:Sp8:Sp9	YWAGCCACGCCCMCTTH	1e-51	-119.6	0	344	1.96%	223.3	0.76%	51.9416	399
M01806_2.00:Atf1:Creb1:Crem	RTGACGTVN	1e-51	-119.5	0	2983	16.95%	3802	12.94%	51.8982	400
M01495_2.00:Elf1:Elf2:Elf4:Elk1:Elk3:Elk4:Erf:Erg:Ets1:Ets2:Etv1:Etv2:Etv3:Etv4:Etv5:Etv6:Fev:Fli1:Gabpa:XP_911724.4	NACCGGAARY	1e-51	-119.2	0	5078	28.86%	7010.3	23.87%	51.7679	401
M07825_2.00:Atf3:Jdp2	GGTSACGTGA	1e-51	-119.2	0	1101	6.26%	1133.4	3.86%	51.7679	402
M04300_2.00:Atf2:Atf7:Creb5	NATGACATCAYY	1e-51	-119.1	0	547	3.11%	444.6	1.51%	51.7245	403
M07951_2.00:Elf1:Elf2:Elf4:Elk1:Elk3:Elk4:Erf:Erg:Ets1:Ets2:Etv1:Etv2:Etv3:Etv4:Etv5:Fev:Fli1:Gabpa:XP_911724.4	CMTGCTGGGARTTGTAGTYCY	1e-51	-118.8	0	175	0.99%	71.3	0.24%	51.5942	404
M00999_2.00:Cebpa:Cebpb:Cebpe	RTTDCGCAAT	1e-51	-118.7	0	1602	9.10%	1812.6	6.17%	51.5508	405
M07948_2.00:Ehf:Elf1:Elf2:Elf3:Elf4:Elf5:Elk1:Elk3:Elk4:Erf:Erg:Ets1:Ets2:Etv1:Etv2:Etv3:Etv4:Etv5:Etv6:Fev:Fli1:Gabpa:Spdef:XP_911724.4	GAACCCGGAAGTGG	1e-51	-118.5	0	591	3.36%	496.3	1.69%	51.4639	406
M09988_2.00:Fos:Fosb:Fosl1:Fosl2	NSTGACTCAN	1e-51	-118.4	0	3953	22.47%	5272	17.95%	51.4205	407
M05825_2.00:Tead1:Tead2:Tead4	YGGWATGYG	1e-51	-118.3	0	2541	14.44%	3155.5	10.74%	51.377	408
M10217_2.00:Klf1:Klf12:Klf2:Klf3:Klf4:Klf5:Klf6:Klf7	GCCMCRCCCWBC	1e-51	-117.8	0	3430	19.49%	4480.6	15.25%	51.1599	409
M04763_2.00:Elf1:Elf2:Elf4:Elk1:Elk3:Elk4:Erf:Erg:Ets1:Ets2:Etv1:Etv2:Etv3:Etv4:Etv5:Fev:Fli1:Gabpa:XP_911724.4	RACMGGAAATS	1e-51	-117.6	0	1840	10.46%	2149.6	7.32%	51.073	410
M08792_2.00:Atf1:Creb1:Crem	TGACGTCACYK	1e-50	-117.3	0	1089	6.19%	1123	3.82%	50.9427	412
M08856_2.00:Zfp143:Zfp523	ACTACAWYTCCCAGMATGCCCC	1e-50	-117.3	0	170	0.97%	68.8	0.23%	50.9427	413
M10515_2.00:Ehf:Elf1:Elf2:Elf3:Elf4:Elf5:Etv6	CCCGGAARTA	1e-50	-117.3	0	3272	18.60%	4245.8	14.45%	50.9427	411
M08326_2.00:Sp2	CCCCGCCCC	1e-50	-117.2	0	3884	22.07%	5173.8	17.61%	50.8993	414
M01818_2.00:Cebpa:Cebpb:Cebpe	RTTRCGCAAY	1e-50	-117	0	1233	7.01%	1314.2	4.47%	50.8125	415
M07950_2.00:Elf1:Elf2:Elf4:Elk1:Elk3:Elk4:Erf:Erg:Ets1:Ets2:Etv1:Etv2:Etv3:Etv4:Etv5:Fev:Fli1:Gabpa:XP_911724.4	GCMTKCTGGGAATTGTAGTTC	1e-50	-116.9	0	175	0.99%	72.9	0.25%	50.769	417
M08298_2.00:Klf1:Klf12:Klf2:Klf3:Klf4:Klf5:Klf6:Klf7	GGCCCCGCCCH	1e-50	-116.9	0	3832	21.78%	5095.9	17.35%	50.769	416
M10016_2.00:Maf:Mafa:Mafb:Mafg:Mafk	TGASTCAGCDY	1e-50	-116.9	0	775	4.40%	721.2	2.46%	50.769	418
M10493_2.00:Elf1:Elf2:Elf4:Elk1:Elk3:Elk4:Erf:Erg:Ets1:Ets2:Etv1:Etv2:Etv3:Etv4:Etv5:Fev:Fli1:Gabpa:XP_911724.4	ACCGGAAGYV	1e-50	-116.5	0	3375	19.18%	4404.5	14.99%	50.5953	419
M09966_2.00:Jun:Junb:Jund	RTGACGTCA	1e-50	-116.1	0	840	4.77%	804.8	2.74%	50.4216	420
M04741_2.00:Ehf:Elf1:Elf2:Elf3:Elf4:Elf5:Elk1:Elk3:Elk4:Erf:Erg:Ets1:Ets2:Etv1:Etv2:Etv3:Etv4:Etv5:Etv6:Fev:Fli1:Gabpa:Spdef:XP_911724.4	RAYGCGGAAGTR	1e-50	-116	0	618	3.51%	532.1	1.81%	50.3782	421
M04290_2.00:Atf3:Jdp2	NRTGACGTCAYS	1e-49	-115	0	660	3.75%	584.1	1.99%	49.9439	422
M04747_2.00:Ehf:Elf1:Elf2:Elf3:Elf4:Elf5:Elk1:Elk3:Elk4:Erf:Erg:Ets1:Ets2:Etv1:Etv2:Etv3:Etv4:Etv5:Etv6:Fev:Fli1:Gabpa:Spdef:XP_911724.4	AATGCGGAAGTG	1e-49	-114.3	0	495	2.81%	392.3	1.34%	49.6399	423
M03469_2.00:Runx1:Runx2:Runx3	WRACCGCAAAAACCGCAR	1e-49	-113.3	0	52	0.30%	4.5	0.02%	49.2056	424
M04292_2.00:Atf3:Jdp2	NRTGACRTCAYN	1e-49	-113.1	0	935	5.31%	932.6	3.17%	49.1187	425
M01486_2.00:Elf1:Elf2:Elf4:Elk1:Elk3:Elk4:Erf:Erg:Ets1:Ets2:Etv1:Etv2:Etv3:Etv4:Etv5:Fev:Fli1:Gabpa:XP_911724.4	NACCGGAARY	1e-48	-112.1	0	5152	29.28%	7170.8	24.41%	48.6844	426
M09979_2.00:Atf3:Jdp2	ATKRCGTCAGS	1e-48	-112	0	1997	11.35%	2393.6	8.15%	48.641	427
M02634_2.00:Cebpa:Cebpb:Cebpe	TTDCGCAATN	1e-48	-111.9	0	724	4.11%	668.6	2.28%	48.5976	428
M09079_2.00:Ehf:Elf1:Elf2:Elf3:Elf4:Elf5:Elk1:Elk3:Elk4:Erf:Erg:Ets1:Ets2:Etv1:Etv2:Etv3:Etv4:Etv5:Etv6:Fev:Fli1:Gabpa:Spdef:XP_911724.4	GAACCCGGAAGTGG	1e-48	-111.8	0	518	2.94%	422	1.44%	48.5541	429
M04301_2.00:Atf2:Atf7:Creb5	NATGACGTCATN	1e-48	-111.7	0	456	2.59%	352.9	1.20%	48.5107	430
M09502_2.00:Klf1:Klf12:Klf2:Klf3:Klf4:Klf5:Klf6:Klf7:Klf8	GCCMCRCCCH	1e-48	-111.4	0	4461	25.35%	6095.4	20.75%	48.3804	431
M01804_2.00:Atf1:Creb1:Crem	RTGACGTA	1e-48	-111.1	0	1199	6.81%	1286	4.38%	48.2501	432
M09957_2.00:Atf1:Creb1:Crem	TBACGTCAC	1e-47	-110.3	0	1940	11.03%	2318.9	7.89%	47.9027	433
M10481_2.00:Elf1:Elf2:Elf4:Elk1:Elk3:Elk4:Erf:Erg:Ets1:Ets2:Etv1:Etv2:Etv3:Etv4:Etv5:Fev:Fli1:Gabpa:XP_911724.4	CMGGAARTR	1e-47	-110.3	0	2752	15.64%	3502.6	11.92%	47.9027	434
M04032_2.00:Atf3:Jdp2	GTGACGTCAT	1e-47	-110.1	0	590	3.35%	509.6	1.73%	47.8158	435
M09378_2.00:Nfia:Nfib:Nfic:Nfix	CYTGGCHCCCTGCCARG	1e-47	-110.1	0	359	2.04%	249.6	0.85%	47.8158	436
M09959_2.00:Nfe2:Nfe2l1:Nfe2l2:Nfe2l3	TGCTGAGTCAY	1e-47	-109.8	0	565	3.21%	480.9	1.64%	47.6855	437
M10253_2.00:Sp2	GNGGGGGGCGGGGCS	1e-47	-109.6	0	2414	13.72%	3007.4	10.24%	47.5987	438
M04286_2.00:Atf3:Jdp2	SRTGACGTCAYS	1e-47	-109.4	0	470	2.67%	371.2	1.26%	47.5118	439
M01862_2.00:Sp1:Sp3:Sp4:Sp5:Sp8:Sp9	NCCGCCCCC	1e-46	-107.4	0	4194	23.84%	5705.9	19.43%	46.6432	441
M03464_2.00:Runx1:Runx2:Runx3	WAACCGCAAACCGCAA	1e-46	-107.4	0	71	0.40%	11.3	0.04%	46.6432	440
M09956_2.00:Atf1:Creb1:Crem	NVRTGACGTSMV	1e-46	-107	0	1565	8.89%	1800.4	6.13%	46.4695	442
M10034_2.00:Cebpd	ATTGCGTAAY	1e-46	-106	0	632	3.59%	567.7	1.93%	46.0352	443
M09036_2.00:E2f1:E2f2:E2f3:E2f4:E2f5:E2f6	GGGGGCGGGAARD	1e-45	-105.8	0	2294	13.04%	2848.9	9.70%	45.9484	444
M09072_2.00:Elf1:Elf2:Elf4:Elk1:Elk3:Elk4:Erf:Erg:Ets1:Ets2:Etv1:Etv2:Etv3:Etv4:Etv5:Fev:Fli1:Gabpa:XP_911724.4	GGSRCCGGAAGYGG	1e-45	-105.3	0	1037	5.89%	1085.4	3.70%	45.7312	445
M06172_2.00:Klf12:Klf3:Klf4:Klf5:Klf6:Klf7	MVDGCCACACCCAYH	1e-45	-104.4	0	1042	5.92%	1094.8	3.73%	45.3403	446
M04658_2.00:Klf14:Klf16	CRCCACGCCCMCC	1e-44	-103	0	2966	16.86%	3857.5	13.13%	44.7323	447
M03575_2.00:Tead1:Tead2:Tead4	HGGAATGYNWGGAATGY	1e-44	-102.8	0	104	0.59%	29.3	0.10%	44.6455	448
M04271_2.00:Batf:Batf3	GATGACGTCAYC	1e-44	-102.6	0	494	2.81%	409.3	1.39%	44.5586	449
M04230_2.00:Atf1:Creb1:Crem	BRTGACATCACN	1e-44	-101.9	0	789	4.48%	771.8	2.63%	44.2546	450
M08873_2.00:Sp1:Sp3:Sp4:Sp8:Sp9	YCHGGCCCCGCCCCCTTCCC	1e-44	-101.4	0	766	4.35%	743.1	2.53%	44.0375	451
M08975_2.00:Sp1:Sp3:Sp4:Sp5:Sp8:Sp9	YCHGGCCCCGCCCCCTTCCC	1e-44	-101.4	0	766	4.35%	743.1	2.53%	44.0375	452
M09951_2.00:Atf1:Creb1:Crem	NNTKACGTCASB	1e-44	-101.4	0	1399	7.95%	1589	5.41%	44.0375	453
M08793_2.00:Nfe2:Nfe2l1:Nfe2l2:Nfe2l3	VVATGACTCAGCA	1e-43	-101.2	0	330	1.88%	229.8	0.78%	43.9506	454
M07947_2.00:Ehf:Elf1:Elf2:Elf3:Elf4:Elf5:Elk1:Elk3:Elk4:Erf:Erg:Ets1:Ets2:Etv1:Etv2:Etv3:Etv4:Etv5:Etv6:Fev:Fli1:Gabpa:Spdef:XP_911724.4	SGRACCCGGAAGTGG	1e-43	-101.1	0	532	3.02%	456.4	1.55%	43.9072	455
M11031_2.00:Setdb1	CGVRGCATKCTGGGAAWTGTAGTY	1e-43	-100.5	0	149	0.85%	61.4	0.21%	43.6466	456
M08801_2.00:Atf3:Jdp2	GGTSACGTGAB	1e-43	-100.2	0	1037	5.89%	1099.7	3.74%	43.5163	457
M08787_2.00:Bach1:Bach2	RTGACTCAGCA	1e-43	-100	0	593	3.37%	531.6	1.81%	43.4294	458
M04745_2.00:Ehf:Elf1:Elf2:Elf3:Elf4:Elf5:Elk1:Elk3:Elk4:Erf:Erg:Ets1:Ets2:Etv1:Etv2:Etv3:Etv4:Etv5:Etv6:Fev:Fli1:Gabpa:Spdef:XP_911724.4	AATGCGGAAGTR	1e-43	-99.61	0	450	2.56%	363.2	1.24%	43.2601	459
M04746_2.00:Ehf:Elf1:Elf2:Elf3:Elf4:Elf5:Elk1:Elk3:Elk4:Erf:Erg:Ets1:Ets2:Etv1:Etv2:Etv3:Etv4:Etv5:Etv6:Fev:Fli1:Gabpa:Spdef:XP_911724.4	AACCCGGAAGTR	1e-43	-99.49	0	712	4.05%	679.2	2.31%	43.208	460
M08791_2.00:Atf1:Creb1:Crem	TGACGTCAYYN	1e-43	-99.38	0	928	5.27%	957.3	3.26%	43.1602	461
M08824_2.00:Atf1:Creb1:Crem	TGACGTCAYYN	1e-43	-99.38	0	928	5.27%	957.3	3.26%	43.1602	462
M09486_2.00:Nfe2:Nfe2l1:Nfe2l2:Nfe2l3	GATGACTCAGCA	1e-43	-99.37	0	220	1.25%	123	0.42%	43.1558	463
M09018_2.00:Nfya	YTCTGATTGGYTRV	1e-42	-98.67	0	669	3.80%	627.4	2.14%	42.8518	464
M09019_2.00:Nfya	YTCTGATTGGYTRV	1e-42	-98.67	0	669	3.80%	627.4	2.14%	42.8518	465
M10520_2.00:Elf1:Elf2:Elf4:Elk1:Elk3:Elk4:Erf:Erg:Ets1:Ets2:Etv1:Etv2:Etv3:Etv4:Etv5:Fev:Fli1:Gabpa:XP_911724.4	CMGGAAGC	1e-42	-98.47	0	3798	21.59%	5147.9	17.53%	42.765	466
M04282_2.00:Jun:Junb:Jund	SGTGACGTCATS	1e-42	-97.27	0	372	2.11%	279.5	0.95%	42.2438	467
M04270_2.00:Batf:Batf3	SRTGACGTCAYC	1e-42	-96.88	0	474	2.69%	395.7	1.35%	42.0744	468
M09050_2.00:Ehf:Elf1:Elf2:Elf3:Elf4:Elf5:Elk1:Elk3:Elk4:Erf:Erg:Ets1:Ets2:Etv1:Etv2:Etv3:Etv4:Etv5:Etv6:Fev:Fli1:Gabpa:Spdef:XP_911724.4	GAACCCGGAAGTGS	1e-42	-96.78	0	619	3.52%	569.3	1.94%	42.031	469
M09964_2.00:Atf4	SMTTACRTCABC	1e-41	-96.57	0	911	5.18%	942.5	3.21%	41.9398	470
M08066_2.00:Atf1:Creb1:Crem	NVTGACGTCABN	1e-41	-96.46	0	646	3.67%	603.4	2.05%	41.892	471
M04262_2.00:Atf1:Creb1:Crem	BRTGACATCACV	1e-41	-95.61	0	513	2.92%	444	1.51%	41.5229	472
M09008_2.00:Klf1:Klf12:Klf2:Klf3:Klf4:Klf5:Klf6:Klf7	CCCRGCCMCRCCCH	1e-41	-95.6	0	2391	13.59%	3037.7	10.34%	41.5186	473
M04229_2.00:Atf1:Creb1:Crem	SRTGACGTCABN	1e-41	-95.5	0	599	3.40%	547.9	1.87%	41.4751	474
M04234_2.00:Xbp1	SRTGACRTCAYC	1e-41	-94.65	0	622	3.54%	577.1	1.96%	41.106	475
M10023_2.00:Cebpa:Cebpb:Cebpe	TVTKTGGWAANNN	1e-41	-94.62	0	2812	15.98%	3669.7	12.49%	41.0929	476
M04265_2.00:Atf1:Creb1:Crem	NRTGACGTCAYN	1e-41	-94.49	0	599	3.40%	549.1	1.87%	41.0365	477
M10482_2.00:Elf1:Elf2:Elf4:Elk1:Elk3:Elk4:Erf:Erg:Ets1:Ets2:Etv1:Etv2:Etv3:Etv4:Etv5:Fev:Fli1:Gabpa:XP_911724.4	CACTTCCKGK	1e-40	-94.22	0	1691	9.61%	2025.8	6.90%	40.9192	478
M09449_2.00:Nfyc	BYAGCCAATCAGAR	1e-40	-93.69	0	546	3.10%	486.8	1.66%	40.6891	479
M01973_2.00:Elf1:Elf2:Elf4:Elk1:Elk3:Elk4:Erf:Erg:Ets1:Ets2:Etv1:Etv2:Etv3:Etv4:Etv5:Fev:Fli1:Gabpa:XP_911724.4	WCCGGAAGH	1e-40	-93.57	0	4358	24.77%	6045	20.58%	40.6369	480
M02921_2.00:Sp1:Sp3:Sp4:Sp5:Sp8:Sp9	RCCMCGCCCMC	1e-40	-93.48	0	4579	26.02%	6391.9	21.76%	40.5978	481
M02633_2.00:Cebpa:Cebpb:Cebpe	RTTRYGYAAY	1e-40	-93.05	0	2426	13.79%	3101.3	10.56%	40.4111	482
M08876_2.00:Klf1:Klf12:Klf2:Klf3:Klf4:Klf5:Klf6:Klf7:Klf8	CCCRGCCCCGCCCHBCCCC	1e-40	-92.68	0	1323	7.52%	1512.8	5.15%	40.2504	483
M08982_2.00:Klf1:Klf12:Klf2:Klf3:Klf4:Klf5:Klf6:Klf7:Klf8	CCCRGCCCCGCCCHBCCCC	1e-40	-92.68	0	1323	7.52%	1512.8	5.15%	40.2504	484
M04723_2.00:Ehf:Elf1:Elf2:Elf3:Elf4:Elf5:Elk1:Elk3:Elk4:Erf:Erg:Ets1:Ets2:Etv1:Etv2:Etv3:Etv4:Etv5:Etv6:Fev:Fli1:Gabpa:Spdef:XP_911724.4	RAYGCGGAAGTG	1e-40	-92.64	0	462	2.63%	388.3	1.32%	40.233	485
M02988_2.00:Ehf:Elf1:Elf2:Elf3:Elf4:Elf5:Etv6:Spi1:Spic	ACCCGGAAGTD	1e-40	-92.54	0	1355	7.70%	1557	5.30%	40.1896	486
M04264_2.00:Atf1:Creb1:Crem	NRTGACGTCAYN	1e-39	-92.06	0	468	2.66%	396.5	1.35%	39.9812	487
M08784_2.00:Atf1:Creb1:Crem	CRVTGACGTCA	1e-39	-91.59	0	637	3.62%	602.2	2.05%	39.777	488
M08845_2.00:Atf1:Creb1:Crem	CRVTGACGTCA	1e-39	-91.59	0	637	3.62%	602.2	2.05%	39.777	489
M08800_2.00:Bach1:Bach2	SSVTGACTCAGCA	1e-39	-91.57	0	439	2.50%	363.6	1.24%	39.7683	490
M00632_2.00:Sp1	NYMCGCCCCY	1e-39	-91.52	0	4651	26.43%	6517.4	22.19%	39.7466	491
M01147_2.00:Atf2	NATGACGTMN	1e-39	-91.37	0	2090	11.88%	2614.1	8.90%	39.6815	492
M09944_2.00:Nfe2:Nfe2l1:Nfe2l2:Nfe2l3	CRTGACTCAGCAR	1e-39	-91.05	0	464	2.64%	393.4	1.34%	39.5425	493
M03705_2.00:Klf15	RCCACRCCCMC	1e-39	-90.84	0	2895	16.45%	3814.1	12.98%	39.4513	494
M03011_2.00:Ehf:Elf1:Elf2:Elf3:Elf4:Elf5:Etv6:Spi1:Spic	ACCCGGAAGTD	1e-39	-90.66	0	1983	11.27%	2461.2	8.38%	39.3731	495
M04383_2.00:Atf7:Gm28047	DATGATGTCATN	1e-39	-90.43	0	440	2.50%	366.5	1.25%	39.2732	496
M10507_2.00:Elf1:Elf2:Elf4:Elk1:Elk3:Elk4:Erf:Erg:Ets1:Ets2:Etv1:Etv2:Etv3:Etv4:Etv5:Fev:Fli1:Gabpa:XP_911724.4	RCCGGAAGTGCA	1e-39	-89.95	0	732	4.16%	726.5	2.47%	39.0648	497
M09948_2.00:Atf1:Creb1:Crem	TGACGTMA	1e-39	-89.84	0	706	4.01%	693.7	2.36%	39.017	498
M04725_2.00:Ehf:Elf1:Elf2:Elf3:Elf4:Elf5:Elk1:Elk3:Elk4:Erf:Erg:Ets1:Ets2:Etv1:Etv2:Etv3:Etv4:Etv5:Etv6:Fev:Fli1:Gabpa:Spdef:XP_911724.4	RAYGCGGAAGTR	1e-38	-88.93	0	734	4.17%	731.3	2.49%	38.6218	499
M07836_2.00:Jun:Junb:Jund	GATGACGTCATYYHN	1e-38	-88.54	0	261	1.48%	172.6	0.59%	38.4524	500
M02989_2.00:Ehf:Elf1:Elf2:Elf3:Elf4:Elf5:Etv6:Spi1:Spic	ACCCGGAAGTD	1e-38	-88.52	0	1712	9.73%	2078.8	7.08%	38.4437	501
M04016_2.00:Hlf:Tef	RTKACGTAAB	1e-38	-88.34	0	839	4.77%	869.1	2.96%	38.3656	502
M10403_2.00:Nfya	YTCTGATTGGCYRR	1e-38	-88.11	0	552	3.14%	504.6	1.72%	38.2657	503
M09487_2.00:Jun:Junb:Jund	ATGACGTCATCN	1e-38	-88.04	0	388	2.21%	310.1	1.06%	38.2353	504
M02645_2.00:Elf1:Elf2:Elf4:Elk1:Elk3:Elk4:Erf:Erg:Ets1:Ets2:Etv1:Etv2:Etv3:Etv4:Etv5:Fev:Fli1:Gabpa:XP_911724.4	VCGGATAYH	1e-38	-87.8	0	3623	20.59%	4943	16.83%	38.1311	505
M07818_2.00:Jun:Junb:Jund	BGATGACKYMAYCYY	1e-37	-87.11	0	481	2.73%	420.9	1.43%	37.8314	506
M01809_2.00:Fos:Fosb:Fosl1:Fosl2	GATGACGY	1e-37	-86.74	0	1934	10.99%	2407.7	8.20%	37.6707	507
M08021_2.00:Klf1:Klf12:Klf2:Klf3:Klf4:Klf5:Klf6:Klf7	RGCCMCACCCW	1e-37	-86.65	0	4123	23.43%	5724.3	19.49%	37.6316	508
M09078_2.00:Elf1:Elf2:Elf4:Elk1:Elk3:Elk4:Erf:Erg:Ets1:Ets2:Etv1:Etv2:Etv3:Etv4:Etv5:Fev:Fli1:Gabpa:XP_911724.4	GRGRCAGGAAGTGG	1e-37	-86.32	0	1013	5.76%	1107.5	3.77%	37.4883	509
M08068_2.00:Jun:Junb:Jund	DRDRATGAYGTCATN	1e-37	-86.06	0	291	1.65%	206.7	0.70%	37.3754	510
M01494_2.00:Ehf:Elf1:Elf2:Elf3:Elf4:Elf5:Elk1:Elk3:Elk4:Erf:Erg:Ets1:Ets2:Etv1:Etv2:Etv3:Etv4:Etv5:Etv6:Fev:Fli1:Gabpa:Spdef:XP_911724.4	WNCCGGAAGT	1e-37	-85.65	0	4988	28.35%	7089.4	24.13%	37.1973	511
M09081_2.00:Elf1:Elf2:Elf4:Elk1:Elk3:Elk4:Erf:Erg:Ets1:Ets2:Etv1:Etv2:Etv3:Etv4:Etv5:Etv6:Fev:Fli1:Gabpa:XP_911724.4	RRACMGGAAGYGRV	1e-37	-85.6	0	2031	11.54%	2554.7	8.70%	37.1756	512
M09931_2.00:Atf1:Creb1:Crem	TGACGTCASCV	1e-37	-85.45	0	1337	7.60%	1557.1	5.30%	37.1105	513
M09953_2.00:Atf1:Creb1:Crem	BGTGACGTMABC	1e-37	-85.44	0	624	3.55%	599.6	2.04%	37.1061	514
M04302_2.00:Atf2:Atf7:Creb5	NATGACRTCATY	1e-36	-84.44	0	337	1.92%	258.3	0.88%	36.6718	515
M02636_2.00:Cebpa:Cebpb:Cebpe	RTKDCGCAAT	1e-36	-83.73	0	1547	8.79%	1861.6	6.34%	36.3635	516
M04378_2.00:Atf6:Atf6b	GRTGACGTCAYC	1e-36	-83.49	0	374	2.13%	301.9	1.03%	36.2592	517
M08964_2.00:Klf1:Klf12:Klf2:Klf3:Klf4:Klf5:Klf6:Klf7	GCCMCACCCWCTYCM	1e-36	-83.46	0	1514	8.60%	1815.2	6.18%	36.2462	518
M04321_2.00:Atf3:Jdp2	GATGACGTCATC	1e-36	-83.39	0	323	1.84%	244.6	0.83%	36.2158	519
M11291_2.00:Nfia:Nfib:Nfic:Nfix	TTGGCANNDHKCCAA	1e-36	-82.93	0	211	1.20%	128.2	0.44%	36.016	520
M00992_2.00:Atf1:Creb1:Crem	NRTGACGTCA	1e-35	-82.76	0	639	3.63%	624.8	2.13%	35.9422	521
M01842_2.00:Jun:Junb:Jund	ATGACKCAH	1e-35	-82.61	0	4030	22.90%	5606.8	19.09%	35.8771	522
M10471_2.00:Ehf:Elf1:Elf2:Elf3:Elf4:Elf5:Etv6:Spic	YTACTTCCTG	1e-35	-82.39	0	506	2.88%	459.5	1.56%	35.7815	523
M09052_2.00:Elf1:Elf2:Elf4:Elk1:Elk3:Elk4:Erf:Erg:Ets1:Ets2:Etv1:Etv2:Etv3:Etv4:Etv5:Fev:Fli1:Gabpa:XP_911724.4	RGRCAGGAAGTGG	1e-35	-81.35	0	1101	6.26%	1243.3	4.23%	35.3299	524
M08841_2.00:Cebpa:Cebpb:Cebpe	KRTTGTGCAAT	1e-35	-81.02	0	755	4.29%	778.7	2.65%	35.1865	525
M10298_2.00:Sp1:Sp3:Sp4:Sp5:Sp8:Sp9	VGGGGCGGGGC	1e-35	-81.01	0	4281	24.33%	6009.4	20.46%	35.1822	526
M04717_2.00:Ehf:Elf1:Elf2:Elf3:Elf4:Elf5:Elk1:Elk3:Elk4:Erf:Erg:Ets1:Ets2:Etv1:Etv2:Etv3:Etv4:Etv5:Etv6:Fev:Fli1:Gabpa:Spdef:XP_911724.4	RAYGCGGAAGTG	1e-35	-80.85	0	433	2.46%	374.1	1.27%	35.1127	527
M04038_2.00:Jun:Junb:Jund	RTGACGTCAT	1e-35	-80.68	0	426	2.42%	366.8	1.25%	35.0389	528
M08208_2.00:Six1:Six2:Six4:Six5	GARTTGTAGT	1e-34	-80.41	0	290	1.65%	212.4	0.72%	34.9216	529
M07819_2.00:Jun:Junb:Jund	SATGACGTCAYCNH	1e-34	-80.2	0	272	1.55%	193.8	0.66%	34.8304	530
M04268_2.00:Batf:Batf3	GATGACGTCATC	1e-34	-80.19	0	319	1.81%	244.9	0.83%	34.8261	531
M02866_2.00:Atf2:Atf7:Creb5	NATGACGTCAYY	1e-34	-79.96	0	243	1.38%	163.8	0.56%	34.7262	532
M04232_2.00:Xbp1	SRTGACGTCAYS	1e-34	-79.61	0	432	2.46%	375.2	1.28%	34.5742	533
M04269_2.00:Batf:Batf3	GATGACGTCATC	1e-34	-79.6	0	360	2.05%	291.7	0.99%	34.5698	534
M09445_2.00:Nfyb	CAGCCAATCAGAR	1e-34	-79.38	0	678	3.85%	682.5	2.32%	34.4743	535
M10263_2.00:Sp1:Sp3:Sp4:Sp5:Sp6:Sp8:Sp9	GGGGCGGGGCSG	1e-34	-79.28	0	3500	19.89%	4806.5	16.36%	34.4309	536
M06171_2.00:Klf12:Klf3:Klf4:Klf5:Klf6:Klf7	GCCACACCCAC	1e-34	-79.21	0	1061	6.03%	1195.3	4.07%	34.4005	537
M03474_2.00:Gmeb1:Gmeb2	TTACGTAA	1e-34	-78.84	0	587	3.34%	567.2	1.93%	34.2398	538
M04382_2.00:Atf7:Gm28047	NATGACGTCATN	1e-34	-78.79	0	300	1.71%	225.4	0.77%	34.2181	539
M08072_2.00:Jun:Junb:Jund	ATGACATCATCHW	1e-34	-78.76	0	319	1.81%	246.8	0.84%	34.205	540
M04324_2.00:Atf3:Jdp2	GATGACATCATC	1e-33	-78.1	0	328	1.86%	257.6	0.88%	33.9184	541
M03475_2.00:Nfia:Nfib:Nfic:Nfix	YTGGCDNNDTGCCAA	1e-33	-78	0	179	1.02%	102.9	0.35%	33.875	542
M01821_2.00:Atf1:Creb1:Crem	KATGACGTAA	1e-33	-77.96	0	528	3.00%	495	1.69%	33.8576	543
M08099_2.00:Klf1:Klf12:Klf2:Klf3:Klf4:Klf5:Klf6:Klf7	RGCCACACCCW	1e-33	-77.67	0	1930	10.97%	2444	8.32%	33.7317	544
M10404_2.00:Nfya	CRGCCAATCAGMRS	1e-33	-77.52	0	652	3.71%	653.9	2.23%	33.6665	545
M08820_2.00:Atf1:Creb1:Crem	VTGACGTCAS	1e-33	-76.89	0	657	3.73%	661.6	2.25%	33.3929	546
M05747_2.00:Nfia:Nfib:Nfic:Nfix	BTTGGCNNNGTGCCARN	1e-33	-76.81	0	219	1.24%	142.3	0.48%	33.3582	547
M03660_2.00:Atf1:Creb1:Crem	RTGACGTCAY	1e-33	-76.79	0	312	1.77%	241.7	0.82%	33.3495	548
M04034_2.00:Nfil3	ATKACGTAAT	1e-33	-76.39	0	471	2.68%	428.2	1.46%	33.1758	549
M09379_2.00:Nfia:Nfib:Nfic:Nfix	YTGGCANCNTGCCAA	1e-33	-76.33	0	260	1.48%	185.2	0.63%	33.1497	550
M09383_2.00:Nfia:Nfib:Nfic:Nfix	YTGGCANCNTGCCAA	1e-33	-76.33	0	260	1.48%	185.2	0.63%	33.1497	551
M10276_2.00:Zbtb7a	AGGGGGCGC	1e-33	-76.22	0	951	5.40%	1055	3.59%	33.1019	552
M02898_2.00:Sp1:Sp4:Sp5:Sp6:Sp7:Sp8:Sp9	GCCACGCCCMCT	1e-33	-76.15	0	2045	11.62%	2620.5	8.92%	33.0715	553
M04334_2.00:Fos:Fosb:Fosl1:Fosl2	GATGACGTCATC	1e-32	-75.94	0	200	1.14%	124.7	0.42%	32.9803	554
M04263_2.00:Atf1:Creb1:Crem	BGTGACGTA	1e-32	-75.9	0	1865	10.60%	2356.9	8.02%	32.963	555
M10299_2.00:Sp1:Sp3:Sp4:Sp5:Sp8:Sp9	GGGGCGGGGC	1e-32	-75.52	0	4230	24.04%	5968.3	20.32%	32.7979	556
M09035_2.00:Tfdp1:Tfdp2	RGRRGGCGGGAAAN	1e-32	-75.34	0	1074	6.10%	1226.7	4.18%	32.7197	557
M05734_2.00:Runx1:Runx2:Runx3	NWAACCACAAAAACCACRAA	1e-32	-75.18	0	26	0.15%	0.7	0.00%	32.6503	558
M05746_2.00:Nfia:Nfib:Nfic:Nfix	NTTGGCDNNDTGCCARN	1e-32	-75.13	0	171	0.97%	97.4	0.33%	32.6285	559
M04758_2.00:Ehf:Elf1:Elf2:Elf3:Elf4:Elf5:Etv6:Spi1:Spic	GACCCGGAAGTD	1e-32	-74.66	0	685	3.89%	703.3	2.39%	32.4244	560
M08830_2.00:Cebpa:Cebpb:Cebpe	DRTTGTGCAAT	1e-32	-74.52	0	985	5.60%	1106.5	3.77%	32.3636	561
M10503_2.00:Elf1:Elf2:Elf4:Elk1:Elk3:Elk4:Erf:Erg:Ets1:Ets2:Etv1:Etv2:Etv3:Etv4:Etv5:Fev:Fli1:Gabpa:XP_911724.4	CMGGAAGTSAB	1e-32	-74.33	0	2082	11.83%	2684.5	9.14%	32.2811	562
M09943_2.00:Nfe2:Nfe2l1:Nfe2l2:Nfe2l3	YTGCTGAGTCASB	1e-32	-74.23	0	875	4.97%	957.1	3.26%	32.2377	563
M08894_2.00:Klf1:Klf12:Klf2:Klf3:Klf4:Klf5:Klf6:Klf7	GCCMCRCCCW	1e-32	-74.02	0	3810	21.65%	5322.9	18.12%	32.1465	564
M01496_2.00:Elf1:Elf2:Elf4:Elk1:Elk3:Elk4:Erf:Erg:Ets1:Ets2:Etv1:Etv2:Etv3:Etv4:Etv5:Fev:Fli1:Gabpa:XP_911724.4	NASCGGAART	1e-32	-73.9	0	5382	30.59%	7805.8	26.57%	32.0944	565
M04244_2.00:Creb3:Creb3l1	GRTGACRTCAYC	1e-32	-73.84	0	371	2.11%	313.6	1.07%	32.0683	566
M04288_2.00:Atf3:Jdp2	GATGACRTCATC	1e-31	-73.51	0	336	1.91%	273.2	0.93%	31.925	567
M09500_2.00:Prdm1	ACTTTCACTTTC	1e-31	-73.5	0	611	3.47%	610.8	2.08%	31.9206	568
M04241_2.00:Creb3:Creb3l1	GRTGACGTCAYS	1e-31	-73.44	0	342	1.94%	280.5	0.95%	31.8946	569
M04337_2.00:Fos:Fosb:Fosl1:Fosl2	GATGACGTCATC	1e-31	-73.42	0	313	1.78%	247.8	0.84%	31.8859	570
M02848_2.00:Nfil3	NATTACRTAAYM	1e-31	-73.17	0	456	2.59%	416.8	1.42%	31.7773	571
M02967_2.00:Elf1:Elf2:Elf4:Elk1:Elk3:Elk4:Erf:Erg:Ets1:Ets2:Etv1:Etv2:Etv3:Etv4:Etv5:Fev:Fli1:Gabpa:XP_911724.4	AACCGGAAATA	1e-31	-73.13	0	358	2.03%	299.1	1.02%	31.76	572
M04273_2.00:Fos:Fosb:Fosl1:Fosl2	GATGACGTCATC	1e-31	-72.7	0	296	1.68%	229.7	0.78%	31.5732	573
M04296_2.00:Creb3l2	GRTGACGTCAYC	1e-31	-72.69	0	438	2.49%	395.7	1.35%	31.5689	575
M10166_2.00:Sp1:Sp3:Sp4:Sp8:Sp9	GCCCCGCCCCS	1e-31	-72.69	0	3501	19.90%	4852	16.52%	31.5689	574
M10192_2.00:Egr1:Egr2:Egr3:Egr4	GCGGGGCATKCTGGGARTTGTAGT	1e-31	-71.96	0	83	0.47%	27.4	0.09%	31.2518	576
M05748_2.00:Nfia:Nfib:Nfic:Nfix	NTTGGCRNNDTGCCAAN	1e-31	-71.53	0	147	0.84%	78.1	0.27%	31.0651	577
M07831_2.00:Cebpa:Cebpb:Cebpe	RTTGTGCAATM	1e-30	-70.91	0	527	3.00%	509.7	1.74%	30.7958	578
M04719_2.00:Ehf:Elf1:Elf2:Elf3:Elf4:Elf5:Elk1:Elk3:Elk4:Erf:Erg:Ets1:Ets2:Etv1:Etv2:Etv3:Etv4:Etv5:Etv6:Fev:Fli1:Gabpa:Spdef:XP_911724.4	RAYGCGGAAGTR	1e-30	-70.8	0	876	4.98%	969.6	3.30%	30.748	579
M04258_2.00:Atf1:Creb1:Crem	SGTGACGTCAYS	1e-30	-70.42	0	403	2.29%	357.7	1.22%	30.583	580
M04257_2.00:Atf6:Atf6b	GRTGACGTCAYC	1e-30	-70.09	0	233	1.32%	164.8	0.56%	30.4397	581
M10484_2.00:Ehf:Elf1:Elf2:Elf3:Elf4:Elf5:Elk1:Elk3:Elk4:Erf:Erg:Ets1:Ets2:Etv1:Etv2:Etv3:Etv4:Etv5:Etv6:Fev:Fli1:Gabpa:Spdef:XP_911724.4	AACCCGGAAGTR	1e-30	-69.99	0	404	2.30%	359.6	1.22%	30.3963	582
M08096_2.00:Sp1:Sp3:Sp4:Sp5:Sp8:Sp9	GCCCCGCCCCC	1e-30	-69.56	0	4357	24.76%	6212.6	21.15%	30.2095	583
M02635_2.00:Cebpa:Cebpb:Cebpe	TTDCGCAATN	1e-30	-69.43	0	990	5.63%	1130.6	3.85%	30.1531	584
M09945_2.00:Nfe2:Nfe2l1:Nfe2l2:Nfe2l3	MTGCTGAGTCATK	1e-30	-69.14	0	406	2.31%	363.1	1.24%	30.0271	585
M09949_2.00:Atf1:Creb1:Crem	BKGRTGACGTCM	1e-29	-69.01	0	784	4.46%	850.8	2.90%	29.9707	586
M03968_2.00:Nfia:Nfib:Nfic:Nfix	TTGGCANNNTGCCAA	1e-29	-68.71	0	131	0.74%	66.3	0.23%	29.8404	587
M00765_2.00:Sp1:Sp3:Sp4:Sp5:Sp8:Sp9	CCCGCCCCC	1e-29	-68.28	0	4138	23.52%	5877.6	20.01%	29.6536	588
M09994_2.00:Cebpa:Cebpb:Cebpe	DKVTTGCRCAAYTN	1e-29	-68.26	0	577	3.28%	579.5	1.97%	29.6449	589
M04339_2.00:Jun:Junb:Jund	GATGACGTCATC	1e-29	-68.15	0	180	1.02%	112.4	0.38%	29.5972	590
M09976_2.00:Bach1:Bach2	GCTGAGTCAYGST	1e-29	-68.11	0	197	1.12%	129.1	0.44%	29.5798	591
M08108_2.00:Tfdp1:Tfdp2	SSGCGGGAAVN	1e-29	-67.85	0	1820	10.34%	2329.8	7.93%	29.4669	592
M04293_2.00:Creb3l2	GGTGACGTCAYC	1e-29	-67.67	0	351	1.99%	300.7	1.02%	29.3887	593
M04743_2.00:Ehf:Elf1:Elf2:Elf3:Elf4:Elf5:Elk1:Elk3:Elk4:Erf:Erg:Ets1:Ets2:Etv1:Etv2:Etv3:Etv4:Etv5:Etv6:Fev:Fli1:Gabpa:Spdef:XP_911724.4	RABSCGGAAGTG	1e-29	-67.53	0	1392	7.91%	1706.3	5.81%	29.3279	594
M09536_2.00:Elf1:Elf2:Elf4:Elk1:Elk3:Elk4:Erf:Erg:Ets1:Ets2:Etv1:Etv2:Etv3:Etv4:Etv5:Fev:Fli1:Gabpa:XP_911724.4	ACAGGAAGTG	1e-29	-67.27	0	2120	12.05%	2778.3	9.46%	29.215	595
M10155_2.00:Ctcf	ACCAGGGGGC	1e-29	-67.25	0	201	1.14%	134.1	0.46%	29.2063	596
M02888_2.00:Klf14:Klf16	GCCACGCCCCC	1e-28	-66.76	0	2863	16.27%	3907.6	13.30%	28.9935	597
M09861_2.00:Tcf12:Tcf3:Tcf4	AGGTGCG	1e-28	-66.61	0	3951	22.46%	5596.5	19.05%	28.9284	598
M08920_2.00:Sp1:Sp3:Sp4:Sp5:Sp6:Sp8:Sp9	CCCCSGCCCCGCCCCCYCCC	1e-28	-66.6	0	1190	6.76%	1421.2	4.84%	28.924	599
M08978_2.00:Sp1:Sp3:Sp4:Sp5	CCCCSGCCCCGCCCCCYCCC	1e-28	-66.6	0	1190	6.76%	1421.2	4.84%	28.924	600
M00775_2.00:Zbtb1	NHCCCGCAHN	1e-28	-66.3	0	5681	32.29%	8348.3	28.42%	28.7937	601
M04328_2.00:Fos:Fosb:Fosl1:Fosl2	GATGACRTCATC	1e-28	-65.62	0	260	1.48%	199.1	0.68%	28.4984	602
M01493_2.00:Elf1:Elf2:Elf4:Elk1:Elk3:Elk4:Erf:Erg:Ets1:Ets2:Etv1:Etv2:Etv3:Etv4:Etv5:Fev:Fli1:Gabpa:XP_911724.4	NRCCGGAART	1e-28	-65.47	0	5697	32.38%	8381.2	28.53%	28.4333	603
M09952_2.00:Atf1:Creb1:Crem	GSTGACGTAABS	1e-28	-65.26	0	505	2.87%	495	1.69%	28.3421	604
M08812_2.00:Cebpd	GGTTGTGCAAT	1e-28	-65.13	0	867	4.93%	975.2	3.32%	28.2856	605
M04023_2.00:Atf1:Creb1:Crem	RTGACGTAGG	1e-28	-64.83	0	516	2.93%	509.6	1.73%	28.1553	606
M09539_2.00:Elf1:Elf2:Elf4:Elk1:Elk3:Elk4:Erf:Erg:Ets1:Ets2:Etv1:Etv2:Etv3:Etv4:Etv5:Fev:Fli1:Gabpa:XP_911724.4	DCCGGAARYN	1e-28	-64.79	0	6009	34.15%	8890.7	30.27%	28.1379	607
M04721_2.00:Elf1:Elf2:Elf4:Elk1:Elk3:Elk4:Erf:Erg:Ets1:Ets2:Etv1:Etv2:Etv3:Etv4:Etv5:Fev:Fli1:Gabpa:XP_911724.4	RACAGGAAGTG	1e-27	-64.38	0	1512	8.59%	1895	6.45%	27.9599	608
M10002_2.00:Fos:Fosb:Fosl1:Fosl2	TGACTCAB	1e-27	-64.26	0	4550	25.86%	6559.9	22.33%	27.9078	609
M07832_2.00:Cebpa:Cebpb:Cebpe	KRTTRYGCAAYMNB	1e-27	-64.17	0	394	2.24%	358.6	1.22%	27.8687	610
M01810_2.00:Atf3:Jdp2	NATGACGTMA	1e-27	-64.09	0	1211	6.88%	1461.9	4.98%	27.8339	611
M00997_2.00:Cebpg	NTTACGCAA	1e-27	-64.04	0	709	4.03%	764.6	2.60%	27.8122	612
M11252_2.00:Runx1:Runx2:Runx3	CCACACCAYDG	1e-27	-63.67	0	2368	13.46%	3172.6	10.80%	27.6515	613
M04513_2.00:Klf15	GCCACGCCCCCC	1e-27	-63.66	0	3000	17.05%	4138.5	14.09%	27.6472	614
M09491_2.00:Maf:Mafa:Mafb:Mafg:Mafk	TGCTGASTCAGC	1e-27	-62.92	0	291	1.65%	238.5	0.81%	27.3258	615
M04035_2.00:Fos:Fosb:Fosl1:Fosl2	ATGACGTCAT	1e-27	-62.7	0	197	1.12%	135.6	0.46%	27.2303	616
M09033_2.00:E2f7:E2f8	GRGGCGGGAAADG	1e-27	-62.68	0	1958	11.13%	2561.6	8.72%	27.2216	618
M09040_2.00:E2f7:E2f8	GRGGCGGGAAADG	1e-27	-62.68	0	1958	11.13%	2561.6	8.72%	27.2216	617
M08804_2.00:Cebpa:Cebpb:Cebpe	DRTTGTGCAATM	1e-27	-62.6	0	497	2.82%	491	1.67%	27.1868	619
M10454_2.00:E2f1:E2f2:E2f3:E2f4:E2f5:E2f6	DTTTCGCGCC	1e-27	-62.56	0	1087	6.18%	1291.2	4.40%	27.1695	620
M04272_2.00:Fos:Fosb:Fosl1:Fosl2	GATGACGTCATC	1e-27	-62.44	0	188	1.07%	126.2	0.43%	27.1173	621
M04322_2.00:Atf3:Jdp2	GATGACRTCATC	1e-27	-62.21	0	261	1.48%	205.1	0.70%	27.0175	622
M07786_2.00:Usf2	GGGTCACGTGRCCSSG	1e-26	-62.03	0	241	1.37%	183	0.62%	26.9393	623
M01789_2.00:Cebpd	TTDCGCAAT	1e-26	-61.95	0	2748	15.62%	3762	12.81%	26.9045	624
M04772_2.00:Elf1:Elf2:Elf4:Elk1:Elk3:Elk4:Erf:Erg:Ets1:Ets2:Etv1:Etv2:Etv3:Etv4:Etv5:Fev:Fli1:Gabpa:XP_911724.4	VACAGGAARTG	1e-26	-61.91	0	1656	9.41%	2117.1	7.21%	26.8872	625
M04327_2.00:Fos:Fosb:Fosl1:Fosl2	GATGACGTCATC	1e-26	-61.42	0	159	0.90%	98.8	0.34%	26.6744	626
M08780_2.00:Cebpd	RRTTRBGCAAT	1e-26	-61.2	0	1345	7.64%	1666.4	5.67%	26.5788	627
M08198_2.00:Ehf:Elf1:Elf2:Elf3:Elf4:Elf5:Elk1:Elk3:Elk4:Erf:Erg:Ets1:Ets2:Etv1:Etv2:Etv3:Etv4:Etv5:Etv6:Fev:Fli1:Gabpa:Spdef:XP_911724.4	ACCCGGAAGY	1e-26	-60.88	0	425	2.42%	403.4	1.37%	26.4398	628
M02733_2.00:Ehf:Elf1:Elf2:Elf3:Elf4:Elf5:Etv6:Fev	ACCCGGAAGT	1e-26	-60.49	0	609	3.46%	641.6	2.18%	26.2705	629
M03659_2.00:Atf1:Creb1:Crem	RTGACGTCAY	1e-26	-60.43	0	278	1.58%	228	0.78%	26.2444	630
M08813_2.00:Cebpa:Cebpb:Cebpe	DRTTGTGCAATV	1e-26	-59.99	0	614	3.49%	649.7	2.21%	26.0533	631
M04306_2.00:Cebpg	CRTTACGCAAYV	1e-26	-59.96	0	379	2.15%	348.8	1.19%	26.0403	632
M05257_2.00:Nkx3-1:Nkx3-2	TTAACGAG	1e-25	-59.69	0	2375	13.50%	3208	10.92%	25.923	633
M07834_2.00:Jun:Junb:Jund	CATTCCTDNGSGATGASKYM	1e-25	-59.47	0	78	0.44%	29.1	0.10%	25.8275	634
M08243_2.00:Klf1:Klf12:Klf2:Klf3:Klf4:Klf5:Klf6:Klf7	GCCMCRCCCW	1e-25	-59.25	0	4416	25.10%	6388.4	21.75%	25.7319	635
M08246_2.00:Klf10:Klf11	GCCMCRCCCW	1e-25	-59.25	0	4416	25.10%	6388.4	21.75%	25.7319	636
M07787_2.00:Usf2	GGTCACGTGRC	1e-25	-58.45	0	497	2.82%	500.2	1.70%	25.3845	637
M08278_2.00:Zfp143:Zfp523	SCGCGGGGCMTKCTGGGARTT	1e-25	-58.36	0	132	0.75%	75.7	0.26%	25.3454	638
M04009_2.00:Cebpa:Cebpb:Cebpe	BRTTRCGCAAYV	1e-25	-58.11	0	622	3.54%	665.6	2.27%	25.2369	639
M04724_2.00:Ehf:Elf1:Elf2:Elf3:Elf4:Elf5:Elk1:Elk3:Elk4:Erf:Erg:Ets1:Ets2:Etv1:Etv2:Etv3:Etv4:Etv5:Etv6:Fev:Fli1:Gabpa:Spdef:XP_911724.4	AAMCAGGAAGTR	1e-25	-58.02	0	806	4.58%	915.4	3.12%	25.1978	640
M04742_2.00:Ehf:Elf1:Elf2:Elf3:Elf4:Elf5:Elk1:Elk3:Elk4:Erf:Erg:Ets1:Ets2:Etv1:Etv2:Etv3:Etv4:Etv5:Etv6:Fev:Fli1:Gabpa:Spdef:XP_911724.4	AAVCAGGAAGTR	1e-25	-57.65	0	1153	6.55%	1405.7	4.79%	25.0371	641
M04375_2.00:Atf6:Atf6b	GRTGACGTCAYC	1e-25	-57.58	0	220	1.25%	166.6	0.57%	25.0067	642
M10412_2.00:Ybx1:Ybx2:Ybx3	VCWGCCAATCW	1e-24	-57.37	0	2272	12.91%	3065.9	10.44%	24.9155	643
M03722_2.00:Elf1:Elf2:Elf4:Elk1:Elk3:Elk4:Erf:Erg:Ets1:Ets2:Etv1:Etv2:Etv3:Etv4:Etv5:Etv6:Fev:Fli1:Gabpa:XP_911724.4	AAACCGGAAGTA	1e-24	-57.19	0	187	1.06%	131.4	0.45%	24.8373	644
M08965_2.00:Klf1:Klf12:Klf2:Klf3:Klf4:Klf5:Klf6:Klf7:Klf8	GCCCCRCCCWGCCCC	1e-24	-57.18	0	1521	8.64%	1942.9	6.61%	24.833	645
M04380_2.00:Cebpd	NRTTRCGCAAYN	1e-24	-56.98	0	357	2.03%	327.4	1.11%	24.7461	646
M04022_2.00:Atf1:Creb1:Crem	NGTGACGTCATM	1e-24	-56.95	0	211	1.20%	157.1	0.53%	24.7331	647
M00189_2.00:Sp100	NNCGNNWWWN	1e-24	-56.89	0	5237	29.76%	7719.1	26.28%	24.707	648
M04525_2.00:Sp2	MTAAGCCCCGCCCMCTT	1e-24	-56.8	0	139	0.79%	83.1	0.28%	24.6679	649
M02839_2.00:Atf3:Jdp2	GRTGACGTCATC	1e-24	-56.66	0	172	0.98%	116.9	0.40%	24.6071	650
M01967_2.00:E2f2:E2f3	NTGGCGGGNH	1e-24	-56.33	0	7399	42.05%	11236.2	38.25%	24.4638	651
M10494_2.00:Elf1:Elf2:Elf4:Elk1:Elk3:Elk4:Erf:Erg:Ets1:Ets2:Etv1:Etv2:Etv3:Etv4:Etv5:Fev:Fli1:Gabpa:XP_911724.4	VNACMGGAWRTTN	1e-24	-56.29	0	2393	13.60%	3256.2	11.09%	24.4464	652
M09257_2.00:Mecp2	CCCGGRR	1e-24	-56.22	0	5735	32.59%	8527.6	29.03%	24.416	653
M09259_2.00:Mecp2	CCCGGRR	1e-24	-56.22	0	5735	32.59%	8527.6	29.03%	24.416	654
M07830_2.00:Cebpa:Cebpb:Cebpe	NDKRTTGTGCAATM	1e-24	-55.95	0	288	1.64%	246.2	0.84%	24.2988	655
M08104_2.00:Nfya	KCTGATTGGYY	1e-24	-55.31	0	818	4.65%	941.9	3.21%	24.0208	656
M08718_2.00:Mitf:Tfe3:Tfeb	CACGTGACY	1e-23	-55.23	0	392	2.23%	374.4	1.27%	23.9861	658
M08753_2.00:Mitf:Tfe3:Tfeb	CACGTGACY	1e-23	-55.23	0	392	2.23%	374.4	1.27%	23.9861	657
M08323_2.00:Klf15	CCCCBGCYCCGCCCC	1e-23	-55.15	0	2051	11.66%	2744.6	9.34%	23.9513	659
M04025_2.00:Batf:Batf3	GATGACGTCATC	1e-23	-54.77	0	136	0.77%	82.7	0.28%	23.7863	660
M10459_2.00:E2f1:E2f2:E2f3:E2f4:E2f5:E2f6	GCGGGAAADA	1e-23	-54.73	0	1147	6.52%	1409.4	4.80%	23.7689	661
M10457_2.00:E2f1:E2f2:E2f3:E2f4:E2f5:E2f6	NTTTCCCGCCCY	1e-23	-54.68	0	1553	8.83%	2002.2	6.82%	23.7472	662
M10193_2.00:Egr1:Egr2:Egr3:Egr4	ACCGCCC	1e-23	-54.65	0	3640	20.69%	5201.4	17.71%	23.7342	663
M03636_2.00:Jun:Junb:Jund	GATGACGTCATC	1e-23	-54.51	0	151	0.86%	97.9	0.33%	23.6734	664
M07789_2.00:Usf2	GGTCACGTGRCCV	1e-23	-54.33	0	324	1.84%	292.5	1.00%	23.5952	665
M04750_2.00:Elf1:Elf2:Elf4:Spdef	NAMCCGGATGTD	1e-23	-54.19	0	594	3.38%	639.8	2.18%	23.5344	666
M03704_2.00:Klf1:Klf12:Klf2:Klf3:Klf4:Klf5:Klf6:Klf7	RCCACGCCCH	1e-23	-54.02	0	4006	22.77%	5783.7	19.69%	23.4606	667
M04303_2.00:Cebpg	BRTTACGCAAYN	1e-23	-53.97	0	369	2.10%	348.4	1.19%	23.4389	668
M04411_2.00:Klf1:Klf12:Klf2:Klf3:Klf4:Klf5:Klf6:Klf7:Klf8	GCCACGCCCH	1e-23	-53.96	0	4204	23.89%	6097.4	20.76%	23.4345	669
M01807_2.00:Atf3:Jdp2	GATGACGT	1e-23	-53.4	0	1037	5.89%	1257.4	4.28%	23.1913	670
M09095_2.00:Foxc1:Foxc2:Foxd1:Foxd2:Foxd3:Foxd4:Foxe1:Foxg1:Foxi1:Foxi2:Foxi3:Foxj2:Foxj3:Foxk1:Foxk2:Foxl1:Foxl2:Foxs1:Gm5294	RRCCAATCAGAG	1e-23	-53.36	0	443	2.52%	443.3	1.51%	23.174	672
M09109_2.00:Foxc1:Foxc2:Foxd1:Foxd2:Foxd3:Foxd4:Foxe1:Foxg1:Foxi1:Foxi2:Foxi3:Foxj2:Foxj3:Foxk1:Foxk2:Foxl1:Foxl2:Foxs1:Gm5294	RRCCAATCAGAG	1e-23	-53.36	0	443	2.52%	443.3	1.51%	23.174	671
M07928_2.00:Egr1:Egr2:Egr3:Egr4	CYCCGCCCCCGCVCC	1e-23	-53.18	0	869	4.94%	1020.2	3.47%	23.0958	673
M04381_2.00:Cebpd	NRTTRCGCAAYN	1e-23	-53.07	0	198	1.13%	148.9	0.51%	23.048	674
M05900_2.00:Ahctf1:Hmga1:Hmga1-rs1:Hmga2:Phf21a:Setbp1	RTTGCGCAAT	1e-23	-52.98	0	292	1.66%	256.5	0.87%	23.0089	675
M04043_2.00:Atf6:Atf6b	GTGACGTCATC	1e-22	-52.71	0	243	1.38%	199.4	0.68%	22.8917	676
M10255_2.00:E4f1	RTGACGTAAC	1e-22	-52.22	0	484	2.75%	499.4	1.70%	22.6789	677
M00761_2.00:Cebpa:Cebpb:Cebpe	RTKDYGCAAY	1e-22	-51.8	0	2687	15.27%	3738.5	12.73%	22.4965	678
M02851_2.00:Cebpa:Cebpb:Cebpe	ATTRCGCAAY	1e-22	-51.79	0	270	1.53%	232.8	0.79%	22.4921	679
M05860_2.00:Egr1:Egr2:Egr3:Egr4	NNCCGCCCACGCA	1e-22	-51.51	0	1621	9.21%	2120.2	7.22%	22.3705	680
M02710_2.00:Rel	GGGGMTTTCC	1e-22	-51.38	0	1395	7.93%	1786.5	6.08%	22.3141	681
M08868_2.00:Klf1:Klf12:Klf2:Klf3:Klf4:Klf5:Klf6:Klf7:Klf8	CCCWGCCMCACCCW	1e-22	-51.26	0	1875	10.66%	2502.1	8.52%	22.2619	682
M08756_2.00:Usf1	GGGTCACGTGRCC	1e-22	-50.94	0	321	1.82%	295.2	1.00%	22.123	683
M07809_2.00:Usf1	GGTCACGTGRCSVSG	1e-22	-50.72	0	276	1.57%	241.6	0.82%	22.0274	684
M09179_2.00:Hmbox1:Hnf1a:Hnf1b	RGTTAATGATTAACY	1e-22	-50.7	0	61	0.35%	21.9	0.07%	22.0187	685
M02862_2.00:Atf3:Jdp2	GATGACGTCATC	1e-21	-50.63	0	139	0.79%	89.2	0.30%	21.9883	686
M09042_2.00:E2f1:E2f2:E2f3:E2f4:E2f5:E2f6	SGCGCSAAAM	1e-21	-50.43	0	389	2.21%	381.9	1.30%	21.9015	687
M10019_2.00:Maf:Mafa:Mafb:Mafg:Mafk	CRCTGACSABA	1e-21	-50.13	0	3002	17.06%	4240	14.43%	21.7712	688
M09205_2.00:Pbx1:Pbx2:Pbx3:Pbx4	YTYTGATTGGCTGG	1e-21	-49.94	0	603	3.43%	664.5	2.26%	21.6887	689
M10292_2.00:Wt1	GCGGGGGCGGGG	1e-21	-49.68	0	2739	15.57%	3834.6	13.05%	21.5757	690
M03478_2.00:Nfia:Nfib:Nfic:Nfix	TTGGCAHNDTGCCAR	1e-21	-49.62	0	91	0.52%	45.8	0.16%	21.5497	691
M08733_2.00:Usf1	GGTCACGTGRCC	1e-21	-49.59	0	400	2.27%	397.7	1.35%	21.5367	692
M00158_2.00:Ehf:Elf1:Elf2:Elf3:Elf4:Elf5:Etv6:Fev	ANSCGGAAGT	1e-21	-49.45	0	4628	26.30%	6813.3	23.20%	21.4759	693
M05842_2.00:Jun:Junb:Jund	MTDGATGACGTCATHVB	1e-21	-49.36	0	113	0.64%	65.7	0.22%	21.4368	695
M10025_2.00:Cebpa:Cebpb:Cebpe	ATTGCGTAAT	1e-21	-49.36	0	161	0.92%	113	0.38%	21.4368	694
M10165_2.00:Sp1:Sp3:Sp4:Sp8:Sp9	SCCCCKCCCCCGS	1e-21	-49.18	0	2745	15.60%	3847.8	13.10%	21.3586	696
M01484_2.00:Ehf:Elf1:Elf2:Elf3:Elf4:Elf5:Etv6:Fev	ANSCGGAAGT	1e-21	-48.97	0	4772	27.12%	7048.1	23.99%	21.2674	697
M00124_2.00:Atf1:Creb1:Crem	NNTKACGNDD	1e-21	-48.88	0	3816	21.69%	5527	18.82%	21.2283	698
M02260_2.00:Irf5:Irf6	RCCGAAACYN	1e-21	-48.75	0	2091	11.88%	2845.2	9.69%	21.1719	699
M08740_2.00:Mitf:Tfe3:Tfeb:Tfec	TCACGTGACC	1e-21	-48.69	0	617	3.51%	688	2.34%	21.1458	700
M04709_2.00:Elf1:Elf2:Elf4:Elk1:Elk3:Elk4:Erf:Erg:Ets1:Ets2:Etv1:Etv2:Etv3:Etv4:Etv5:Fev:Fli1:Gabpa:XP_911724.4	VRCMGGAAGTR	1e-21	-48.68	0	5180	29.44%	7706.7	26.24%	21.1415	701
M02852_2.00:Cebpa:Cebpb:Cebpe	ATTRCGCAAT	1e-21	-48.64	0	205	1.17%	162.5	0.55%	21.1241	702
M03344_2.00:Borcs8:Mef2a:Mef2b:Mef2c:Mef2d	RCTAWAAATAGC	1e-21	-48.45	0	61	0.35%	22.4	0.08%	21.0416	703
M03965_2.00:Runx1:Runx2:Runx3	HAACCGCAAAAACCRCAA	1e-20	-48.25	0	29	0.16%	4.4	0.02%	20.9547	704
M09996_2.00:Cebpa:Cebpb:Cebpe	ATTGCGYAAT	1e-20	-48.23	0	154	0.88%	107.6	0.37%	20.946	705
M04227_2.00:Cebpa:Cebpb:Cebpe	BRTTRCGCAAYV	1e-20	-48.03	0	189	1.07%	145.9	0.50%	20.8592	706
M07811_2.00:Usf1	SGGTCACGTGRCCV	1e-20	-47.99	0	308	1.75%	285.9	0.97%	20.8418	707
M01811_2.00:Cebpa:Cebpb:Cebpe	RTTDCGHAAY	1e-20	-47.84	0	1148	6.52%	1442.7	4.91%	20.7766	708
M03724_2.00:Ehf:Elf1:Elf2:Elf3:Elf4:Elf5:Elk1:Elk3:Elk4:Erf:Erg:Ets1:Ets2:Etv1:Etv2:Etv3:Etv4:Etv5:Etv6:Fev:Fli1:Gabpa:Spdef:XP_911724.4	AATGCGGAAGTR	1e-20	-47.83	0	176	1.00%	131.4	0.45%	20.7723	709
M07821_2.00:Batf:Batf3	TGAGTCATAWCGARA	1e-20	-47.74	0	134	0.76%	87.1	0.30%	20.7332	710
M09168_2.00:Hmbox1:Hnf1a:Hnf1b	DGTTAATGATTAACH	1e-20	-47.7	0	66	0.38%	26.9	0.09%	20.7158	711
M09927_2.00:Cebpa:Cebpb:Cebpe	ATTRCGYAAT	1e-20	-47.36	0	762	4.33%	892.5	3.04%	20.5682	712
M08056_2.00:Usf1	GGTCACGTGRY	1e-20	-47.3	0	703	4.00%	810.4	2.76%	20.5421	713
M04255_2.00:Atf6:Atf6b	GRTGACGTCAYC	1e-20	-47.22	0	178	1.01%	134.5	0.46%	20.5074	715
M08789_2.00:Nfe2:Nfe2l1:Nfe2l2:Nfe2l3	ATGACTCAGCARWT	1e-20	-47.22	0	111	0.63%	65.3	0.22%	20.5074	714
M02824_2.00:Cebpa:Cebpb:Cebpe	ATTRCGCAAY	1e-20	-47.14	0	287	1.63%	261.7	0.89%	20.4726	716
M04803_2.00:Spi1:Spib:Spic	DAWGCGGAAGTR	1e-20	-47.11	0	843	4.79%	1007.9	3.43%	20.4596	717
M10150_2.00:Klf1:Klf12:Klf2:Klf3:Klf4:Klf5:Klf6:Klf7:Klf8	GCAGGGGGYGGGGCSG	1e-20	-46.94	0	1444	8.21%	1882.8	6.41%	20.3858	718
M00345_2.00:Pax1:Pax5:Pax8:Pax9	NCGTCACGST	1e-20	-46.87	0	893	5.08%	1079.1	3.67%	20.3554	719
M06054_2.00:Mbtps2:Yy1:Yy2	GCCGCCATTTTG	1e-20	-46.7	0	443	2.52%	460.6	1.57%	20.2816	720
M02459_2.00:Gmeb1:Gmeb2	TGACGTCVVN	1e-20	-46.57	0	1084	6.16%	1355.6	4.62%	20.2251	721
M03967_2.00:Runx1:Runx2:Runx3	WAACCGCAAAACCGCAA	1e-20	-46.19	0	18	0.10%	0.7	0.00%	20.0601	722
M05733_2.00:Runx1:Runx2:Runx3	CWAACCGCAAAAACCGCAAV	1e-20	-46.19	0	18	0.10%	1.5	0.00%	20.0601	723
M11229_2.00:Nfkb1	GGGGACTTTCCA	1e-20	-46.19	0	305	1.73%	285.3	0.97%	20.0601	724
M09813_2.00:Usf2	AAGTCACG	1e-20	-46.14	0	454	2.58%	476.7	1.62%	20.0383	725
M03340_2.00:Borcs8:Mef2a:Mef2b:Mef2c:Mef2d	KCTAWAAATAGA	1e-19	-45.92	0	116	0.66%	71.1	0.24%	19.9428	726
M04463_2.00:Klf1:Klf12:Klf2:Klf3:Klf4:Klf5:Klf6:Klf7	SVCCACGCCCM	1e-19	-45.92	0	4091	23.25%	5990.2	20.39%	19.9428	727
M04726_2.00:Ehf:Elf1:Elf2:Elf3:Elf4:Elf5:Elk1:Elk3:Elk4:Erf:Erg:Ets1:Ets2:Etv1:Etv2:Etv3:Etv4:Etv5:Etv6:Fev:Fli1:Gabpa:Spdef:XP_911724.4	AACCCGGAAGTR	1e-19	-45.86	0	266	1.51%	238.1	0.81%	19.9167	728
M10451_2.00:E2f1:E2f2:E2f3:E2f4:E2f5:E2f6	SVNNGGCGCGAAAV	1e-19	-45.81	0	1468	8.34%	1925	6.55%	19.895	729
M04464_2.00:Klf1:Klf12:Klf2:Klf3:Klf4:Klf5:Klf6:Klf7	CVCCACGCCCW	1e-19	-45.8	0	4150	23.59%	6085.6	20.72%	19.8907	730
M05000_2.00:Hoxa10:Hoxa4:Hoxa5:Hoxa6:Hoxa7:Hoxa9:Hoxb4:Hoxb5:Hoxb6:Hoxb7:Hoxb8:Hoxb9:Hoxc10:Hoxc4:Hoxc5:Hoxc6:Hoxc8:Hoxc9:Hoxd10:Hoxd4:Hoxd8:Hoxd9:Mnx1:Pdx1	WTAACGAC	1e-19	-45.78	0	1742	9.90%	2335.7	7.95%	19.882	731
M04748_2.00:Elf1:Elf2:Elf4:Spdef	NAMCCGGATGTN	1e-19	-45.67	0	675	3.84%	777.3	2.65%	19.8342	732
M05050_2.00:Hoxa10:Hoxa4:Hoxa5:Hoxa6:Hoxa7:Hoxa9:Hoxb4:Hoxb5:Hoxb6:Hoxb7:Hoxb8:Hoxb9:Hoxc10:Hoxc4:Hoxc5:Hoxc6:Hoxc8:Hoxc9:Hoxd10:Hoxd4:Hoxd8:Hoxd9:Mnx1:Pdx1	WTAACGAC	1e-19	-45.42	0	2147	12.20%	2953.7	10.06%	19.7257	733
M11235_2.00:Rel	GGGGMTTTCC	1e-19	-45.36	0	1364	7.75%	1772.6	6.03%	19.6996	734
M10497_2.00:Elf1:Elf2:Elf4:Elk1:Elk3:Elk4:Erf:Erg:Ets1:Ets2:Etv1:Etv2:Etv3:Etv4:Etv5:Fev:Fli1:Gabpa:XP_911724.4	AACTACAACTCCC	1e-19	-45.17	0	78	0.44%	37.6	0.13%	19.6171	735
M09981_2.00:Atf3:Jdp2	CBCTGACGTCABCS	1e-19	-44.95	0	220	1.25%	186	0.63%	19.5215	736
M02729_2.00:Cebpa:Cebpb:Cebpe	ATTRCGYAAT	1e-19	-44.89	0	795	4.52%	948.9	3.23%	19.4955	737
M02910_2.00:Sp1:Sp3:Sp4:Sp5:Sp6:Sp8:Sp9	VCCACGCCCMC	1e-19	-44.83	0	4082	23.20%	5986.1	20.38%	19.4694	738
M11402_2.00:Tead1:Tead2:Tead4	TGWGGWATKTTT	1e-19	-44.78	0	1052	5.98%	1317.9	4.49%	19.4477	739
M08971_2.00:Mbtps2:Yy1:Yy2	GCCGCCATYTTG	1e-19	-44.65	0	567	3.22%	632.2	2.15%	19.3912	740
M04323_2.00:Atf3:Jdp2	GATGACGTCATC	1e-19	-44.59	0	172	0.98%	131.9	0.45%	19.3652	741
M02679_2.00:Ehf:Elf1:Elf2:Elf3:Elf4:Elf5:Elk1:Elk3:Elk4:Erf:Erg:Ets1:Ets2:Etv1:Etv2:Etv3:Etv4:Etv5:Etv6:Fev:Fli1:Gabpa:Spdef:XP_911724.4	CCGGAAG	1e-19	-44.56	0	5840	33.19%	8816.6	30.02%	19.3522	742
M03649_2.00:Crebl2	GTKACGTCAT	1e-19	-44.37	0	262	1.49%	236.3	0.80%	19.2696	743
M04304_2.00:Cebpg	NRTTACGCAAYN	1e-19	-44.17	0	192	1.09%	154.1	0.52%	19.1828	744
M03246_2.00:Hmbox1:Hnf1a:Hnf1b	NGTTAATNATTAAYY	1e-19	-44.11	0	48	0.27%	15.7	0.05%	19.1567	745
M09534_2.00:Ehf:Elf1:Elf2:Elf3:Elf4:Elf5:Etv6:Spi1:Spic	ACVAGGAAGT	1e-19	-44.11	0	960	5.46%	1187.3	4.04%	19.1567	746
M04331_2.00:Cebpa:Cebpb:Cebpe	BRTTRCGCAAYN	1e-19	-43.86	0	297	1.69%	280.1	0.95%	19.0482	747
M04420_2.00:Klf1:Klf12:Klf2:Klf3:Klf4:Klf5:Klf6:Klf7:Klf8	GACCGCAGCCCR	1e-19	-43.81	0	368	2.09%	370.5	1.26%	19.0264	748
M00234_2.00:Ovol2	HCCGTTANNH	1e-18	-43.62	0	1733	9.85%	2335.9	7.95%	18.9439	749
M04718_2.00:Ehf:Elf1:Elf2:Elf3:Elf4:Elf5:Elk1:Elk3:Elk4:Erf:Erg:Ets1:Ets2:Etv1:Etv2:Etv3:Etv4:Etv5:Etv6:Fev:Fli1:Gabpa:Spdef:XP_911724.4	AAMCAGGAAGTR	1e-18	-43.42	0	649	3.69%	749.9	2.55%	18.8571	750
M00235_2.00:Ovol2	HCCGTTANNH	1e-18	-43.35	0	1570	8.92%	2091.2	7.12%	18.8267	751
M09963_2.00:Atf4	CVTGACGYMABG	1e-18	-43.32	0	666	3.79%	773.3	2.63%	18.8136	752
M09524_2.00:E2f1:E2f2:E2f3:E2f4:E2f5:E2f6	GGCGGGAAAH	1e-18	-43.3	0	1115	6.34%	1416.4	4.82%	18.805	753
M01492_2.00:Ehf:Elf1:Elf2:Elf3:Elf4:Elf5:Elk1:Elk3:Elk4:Erf:Erg:Ets1:Ets2:Etv1:Etv2:Etv3:Etv4:Etv5:Etv6:Fev:Fli1:Gabpa:Spdef:XP_911724.4	DNCCGGAAGT	1e-18	-43.1	0	5979	33.98%	9058.3	30.84%	18.7181	754
M07861_2.00:Mbtps2:Yy1:Yy2	SGCCGCCATCTTG	1e-18	-42.6	0	445	2.53%	474.2	1.61%	18.5009	755
M08850_2.00:Zfx	CGVGGCCTGS	1e-18	-42.43	0	3606	20.49%	5253.2	17.88%	18.4271	756
M01491_2.00:Ehf:Elf1:Elf2:Elf3:Elf4:Elf5:Erg:Etv6	DNSCGGAART	1e-18	-42.42	0	5786	32.88%	8752.8	29.80%	18.4228	757
M10297_2.00:Sp1:Sp3:Sp4:Sp5:Sp8:Sp9	GGNDGGGGGCGGGG	1e-18	-42.41	0	2230	12.67%	3102.4	10.56%	18.4184	758
M02859_2.00:Cebpd	ATTRCGCAAY	1e-18	-42.38	0	200	1.14%	166.9	0.57%	18.4054	759
M08162_2.00:Rfx1:Rfx2:Rfx3:Rfx4:Rfx6:Rfx8	GTTGCCATGGMRAC	1e-18	-42.29	0	217	1.23%	187	0.64%	18.3663	760
M07824_2.00:Atf3:Jdp2	GGTCACGTGAC	1e-18	-42.27	0	472	2.68%	511.6	1.74%	18.3576	761
M07823_2.00:Atf3:Jdp2	GGTCACGTGAC	1e-18	-41.94	0	472	2.68%	512.3	1.74%	18.2143	762
M01225_2.00:E2f1:E2f2:E2f3:E2f4:E2f5:E2f6	SGCGCCHWWW	1e-18	-41.9	0	2592	14.73%	3666.6	12.48%	18.1969	763
M07858_2.00:Mbtps2:Yy1:Yy2	GBSGCCGCCATCTTG	1e-18	-41.75	0	397	2.26%	413.5	1.41%	18.1318	764
M08842_2.00:Nfil3	DRTTATGTAAY	1e-18	-41.71	0	581	3.30%	661.8	2.25%	18.1144	765
M09867_2.00:Usf1	RGRYCACGTGRYCY	1e-18	-41.61	0	356	2.02%	360.5	1.23%	18.071	766
M08237_2.00:Mbtps2:Yy1:Yy2	GSSGCCGCCATSTTG	1e-18	-41.58	0	463	2.63%	501.7	1.71%	18.058	767
M07859_2.00:Mbtps2:Yy1:Yy2	GSSGCCGCCATCTTG	1e-18	-41.56	0	359	2.04%	364.5	1.24%	18.0493	768
M04011_2.00:Xbp1	GATGACGTCATC	1e-18	-41.51	0	149	0.85%	110.2	0.38%	18.0276	769
M09133_2.00:Barx1:Barx2:Bsx:Dlx1:Dlx2:Dlx3:Dlx4:Dlx5:Dlx6:Emx1:Emx2:En1:En2:Evx1:Evx2:Gbx1:Gbx2:Gsx1:Gsx2:Hoxa1:Hoxa2:Hoxa3:Hoxa4:Hoxa5:Hoxb1:Hoxb2:Hoxb3:Hoxb4:Hoxb5:Hoxc4:Hoxc5:Hoxd1:Hoxd3:Hoxd4:Isx:Meox1:Meox2:Mnx1:Msx1:Msx2:Msx3:Nanog:Nkx1-1:Nkx1-2:Noto:Pdx1:Prop1:Shox2:Uncx:Vax1:Vax2	TTGATGGATG	1e-17	-41.44	0	676	3.84%	794.2	2.70%	17.9972	770
M09196_2.00:Barx1:Barx2:Bsx:Dlx1:Dlx2:Dlx3:Dlx4:Dlx5:Dlx6:Emx1:Emx2:En1:En2:Evx1:Evx2:Gbx1:Gbx2:Gsx1:Gsx2:Hoxa1:Hoxa2:Hoxa3:Hoxa4:Hoxa5:Hoxb1:Hoxb2:Hoxb3:Hoxb4:Hoxb5:Hoxc4:Hoxc5:Hoxd1:Hoxd3:Hoxd4:Isx:Meox1:Meox2:Mnx1:Msx1:Msx2:Msx3:Nanog:Nkx1-1:Nkx1-2:Noto:Pdx1:Prop1:Shox2:Uncx:Vax1:Vax2	TTGATGGATG	1e-17	-41.44	0	676	3.84%	794.2	2.70%	17.9972	771
M07855_2.00:Mbtps2:Yy1:Yy2	GSSGCCGCCATCTTG	1e-17	-41.43	0	391	2.22%	406	1.38%	17.9928	772
M04332_2.00:Cebpa:Cebpb:Cebpe	NRTTRCGCAAYN	1e-17	-41.38	0	147	0.84%	109	0.37%	17.9711	773
M04727_2.00:Ehf:Elf1:Elf2:Elf3:Elf4:Elf5:Elk1:Elk3:Elk4:Erf:Erg:Ets1:Ets2:Etv1:Etv2:Etv3:Etv4:Etv5:Etv6:Fev:Fli1:Gabpa:Spdef:XP_911724.4	AATGCGGAAGTR	1e-17	-41.37	0	167	0.95%	130.9	0.45%	17.9668	774
M08100_2.00:Zfx	SSSGCCBVGGCCTG	1e-17	-41.35	0	1691	9.61%	2286.1	7.78%	17.9581	775
M09351_2.00:Rela	MAGGGAATTTCCMV	1e-17	-41.24	0	243	1.38%	219.8	0.75%	17.9103	776
M03343_2.00:Borcs8:Mef2a:Mef2b:Mef2c:Mef2d	DCTAWAAATAGM	1e-17	-41.21	0	76	0.43%	38.1	0.13%	17.8973	777
M04455_2.00:Klf1:Klf12:Klf2:Klf3:Klf4:Klf5:Klf6:Klf7	NRCCACGCCCW	1e-17	-40.81	0	4497	25.56%	6689.2	22.77%	17.7236	778
M08076_2.00:Cebpa:Cebpb:Cebpe	DRTTGTGCAAT	1e-17	-40.62	0	371	2.11%	382.1	1.30%	17.641	779
M04511_2.00:Klf15	VCCACGCCCMCC	1e-17	-40.54	0	3819	21.71%	5609.8	19.10%	17.6063	781
M08160_2.00:Pax1:Pax5:Pax6:Pax8:Pax9	RAGCGTGACCNN	1e-17	-40.54	0	530	3.01%	595.8	2.03%	17.6063	780
M08098_2.00:Gfi1:Gfi1b	AAATCACAGCA	1e-17	-40.51	0	721	4.10%	861.4	2.93%	17.5933	782
M02711_2.00:Rela	GGGAATTTCC	1e-17	-40.37	0	512	2.91%	571.1	1.94%	17.5325	783
M10490_2.00:Elf1:Elf2:Elf4:Elk1:Elk3:Elk4:Erf:Erg:Ets1:Ets2:Etv1:Etv2:Etv3:Etv4:Etv5:Fev:Fli1:Gabpa:XP_911724.4	AACCGGAAGTR	1e-17	-40.36	0	143	0.81%	105.8	0.36%	17.5281	784
M07860_2.00:Mbtps2:Yy1:Yy2	GCCGCCATCTTGGNK	1e-17	-40.29	0	348	1.98%	353.4	1.20%	17.4977	785
M02966_2.00:Ehf:Elf1:Elf2:Elf3:Elf4:Elf5:Elk1:Elk3:Elk4:Erf:Erg:Ets1:Ets2:Etv1:Etv2:Etv3:Etv4:Etv5:Etv6:Fev:Fli1:Gabpa:Spdef:XP_911724.4	AACCCGGAAGTR	1e-17	-40.23	0	224	1.27%	198.3	0.68%	17.4717	786
M03245_2.00:Hmbox1:Hnf1a:Hnf1b	GTTAATNATTAAY	1e-17	-40.17	0	50	0.28%	18.1	0.06%	17.4456	787
M05742_2.00:Nfia:Nfib:Nfic:Nfix	STTGGCRNNGTGCCARS	1e-17	-40.14	0	99	0.56%	60.1	0.20%	17.4326	788
M04235_2.00:Dbp	BRTTACGTAACV	1e-17	-40.04	0	182	1.03%	149.8	0.51%	17.3892	789
M09053_2.00:Ehf:Elf1:Elf2:Elf3:Elf4:Elf5:Etv6:Fev	RAACCAGGAAGTRGS	1e-17	-39.79	0	476	2.71%	524.3	1.79%	17.2806	790
M09071_2.00:Ehf:Elf1:Elf2:Elf3:Elf4:Elf5:Etv6:Fev	RAACCAGGAAGTRGS	1e-17	-39.79	0	476	2.71%	524.3	1.79%	17.2806	791
M04028_2.00:Cebpg	BRTTRCGCAAYV	1e-17	-39.61	0	284	1.61%	273.5	0.93%	17.2024	792
M06055_2.00:Mbtps2:Yy1:Yy2	RGCCGCCATTTTGKH	1e-17	-39.55	0	400	2.27%	423.4	1.44%	17.1763	793
M10452_2.00:E2f1:E2f2:E2f3:E2f4:E2f5:E2f6	TTTGGCGG	1e-17	-39.53	0	2155	12.25%	3008.3	10.24%	17.1677	794
M04045_2.00:Cebpa:Cebpb:Cebpe	NVTTRCGCAAYV	1e-17	-39.34	0	472	2.68%	520.5	1.77%	17.0851	795
M00994_2.00:Cebpa:Cebpb:Cebpe	TTDCGCAA	1e-17	-39.33	0	598	3.40%	693	2.36%	17.0808	796
M10499_2.00:Elf1:Elf2:Elf4:Elk1:Elk3:Elk4:Erf:Erg:Ets1:Ets2:Etv1:Etv2:Etv3:Etv4:Etv5:Fev:Fli1:Gabpa:XP_911724.4	RCAGGAAGTGVKTGS	1e-17	-39.31	0	608	3.46%	707.7	2.41%	17.0721	797
M02829_2.00:Creb3:Creb3l1	YNRTGACGTCAYCA	1e-17	-39.27	0	149	0.85%	113.4	0.39%	17.0547	798
M09488_2.00:Bach1:Bach2	ATGACTCAGCANWWT	1e-17	-39.27	0	94	0.53%	56.9	0.19%	17.0547	799
M02872_2.00:Atf7:Gm28047	BKATGACGTCATHN	1e-17	-39.19	0	118	0.67%	80.3	0.27%	17.02	800
M02779_2.00:Mlx	ATCACGTGAT	1e-16	-39.04	0	246	1.40%	227.5	0.77%	16.9549	801
M08796_2.00:Atf4	RGATGATGCAAT	1e-16	-38.93	0	154	0.88%	119.7	0.41%	16.9071	802
M10015_2.00:Maf:Mafa:Mafb:Mafg:Mafk	TGCTGASTC	1e-16	-38.84	0	476	2.71%	527	1.79%	16.868	803
M08833_2.00:Atf4	RGATGATGCAAT	1e-16	-38.77	0	152	0.86%	117.1	0.40%	16.8376	804
M11248_2.00:Rfx1:Rfx2:Rfx3:Rfx4:Rfx6:Rfx8	GTTGCYAGGGAAAC	1e-16	-38.77	0	355	2.02%	366.8	1.25%	16.8376	805
M07810_2.00:Usf1	GGTCACGTGRC	1e-16	-38.75	0	371	2.11%	387.5	1.32%	16.8289	806
M09498_2.00:Cebpa:Cebpb:Cebpe	GTTGCGCAAT	1e-16	-38.53	0	223	1.27%	200.8	0.68%	16.7334	807
M08288_2.00:Mbtps2:Yy1:Yy2	GCCGCCATBTTG	1e-16	-38.43	0	715	4.06%	861.4	2.93%	16.6899	808
M03645_2.00:Hlf	RTTACGTAAY	1e-16	-38.4	0	178	1.01%	147.6	0.50%	16.6769	809
M07785_2.00:Usf2	GGTCACGTGRCSSGS	1e-16	-38.13	0	255	1.45%	240.3	0.82%	16.5596	810
M09510_2.00:Zfp143:Zfp523	ATTTCCCAGVAKSCY	1e-16	-38.12	0	579	3.29%	671.3	2.29%	16.5553	811
M04246_2.00:Hlf:Tef	CGTTACGTAACV	1e-16	-38	0	258	1.47%	244.6	0.83%	16.5032	812
M07822_2.00:Atf3:Jdp2	GGTCACGTGRC	1e-16	-37.97	0	434	2.47%	473.7	1.61%	16.4902	813
M02825_2.00:Xbp1	GATGACGTCATC	1e-16	-37.92	0	166	0.94%	135	0.46%	16.4684	814
M08857_2.00:Klf1:Klf12:Klf2:Klf3:Klf4:Klf5:Klf6:Klf7	CYCCCDGCCCCGCCCYTCC	1e-16	-37.9	0	1098	6.24%	1419.1	4.83%	16.4598	815
M08962_2.00:Klf1:Klf12:Klf2:Klf3:Klf4:Klf5:Klf6:Klf7	CYCCCDGCCCCGCCCYTCC	1e-16	-37.9	0	1098	6.24%	1419.1	4.83%	16.4598	816
M09667_2.00:Ehf:Elf1:Elf2:Elf3:Elf4:Elf5:Elk1:Elk3:Elk4:Erf:Erg:Ets1:Ets2:Etv1:Etv2:Etv3:Etv4:Etv5:Etv6:Fev:Fli1:Gabpa:Spdef:XP_911724.4	AAHCMGGAAGT	1e-16	-37.75	0	1161	6.60%	1513.2	5.15%	16.3946	817
M08865_2.00:Mbtps2:Yy1:Yy2	GCCGCCATCTTG	1e-16	-37.66	0	482	2.74%	539.7	1.84%	16.3555	818
M07814_2.00:Jun:Junb:Jund	DMTGASTCATWTYGARANT	1e-16	-37.61	0	55	0.31%	23.2	0.08%	16.3338	819
M09579_2.00:Six1:Six2:Six4:Six5	GWAAYHTGABMC	1e-16	-37.52	0	581	3.30%	676.8	2.30%	16.2947	820
M04388_2.00:Dpf3	KCTATAGGTGA	1e-16	-37.38	0	423	2.40%	460.1	1.57%	16.2339	821
M08006_2.00:Rela	GGGRATTTCCM	1e-16	-37.28	0	425	2.42%	463.5	1.58%	16.1905	823
M08715_2.00:Usf2	GGGTCACGTGRCSVSSSSS	1e-16	-37.28	0	179	1.02%	150.7	0.51%	16.1905	824
M08777_2.00:Usf2	GGGTCACGTGRCSVSSSSS	1e-16	-37.28	0	179	1.02%	150.7	0.51%	16.1905	822
M05840_2.00:Cebpa:Cebpb:Cebpe	ATTGCGCAATM	1e-16	-37.27	0	113	0.64%	77.1	0.26%	16.1862	825
M09030_2.00:E2f1:E2f2:E2f3:E2f4:E2f5:E2f6	RGNGGGCGGGAARR	1e-16	-37.24	0	1225	6.96%	1611.9	5.49%	16.1731	826
M05741_2.00:Nfia:Nfib:Nfic:Nfix	STTGGCRBBGTGCCARB	1e-16	-37.13	0	107	0.61%	72	0.25%	16.1254	827
M07807_2.00:Usf1	GGTCACGTGRCSSSS	1e-16	-37.02	0	241	1.37%	226	0.77%	16.0776	828
M04389_2.00:Dpf3	TCACCTATAGM	1e-16	-37.01	0	437	2.48%	481	1.64%	16.0732	829
M09017_2.00:Zfx	SVGSGSCSCAGGCCBSGGC	1e-16	-36.94	0	686	3.90%	826.7	2.81%	16.0428	830
M02772_2.00:Mlxipl	ATCACGTGAT	1e-16	-36.92	0	439	2.50%	483.3	1.65%	16.0342	831
M02867_2.00:Cebpa:Cebpb:Cebpe	ATTRCGCAAT	1e-16	-36.91	0	162	0.92%	131.5	0.45%	16.0298	832
M05409_2.00:Hoxa3:Hoxa4:Hoxa5:Hoxa6:Hoxa7:Hoxb3:Hoxb4:Hoxb5:Hoxb6:Hoxb7:Hoxb8:Hoxc4:Hoxc5:Hoxc6:Hoxc8:Hoxd3:Hoxd4:Hoxd8:Pdx1	TTAACGAC	1e-15	-36.81	0	1355	7.70%	1809	6.16%	15.9864	833
M00777_2.00:Klf13:Klf9	ACCGTTAB	1e-15	-36.73	0	643	3.65%	766.5	2.61%	15.9516	834
M05888_2.00:Rfx1:Rfx2:Rfx3:Rfx4:Rfx6:Rfx8	BGTTGCCATGGYRAC	1e-15	-36.69	0	225	1.28%	206.5	0.70%	15.9343	835
M04305_2.00:Cebpg	SRTTACGCAACG	1e-15	-36.62	0	258	1.47%	247	0.84%	15.9039	836
M09361_2.00:Rfx1:Rfx2:Rfx3:Rfx4:Rfx6:Rfx8	BGTTGCCATGGTAA	1e-15	-36.61	0	151	0.86%	119.3	0.41%	15.8995	837
M04407_2.00:Mbtps2:Yy1:Yy2	SGCCGCCATTTTGN	1e-15	-36.52	0	358	2.03%	376.9	1.28%	15.8604	838
M08911_2.00:Sp2	CCCCCGGCCCCGCCCCCYSCCC	1e-15	-36.35	0	632	3.59%	752.4	2.56%	15.7866	839
M08970_2.00:Sp2	CCCCCGGCCCCGCCCCCYSCCC	1e-15	-36.35	0	632	3.59%	752.4	2.56%	15.7866	840
M05745_2.00:Nfia:Nfib:Nfic:Nfix	STTGGCDNNGTGCCARB	1e-15	-36.17	0	74	0.42%	40.4	0.14%	15.7084	841
M09626_2.00:Rela	WGGGGATTTCCC	1e-15	-36.1	0	379	2.15%	405.3	1.38%	15.678	842
M08197_2.00:E2f1:E2f2:E2f3:E2f4:E2f5:E2f6	SGCGCGAAAW	1e-15	-36.03	0	544	3.09%	630.1	2.15%	15.6476	843
M11253_2.00:Runx1:Runx2:Runx3	CCACACCA	1e-15	-36.02	0	5928	33.69%	9058.5	30.84%	15.6433	844
M02971_2.00:Ehf:Elf1:Elf2:Elf3:Elf4:Elf5:Elk1:Elk3:Elk4:Erf:Erg:Ets1:Ets2:Etv1:Etv2:Etv3:Etv4:Etv5:Etv6:Fev:Fli1:Gabpa:Spdef:XP_911724.4	AACCCGGAAGTR	1e-15	-35.97	0	223	1.27%	205.3	0.70%	15.6216	845
M03626_2.00:Srebf1:Srebf2	ATCACGTGAY	1e-15	-35.93	0	307	1.74%	311.7	1.06%	15.6042	847
M08938_2.00:Sp1:Sp3:Sp4:Sp5:Sp8:Sp9	CCCCCCCCCGGCCCCGCCCCCB	1e-15	-35.93	0	275	1.56%	270.6	0.92%	15.6042	846
M11226_2.00:Nfat5	KGKAWTTTTCCAB	1e-15	-35.64	0	344	1.96%	360.8	1.23%	15.4783	848
M04805_2.00:Spi1:Spib:Spic	RAAWGMGGAAGTD	1e-15	-35.57	0	651	3.70%	782.8	2.67%	15.4479	849
M04247_2.00:Bach1:Bach2	AAANCATGASTCATSNTTT	1e-15	-35.55	0	28	0.16%	6.6	0.02%	15.4392	850
M10458_2.00:E2f1:E2f2:E2f3:E2f4:E2f5:E2f6	HTTTCSCGCC	1e-15	-35.41	0	2497	14.19%	3572.9	12.16%	15.3784	851
M09515_2.00:Egr1:Egr2:Egr3:Egr4	YCCGCCCACGCN	1e-15	-35.39	0	1947	11.07%	2719.5	9.26%	15.3697	852
M11242_2.00:Rela	GGGAMTTTCCCN	1e-15	-35.28	0	794	4.51%	988.6	3.37%	15.3219	853
M08003_2.00:Rela	AGGGGATTTCCMVV	1e-15	-35.24	0	246	1.40%	235.8	0.80%	15.3045	854
M11237_2.00:Rela	GGGAATTTCC	1e-15	-35.19	0	579	3.29%	682.8	2.32%	15.2828	855
M04147_2.00:Usf1	ACCATGTGACV	1e-15	-35.09	0	573	3.26%	674.3	2.30%	15.2394	856
M02447_2.00:Rfx1:Rfx2:Rfx3:Rfx4:Rfx6:Rfx8	GTTGCYADGG	1e-15	-35.06	0	1883	10.70%	2623.3	8.93%	15.2264	857
M10251_2.00:Sp2	AAGGGGCGG	1e-15	-34.99	0	319	1.81%	329.2	1.12%	15.196	858
M11349_2.00:Stat1	CAHTTCCS	1e-15	-34.86	0	5724	32.53%	8740.9	29.76%	15.1395	859
M03169_2.00:Barx1:Barx2:Bsx:Emx1:Emx2:En1:En2:Evx1:Evx2:Gbx1:Gbx2:Gsx1:Gsx2:Hesx1:Hmx1:Hmx2:Hmx3:Hoxa1:Hoxa2:Hoxa3:Hoxa4:Hoxa5:Hoxb1:Hoxb2:Hoxb3:Hoxb4:Hoxb5:Hoxc4:Hoxc5:Hoxd1:Hoxd3:Hoxd4:Lbx2:Meox1:Meox2:Mnx1:Nanog:Nkx1-1:Nkx1-2:Pdx1:Tlx2	CTAATCGKT	1e-15	-34.85	0	785	4.46%	977.1	3.33%	15.1352	860
M02727_2.00:Mitf:Tfe3:Tfeb	RTCACGTGAY	1e-15	-34.76	0	317	1.80%	327.4	1.11%	15.0961	861
M00191_2.00:Sp140:XP_001473574.2	NWWNYCGTNN	1e-15	-34.55	0	4162	23.65%	6220	21.18%	15.0049	862
M08840_2.00:Cebpg	RGMTGATGCAAT	1e-14	-34.52	0	191	1.09%	169.3	0.58%	14.9918	863
M10140_2.00:Mbtps2:Yy1:Yy2	GCCGCCATTTTG	1e-14	-34.47	0	337	1.92%	354.5	1.21%	14.9701	864
M00709_2.00:Rfx1:Rfx2:Rfx3:Rfx4:Rfx6:Rfx8	SGTTGCTADG	1e-14	-34.46	0	865	4.92%	1095.8	3.73%	14.9658	865
M02837_2.00:Atf3:Jdp2	GATGACGTCATC	1e-14	-34.36	0	104	0.59%	71.6	0.24%	14.9224	867
M09191_2.00:Hmbox1:Hnf1a:Hnf1b	RGTTAATAATTAACM	1e-14	-34.36	0	82	0.47%	49.6	0.17%	14.9224	866
M03150_2.00:Hmbox1:Hnf1a:Hnf1b	DGTTAATNATTAAYY	1e-14	-34.21	0	50	0.28%	21.9	0.07%	14.8572	868
M04015_2.00:Creb3:Creb3l1	GRTGACGTCACC	1e-14	-34.14	0	202	1.15%	183.6	0.63%	14.8268	869
M11247_2.00:Rfx1:Rfx2:Rfx3:Rfx4:Rfx6:Rfx8	NDGTHRCCATGGCAACVW	1e-14	-34.02	0	127	0.72%	96.6	0.33%	14.7747	870
M02976_2.00:Elf1:Elf2:Elf4:Spdef	ACCCGGATGTR	1e-14	-33.99	0	243	1.38%	234.2	0.80%	14.7617	871
M10111_2.00:Prdm1	CACTTTCAC	1e-14	-33.99	0	946	5.38%	1216.9	4.14%	14.7617	872
M04431_2.00:Klf1:Klf12:Klf3:Klf4:Klf5:Klf6:Klf7:Klf8	RGCCGACGCCCA	1e-14	-33.83	0	299	1.70%	306.8	1.04%	14.6922	873
M04078_2.00:Mitf:Tfe3:Tfec	MVCACGTGACV	1e-14	-33.51	0	447	2.54%	505.9	1.72%	14.5532	874
M10531_2.00:Foxn1:Foxn4	ARBGACGCTWT	1e-14	-33.42	0	702	3.99%	865	2.94%	14.5141	875
M08829_2.00:Batf:Batf3	CTGAGTCATWTYGARASH	1e-14	-33.37	0	80	0.45%	48.3	0.16%	14.4924	876
M11225_2.00:Nfat5	AVTGGAAARTTMCM	1e-14	-33.37	0	271	1.54%	271.6	0.92%	14.4924	877
M09144_2.00:Hmbox1:Hnf1a:Hnf1b	RGTTAATGATTAACY	1e-14	-33.35	0	66	0.38%	35.9	0.12%	14.4837	878
M09344_2.00:Nfkb1:Nfkb2	GGGRCTTYCCC	1e-14	-33.35	0	699	3.97%	860.9	2.93%	14.4837	879
M09356_2.00:Nfkb1:Nfkb2	GGGRCTTYCCC	1e-14	-33.35	0	699	3.97%	860.9	2.93%	14.4837	880
M08109_2.00:E2f1:E2f2:E2f3:E2f4:E2f5:E2f6	GGGCGGGAARN	1e-14	-33.12	0	1742	9.90%	2421.2	8.24%	14.3838	881
M06187_2.00:Ehf:Elf1:Elf2:Elf3:Elf4:Elf5:Elk1:Elk3:Elk4:Erf:Erg:Ets1:Ets2:Etv1:Etv2:Etv3:Etv4:Etv5:Etv6:Fev:Fli1:Gabpa:Spdef:XP_911724.4	ACCCGGAAGT	1e-14	-33.09	0	219	1.24%	206.6	0.70%	14.3708	882
M02831_2.00:Hlf:Tef	KRTTAYGTAABD	1e-14	-33.04	0	261	1.48%	259.9	0.88%	14.3491	883
M09005_2.00:Zbtb33	BTCTCGCGAGAYYTS	1e-14	-32.89	0	139	0.79%	111.4	0.38%	14.2839	884
M04077_2.00:Usf2	RCCATGTGACM	1e-14	-32.74	0	630	3.58%	764.9	2.60%	14.2188	885
M05348_2.00:Nkx2-1:Nkx2-2:Nkx2-3:Nkx2-4:Nkx2-5:Nkx2-6:Nkx2-9	CTCAACGAS	1e-14	-32.66	0	867	4.93%	1107.2	3.77%	14.1841	886
M00996_2.00:Cebpg	NTTRCGCAATN	1e-14	-32.62	0	150	0.85%	124.3	0.42%	14.1667	887
M09475_2.00:Mitf:Tfe3:Tfeb:Tfec	GTCACATGAY	1e-14	-32.51	0	1222	6.95%	1635.4	5.57%	14.1189	888
M10453_2.00:E2f1:E2f2:E2f3:E2f4:E2f5:E2f6	TTTCGCGC	1e-14	-32.49	0	3464	19.69%	5126.4	17.45%	14.1102	889
M07857_2.00:Mbtps2:Yy1:Yy2	SGSSGCCGCCATCTT	1e-14	-32.43	0	396	2.25%	440	1.50%	14.0842	890
M09198_2.00:Six1:Six2:Six4:Six5	WGAAACCTGASACC	1e-14	-32.37	0	471	2.68%	542.1	1.85%	14.0581	891
M09961_2.00:Nfe2:Nfe2l1:Nfe2l2:Nfe2l3	CATGACTCAGCAVWCC	1e-14	-32.34	0	124	0.70%	95.3	0.32%	14.0451	892
M04245_2.00:Hlf:Tef	BGTTACGTAACV	1e-14	-32.3	0	159	0.90%	135.7	0.46%	14.0277	893
M08816_2.00:Nfe2:Nfe2l1:Nfe2l2:Nfe2l3	ATGACTCAGCARWW	1e-13	-32.21	0	285	1.62%	292.9	1.00%	13.9886	894
M06437_2.00:Pax5:Pax6:Pax8	AGCGTGACG	1e-13	-32.19	0	687	3.90%	848	2.89%	13.9799	895
M07856_2.00:Mbtps2:Yy1:Yy2	GCCGCCATCTT	1e-13	-32.18	0	603	3.43%	728.4	2.48%	13.9756	896
M03723_2.00:Ehf:Elf1:Elf2:Elf3:Elf4:Elf5:Elk1:Elk3:Elk4:Erf:Erg:Ets1:Ets2:Etv1:Etv2:Etv3:Etv4:Etv5:Etv6:Fev:Fli1:Gabpa:Spdef:XP_911724.4	AACCCGGAAGTR	1e-13	-32.15	0	219	1.24%	208.2	0.71%	13.9626	897
M11278_2.00:Nfia:Nfib:Nfic:Nfix	TGGCACCRTGCCAA	1e-13	-32.15	0	57	0.32%	28.2	0.10%	13.9626	898
M10157_2.00:Ctcf	CABHWGRTGGCAG	1e-13	-32.11	0	522	2.97%	614.9	2.09%	13.9452	899
M04013_2.00:Dbp	RTKACGTAAY	1e-13	-32.02	0	290	1.65%	299.3	1.02%	13.9061	901
M08786_2.00:Hlf:Tef	GATTRYGTAACMS	1e-13	-32.02	0	162	0.92%	139.9	0.48%	13.9061	900
M09252_2.00:Borcs8:Mef2a:Mef2b:Mef2c:Mef2d	DGCTAAAAATAGMH	1e-13	-31.81	0	148	0.84%	123.2	0.42%	13.8149	902
M08709_2.00:Mitf:Tfe3	TCACGTGACC	1e-13	-31.78	0	404	2.30%	453	1.54%	13.8019	903
M08743_2.00:Mitf:Tfe3:Tfeb:Tfec	TCACGTGACC	1e-13	-31.78	0	404	2.30%	453	1.54%	13.8019	904
M10190_2.00:Egr1:Egr2:Egr3:Egr4	CCGCCCCCG	1e-13	-31.61	0	1066	6.06%	1407.5	4.79%	13.728	905
M06144_2.00:Mbtps2:Yy1:Yy2	CGCCATHTTG	1e-13	-31.59	0	380	2.16%	420.5	1.43%	13.7194	906
M00759_2.00:Atf4	NNATTACGYAHNN	1e-13	-31.55	0	625	3.55%	762.6	2.60%	13.702	907
M09038_2.00:E2f1:E2f2:E2f3:E2f4:E2f5:E2f6	GGGCGGGARG	1e-13	-31.42	0	2235	12.70%	3198.6	10.89%	13.6455	908
M04456_2.00:Klf1:Klf12:Klf2:Klf3:Klf4:Klf5:Klf6:Klf7	VRCCMCGCCCN	1e-13	-31.41	0	4725	26.85%	7162.9	24.39%	13.6412	909
M00757_2.00:Xbp1	NVTGACGTDN	1e-13	-31.35	0	3692	20.98%	5502	18.73%	13.6151	910
M04756_2.00:Ehf:Elf1:Elf2:Elf3:Elf4:Elf5:Etv6:Spi1:Spic	NABGMGGAAGTR	1e-13	-31.28	0	3373	19.17%	4994.5	17.00%	13.5847	911
M04281_2.00:Jun:Junb:Jund	SRTGACGCATS	1e-13	-31.23	0	442	2.51%	506.8	1.73%	13.563	912
M01817_2.00:Cebpg	TKDYGCAAYN	1e-13	-31.2	0	3664	20.82%	5459	18.58%	13.55	913
M09250_2.00:Borcs8:Mef2a:Mef2b:Mef2c:Mef2d	CTAAAAATAGMH	1e-13	-31.13	0	210	1.19%	199.5	0.68%	13.5196	914
M05044_2.00:Nkx2-1:Nkx2-2:Nkx2-3:Nkx2-4:Nkx2-5:Nkx2-6:Nkx2-9	CTCAACGAC	1e-13	-31.11	0	1060	6.02%	1401.8	4.77%	13.5109	915
M04228_2.00:Cebpa:Cebpb:Cebpe	NRTTRCGCAAYV	1e-13	-30.95	0	103	0.59%	74.9	0.25%	13.4414	916
M07999_2.00:Rela	AGGGRMTTTCCMVR	1e-13	-30.95	0	264	1.50%	268.7	0.91%	13.4414	917
M09496_2.00:Atf4	MTGATGCAAT	1e-13	-30.94	0	257	1.46%	259	0.88%	13.4371	918
M08008_2.00:Rela	RGGGGATTTCCMVVS	1e-13	-30.88	0	235	1.34%	231.3	0.79%	13.411	919
M04329_2.00:Jun:Junb:Jund	GATGACGTCATC	1e-13	-30.8	0	100	0.57%	71.8	0.24%	13.3763	920
M07788_2.00:Usf2	GGTCACGTGRCSV	1e-13	-30.78	0	289	1.64%	301.9	1.03%	13.3676	921
M04027_2.00:Atf4	GGATGACGTCATCC	1e-13	-30.62	0	96	0.55%	67.2	0.23%	13.2981	922
M02987_2.00:Ehf:Elf1:Elf2:Elf3:Elf4:Elf5:Etv6:Fev	WACCCGGAAGTA	1e-13	-30.57	0	236	1.34%	233.8	0.80%	13.2764	923
M08286_2.00:Mzf1	CAAAATGGCTGCCBC	1e-13	-30.57	0	236	1.34%	233.1	0.79%	13.2764	924
M11033_2.00:Mecp2	CCGGANTTWA	1e-13	-30.48	0	703	4.00%	879.3	2.99%	13.2373	925
M09937_2.00:Hlf:Tef	GTTACGTAAT	1e-13	-30.46	0	302	1.72%	319.8	1.09%	13.2286	926
M09796_2.00:Srebf1:Srebf2	GTTGCCATGGCGAC	1e-13	-30.42	0	126	0.72%	100.4	0.34%	13.2112	927
M08996_2.00:Egr1:Egr2:Egr3:Egr4	CCCCGCCCMCGCMC	1e-13	-30.41	0	1440	8.18%	1979.3	6.74%	13.2069	928
M00989_2.00:Cebpd	NTTRCGCAA	1e-13	-30.37	0	279	1.59%	289.6	0.99%	13.1895	929
M02834_2.00:Atf4	GGATGAYGCAATA	1e-13	-30.3	0	85	0.48%	56.8	0.19%	13.1591	930
M08077_2.00:Nfe2:Nfe2l1:Nfe2l2:Nfe2l3	CASVATGACTCAGCA	1e-13	-30.22	0	115	0.65%	88.2	0.30%	13.1244	931
M04398_2.00:Zfp143:Zfp523	NHTWCCCAYAATGCAYYGCGC	1e-13	-30.11	0	47	0.27%	21.8	0.07%	13.0766	932
M00706_2.00:Pax5:Pax6:Pax8	ACGCGTGACG	1e-13	-30.01	0	536	3.05%	642	2.19%	13.0332	934
M00998_2.00:Cebpa:Cebpb:Cebpe	NTTRCGCAA	1e-13	-30.01	0	242	1.38%	242.7	0.83%	13.0332	933
M02787_2.00:Arntl	GTCACGTGAC	1e-12	-29.8	0	140	0.80%	117.3	0.40%	12.942	935
M06145_2.00:Mbtps2:Yy1:Yy2	RGBCGCCATNTTGKT	1e-12	-29.71	0	420	2.39%	481.5	1.64%	12.9029	936
M00159_2.00:Elf1:Elf2:Elf4:Spdef	WNCCGGATNY	1e-12	-29.54	0	5127	29.14%	7837.5	26.68%	12.8291	937
M02748_2.00:Nfatc1:Nfatc2:Nfatc3:Nfatc4	GGAAHTTTCC	1e-12	-29.52	0	595	3.38%	728.3	2.48%	12.8204	938
M02877_2.00:Mbtps2:Yy1:Yy2	NCCGCCATTAH	1e-12	-29.46	0	1719	9.77%	2414.2	8.22%	12.7943	939
M10489_2.00:Elf1:Elf2:Elf4:Elk1:Elk3:Elk4:Erf:Erg:Ets1:Ets2:Etv1:Etv2:Etv3:Etv4:Etv5:Fev:Fli1:Gabpa:XP_911724.4	AACCGGAAGTR	1e-12	-29.36	0	73	0.41%	45.9	0.16%	12.7509	940
M04063_2.00:Srebf1:Srebf2	RTCACGTGAY	1e-12	-29.31	0	882	5.01%	1147	3.90%	12.7292	941
M06020_2.00:Creb3l1:Creb3l2	GVTBACGTGGCA	1e-12	-29.25	0	370	2.10%	414.3	1.41%	12.7031	942
M07991_2.00:Esr1:Esr2:Nr1d1:Nr1d2:Nr1h2:Nr1h3:Nr1h4:Nr1h5:Nr2c1:Nr2c2:Nr2f1:Nr2f2:Nr2f6:Nr4a1:Nr5a2:Nr6a1:Ppara:Ppard:Pparg:Rara:Rarb:Rarg:Rora:Rorb:Rorc:Rxra:Rxrb:Rxrg:Thra	DWBYRCTTCCGGGTC	1e-12	-29.24	0	185	1.05%	172.3	0.59%	12.6988	943
M02792_2.00:Usf1	RTCACGTGAY	1e-12	-29.15	0	903	5.13%	1179.1	4.01%	12.6597	944
M10098_2.00:Zfx	SSSCAGGCCKCGGCSS	1e-12	-29.1	0	1253	7.12%	1704.3	5.80%	12.638	945
M02815_2.00:Mlx	ATCACGTGAT	1e-12	-29.05	0	261	1.48%	269	0.92%	12.6163	946
M08001_2.00:Rela	NRGGGRMTTTCCMVR	1e-12	-28.74	0	238	1.35%	240.9	0.82%	12.4816	947
M08005_2.00:Rela	NAGGGRATTTCCAVN	1e-12	-28.57	0	240	1.36%	243.4	0.83%	12.4078	948
M04220_2.00:Srebf1:Srebf2	ATCACGTGAY	1e-12	-28.53	0	222	1.26%	220.1	0.75%	12.3904	949
M00179_2.00:Myb:Mybl1	YAACGGHCNN	1e-12	-28.47	0	1625	9.24%	2277.8	7.75%	12.3644	950
M10281_2.00:Egr1:Egr2:Egr3:Egr4	DCMCGCCCACTBMH	1e-12	-28.39	0	1622	9.22%	2273.3	7.74%	12.3296	951
M11236_2.00:Rel	GGGGAATTTCCC	1e-12	-28.37	0	498	2.83%	595.5	2.03%	12.3209	952
M09368_2.00:Rfx1:Rfx2:Rfx3:Rfx4:Rfx6:Rfx8	CGGTTGCCATGGCRAC	1e-12	-28.3	0	117	0.66%	94	0.32%	12.2905	953
M09253_2.00:Borcs8:Mef2a:Mef2b:Mef2c:Mef2d	DKCTAAAAATAGMAM	1e-12	-28.08	0	146	0.83%	127.3	0.43%	12.195	954
M04510_2.00:Zfp281	GCCCCTCCCCCG	1e-12	-28.01	0	1422	8.08%	1969	6.70%	12.1646	955
M08798_2.00:Cebpg	RKMTGATGCAAT	1e-12	-27.99	0	210	1.19%	206.7	0.70%	12.1559	956
M08000_2.00:Rela	HAGGGRATTTCCAV	1e-12	-27.95	0	258	1.47%	268.5	0.91%	12.1385	957
M08785_2.00:Dbp	RTTATGYAABM	1e-12	-27.82	0	650	3.69%	815.9	2.78%	12.0821	958
M08844_2.00:Dbp	RTTATGYAABM	1e-12	-27.82	0	650	3.69%	815.9	2.78%	12.0821	959
M00346_2.00:Pax1:Pax5:Pax8:Pax9	SGTCACGSTY	1e-12	-27.8	0	1871	10.63%	2663.5	9.07%	12.0734	960
M08002_2.00:Rela	AGGGRMTTTCCMVVS	1e-12	-27.65	0	232	1.32%	235.8	0.80%	12.0082	961
M08007_2.00:Rela	AGGGRATTTCCAV	1e-11	-27.61	0	274	1.56%	290	0.99%	11.9909	962
M08110_2.00:E2f1:E2f2:E2f3:E2f4:E2f5:E2f6	HRHKSGCGSGAAATT	1e-11	-27.53	0	98	0.56%	73.1	0.25%	11.9561	963
M07942_2.00:E2f1:E2f2:E2f3:E2f4:E2f5:E2f6	GGCGGGAAATTBRAA	1e-11	-27.47	0	300	1.71%	325.8	1.11%	11.9301	964
M11231_2.00:Nfkb1	GGRAATTCCCCN	1e-11	-27.43	0	793	4.51%	1026.5	3.49%	11.9127	965
M09355_2.00:Rela	GGGAMTTTCCC	1e-11	-27.41	0	621	3.53%	775.8	2.64%	11.904	966
M10247_2.00:Zfp143:Zfp523	DTTACCCABAATGCAYYGCGHY	1e-11	-27.31	0	36	0.20%	14.9	0.05%	11.8606	967
M00990_2.00:Cebpd	TTRCGCAA	1e-11	-27.12	0	476	2.71%	569.8	1.94%	11.7781	968
M03480_2.00:Nfia:Nfib:Nfic:Nfix	YTGGCACNDTGCCAA	1e-11	-27.05	0	41	0.23%	18.1	0.06%	11.7477	969
M10758_2.00:Hmbox1:Hnf1a:Hnf1b	GTTAATYATTAACC	1e-11	-26.99	0	117	0.66%	95.9	0.33%	11.7216	970
M08815_2.00:Hlf:Tef	GTTATGYAACH	1e-11	-26.88	0	409	2.32%	476.2	1.62%	11.6738	971
M08967_2.00:Zbtb17	CCKCCCCTCCCCCDCCSCC	1e-11	-26.83	0	705	4.01%	900.2	3.06%	11.6521	972
M07808_2.00:Usf1	GGGTCACGTGRCSSS	1e-11	-26.81	0	196	1.11%	191.6	0.65%	11.6434	973
M09595_2.00:Irf4:Irf8	ACTGAAACCA	1e-11	-26.73	0	1614	9.17%	2274.3	7.74%	11.6087	974
M04236_2.00:Dbp	NRTTATGTAAYN	1e-11	-26.7	0	234	1.33%	241	0.82%	11.5957	975
M00807_2.00:Mybl2	TAACGGTYN	1e-11	-26.46	0	1902	10.81%	2723.4	9.27%	11.4914	976
M10485_2.00:Ehf:Elf1:Elf2:Elf3:Elf4:Elf5:Elk1:Elk3:Elk4:Erf:Erg:Ets1:Ets2:Etv1:Etv2:Etv3:Etv4:Etv5:Etv6:Fev:Fli1:Gabpa:Spdef:XP_911724.4	DVCAGGAAGTGS	1e-11	-26.43	0	3461	19.67%	5189.3	17.67%	11.4784	977
M10690_2.00:Hmbox1:Hnf1a:Hnf1b	GGTTAATDATTAMCA	1e-11	-26.38	0	70	0.40%	45.4	0.15%	11.4567	978
M09048_2.00:Elf1:Elf2:Elf4:Elk1:Elk3:Elk4:Erf:Erg:Ets1:Ets2:Etv1:Etv2:Etv3:Etv4:Etv5:Fev:Fli1:Gabpa:XP_911724.4	RRARACAGGAARTRGS	1e-11	-26.28	0	367	2.09%	420.1	1.43%	11.4133	979
M09067_2.00:Elf1:Elf2:Elf4:Elk1:Elk3:Elk4:Erf:Erg:Ets1:Ets2:Etv1:Etv2:Etv3:Etv4:Etv5:Fev:Fli1:Gabpa:XP_911724.4	RRARACAGGAARTRGS	1e-11	-26.28	0	367	2.09%	420.1	1.43%	11.4133	980
M02899_2.00:Zfp143:Zfp523	TACCCAYAATGCAYYG	1e-11	-26.19	0	44	0.25%	21.4	0.07%	11.3742	981
M05535_2.00:Irf5	CCGAAACCGAAACY	1e-11	-26.16	0	52	0.30%	29	0.10%	11.3611	982
M03584_2.00:Tfap2b:Tfap2e	HGCCTSAGGCD	1e-11	-26.09	0	1538	8.74%	2162.2	7.36%	11.3307	984
M04462_2.00:Egr1:Egr2:Egr3:Egr4	YCCGCCCACGCAC	1e-11	-26.09	0	580	3.30%	722.8	2.46%	11.3307	983
M04274_2.00:Atf4	GGATGACGTCATCC	1e-11	-26.05	0	53	0.30%	29.6	0.10%	11.3134	985
M09925_2.00:Nfe2:Nfe2l1:Nfe2l2:Nfe2l3	TGYYDAGTCATT	1e-11	-26.04	0	804	4.57%	1050.2	3.58%	11.309	986
M07943_2.00:E2f1:E2f2:E2f3:E2f4:E2f5:E2f6	GGCGGGAAAWBBVRR	1e-11	-26.02	0	577	3.28%	718.3	2.45%	11.3003	987
M08086_2.00:Klf1:Klf12:Klf2:Klf3:Klf4:Klf5:Klf6:Klf7:Klf8	GCCCCDCCCH	1e-11	-25.97	0	5316	30.21%	8193.8	27.89%	11.2786	988
M09522_2.00:E2f7:E2f8	TGGCGGGAAAHB	1e-11	-25.95	0	632	3.59%	798.1	2.72%	11.2699	989
M00154_2.00:E2f1:E2f2:E2f3:E2f4:E2f5:E2f6	DWDGGCGCBN	1e-11	-25.91	0	5880	33.42%	9115.9	31.03%	11.2526	990
M06186_2.00:Ehf:Elf1:Elf2:Elf3:Elf4:Elf5:Elk1:Elk3:Elk4:Erf:Erg:Ets1:Ets2:Etv1:Etv2:Etv3:Etv4:Etv5:Etv6:Fev:Fli1:Gabpa:Spdef:XP_911724.4	AACAGGAAGT	1e-11	-25.81	0	1443	8.20%	2018.2	6.87%	11.2091	991
M04584_2.00:Egr1:Egr2:Egr3:Egr4	HCCGCCCACGCAH	1e-11	-25.78	0	163	0.93%	152.7	0.52%	11.1961	992
M00177_2.00:Irf5	NANCGAAACY	1e-11	-25.65	0	3106	17.65%	4631.8	15.77%	11.1397	993
M02840_2.00:Cebpg	ATTGCGCAAY	1e-11	-25.64	0	78	0.44%	54.8	0.19%	11.1353	994
M10579_2.00:Gata1:Gata2:Gata3:Gata4:Gata5:Gata6	AKGNDGATTABVGS	1e-11	-25.62	0	604	3.43%	759.5	2.59%	11.1266	995
M05547_2.00:Irf7	HCGAAAVCGAAAVTA	1e-11	-25.48	0	73	0.41%	49.4	0.17%	11.0658	996
M08004_2.00:Rela	HAGGGRMTTTCCMRR	1e-11	-25.4	0	226	1.28%	233.8	0.80%	11.0311	997
M09790_2.00:Mitf:Tfe3	GYCASVTGACYN	1e-11	-25.38	0	1199	6.81%	1648.3	5.61%	11.0224	998
M09998_2.00:Cebpa:Cebpb:Cebpe	TTRTGCAATH	1e-10	-25.28	0	3129	17.78%	4672.2	15.91%	10.979	999
M05845_2.00:Mbtps2:Yy1:Yy2	VGCCGCCATTTTD	1e-10	-25.21	0	821	4.67%	1080.7	3.68%	10.9486	1000
M09530_2.00:Elf1:Elf2:Elf4:Spdef	AVCAGGAWST	1e-10	-25.1	0	2476	14.07%	3637.3	12.38%	10.9008	1001
M10939_2.00:Borcs8:Mef2a:Mef2b:Mef2c:Mef2d	YTAAAAATAGCY	1e-10	-25.05	0	169	0.96%	161.3	0.55%	10.8791	1002
M06299_2.00:Alx1:Alx3:Alx4:Arx:Barhl1:Barhl2:Evx1:Evx2:Gbx1:Gbx2:Hesx1:Lbx1:Lbx2:Meox1:Meox2:Mixl1:Msx1:Msx2:Msx3:Phox2a:Phox2b:Prop1:Prrx1:Prrx2:Prrxl1:Rax:Sebox:Shox2:Tlx1:Tlx3:Uncx:Vsx1:Vsx2	GTTAAYTA	1e-10	-24.99	0	4534	25.77%	6936.7	23.62%	10.853	1003
M10943_2.00:Borcs8:Mef2a:Mef2b:Mef2c:Mef2d	RDTCTATTTATAGCTT	1e-10	-24.93	0	43	0.24%	21.3	0.07%	10.827	1004
M10405_2.00:Nfya	HCTGATTGGYTAVT	1e-10	-24.81	0	150	0.85%	138.6	0.47%	10.7748	1005
M10738_2.00:Six1:Six2:Six4:Six5	GARTTGTAG	1e-10	-24.78	0	701	3.98%	905.1	3.08%	10.7618	1006
M01477_2.00:Elf1:Elf2:Elf4:Elk1:Elk3:Elk4:Erf:Erg:Ets1:Ets2:Etv1:Etv2:Etv3:Etv4:Etv5:Fev:Fli1:Gabpa:XP_911724.4	NRBCGGAARY	1e-10	-24.77	0	6865	39.02%	10750.6	36.60%	10.7575	1007
M09516_2.00:Klf1:Klf12:Klf2:Klf3:Klf4:Klf5:Klf6:Klf7	RGCCACACCCWN	1e-10	-24.69	0	910	5.17%	1216.4	4.14%	10.7227	1008
M08050_2.00:Usf2	NRRYCACGTGACCNNN	1e-10	-24.5	0	288	1.64%	318.1	1.08%	10.6402	1011
M09216_2.00:Pax2:Pax6	TTMCGCTTGAST	1e-10	-24.5	0	640	3.64%	817.9	2.78%	10.6402	1009
M09217_2.00:Pax2:Pax6	TTMCGCTTGAST	1e-10	-24.5	0	640	3.64%	817.9	2.78%	10.6402	1010
M05846_2.00:Ctcf	CSCNMYAGCGCCCCCTW	1e-10	-24.44	0	326	1.85%	370.2	1.26%	10.6142	1012
M10944_2.00:Borcs8:Mef2a:Mef2b:Mef2c:Mef2d	AWGCTAWAAATAGAWYB	1e-10	-24.39	0	39	0.22%	18.2	0.06%	10.5924	1013
M08039_2.00:Rela	KGGAATTTCCC	1e-10	-24.3	0	655	3.72%	840.2	2.86%	10.5534	1014
M09977_2.00:Atf3:Jdp2	GGCGCSSSSNGRTSACGTGA	1e-10	-24.24	0	93	0.53%	72.2	0.25%	10.5273	1015
M09958_2.00:Atf1:Creb1:Crem	CTYTGACGTCA	1e-10	-24.17	0	299	1.70%	334.3	1.14%	10.4969	1016
M04020_2.00:Atf6:Atf6b	YGRTGACGTCATCA	1e-10	-24.15	0	100	0.57%	80.3	0.27%	10.4882	1017
M05542_2.00:Irf4:Irf8	NCGAAACYGAAACYR	1e-10	-24.14	0	81	0.46%	59.7	0.20%	10.4839	1018
M10455_2.00:E2f1:E2f2:E2f3:E2f4:E2f5:E2f6	GGCGGGV	1e-10	-24.11	0	6319	35.91%	9862.5	33.58%	10.4708	1019
M09984_2.00:Hlf:Tef	GTTACGTAAT	1e-10	-23.92	0	155	0.88%	146.3	0.50%	10.3883	1020
M00341_2.00:Pax2:Pax6	STCCCCGGSC	1e-10	-23.9	0	2109	11.99%	3071.3	10.46%	10.3796	1021
M09031_2.00:E2f1:E2f2:E2f3:E2f4:E2f5:E2f6	WDGGCGGGAAA	1e-10	-23.79	0	1869	10.62%	2697	9.18%	10.3319	1022
M02754_2.00:Tfap2a:Tfap2b:Tfap2c:Tfap2d:Tfap2e	HGCCTSAGGCD	1e-10	-23.76	0	1184	6.73%	1637.8	5.58%	10.3188	1024
M02757_2.00:Tfap2a:Tfap2b:Tfap2c:Tfap2d:Tfap2e	HGCCTSAGGCD	1e-10	-23.76	0	1203	6.84%	1666.6	5.67%	10.3188	1023
M00825_2.00:Sp140:XP_001473574.2	NNNNCGNNNN	1e-10	-23.64	0	4286	24.36%	6553.1	22.31%	10.2667	1025
M09358_2.00:Nfkb1	GGGAATTTCCC	1e-10	-23.56	0	402	2.28%	479	1.63%	10.232	1026
M02425_2.00:Pax1:Pax5:Pax6:Pax8:Pax9	CANTSAWGCG	1e-10	-23.43	0	3547	20.16%	5364.2	18.26%	10.1755	1027
M02449_2.00:Rfx1:Rfx2:Rfx3:Rfx4:Rfx6:Rfx8	BGTTGCYADG	1e-10	-23.35	0	2094	11.90%	3053.9	10.40%	10.1408	1029
M04440_2.00:Egr1:Egr2:Egr3:Egr4	HMCGCCCACGCAH	1e-10	-23.35	0	412	2.34%	494.7	1.68%	10.1408	1028
M02841_2.00:Cebpg	ATTRCGCAAT	1e-10	-23.3	0	90	0.51%	70.7	0.24%	10.1191	1030
M09864_2.00:Arnt:Arnt2	SVNNDRTCACGTGAYHNNBS	1e-10	-23.23	0	104	0.59%	86.6	0.29%	10.0887	1031
M02256_2.00:Irf5	AHCGAAACTR	1e-10	-23.13	0	378	2.15%	447.1	1.52%	10.0452	1033
M10475_2.00:Elf5:Spi1:Spib:Spic	ACTTCCTCT	1e-10	-23.13	0	824	4.68%	1097.1	3.73%	10.0452	1032
M09508_2.00:Zfp711	CTAGGCCT	1e-10	-23.08	0	4597	26.13%	7065	24.05%	10.0235	1034
M09142_2.00:Six1:Six2:Six4:Six5	TGWAAYYTGATMCY	1e-10	-23.06	0	228	1.30%	242.7	0.83%	10.0148	1035
M08043_2.00:Stat3	YTTCCYGGAAR	1e-10	-23.04	0	863	4.90%	1156.5	3.94%	10.0061	1036
M04728_2.00:Ehf:Elf1:Elf2:Elf3:Elf4:Elf5:Elk1:Elk3:Elk4:Erf:Erg:Ets1:Ets2:Etv1:Etv2:Etv3:Etv4:Etv5:Etv6:Fev:Fli1:Gabpa:Spdef:XP_911724.4	AACCAGGAAGTR	1e-9	-22.97	0	205	1.17%	212.1	0.72%	9.97574	1037
M09362_2.00:Rfx1:Rfx2:Rfx3:Rfx4:Rfx6:Rfx8	CKGTTGCCATGGCAACVG	1e-9	-22.95	0	74	0.42%	53	0.18%	9.96706	1038
M07990_2.00:Esr1:Esr2:Nr1d1:Nr1d2:Nr1h2:Nr1h3:Nr1h4:Nr1h5:Nr2c1:Nr2c2:Nr2f1:Nr2f2:Nr2f6:Nr4a1:Nr5a2:Nr6a1:Ppara:Ppard:Pparg:Rara:Rarb:Rarg:Rora:Rorb:Rorc:Rxra:Rxrb:Rxrg:Thra	WBYRCTTCCGGGTCR	1e-9	-22.8	0	165	0.94%	161.2	0.55%	9.90191	1039
M02781_2.00:Mitf:Tfe3:Tfeb	RTCACGTGAC	1e-9	-22.72	0	845	4.80%	1131.1	3.85%	9.86717	1040
M08085_2.00:Mbtps2:Yy1:Yy2	GCMGCCATYTTG	1e-9	-22.7	0	679	3.86%	884.3	3.01%	9.85848	1041
M06447_2.00:Smad4	GCGBCDGKSHRT	1e-9	-22.67	0	2143	12.18%	3137.4	10.68%	9.84546	1042
M10739_2.00:Six1:Six2:Six4:Six5	GGGARTTGT	1e-9	-22.64	0	1069	6.08%	1470.9	5.01%	9.83243	1043
M07813_2.00:Nfe2:Nfe2l1:Nfe2l2:Nfe2l3	VATGACTCAGCADWTTY	1e-9	-22.5	0	56	0.32%	35.4	0.12%	9.77163	1044
M01260_2.00:Naif1	NNTTGCGTAA	1e-9	-22.49	0	937	5.33%	1271.5	4.33%	9.76728	1045
M10026_2.00:Cebpa:Cebpb:Cebpe	NNNNATTGCHHAAB	1e-9	-22.43	0	2027	11.52%	2957.3	10.07%	9.74123	1046
M04126_2.00:Bhlhe40:Bhlhe41	GTCACGTGAC	1e-9	-22.4	0	200	1.14%	207.5	0.71%	9.7282	1047
M06008_2.00:Arnt:Arnt2	GTACGTGAC	1e-9	-22.36	0	343	1.95%	401.1	1.37%	9.71082	1048
M10478_2.00:Elf1:Elf2:Elf4:Elk1:Elk3:Elk4:Erf:Erg:Ets1:Ets2:Etv1:Etv2:Etv3:Etv4:Etv5:Fev:Fli1:Gabpa:XP_911724.4	AAHAACAGGAAGTG	1e-9	-22.31	0	322	1.83%	372.3	1.27%	9.68911	1049
M08822_2.00:Ddit3	MTGATGMAAT	1e-9	-22.3	0	537	3.05%	678.3	2.31%	9.68477	1050
M10691_2.00:Hmbox1:Hnf1a:Hnf1b	NGTYAATKATTAACYA	1e-9	-22.21	0	106	0.60%	90.7	0.31%	9.64568	1051
M11238_2.00:Rela	GGGRATTTC	1e-9	-22.18	0	1167	6.63%	1623.6	5.53%	9.63265	1052
M02811_2.00:Srebf1:Srebf2	ATCACGTGAY	1e-9	-22.15	0	220	1.25%	234.4	0.80%	9.61962	1053
M02816_2.00:Srebf1:Srebf2	ATCACGTGAY	1e-9	-22.15	0	220	1.25%	234.4	0.80%	9.61962	1054
M09029_2.00:E2f1:E2f2:E2f3:E2f4:E2f5:E2f6	GGCGCGAAAC	1e-9	-22	0	527	3.00%	665.2	2.26%	9.55448	1056
M09039_2.00:E2f1:E2f2:E2f3:E2f4:E2f5:E2f6	GGCGCGAAAC	1e-9	-22	0	527	3.00%	665.2	2.26%	9.55448	1055
M09363_2.00:Rfx1:Rfx2:Rfx3:Rfx4:Rfx6:Rfx8	SCSSCSGTTGCCATGGCRACGG	1e-9	-21.93	0	70	0.40%	50.9	0.17%	9.52408	1058
M09367_2.00:Rfx1:Rfx2:Rfx3:Rfx4:Rfx6:Rfx8	SCSSCSGTTGCCATGGCRACGG	1e-9	-21.93	0	70	0.40%	50.9	0.17%	9.52408	1059
M10528_2.00:Foxi1:Foxi2:Foxi3:Foxj1:Foxj2:Foxj3:Foxk2:Foxp3	ATMATAATATTTTT	1e-9	-21.93	0	90	0.51%	72.8	0.25%	9.52408	1057
M09997_2.00:Cebpa:Cebpb:Cebpe	DATTGCMHAAB	1e-9	-21.91	0	2892	16.44%	4334.2	14.76%	9.51539	1060
M02454_2.00:Rfx1:Rfx2:Rfx3:Rfx4:Rfx6:Rfx8	BGTTGCYANG	1e-9	-21.83	0	3046	17.31%	4581.2	15.60%	9.48065	1061
M03479_2.00:Nfia:Nfib:Nfic:Nfix	YTGGCACNDTGCCAA	1e-9	-21.61	0	38	0.22%	19.7	0.07%	9.3851	1062
M00993_2.00:Cebpa:Cebpb:Cebpe	NTTGCGCAA	1e-9	-21.53	0	154	0.88%	150.7	0.51%	9.35036	1063
M09054_2.00:Ehf:Elf1:Elf2:Elf3:Elf4:Elf5:Etv6:Spi1:Spic	GGAASSAGGAAGTGR	1e-9	-21.48	0	714	4.06%	943.6	3.21%	9.32865	1064
M05545_2.00:Irf1:Irf2	CGAAASYGAAAS	1e-9	-21.37	0	397	2.26%	481	1.64%	9.28087	1065
M10233_2.00:Zbtb7b	SCCCTCCCC	1e-9	-21.34	0	5061	28.76%	7846.3	26.71%	9.26784	1066
M03587_2.00:Tfap2b:Tfap2e	WGCCTSAGGCW	1e-9	-21.31	0	1338	7.60%	1893.2	6.45%	9.25482	1067
M10197_2.00:Egr1:Egr2:Egr3:Egr4	DTGCGTGGGCGK	1e-9	-21.24	0	159	0.90%	157.7	0.54%	9.22441	1068
M08310_2.00:Zfp341	GCTSTTCCCBCCCCCCCCCCC	1e-9	-21.2	0	247	1.40%	273.5	0.93%	9.20704	1069
M01815_2.00:Cebpa:Cebpb:Cebpe	TTWCGCAA	1e-9	-21.19	0	1563	8.88%	2243.1	7.64%	9.2027	1070
M04106_2.00:Bhlhe40:Bhlhe41	GTCACGTGAC	1e-9	-21.08	0	182	1.03%	187.6	0.64%	9.15493	1071
M04107_2.00:Bhlhe40:Bhlhe41	GTCACGTGAC	1e-9	-21.08	0	182	1.03%	187.6	0.64%	9.15493	1072
M04127_2.00:Bhlhe40:Bhlhe41	GTCACGTGAC	1e-9	-21.08	0	182	1.03%	187.6	0.64%	9.15493	1073
M04461_2.00:Egr1:Egr2:Egr3:Egr4	CMCGCCCACGCAM	1e-9	-21.07	0	268	1.52%	302.5	1.03%	9.15058	1074
M09797_2.00:Srebf1:Srebf2	SATCACGTGAY	1e-9	-21.06	0	343	1.95%	406.4	1.38%	9.14624	1075
M09993_2.00:Cebpa:Cebpb:Cebpe	RDRTTDTGMAATVK	1e-9	-20.97	0	1091	6.20%	1516.9	5.16%	9.10716	1076
M08706_2.00:Tfap2a:Tfap2b:Tfap2c:Tfap2d:Tfap2e	BGSCCTGRGGCCR	1e-9	-20.96	0	2400	13.64%	3562.9	12.13%	9.10281	1077
M05485_2.00:Pou3f1	NTAATTWATGCRN	1e-9	-20.95	0	327	1.86%	384.6	1.31%	9.09847	1078
M08843_2.00:Nfe2:Nfe2l1:Nfe2l2:Nfe2l3	ATGACTCAGCARWW	1e-9	-20.93	0	137	0.78%	130.4	0.44%	9.08978	1079
M10285_2.00:Zbtb2	AAMAGCYCAGB	1e-9	-20.88	0	2634	14.97%	3935.7	13.40%	9.06807	1080
M02455_2.00:Rfx1:Rfx2:Rfx3:Rfx4:Rfx6:Rfx8	GTTGCTANG	1e-9	-20.79	0	1856	10.55%	2705.7	9.21%	9.02898	1081
M03966_2.00:Runx1:Runx2:Runx3	WAACCRCATTAACCGCAA	1e-9	-20.77	0	10	0.06%	1	0.00%	9.0203	1083
M08906_2.00:Zfp281	BCCCCTCCCCCACCC	1e-9	-20.77	0	1122	6.38%	1565.4	5.33%	9.0203	1082
M04595_2.00:Zbtb2	DTTTCCGGTAAC	1e-9	-20.74	0	118	0.67%	107.5	0.37%	9.00727	1085
M04729_2.00:Ehf:Elf1:Elf2:Elf3:Elf4:Elf5:Elk1:Elk3:Elk4:Erf:Erg:Ets1:Ets2:Etv1:Etv2:Etv3:Etv4:Etv5:Etv6:Fev:Fli1:Gabpa:Spdef:XP_911724.4	AATSCGGAAGTR	1e-9	-20.74	0	240	1.36%	265.8	0.90%	9.00727	1084
M00760_2.00:Jun:Junb:Jund	TGACKYMW	1e-8	-20.68	0	7689	43.70%	12180.2	41.47%	8.98121	1086
M08016_2.00:Stat3	CATTTCCYGGAAD	1e-8	-20.68	0	590	3.35%	764.6	2.60%	8.98121	1087
M04526_2.00:Sp2	NTAAGTCCCGCCCCCTT	1e-8	-20.65	0	47	0.27%	28.8	0.10%	8.96818	1088
M05833_2.00:Mitf:Tfe3:Tfeb:Tfec	CACGTGAC	1e-8	-20.62	0	1402	7.97%	1998.8	6.80%	8.95515	1089
M05868_2.00:Gcm1:Gcm2	ATGCGGGTR	1e-8	-20.6	0	1305	7.42%	1848.9	6.29%	8.94647	1090
M09492_2.00:Ddit3	ATGATGCAAT	1e-8	-20.58	0	298	1.69%	345.4	1.18%	8.93778	1091
M02769_2.00:Tfap2a:Tfap2b:Tfap2c:Tfap2d:Tfap2e	HGCCTSAGGCK	1e-8	-20.57	0	1542	8.76%	2216.4	7.55%	8.93344	1092
M09093_2.00:Foxq1:Foxs1	AAATAAACAATD	1e-8	-20.49	0	111	0.63%	99.2	0.34%	8.89869	1093
M09105_2.00:Foxq1:Foxs1	AAATAAACAATD	1e-8	-20.49	0	111	0.63%	99.2	0.34%	8.89869	1094
M09596_2.00:Irf1:Irf2	GAAASYGAAASY	1e-8	-20.37	0	1272	7.23%	1799.2	6.13%	8.84658	1095
M08993_2.00:Ovol2	WCCGTTAT	1e-8	-20.36	0	458	2.60%	573.8	1.95%	8.84224	1096
M08083_2.00:Prdm1	TCACTTTCAC	1e-8	-20.32	0	1104	6.27%	1541.3	5.25%	8.82486	1097
M02750_2.00:Rfx1:Rfx2:Rfx3:Rfx4:Rfx6:Rfx8	GTTRCCATGG	1e-8	-20.3	0	372	2.11%	450.9	1.54%	8.81618	1098
M03471_2.00:Gmeb1:Gmeb2	TTACGTAM	1e-8	-20.3	0	1247	7.09%	1761.4	6.00%	8.81618	1099
M08106_2.00:E2f1:E2f2:E2f3:E2f4:E2f5:E2f6	TGGCGCCAWR	1e-8	-20.28	0	1521	8.64%	2186.6	7.44%	8.80749	1100
M02915_2.00:Egr1:Egr2:Egr3:Egr4	YHACGCCCACGCAHT	1e-8	-20.03	0	125	0.71%	117.9	0.40%	8.69892	1101
M00808_2.00:Mypop	NTTTGCGCCA	1e-8	-19.98	0	634	3.60%	833.9	2.84%	8.6772	1102
M10294_2.00:Sp1:Sp3:Sp4:Sp5:Sp8:Sp9	GGGGCGGGGT	1e-8	-19.94	0	5165	29.35%	8038.5	27.37%	8.65983	1103
M02972_2.00:Ehf:Elf1:Elf2:Elf3:Elf4:Elf5:Elk1:Elk3:Elk4:Erf:Erg:Ets1:Ets2:Etv1:Etv2:Etv3:Etv4:Etv5:Etv6:Fev:Fli1:Gabpa:Spdef:XP_911724.4	AACCCGGAAGTG	1e-8	-19.91	0	95	0.54%	81.1	0.28%	8.6468	1104
M09533_2.00:Ehf:Elf1:Elf2:Elf3:Elf4:Elf5:Etv6:Fev	AVCAGGAAGT	1e-8	-19.91	0	2947	16.75%	4447.2	15.14%	8.6468	1105
M04555_2.00:Klf10:Klf11	RCCACGCCCMCSCCACGCCCMC	1e-8	-19.88	0	62	0.35%	44.4	0.15%	8.63377	1106
M10945_2.00:Borcs8:Mef2a:Mef2b:Mef2c:Mef2d	DDKCTATTTTTRGM	1e-8	-19.87	0	212	1.20%	230.6	0.78%	8.62943	1107
M02973_2.00:Elf1:Elf2:Elf4:Spdef	AMCCGGATGTA	1e-8	-19.85	0	168	0.95%	172.4	0.59%	8.62075	1108
M01913_2.00:Dnmt1	NNBNGCGGNN	1e-8	-19.8	0	11418	64.89%	18437.8	62.77%	8.59903	1109
M09521_2.00:E2f1:E2f2:E2f3:E2f4:E2f5:E2f6	CWGGCGGGAA	1e-8	-19.74	0	664	3.77%	879.8	3.00%	8.57297	1110
M01007_2.00:Foxn2:Foxn3	DNGACGCYW	1e-8	-19.68	0	4245	24.13%	6544.4	22.28%	8.54692	1111
M10514_2.00:Elf1:Elf2:Elf4:Elk1:Elk3:Elk4:Erf:Erg:Ets1:Ets2:Etv1:Etv2:Etv3:Etv4:Etv5:Fev:Fli1:Gabpa:XP_911724.4	CWTCCKGT	1e-8	-19.67	0	2454	13.95%	3663.8	12.47%	8.54257	1112
M09061_2.00:Ehf:Elf1:Elf2:Elf4:Elk1:Elk3:Elk4:Erf:Erg:Ets1:Ets2:Etv1:Etv2:Etv3:Etv4:Etv5:Fev:Fli1:Gabpa:XP_911724.4	GCVGGAAGYG	1e-8	-19.66	0	6072	34.51%	9529.2	32.44%	8.53823	1113
M09082_2.00:Ehf:Elf1:Elf2:Elf4:Elk1:Elk3:Elk4:Erf:Erg:Ets1:Ets2:Etv1:Etv2:Etv3:Etv4:Etv5:Fev:Fli1:Gabpa:XP_911724.4	GCVGGAAGYG	1e-8	-19.66	0	6072	34.51%	9529.2	32.44%	8.53823	1114
M10879_2.00:Irf1:Irf2	GAAAAGYGAAACC	1e-8	-19.63	0	79	0.45%	63.5	0.22%	8.5252	1115
M04231_2.00:Xbp1	GRTGACGTGKCV	1e-8	-19.6	0	386	2.19%	473.6	1.61%	8.51217	1116
M09995_2.00:Cebpa:Cebpb:Cebpe	ATTGCGCAA	1e-8	-19.57	0	427	2.43%	532.4	1.81%	8.49914	1117
M10848_2.00:Pou3f1	RTTBCATTTGCATTWCAA	1e-8	-19.51	0	24	0.14%	9.4	0.03%	8.47309	1118
M10936_2.00:Borcs8:Mef2a:Mef2b:Mef2c:Mef2d	YBSNGWKCTAAAAATAGMHYHN	1e-8	-19.51	0	24	0.14%	9.4	0.03%	8.47309	1119
M08058_2.00:Mitf:Tfe3:Tfeb:Tfec	NNWGGTCACGTGACCWNN	1e-8	-19.45	0	111	0.63%	101.2	0.34%	8.44703	1120
M08230_2.00:Stat1	AGTTTCRKTT	1e-8	-19.35	0	294	1.67%	345	1.17%	8.4036	1121
M05717_2.00:Rfx1:Rfx2:Rfx3:Rfx4:Rfx6:Rfx8	CGTTGCCATGGCAACS	1e-8	-19.32	0	66	0.38%	49.3	0.17%	8.39057	1123
M09447_2.00:Taf1	VAAGATGGCGGCGG	1e-8	-19.32	0	677	3.85%	901.8	3.07%	8.39057	1122
M04054_2.00:Tfap2a:Tfap2b:Tfap2c:Tfap2d:Tfap2e	HGCCTSAGGCD	1e-8	-19.29	0	2392	13.59%	3569.5	12.15%	8.37754	1124
M06073_2.00:Egr1:Egr2:Egr3:Egr4	NHMCGCCCACGCMM	1e-8	-19.04	0	2314	13.15%	3448.1	11.74%	8.26897	1125
M09347_2.00:Relb	GGGGGMTTTCCM	1e-8	-19	0	511	2.90%	657.1	2.24%	8.2516	1126
M09352_2.00:Relb	GGGGGMTTTCCM	1e-8	-19	0	511	2.90%	657.1	2.24%	8.2516	1127
M10521_2.00:Ehf:Elf1:Elf2:Elf3:Elf4:Elf5:Elk1:Elk3:Elk4:Erf:Erg:Ets1:Ets2:Etv1:Etv2:Etv3:Etv4:Etv5:Etv6:Fev:Fli1:Gabpa:Spdef:XP_911724.4	HGAAYCCGGAAGTGNKG	1e-8	-19	0	107	0.61%	97.3	0.33%	8.2516	1128
M10012_2.00:Maff	AAAATGCTGAC	1e-8	-18.97	0	275	1.56%	319.7	1.09%	8.23857	1129
M08704_2.00:Tfap2a:Tfap2b:Tfap2c:Tfap2d:Tfap2e	GCCTCAGGSCAT	1e-8	-18.96	0	1709	9.71%	2493.8	8.49%	8.23422	1130
M04249_2.00:Bach1:Bach2	AAANCATGASTCATSVTTT	1e-8	-18.92	0	12	0.07%	2.9	0.01%	8.21685	1131
M09157_2.00:Six1:Six2:Six4:Six5	TGAAAYHTGAKAC	1e-8	-18.9	0	388	2.21%	479.7	1.63%	8.20817	1132
M02282_2.00:Naif1	NTTRCGTAA	1e-8	-18.86	0	1319	7.50%	1885.9	6.42%	8.19079	1133
M01965_2.00:E2f1:E2f2:E2f3:E2f4:E2f5:E2f6	DKGGCGCGB	1e-8	-18.82	0	6458	36.70%	10179.7	34.66%	8.17342	1134
M11211_2.00:Pax1:Pax5:Pax6:Pax8:Pax9	GTCACGCTT	1e-8	-18.81	0	856	4.87%	1174.5	4.00%	8.16908	1135
M10028_2.00:Cebpa:Cebpb:Cebpe	NGWMTKWBGYAAKGCACA	1e-8	-18.76	0	56	0.32%	39.7	0.14%	8.14736	1136
M00180_2.00:Myb:Mybl1	YAACGGHYN	1e-8	-18.74	0	2391	13.59%	3575	12.17%	8.13868	1137
M05152_2.00:Nkx2-1:Nkx2-2:Nkx2-3:Nkx2-4:Nkx2-5:Nkx2-6:Nkx2-9	BTCAACGAS	1e-8	-18.61	0	795	4.52%	1083.8	3.69%	8.08222	1138
M09450_2.00:Nrf1	SCBGCGCATGCGCAGTG	1e-8	-18.57	0	289	1.64%	340.6	1.16%	8.06485	1139
M10256_2.00:E4f1	GYTACGTCAC	1e-8	-18.54	0	234	1.33%	264.3	0.90%	8.05182	1140
M09628_2.00:Rfx1:Rfx2:Rfx3:Rfx4:Rfx6:Rfx8	KGTTGCCATGGCAAC	1e-8	-18.51	0	87	0.49%	74.3	0.25%	8.03879	1141
M04409_2.00:Mbtps2:Yy1:Yy2	GGCGGCCATTTTGD	1e-8	-18.46	0	244	1.39%	278.9	0.95%	8.01708	1142
M04325_2.00:Hlf:Tef	NGTTACGTAACN	1e-8	-18.43	0	73	0.41%	58.9	0.20%	8.00405	1143
M10189_2.00:Egr1:Egr2:Egr3:Egr4	TGCGTGGGCGK	1e-7	-18.42	0	887	5.04%	1225	4.17%	7.9997	1144
M10450_2.00:E2f1:E2f2:E2f3:E2f4:E2f5:E2f6	BBGSGCGCGAARN	1e-7	-18.38	0	1460	8.30%	2109.3	7.18%	7.98233	1145
M03002_2.00:Ehf:Elf1:Elf2:Elf3:Elf4:Elf5:Etv6	WACCCGGAAGTA	1e-7	-18.32	0	141	0.80%	141.2	0.48%	7.95627	1146
M01715_2.00:Mitf:Tfe3:Tfeb:Tfec	BCDCGTGAYN	1e-7	-18.27	0	2130	12.11%	3165.8	10.78%	7.93456	1147
M02783_2.00:Bhlhe40:Bhlhe41	GTCACGTGAC	1e-7	-18.09	0	202	1.15%	222.1	0.76%	7.85639	1148
M09812_2.00:Usf2	GTCACGTGA	1e-7	-18	0	229	1.30%	259.3	0.88%	7.8173	1149
M08228_2.00:Pax1:Pax5:Pax6:Pax8:Pax9	AGCGTGACCG	1e-7	-17.9	0	511	2.90%	663.8	2.26%	7.77387	1150
M09845_2.00:Bhlhe40:Bhlhe41	SYSTCACGTGABCN	1e-7	-17.83	0	222	1.26%	250.2	0.85%	7.74347	1151
M06455_2.00:Tead1:Tead2:Tead4	NYKANRAATGTC	1e-7	-17.81	0	1427	8.11%	2063.6	7.03%	7.73478	1152
M07545_2.00:Tead1:Tead2:Tead4	NYKANRAATGTC	1e-7	-17.81	0	1427	8.11%	2063.6	7.03%	7.73478	1153
M06007_2.00:Arnt:Arnt2	KCACGTGAC	1e-7	-17.77	0	456	2.59%	583.9	1.99%	7.71741	1154
M10073_2.00:Jun	NYGATGACGTCATHCY	1e-7	-17.71	0	39	0.22%	23.8	0.08%	7.69136	1155
M02254_2.00:Irf5:Irf6	NAYCGAWACT	1e-7	-17.62	0	868	4.93%	1201.3	4.09%	7.65227	1156
M09366_2.00:Rfx1:Rfx2:Rfx3:Rfx4:Rfx6:Rfx8	HCYSGTTKCCATGGCAACVGCS	1e-7	-17.62	0	48	0.27%	32.8	0.11%	7.65227	1157
M05536_2.00:Irf5	VCGAAACCGAAACY	1e-7	-17.5	0	107	0.61%	100.1	0.34%	7.60015	1158
M03646_2.00:Hlf	GTTACGTAAC	1e-7	-17.46	0	61	0.35%	46.9	0.16%	7.58278	1159
M02765_2.00:Tfap2a:Tfap2b:Tfap2c:Tfap2d:Tfap2e	HGCCTSAGGCD	1e-7	-17.3	0	1181	6.71%	1685.9	5.74%	7.51329	1160
M08363_2.00:Sp1:Sp3:Sp4:Sp5:Sp8:Sp9	CCCCGSCCCCKCCCC	1e-7	-17.3	0	1991	11.32%	2956.4	10.06%	7.51329	1161
M09185_2.00:Six1:Six2:Six4:Six5	TGAAAYYTGAKMCY	1e-7	-17.3	0	289	1.64%	345.7	1.18%	7.51329	1162
M09523_2.00:E2f1:E2f2:E2f3:E2f4:E2f5:E2f6	GGCGGGAARN	1e-7	-17.27	0	3513	19.97%	5395.7	18.37%	7.50027	1163
M10249_2.00:Zfp143:Zfp523	ACTTCCCAGAATGCCT	1e-7	-17.1	0	79	0.45%	67.8	0.23%	7.42644	1164
M02408_2.00:Hnf4a:Hnf4g:Nr2e1	TGAGGTCAATNN	1e-7	-17	0	817	4.64%	1128.7	3.84%	7.38301	1165
M02773_2.00:Mitf:Tfe3	AYCACGTGAC	1e-7	-16.96	0	1062	6.04%	1504.2	5.12%	7.36563	1166
M03811_2.00:Arx:Barhl1:Barhl2:Barx1:Barx2:Bsx:Dlx1:Dlx2:Dlx3:Dlx4:Dlx5:Dlx6:Emx1:Emx2:Evx1:Evx2:Gbx1:Gbx2:Hmx1:Hmx2:Hmx3:Hoxa2:Hoxb2:Lbx1:Lbx2:Meox1:Meox2:Mnx1:Msx1:Msx2:Msx3:Nanog:Nkx1-1:Nkx1-2:Pdx1:Prrxl1:Rax:Tlx1:Tlx2:Tlx3:Uncx:Vax1:Vax2:Vsx1:Vsx2	GCTAATTGS	1e-7	-16.95	0	2296	13.05%	3445.5	11.73%	7.36129	1167
M05130_2.00:Cdx1:Cdx2:Cdx4	GGTCGTAAAAS	1e-7	-16.91	0	88	0.50%	78.7	0.27%	7.34392	1168
M08186_2.00:Bach1:Bach2	TCAGCADTT	1e-7	-16.9	0	903	5.13%	1260.6	4.29%	7.33958	1169
M02450_2.00:Rfx1:Rfx2:Rfx3:Rfx4:Rfx6:Rfx8	BGTTGCYANG	1e-7	-16.84	0	3082	17.52%	4706.9	16.02%	7.31352	1170
M04275_2.00:Atf4	GGATGACATCATCC	1e-7	-16.82	0	35	0.20%	20.6	0.07%	7.30483	1171
M10020_2.00:Cebpd	TTKNGCAATV	1e-7	-16.68	0	3253	18.49%	4984.9	16.97%	7.24403	1172
M10024_2.00:Cebpa:Cebpb:Cebpe	HNATTGCNHAANCW	1e-7	-16.64	0	831	4.72%	1152.5	3.92%	7.22666	1173
M01915_2.00:Fbxl19:Kdm2a:Kdm2b	NNNNCGNNNN	1e-7	-16.63	0	1933	10.99%	2872.4	9.78%	7.22232	1174
M11228_2.00:Nfkb1	GGGGATTCCC	1e-7	-16.63	0	364	2.07%	455.4	1.55%	7.22232	1175
M08799_2.00:Batf:Batf3	MTGAGTCATAHYGAAAST	1e-7	-16.62	0	44	0.25%	29.2	0.10%	7.21797	1176
M08321_2.00:Zfp281	BBCCCCTCCCCC	1e-7	-16.61	0	1888	10.73%	2801.9	9.54%	7.21363	1177
M10248_2.00:Zfp143:Zfp523	AYTTCCCATCATGCMTTGCRA	1e-7	-16.6	0	43	0.24%	28.2	0.10%	7.20929	1178
M04445_2.00:Ovol2	DWWCCGTTAYNYN	1e-7	-16.57	0	343	1.95%	425.5	1.45%	7.19626	1179
[truncated: 5,821 more rows]

## Sheet: 3. mK4_Runx1KO_Runx2_ChIP
Motif Name	Consensus	P-value	Log P-value	q-value (Benjamini)	# of Target Sequences with Motif(of 15587)	% of Target Sequences with Motif	# of Background Sequences with Motif(of 31424)	% of Background Sequences with Motif	-log10(P-value)	index
[truncated: 7,000 more rows]

[truncated: 4 more sheets: 4. Runx1_independent_ATAC, 5. Runx1_dependent_ATAC, 6. Runx1KO_induced_ATAC, Runx1KO_induced_ATAC_NoZebMotif]
