# Supplementary material for: Runx1 shapes the chromatin landscape via a cascade of direct and indirect targets
Source: PLoS Genet. 2021 Jun 10;17(6):e1009574. doi: 10.1371/journal.pgen.1009574 (PMC8219162; doi:10.1371/journal.pgen.1009574)
Supplement: S4 Table — (XLSX) [file pgen.1009574.s011.xlsx]

## Sheet: ReadMe 
The data in these tables were generated using computational tool Regulatory Element Locus Intersection (RELI) (Harley et al., Nat Genet. 2018) that produces the following columns of data.
Column	Title	Description
A	TRACK	Data track of the library dataset.
B	CELL	Cells from which the library dataset was generated.
C	TF	Name of the library dataset.
D	OVERLAP	Overlap count (number of peaks with intersecting genomic coordinates).
E	TOTAL	Total number of peaks in the input set.
F	RATIO	Ratio of overlap count divided by total count.
G	MEAN	Expected mean of intersection count from 2000 permutation test.
H	STD	Standard deviation from 2000 permutation test.
I	Z-SCORE	Z-score calculated from 2000 permutation test.
J	ENRICHMENT	Enrichment from 2000 permutation test (Overlap divided by Mean)
K	P-VALUE	p-value calculated from 2000 permutation test.
L	CORRECTED P-VALUE	Adjusted p-value using Bonferroni correction.
M	NULL MODEL	Null model used in this analysis.
N	SPECIES	Species for the library dataset. (in this case mouse)

## Sheet: Control Runx1 ChIP RELI
TRACK	CELL	TF	OVERLAP	TOTAL	RATIO	MEAN	STD	Z-SCORE	ENRICHMENT	P-VALUE	CORRECTED P-VALUE	NULL MODEL	SPECIES
Misc_ChIP	AML	RUNX1	1334	10187	0.130951	20.973	41.7707	31.4342	63.6055	3.45592e-217	1.79017e-214	Null_Model_Regulatory	mouse
Caltech_Tfbs	C2C12	Max	1783	10187	0.175027	41.8202	55.4645	31.3927	42.6349	1.274e-216	6.59932e-214	Null_Model_Regulatory	mouse
Misc_ChIP	T_lymphocyte	RBPJ	1609	10187	0.157946	38.8102	50.0391	31.3793	41.4582	1.93996e-216	1.0049e-213	Null_Model_Regulatory	mouse
Sydh_Tfbs	ES-E14	HCFC1	1760	10187	0.172769	49.6494	54.5412	31.3589	35.4486	3.68275e-216	1.90766e-213	Null_Model_Regulatory	mouse
Sydh_Tfbs	CH12	Hcfc1	2083	10187	0.204476	77.019	64.032	31.3278	27.0453	9.76608e-216	5.05883e-213	Null_Model_Regulatory	mouse
CpGIsland	Any	cpgIslandExt	2001	10187	0.196427	71.5624	61.5939	31.3251	27.9616	1.0618e-215	5.50012e-213	Null_Model_Regulatory	mouse
Sydh_Tfbs	CH12	Nelfe	2294	10187	0.225189	97.986	70.1261	31.3152	23.4115	1.44736e-215	7.49733e-213	Null_Model_Regulatory	mouse
CpGIsland	Any	cpgIslandExtUnmasked	2276	10187	0.223422	98.3996	69.5722	31.2999	23.1302	2.34149e-215	1.21289e-212	Null_Model_Regulatory	mouse
Licr_Chip	Limb	Pol2	2161	10187	0.212133	89.3916	66.1859	31.2998	24.1745	2.34483e-215	1.21462e-212	Null_Model_Regulatory	mouse
Uw_Dnase	3134	Dnase	5086	10187	0.499264	446.409	148.268	31.2919	11.3931	3.00243e-215	1.55526e-212	Null_Model_Regulatory	mouse
Caltech_Tfbs	C2C12+EqS_2.0pct_60hr	Myogenin	2494	10187	0.244822	117.04	75.9664	31.2896	21.309	3.2306e-215	1.67345e-212	Null_Model_Regulatory	mouse
Caltech_Tfbs	C2C12+EqS_2.0pct_60hr	E2F4	841	10187	0.0825562	14.3287	26.4214	31.2879	58.6935	3.40954e-215	1.76614e-212	Null_Model_Regulatory	mouse
Licr_Chip	MEF	Pol2	2878	10187	0.282517	157.148	86.9654	31.2866	18.314	3.5489e-215	1.83833e-212	Null_Model_Regulatory	mouse
Licr_Histone	Thymus	H3K4me3	2215	10187	0.217434	103.761	67.4868	31.2837	21.3471	3.88483e-215	2.01234e-212	Null_Model_Regulatory	mouse
Licr_Histone	Placenta	H3K4me3	2098	10187	0.205949	92.7453	64.1131	31.2768	22.6211	4.82156e-215	2.49757e-212	Null_Model_Regulatory	mouse
Sydh_Tfbs	MEL	Nelfe	1789	10187	0.175616	67.1259	55.0556	31.2752	26.6514	5.07288e-215	2.62775e-212	Null_Model_Regulatory	mouse
Licr_Chip	WholeBrain	Pol2	2163	10187	0.212329	100.955	65.9353	31.2738	21.4254	5.3036e-215	2.74726e-212	Null_Model_Regulatory	mouse
Sydh_Tfbs	CH12	Gcn5	1715	10187	0.168352	65.0999	52.7581	31.2729	26.3441	5.4465e-215	2.82129e-212	Null_Model_Regulatory	mouse
Sydh_Tfbs	MEL	HCFC1	1650	10187	0.161971	57.4605	50.9315	31.2683	28.7154	6.30256e-215	3.26472e-212	Null_Model_Regulatory	mouse
Licr_Histone	Spleen	H3K4me3	2158	10187	0.211839	100.155	65.8144	31.2674	21.5466	6.48029e-215	3.35679e-212	Null_Model_Regulatory	mouse
Licr_Chip	OlfactBulb	Pol2	2135	10187	0.209581	103.183	64.9821	31.2673	20.6914	6.4876e-215	3.36058e-212	Null_Model_Regulatory	mouse
Pazar_Chip	HPC-7	Erg	2308	10187	0.226563	110.183	70.2956	31.2654	20.947	6.8992e-215	3.57378e-212	Null_Model_Regulatory	mouse
Sydh_Hist	MEL+DMSO_2.0pct	H3K4me3	1879	10187	0.184451	78.5365	57.6286	31.2425	23.9252	1.41096e-214	7.30879e-212	Null_Model_Regulatory	mouse
Pazar_Chip	neuralprogenitors	Rfx1	1341	10187	0.131638	42.4675	41.5635	31.2422	31.5771	1.42625e-214	7.38796e-212	Null_Model_Regulatory	mouse
Licr_Histone	Liver	H3K4me3	2104	10187	0.206538	104.779	64.0089	31.2335	20.0803	1.87097e-214	9.6916e-212	Null_Model_Regulatory	mouse
Caltech_Hist	C2C12	H3K4me3	2152	10187	0.21125	108.8	65.4225	31.2308	19.7794	2.03178e-214	1.05246e-211	Null_Model_Regulatory	mouse
Pazar_Chip	Th2	Stat5b	2456	10187	0.241092	138.162	74.22	31.2293	17.7763	2.13359e-214	1.1052e-211	Null_Model_Regulatory	mouse
Licr_Chip	MEL	Pol2	2152	10187	0.21125	105.208	65.5566	31.2217	20.4548	2.70109e-214	1.39917e-211	Null_Model_Regulatory	mouse
Caltech_Hist	C2C12	H3ac	2484	10187	0.24384	141.494	75.0348	31.2189	17.5556	2.94977e-214	1.52798e-211	Null_Model_Regulatory	mouse
Licr_Histone	Lung	H3K4me3	2200	10187	0.215962	114.764	66.7951	31.2184	19.1697	2.99965e-214	1.55382e-211	Null_Model_Regulatory	mouse
Licr_Histone	Kidney	H3K4me3	2121	10187	0.208207	112.457	64.3395	31.2179	18.8606	3.04523e-214	1.57743e-211	Null_Model_Regulatory	mouse
Licr_Histone	Heart	H3K4me3	2227	10187	0.218612	119.616	67.5203	31.2111	18.6179	3.76726e-214	1.95144e-211	Null_Model_Regulatory	mouse
Licr_Chip	SmIntestine	Pol2	2466	10187	0.242073	151.32	74.166	31.2094	16.2966	3.96658e-214	2.05469e-211	Null_Model_Regulatory	mouse
Sydh_Tfbs	CH12	ZNF-MIZD-CP1	1512	10187	0.148424	57.4505	46.6093	31.2073	26.3183	4.24467e-214	2.19874e-211	Null_Model_Regulatory	mouse
Caltech_Hist	C2C12+EqS_2.0pct_24hr	H3ac	1679	10187	0.164818	74.8691	51.4178	31.198	22.4258	5.67178e-214	2.93798e-211	Null_Model_Regulatory	mouse
Licr_Histone	BAT	H3K4me3	2327	10187	0.228428	137.149	70.202	31.1936	16.967	6.51533e-214	3.37494e-211	Null_Model_Regulatory	mouse
Pazar_Chip	CD4T	Irf4	2021	10187	0.19839	104.658	61.4739	31.1733	19.3105	1.22781e-213	6.36008e-211	Null_Model_Regulatory	mouse
Pazar_Chip	HL1_cardiaccells	Srf	1469	10187	0.144203	58.6843	45.2433	31.1718	25.0322	1.2855e-213	6.65888e-211	Null_Model_Regulatory	mouse
Licr_Histone	OlfactBulb	H3K4me3	2239	10187	0.21979	125.23	67.8135	31.1703	17.8791	1.34448e-213	6.96442e-211	Null_Model_Regulatory	mouse
Licr_Histone	WholeBrain	H3K4me3	2125	10187	0.208599	123.759	64.2041	31.17	17.1704	1.35978e-213	7.04363e-211	Null_Model_Regulatory	mouse
Caltech_Tfbs	C2C12+EqS_2.0pct_24hr	Myogenin	1548	10187	0.151958	67.4815	47.499	31.1695	22.9396	1.38209e-213	7.15925e-211	Null_Model_Regulatory	mouse
Licr_Chip	Liver	Pol2	1584	10187	0.155492	67.2697	48.662	31.1687	23.547	1.41529e-213	7.33118e-211	Null_Model_Regulatory	mouse
Uw_Dgf	3134	Dgf	5233	10187	0.513694	626.688	147.789	31.1682	8.35024	1.43603e-213	7.43864e-211	Null_Model_Regulatory	mouse
Licr_Chip	Thymus	Pol2	2124	10187	0.208501	113.035	64.52	31.1681	18.7906	1.44278e-213	7.4736e-211	Null_Model_Regulatory	mouse
Licr_Chip	BoneMarrow	Pol2	1329	10187	0.13046	52.5524	40.9572	31.1654	25.289	1.56746e-213	8.11943e-211	Null_Model_Regulatory	mouse
Sydh_Hist	MEL	H3K4me3	2305	10187	0.226269	142.034	69.4028	31.1654	16.2285	1.56908e-213	8.12783e-211	Null_Model_Regulatory	mouse
Uw_Dnase	NIH-3T3	Dnase	4978	10187	0.488662	642.349	139.12	31.1648	7.74969	1.59894e-213	8.28249e-211	Null_Model_Regulatory	mouse
Caltech_Tfbs	C2C12+EqS_2.0pct_60hr	Pol2	2365	10187	0.232159	153.385	70.9657	31.1646	15.4188	1.60942e-213	8.3368e-211	Null_Model_Regulatory	mouse
Pazar_Chip	T	Tbp	951	10187	0.0933543	26.7333	29.658	31.1642	35.5737	1.62942e-213	8.44039e-211	Null_Model_Regulatory	mouse
Sydh_Tfbs	CH12	TBP	1829	10187	0.179543	89.4126	55.8355	31.1556	20.4557	2.13013e-213	1.10341e-210	Null_Model_Regulatory	mouse
Licr_Chip	Kidney	Pol2	1738	10187	0.17061	81.8302	53.1637	31.1523	21.2391	2.3621e-213	1.22357e-210	Null_Model_Regulatory	mouse
Licr_Histone	SmIntestine	H3K4me3	2274	10187	0.223226	131.985	68.7663	31.1492	17.2292	2.60217e-213	1.34792e-210	Null_Model_Regulatory	mouse
Caltech_Hist	C2C12+EqS_2.0pct_60hr	H3K4me2	4018	10187	0.394424	404.648	116.002	31.149	9.92961	2.61864e-213	1.35646e-210	Null_Model_Regulatory	mouse
Caltech_Hist	C2C12+EqS_2.0pct_60hr	H3K4me3	2396	10187	0.235202	153.225	72.0119	31.1445	15.6372	3.00983e-213	1.55909e-210	Null_Model_Regulatory	mouse
Licr_Chip	ES-Bruce4	Pol2	1424	10187	0.139786	57.4765	43.8817	31.1411	24.7753	3.35103e-213	1.73583e-210	Null_Model_Regulatory	mouse
Licr_Histone	Cortex	H3K4me3	2030	10187	0.199274	117.511	61.4259	31.1349	17.2749	4.06156e-213	2.10389e-210	Null_Model_Regulatory	mouse
Sydh_Tfbs	CH12	Mxi1	2525	10187	0.247865	165.135	75.8005	31.1326	15.2905	4.36395e-213	2.26053e-210	Null_Model_Regulatory	mouse
Licr_Histone	Limb	H3K4me3	2117	10187	0.207814	119.874	64.1527	31.1308	17.6602	4.60921e-213	2.38757e-210	Null_Model_Regulatory	mouse
Pazar_Chip	Th2	Stat6	691	10187	0.0678316	13.9251	21.7503	31.1295	49.6227	4.80127e-213	2.48706e-210	Null_Model_Regulatory	mouse
Misc_ChIP	Tcells	Notch	1782	10187	0.174929	93.4885	54.2459	31.127	19.0612	5.19808e-213	2.6926e-210	Null_Model_Regulatory	mouse
Sydh_Tfbs	CH12	Nrf2	721	10187	0.0707765	16.8671	22.622	31.126	42.7459	5.35706e-213	2.77496e-210	Null_Model_Regulatory	mouse
Licr_Histone	MEF	H3K27ac	3385	10187	0.332286	315.011	98.6415	31.1227	10.7457	5.93884e-213	3.07632e-210	Null_Model_Regulatory	mouse
Licr_Chip	Lung	Pol2	1947	10187	0.191126	109.769	59.0353	31.1209	17.7372	6.28514e-213	3.2557e-210	Null_Model_Regulatory	mouse
Licr_Histone	BoneMarrow	H3K4me3	2112	10187	0.207323	118.865	64.0487	31.119	17.768	6.65555e-213	3.44758e-210	Null_Model_Regulatory	mouse
Licr_Chip	Testis	Pol2	2478	10187	0.243251	169.529	74.185	31.1178	14.6169	6.92519e-213	3.58725e-210	Null_Model_Regulatory	mouse
Sydh_Tfbs	CH12	Max	2365	10187	0.232159	151.592	71.1345	31.1158	15.601	7.35666e-213	3.81075e-210	Null_Model_Regulatory	mouse
Pazar_Chip	HL1_cardiaccells	Tbx5	2326	10187	0.22833	151.45	69.892	31.113	15.3582	8.0298e-213	4.15944e-210	Null_Model_Regulatory	mouse
Licr_Histone	Cerebellum	H3K4me3	2162	10187	0.212231	124.631	65.4944	31.1075	17.3472	9.52157e-213	4.93217e-210	Null_Model_Regulatory	mouse
Licr_Chip	Heart	Pol2	2500	10187	0.245411	178.766	74.6208	31.1071	13.9847	9.66211e-213	5.00497e-210	Null_Model_Regulatory	mouse
Pazar_Chip	ES	nMyc	483	10187	0.0474134	7.85514	15.276	31.104	61.4884	1.06252e-212	5.50386e-210	Null_Model_Regulatory	mouse
Licr_Histone	BMDM	H3K4me3	2228	10187	0.21871	136.813	67.2351	31.1026	16.285	1.11082e-212	5.75404e-210	Null_Model_Regulatory	mouse
Sydh_Hist	ES-E14	H3K4me3	2488	10187	0.244233	177.749	74.2886	31.0983	13.9972	1.26908e-212	6.57386e-210	Null_Model_Regulatory	mouse
Sydh_Tfbs	CH12	Maz	2239	10187	0.21979	154.747	67.0227	31.0977	14.4688	1.29263e-212	6.69583e-210	Null_Model_Regulatory	mouse
Licr_Histone	MEF	H3K4me3	1930	10187	0.189457	119.915	58.2216	31.0896	16.0947	1.66509e-212	8.62518e-210	Null_Model_Regulatory	mouse
Caltech_Tfbs	C2C12	FOSL1	733	10187	0.0719545	19.034	22.9653	31.089	38.5101	1.69762e-212	8.79366e-210	Null_Model_Regulatory	mouse
Sydh_Tfbs	CH12	Ubf	1146	10187	0.112496	42.3616	35.5067	31.0825	27.0528	2.07635e-212	1.07555e-209	Null_Model_Regulatory	mouse
Licr_Chip	BMDM	Pol2	2101	10187	0.206243	130.787	63.3968	31.0775	16.0643	2.42811e-212	1.25776e-209	Null_Model_Regulatory	mouse
Sydh_Hist	CH12	H3K4me3	2216	10187	0.217532	155.99	66.2883	31.0765	14.206	2.50176e-212	1.29591e-209	Null_Model_Regulatory	mouse
Sydh_Tfbs	MEL	TBP	2093	10187	0.205458	131.163	63.1335	31.0744	15.9573	2.67033e-212	1.38323e-209	Null_Model_Regulatory	mouse
Caltech_Tfbs	C2C12	CEBPB	934	10187	0.0916855	32.4286	29.0211	31.0661	28.8018	3.45931e-212	1.79192e-209	Null_Model_Regulatory	mouse
Uw_Dnase	Patski	Dnase	5398	10187	0.529891	793.737	148.24	31.0595	6.80074	4.24908e-212	2.20102e-209	Null_Model_Regulatory	mouse
Caltech_Tfbs	C2C12+EqS_2.0pct_5d	TCF3	871	10187	0.0855011	27.9211	27.1542	31.0478	31.1951	6.10349e-212	3.16161e-209	Null_Model_Regulatory	mouse
Licr_Histone	MEL	H3K4me3	2022	10187	0.198488	132.803	60.8653	31.039	15.2255	8.03775e-212	4.16356e-209	Null_Model_Regulatory	mouse
Misc_FAIRE	Any	Notch_dimer_dep	1058	10187	0.103858	41.6903	32.7591	31.0238	25.3776	1.28843e-211	6.67408e-209	Null_Model_Regulatory	mouse
Sydh_Tfbs	CH12	Pol2	2486	10187	0.244037	195.144	73.8526	31.0193	12.7393	1.48075e-211	7.67028e-209	Null_Model_Regulatory	mouse
Caltech_Tfbs	C2C12+EqS_2.0pct_60hr	MyoD	1749	10187	0.171689	105.705	52.9849	31.0144	16.546	1.7235e-211	8.92775e-209	Null_Model_Regulatory	mouse
Psu_Chip	Megakaryo	FLI1	530	10187	0.0520271	11.4675	16.7206	31.0116	46.2174	1.88302e-211	9.75405e-209	Null_Model_Regulatory	mouse
Uw_Dnase	Fibroblast	Dnase	5226	10187	0.513007	816.048	142.227	31.0065	6.40404	2.20175e-211	1.14051e-208	Null_Model_Regulatory	mouse
Licr_Histone	Spleen	H3K27ac	2373	10187	0.232944	199.406	70.1053	31.0047	11.9004	2.32978e-211	1.20683e-208	Null_Model_Regulatory	mouse
Pazar_Chip	CD4T	Stat3	3120	10187	0.306273	318.563	90.3843	30.9947	9.79397	3.17462e-211	1.64446e-208	Null_Model_Regulatory	mouse
Pazar_Chip	MEF_fibroblast_OE-GH	Stat5	2563	10187	0.251595	227.865	75.3454	30.9924	11.2479	3.41233e-211	1.76759e-208	Null_Model_Regulatory	mouse
Licr_Histone	Liver	H3K9ac	2891	10187	0.283793	298.726	83.6557	30.9874	9.67776	3.98151e-211	2.06242e-208	Null_Model_Regulatory	mouse
Licr_Histone	BoneMarrow	H3K27ac	2457	10187	0.24119	212.5	72.4547	30.978	11.5623	5.33859e-211	2.76539e-208	Null_Model_Regulatory	mouse
Licr_Histone	ES-Bruce4	H3K9ac	2753	10187	0.270246	277.665	79.9068	30.9778	9.91481	5.37351e-211	2.78348e-208	Null_Model_Regulatory	mouse
Pazar_Chip	E14_ES	Sin3B	433	10187	0.0425052	8.22677	13.7146	30.9724	52.633	6.34493e-211	3.28667e-208	Null_Model_Regulatory	mouse
Licr_Histone	CH12	H3K4me3	2722	10187	0.267203	258.885	79.5596	30.9594	10.5143	9.50555e-211	4.92388e-208	Null_Model_Regulatory	mouse
Uw_Dnase	Spleen	Dnase	3527	10187	0.346226	437.031	99.8521	30.9455	8.07037	1.46167e-210	7.57146e-208	Null_Model_Regulatory	mouse
Sydh_Tfbs	MEL	Mxi1	1715	10187	0.168352	109.24	51.8903	30.9453	15.6994	1.47033e-210	7.61629e-208	Null_Model_Regulatory	mouse
SPDam	Any	Runx_RBPJ	2377	10187	0.233337	217.408	69.7979	30.9407	10.9334	1.69688e-210	8.78982e-208	Null_Model_Regulatory	mouse
Licr_Chip	Heart	p300	2525	10187	0.247865	241.548	73.8024	30.9401	10.4534	1.72678e-210	8.94473e-208	Null_Model_Regulatory	mouse
Licr_Histone	Heart	H3K9ac	3052	10187	0.299598	333.5	87.8701	30.9377	9.15141	1.85918e-210	9.63053e-208	Null_Model_Regulatory	mouse
Licr_Histone	Heart	H3K27ac	2637	10187	0.258859	258.045	76.9014	30.9351	10.2191	2.01323e-210	1.04285e-207	Null_Model_Regulatory	mouse
Pazar_Chip	C2C12_myotubes	Sin3B	611	10187	0.0599784	15.8571	19.2385	30.935	38.5315	2.02386e-210	1.04836e-207	Null_Model_Regulatory	mouse
Licr_Histone	Testis	H3K27ac	2385	10187	0.234122	207.012	70.4059	30.9347	11.5211	2.03873e-210	1.05606e-207	Null_Model_Regulatory	mouse
Uw_Dnase	THelper-Activated	Dnase	3637	10187	0.357024	483.214	101.957	30.9326	7.52669	2.17766e-210	1.12803e-207	Null_Model_Regulatory	mouse
Licr_Chip	Spleen	Pol2	913	10187	0.089624	34.8092	28.3922	30.9308	26.2287	2.30566e-210	1.19433e-207	Null_Model_Regulatory	mouse
Caltech_Tfbs	C2C12+EqS_2.0pct_60hr	NRSF	872	10187	0.0855993	32.3626	27.1462	30.9302	26.9447	2.34745e-210	1.21598e-207	Null_Model_Regulatory	mouse
Licr_Histone	BMDM	H3K27ac	2310	10187	0.22676	204.407	68.0846	30.9261	11.301	2.66049e-210	1.37813e-207	Null_Model_Regulatory	mouse
Licr_Histone	Kidney	H3K27ac	2599	10187	0.255129	263.59	75.5519	30.9113	9.85999	4.20394e-210	2.17764e-207	Null_Model_Regulatory	mouse
Sydh_Tfbs	CH12	CHD2	1740	10187	0.170806	117.401	52.492	30.9113	14.821	4.20489e-210	2.17813e-207	Null_Model_Regulatory	mouse
Pazar_Chip	ES	Klf4	508	10187	0.0498675	12.1169	16.0444	30.9069	41.925	4.82511e-210	2.4994e-207	Null_Model_Regulatory	mouse
Licr_Histone	MEL	H3K27ac	1992	10187	0.195543	165.926	59.0929	30.9017	12.0053	5.66074e-210	2.93226e-207	Null_Model_Regulatory	mouse
Sydh_Tfbs	MEL	Pol2	2320	10187	0.227741	220.763	67.9336	30.9013	10.509	5.7333e-210	2.96985e-207	Null_Model_Regulatory	mouse
Pazar_Chip	ES	E2f1	671	10187	0.0658683	19.6344	21.0827	30.8957	34.1748	6.82746e-210	3.53662e-207	Null_Model_Regulatory	mouse
Caltech_Tfbs	C2C12+EqS_2.0pct_60hr	TCF12	1014	10187	0.0995386	44.2268	31.3897	30.8947	22.9273	7.045e-210	3.64931e-207	Null_Model_Regulatory	mouse
Pazar_Chip	Th2+13hr	Stat5b	918	10187	0.0901149	39.8901	28.4272	30.8898	23.0132	8.19399e-210	4.24449e-207	Null_Model_Regulatory	mouse
Psu_Histone	G1E	H3K4me3	2960	10187	0.290566	345.282	84.6483	30.8892	8.57271	8.33608e-210	4.31809e-207	Null_Model_Regulatory	mouse
Pazar_Chip	HPC-7	Gfi1b	785	10187	0.077059	27.6833	24.5178	30.8884	28.3564	8.53866e-210	4.42302e-207	Null_Model_Regulatory	mouse
Licr_Histone	ES-Bruce4	H3K4me3	2009	10187	0.197212	160.347	59.8637	30.881	12.5291	1.0737e-209	5.56176e-207	Null_Model_Regulatory	mouse
Caltech_Tfbs	C2C12+EqS_2.0pct_60hr	Max	382	10187	0.0374988	7.34865	12.1329	30.879	51.9823	1.14487e-209	5.93042e-207	Null_Model_Regulatory	mouse
Uw_Dnase	Heart	Dnase	4487	10187	0.440463	774.546	120.226	30.8789	5.79307	1.14679e-209	5.94037e-207	Null_Model_Regulatory	mouse
Sydh_Tfbs	CH12	c-Myc	1578	10187	0.154903	109.371	47.5632	30.8774	14.428	1.20001e-209	6.21607e-207	Null_Model_Regulatory	mouse
Licr_Histone	ES-E14	H3K4me3	2801	10187	0.274958	302.186	80.9307	30.876	9.26913	1.25494e-209	6.50061e-207	Null_Model_Regulatory	mouse
Uw_Dnase	Lung	Dnase	4675	10187	0.458918	755.677	126.948	30.8733	6.1865	1.36176e-209	7.0539e-207	Null_Model_Regulatory	mouse
Caltech_Tfbs	C2C12	MyoD	1023	10187	0.100422	45.8641	31.6541	30.8691	22.305	1.55014e-209	8.02974e-207	Null_Model_Regulatory	mouse
Sydh_Tfbs	CH12	BHLHE40	2266	10187	0.22244	215.678	66.4262	30.8662	10.5064	1.69989e-209	8.80544e-207	Null_Model_Regulatory	mouse
Licr_Histone	SmIntestine	H3K27ac	2547	10187	0.250025	255.127	74.2741	30.857	9.98327	2.25789e-209	1.16959e-206	Null_Model_Regulatory	mouse
Pazar_Chip	macrophage_LPS2	Nfkb1	1066	10187	0.104643	52.1009	32.8607	30.8544	20.4603	2.44183e-209	1.26487e-206	Null_Model_Regulatory	mouse
Uw_Dnase	416B	Dnase	4241	10187	0.416315	672.154	115.734	30.8367	6.30957	4.22954e-209	2.1909e-206	Null_Model_Regulatory	mouse
Uw_Dnase	Kidney	Dnase	4601	10187	0.451654	872.579	120.912	30.8358	5.27287	4.3454e-209	2.25092e-206	Null_Model_Regulatory	mouse
Psu_Histone	CH12	H3K4me3	2748	10187	0.269756	327.201	78.5103	30.8342	8.39851	4.56508e-209	2.36471e-206	Null_Model_Regulatory	mouse
Licr_Histone	Placenta	H3K27ac	2666	10187	0.261706	294.269	76.9201	30.8337	9.05975	4.63094e-209	2.39883e-206	Null_Model_Regulatory	mouse
Caltech_Tfbs	C2C12+EqS_2.0pct_24hr	SRF	458	10187	0.0449593	10.2617	14.5217	30.8324	44.6318	4.82486e-209	2.49928e-206	Null_Model_Regulatory	mouse
Pazar_Chip	liver	Srebp2	336	10187	0.0329832	5.88212	10.708	30.829	57.1223	5.3597e-209	2.77633e-206	Null_Model_Regulatory	mouse
Caltech_Tfbs	C2C12+EqS_2.0pct_60hr	Usf1	647	10187	0.0635123	19.7752	20.362	30.8037	32.7177	1.16842e-208	6.05239e-206	Null_Model_Regulatory	mouse
Caltech_Tfbs	C2C12	Usf1	751	10187	0.0737214	27.6104	23.4876	30.7988	27.1999	1.35859e-208	7.03749e-206	Null_Model_Regulatory	mouse
Uw_Dnase	TReg	Dnase	3543	10187	0.347796	492.773	99.0481	30.7954	7.18992	1.50953e-208	7.81935e-206	Null_Model_Regulatory	mouse
Psu_Chip	MEL	Pol2-4H8	1412	10187	0.138608	95.0539	42.768	30.7928	14.8547	1.63688e-208	8.47902e-206	Null_Model_Regulatory	mouse
Uw_Dnase	Liver	Dnase	3488	10187	0.342397	520.789	96.3674	30.7906	6.69753	1.74958e-208	9.0628e-206	Null_Model_Regulatory	mouse
Licr_Histone	ES-E14	H3K9ac	2884	10187	0.283106	342.52	82.5478	30.788	8.41993	1.89908e-208	9.83722e-206	Null_Model_Regulatory	mouse
Uw_Dgf	NIH-3T3	Dgf	5312	10187	0.521449	1063.17	138.015	30.7853	4.99637	2.06059e-208	1.06739e-205	Null_Model_Regulatory	mouse
Uw_Dnase	B-cell	Dnase	3492	10187	0.34279	510.66	96.8534	30.782	6.8382	2.28355e-208	1.18288e-205	Null_Model_Regulatory	mouse
Psu_Histone	Erythrobl	H3K4me3	2896	10187	0.284284	349.378	82.7389	30.779	8.28903	2.50224e-208	1.29616e-205	Null_Model_Regulatory	mouse
Pazar_Chip	liver_Fcombined	Bcl6	1503	10187	0.147541	106.779	45.3661	30.7767	14.0758	2.68516e-208	1.39091e-205	Null_Model_Regulatory	mouse
Psu_Histone	Megakaryo	H3K4me3	4264	10187	0.418573	743.866	114.431	30.7621	5.73221	4.21695e-208	2.18438e-205	Null_Model_Regulatory	mouse
Licr_Histone	MEL	H3K9ac	2792	10187	0.274075	344.986	79.5467	30.762	8.09308	4.22935e-208	2.1908e-205	Null_Model_Regulatory	mouse
Licr_Histone	Limb	H3K27ac	2004	10187	0.196721	187.341	59.07	30.7543	10.6971	5.34935e-208	2.77096e-205	Null_Model_Regulatory	mouse
Caltech_Tfbs	C2C12+EqS_2.0pct_60hr	CEBPB	612	10187	0.0600766	20.951	19.223	30.747	29.2109	6.70245e-208	3.47187e-205	Null_Model_Regulatory	mouse
Sydh_Tfbs	CH12	E2F4	542	10187	0.0532051	15.1059	17.1392	30.742	35.88	7.81688e-208	4.04915e-205	Null_Model_Regulatory	mouse
Licr_Histone	Liver	H3K27ac	2197	10187	0.215667	231.437	63.9424	30.7396	9.49288	8.41762e-208	4.36033e-205	Null_Model_Regulatory	mouse
Licr_Histone	BAT	H3K27ac	2334	10187	0.229116	259.821	67.4893	30.7335	8.9831	1.01705e-207	5.26833e-205	Null_Model_Regulatory	mouse
Uw_Dnase	LgIntestine	Dnase	4016	10187	0.394228	709.201	107.623	30.7256	5.66271	1.29411e-207	6.70351e-205	Null_Model_Regulatory	mouse
Licr_Histone	Cerebellum	H3K27ac	1899	10187	0.186414	183.841	55.8228	30.725	10.3296	1.31761e-207	6.82524e-205	Null_Model_Regulatory	mouse
Licr_Histone	CH12	H3K9ac	2740	10187	0.26897	334.634	78.2953	30.7217	8.18804	1.46014e-207	7.56352e-205	Null_Model_Regulatory	mouse
Pazar_Chip	liver_FLcombined	Stat5	1508	10187	0.148032	121.176	45.1435	30.7204	12.4447	1.52208e-207	7.88438e-205	Null_Model_Regulatory	mouse
Uw_Dgf	416B	Dgf	4436	10187	0.435457	815.617	117.858	30.7183	5.43882	1.62226e-207	8.40329e-205	Null_Model_Regulatory	mouse
Pazar_Chip	preproBcells_EBF	E2a	403	10187	0.0395602	9.55045	12.8094	30.7158	42.197	1.75174e-207	9.07399e-205	Null_Model_Regulatory	mouse
Pazar_Chip	T	TFIIB	545	10187	0.0534996	17.6503	17.1701	30.7133	30.8776	1.89134e-207	9.79713e-205	Null_Model_Regulatory	mouse
Pazar_Chip	C2C12_myoblast	Sin3B	405	10187	0.0397566	9.37962	12.8812	30.713	43.1787	1.91032e-207	9.89548e-205	Null_Model_Regulatory	mouse
Licr_Histone	Testis	H3K4me3	2320	10187	0.227741	260.69	67.0784	30.7	8.89945	2.84343e-207	1.4729e-204	Null_Model_Regulatory	mouse
Uw_Dnase	ForelimbBud	Dnase	4153	10187	0.407676	752.943	110.829	30.6783	5.51569	5.54298e-207	2.87127e-204	Null_Model_Regulatory	mouse
Pazar_Chip	BMDM_macrophages	Pu1	2119	10187	0.20801	235.498	61.3988	30.6765	8.99797	5.85407e-207	3.03241e-204	Null_Model_Regulatory	mouse
Pazar_Chip	Th1	Stat4	569	10187	0.0558555	18.2198	17.955	30.6755	31.2298	6.03821e-207	3.12779e-204	Null_Model_Regulatory	mouse
Uw_Dnase	FatPad	Dnase	4162	10187	0.40856	768.799	110.691	30.6547	5.41364	1.14507e-206	5.93146e-204	Null_Model_Regulatory	mouse
Licr_Histone	WholeBrain	H3K27ac	2110	10187	0.207127	223.274	61.5581	30.6495	9.45028	1.34013e-206	6.94186e-204	Null_Model_Regulatory	mouse
Uw_Dgf	TReg	Dgf	3801	10187	0.373123	676.091	101.959	30.6488	5.62203	1.37054e-206	7.0994e-204	Null_Model_Regulatory	mouse
Pazar_Chip	retinas_C57BL6_WT	Crx	596	10187	0.0585059	22.048	18.7386	30.6294	27.032	2.48755e-206	1.28855e-203	Null_Model_Regulatory	mouse
Licr_Histone	OlfactBulb	H3K27ac	2061	10187	0.202317	220.506	60.1135	30.617	9.34666	3.63851e-206	1.88475e-203	Null_Model_Regulatory	mouse
Uw_Dnase	TReg-Activated	Dnase	3687	10187	0.361932	656.331	98.9896	30.616	5.6176	3.7447e-206	1.93975e-203	Null_Model_Regulatory	mouse
Pazar_Chip	BMDM_macrophages_LPS	Pu1	2088	10187	0.204967	244.657	60.222	30.6091	8.53439	4.62632e-206	2.39643e-203	Null_Model_Regulatory	mouse
Licr_Chip	SmIntestine	CTCF	1371	10187	0.134583	104.531	41.3793	30.6063	13.1157	5.04476e-206	2.61319e-203	Null_Model_Regulatory	mouse
Licr_Histone	CH12	H3K27ac	2197	10187	0.215667	261.753	63.2381	30.6025	8.3934	5.66142e-206	2.93261e-203	Null_Model_Regulatory	mouse
Licr_Histone	CH12	H3K4me2	3044	10187	0.298812	472.29	84.0367	30.6022	6.4452	5.71634e-206	2.96107e-203	Null_Model_Regulatory	mouse
Uw_Dgf	B-cell_CD43-	Dgf	3756	10187	0.368705	698.551	99.9435	30.5918	5.37684	7.87739e-206	4.08049e-203	Null_Model_Regulatory	mouse
Psu_Histone	G1E-ER4	H3K4me3	3481	10187	0.34171	628.769	93.2466	30.588	5.53621	8.82944e-206	4.57365e-203	Null_Model_Regulatory	mouse
Caltech_Tfbs	C2C12+EqS_2.0pct_24hr	MyoD	989	10187	0.0970845	60.976	30.3439	30.5836	16.2195	1.01257e-205	5.24511e-203	Null_Model_Regulatory	mouse
Pazar_Chip	T	TFIIE	553	10187	0.0542849	20.8422	17.4093	30.5675	26.5328	1.65631e-205	8.57967e-203	Null_Model_Regulatory	mouse
Uw_Dgf	Lung	Dgf	5105	10187	0.501129	1235.31	126.607	30.5645	4.13255	1.81593e-205	9.40654e-203	Null_Model_Regulatory	mouse
Uw_Dgf	Kidney	Dgf	4845	10187	0.475606	1090.68	122.84	30.5626	4.44217	1.92147e-205	9.95323e-203	Null_Model_Regulatory	mouse
Sydh_Tfbs	CH12	COREST	1237	10187	0.121429	95.2438	37.3786	30.5457	12.9877	3.22137e-205	1.66867e-202	Null_Model_Regulatory	mouse
Pazar_Chip	ES	c-Myc	227	10187	0.0222833	3.77722	7.3083	30.5437	60.0971	3.42649e-205	1.77492e-202	Null_Model_Regulatory	mouse
Uw_Dnase	EPC	Dnase	3631	10187	0.356435	727.544	95.0721	30.5395	4.99076	3.89708e-205	2.01869e-202	Null_Model_Regulatory	mouse
Pazar_Chip	ES	Jarid1a	385	10187	0.0377933	10.3127	12.2701	30.5366	37.3327	4.25418e-205	2.20366e-202	Null_Model_Regulatory	mouse
Pazar_Chip	HL-1_cardiomyocytes	Srf	241	10187	0.0236576	4.56444	7.74326	30.5344	52.7995	4.56016e-205	2.36216e-202	Null_Model_Regulatory	mouse
Uw_Dnase	Thymus	Dnase	3676	10187	0.360852	670.476	98.4386	30.532	5.48268	4.90489e-205	2.54073e-202	Null_Model_Regulatory	mouse
Sydh_Tfbs	MEL	Max	947	10187	0.0929616	57.3536	29.1468	30.523	16.5116	6.45952e-205	3.34603e-202	Null_Model_Regulatory	mouse
Uw_Dgf	Liver	Dgf	3827	10187	0.375675	772.373	100.13	30.5067	4.95486	1.06053e-204	5.49356e-202	Null_Model_Regulatory	mouse
Uw_Dnase	ZhBTc4	Dnase	3862	10187	0.379111	771.049	101.36	30.4949	5.00876	1.52169e-204	7.88235e-202	Null_Model_Regulatory	mouse
Pazar_Chip	liver_Mcombined	Bcl6	1817	10187	0.178365	197.062	53.1218	30.4948	9.22045	1.52677e-204	7.90865e-202	Null_Model_Regulatory	mouse
Psu_Dnase	G1E	PsuDnase	3667	10187	0.359969	761.949	95.2772	30.4905	4.81266	1.74027e-204	9.01457e-202	Null_Model_Regulatory	mouse
Sydh_Tfbs	CH12	ETS1	1832	10187	0.179837	184.769	54.0393	30.4821	9.91507	2.25223e-204	1.16665e-201	Null_Model_Regulatory	mouse
Cistrome_ChIP	Hair_Follicle_Stem_Cell	TCF4	623	10187	0.0611564	27.03	19.5528	30.48	23.0485	2.39974e-204	1.24306e-201	Null_Model_Regulatory	mouse
Uw_Dnase	GenitalFatPad	Dnase	4348	10187	0.426818	945.032	111.73	30.4571	4.6009	4.8176e-204	2.49552e-201	Null_Model_Regulatory	mouse
Uw_Dgf	THelper-Activated	Dgf	3988	10187	0.391479	844.575	103.21	30.4565	4.7219	4.91112e-204	2.54396e-201	Null_Model_Regulatory	mouse
Licr_Histone	ES-E14	H3K27ac	2333	10187	0.229017	321.398	66.0498	30.4559	7.25892	5.01085e-204	2.59562e-201	Null_Model_Regulatory	mouse
Cistrome_ChIP	3T3-L1+day7	Nrf1	361	10187	0.0354373	9.82218	11.5318	30.453	36.7536	5.46604e-204	2.83141e-201	Null_Model_Regulatory	mouse
Uw_Dnase	HindlimbBud	Dnase	4086	10187	0.401099	874.14	105.474	30.4517	4.67431	5.68153e-204	2.94303e-201	Null_Model_Regulatory	mouse
Uw_Dnase	SkMuscle	Dnase	4811	10187	0.472269	1145.38	120.409	30.443	4.20034	7.42162e-204	3.8444e-201	Null_Model_Regulatory	mouse
Pazar_Chip	MEF_fibroblast_OE-GH2	Stat5	1855	10187	0.182095	210.693	54.0179	30.44	8.80427	8.11193e-204	4.20198e-201	Null_Model_Regulatory	mouse
Uw_Dnase	Retina	Dnase	3594	10187	0.352803	703.783	94.9556	30.4376	5.10669	8.75339e-204	4.53426e-201	Null_Model_Regulatory	mouse
Uw_Dnase	Cerebellum	Dnase	3264	10187	0.320408	616.022	87.01	30.433	5.29851	1.00415e-203	5.20149e-201	Null_Model_Regulatory	mouse
Licr_Chip	Thymus	CTCF	2247	10187	0.220575	323.926	63.2093	30.4239	6.93677	1.32651e-203	6.8713e-201	Null_Model_Regulatory	mouse
Uw_Dnase	HeadlessEmbryo	Dnase	4341	10187	0.426131	956.474	111.26	30.42	4.53855	1.49556e-203	7.747e-201	Null_Model_Regulatory	mouse
Uw_Dnase	ZhBTc4+24hr	Dnase	4011	10187	0.393737	883.619	102.81	30.4191	4.53928	1.53616e-203	7.95729e-201	Null_Model_Regulatory	mouse
Uw_Dnase	CH12	Dnase	3988	10187	0.391479	849.27	103.228	30.4059	4.6958	2.29332e-203	1.18794e-200	Null_Model_Regulatory	mouse
Pazar_Chip	macrophage	Cebpb	949	10187	0.0931579	63.2208	29.1389	30.3985	15.0109	2.87475e-203	1.48912e-200	Null_Model_Regulatory	mouse
Uw_Dgf	Heart	Dgf	4762	10187	0.467459	1186.08	117.643	30.3965	4.01489	3.05956e-203	1.58485e-200	Null_Model_Regulatory	mouse
Uw_Dnase	mG	Dnase	3297	10187	0.323648	615.249	88.3102	30.3674	5.35881	7.39919e-203	3.83278e-200	Null_Model_Regulatory	mouse
Uw_Dnase	ES-E14	Dnase	4039	10187	0.396486	910.556	103.167	30.3241	4.43575	2.75791e-202	1.4286e-199	Null_Model_Regulatory	mouse
Uw_Dnase	Mesoderm	Dnase	4618	10187	0.453323	1192.91	112.978	30.3164	3.87119	3.4819e-202	1.80362e-199	Null_Model_Regulatory	mouse
Licr_Chip	Cortex	Pol2	1261	10187	0.123785	116.611	37.7532	30.3123	10.8137	3.9415e-202	2.0417e-199	Null_Model_Regulatory	mouse
Uw_Dnase	T-Naive	Dnase	3525	10187	0.346029	746.328	91.6774	30.3092	4.72313	4.32933e-202	2.24259e-199	Null_Model_Regulatory	mouse
Uw_Dnase	ES-WW6	Dnase	3825	10187	0.375479	865.654	97.6437	30.3076	4.41862	4.55058e-202	2.3572e-199	Null_Model_Regulatory	mouse
Licr_Chip	MEL	CTCF	1888	10187	0.185334	254.659	53.897	30.3049	7.41383	4.94414e-202	2.56106e-199	Null_Model_Regulatory	mouse
Licr_Histone	Cortex	H3K27ac	1809	10187	0.177579	222.517	52.3992	30.2768	8.1297	1.15733e-201	5.99499e-199	Null_Model_Regulatory	mouse
Cistrome_ChIP	3T3-L1+day0	Nrf1	358	10187	0.0351428	11.6563	11.4445	30.263	30.7129	1.76046e-201	9.11917e-199	Null_Model_Regulatory	mouse
Uw_Dgf	B-cell_CD19+	Dgf	4086	10187	0.401099	1025.57	101.202	30.2409	3.98412	3.43656e-201	1.78014e-198	Null_Model_Regulatory	mouse
Uw_Dgf	Thymus	Dgf	4075	10187	0.40002	1062.54	99.6169	30.2405	3.83516	3.48149e-201	1.80341e-198	Null_Model_Regulatory	mouse
Pazar_Chip	ES	Zfx	350	10187	0.0343575	10.6474	11.227	30.2266	32.872	5.29757e-201	2.74414e-198	Null_Model_Regulatory	mouse
Uw_Dgf	TReg-Activated	Dgf	3953	10187	0.388044	993.8	97.9837	30.2009	3.97766	1.15083e-200	5.96128e-198	Null_Model_Regulatory	mouse
Caltech_Tfbs	C2C12	CTCF	817	10187	0.0802003	52.05	25.3424	30.1845	15.6965	1.88969e-200	9.78857e-198	Null_Model_Regulatory	mouse
Pazar_Chip	liver	Yy1	494	10187	0.0484932	22.2388	15.6364	30.1706	22.2135	2.87507e-200	1.48928e-197	Null_Model_Regulatory	mouse
Uw_Dgf	T-Naive	Dgf	3807	10187	0.373712	876.516	97.1474	30.1653	4.34333	3.37738e-200	1.74948e-197	Null_Model_Regulatory	mouse
Uw_Dnase	ZhBTc4+6hr	Dnase	3990	10187	0.391676	993.013	99.3857	30.1551	4.01807	4.59769e-200	2.3816e-197	Null_Model_Regulatory	mouse
Uw_Dnase	MEL	Dnase	3395	10187	0.333268	720.403	88.72	30.1465	4.71264	5.95957e-200	3.08706e-197	Null_Model_Regulatory	mouse
Uw_Dnase	A20	Dnase	3306	10187	0.324531	742.385	85.0709	30.1351	4.45322	8.41915e-200	4.36112e-197	Null_Model_Regulatory	mouse
Uw_Dnase	ES-CJ7	Dnase	3799	10187	0.372926	931.2	95.1747	30.132	4.07968	9.24546e-200	4.78915e-197	Null_Model_Regulatory	mouse
Psu_Dnase	G1E-ER4	PsuDnase	3717	10187	0.364877	938.553	92.3149	30.0975	3.96035	2.61273e-199	1.35339e-196	Null_Model_Regulatory	mouse
Licr_Histone	ES-Bruce4	H3K27ac	1454	10187	0.142731	183.612	42.3089	30.0265	7.91886	2.21205e-198	1.14584e-195	Null_Model_Regulatory	mouse
Licr_Histone	Thymus	H3K27ac	923	10187	0.0906057	77.3027	28.1892	30.0007	11.9401	4.80282e-198	2.48786e-195	Null_Model_Regulatory	mouse
Uw_Dnase	C57BL	Dnase	4002	10187	0.392854	1088.86	97.2449	29.9568	3.67542	1.79473e-197	9.29671e-195	Null_Model_Regulatory	mouse
Uw_Dnase	WholeBrain	Dnase	4002	10187	0.392854	1086.6	97.3468	29.9486	3.68305	2.2951e-197	1.18886e-194	Null_Model_Regulatory	mouse
Pazar_Chip	macrophage_stimulated	Nfkb1	648	10187	0.0636105	42.1558	20.2316	29.9455	15.3715	2.51688e-197	1.30374e-194	Null_Model_Regulatory	mouse
Licr_Chip	Testis	CTCF	1212	10187	0.118975	128.021	36.203	29.9417	9.4672	2.81972e-197	1.46062e-194	Null_Model_Regulatory	mouse
Uw_Dgf	MEL	Dgf	3733	10187	0.366447	1008.55	91.0044	29.9375	3.70134	3.1966e-197	1.65584e-194	Null_Model_Regulatory	mouse
Uw_Dgf	Retina	Dgf	4210	10187	0.413272	1182.68	101.148	29.9296	3.55971	4.0541e-197	2.10002e-194	Null_Model_Regulatory	mouse
Misc_ChIP	murine_embryonic_carcinoma_cells+cycling	RBPJ	290	10187	0.0284677	9.84216	9.36211	29.9247	29.4651	4.70227e-197	2.43577e-194	Null_Model_Regulatory	mouse
Uw_Dgf	ZhBTc4	Dgf	4226	10187	0.414842	1198.85	101.168	29.9219	3.52504	5.10153e-197	2.64259e-194	Null_Model_Regulatory	mouse
Pazar_Chip	prepreBcells+1h-Tamoxifen	E2A	776	10187	0.0761755	55.7542	24.0778	29.9132	13.9182	6.61846e-197	3.42836e-194	Null_Model_Regulatory	mouse
Pazar_Chip	HPC-7	Fli1	776	10187	0.0761755	59.7932	23.9687	29.8809	12.9781	1.74095e-196	9.01811e-194	Null_Model_Regulatory	mouse
Pazar_Chip	Th2+13hr	Stat5a	558	10187	0.0547757	34.3766	17.5255	29.8778	16.232	1.91143e-196	9.90122e-194	Null_Model_Regulatory	mouse
Licr_Chip	Spleen	CTCF	1195	10187	0.117306	147.431	35.0845	29.8584	8.10551	3.41193e-196	1.76738e-193	Null_Model_Regulatory	mouse
Licr_Histone	MEL	H3K79me2	1918	10187	0.188279	341.269	52.8373	29.8412	5.6202	5.70253e-196	2.95391e-193	Null_Model_Regulatory	mouse
Uw_Dgf	WholeBrain	Dgf	4438	10187	0.435653	1383.77	102.406	29.8248	3.20718	9.31944e-196	4.82747e-193	Null_Model_Regulatory	mouse
Pazar_Chip	preproBcells_RAG1_GSE21978	E2a	475	10187	0.0466281	24.6494	15.1175	29.7901	19.2703	2.62597e-195	1.36025e-192	Null_Model_Regulatory	mouse
Sydh_Tfbs	MEL	c-Myc	615	10187	0.0603711	43.1538	19.199	29.7853	14.2513	3.03205e-195	1.5706e-192	Null_Model_Regulatory	mouse
Psu_Chip	G1E	Pol2-4H8	1529	10187	0.150093	223.603	43.8785	29.7503	6.838	8.60246e-195	4.45607e-192	Null_Model_Regulatory	mouse
Pazar_Chip	HPC-7	Runx1	375	10187	0.0368116	16.3127	12.0673	29.724	22.9882	1.88197e-194	9.74859e-192	Null_Model_Regulatory	mouse
Uw_Dnase	Cerebrum	Dnase	3960	10187	0.388731	1171.85	93.91	29.6896	3.37927	5.23147e-194	2.7099e-191	Null_Model_Regulatory	mouse
Sydh_Tfbs	MEL	Gcn5	470	10187	0.0461372	26.021	14.9567	29.6843	18.0623	6.1206e-194	3.17047e-191	Null_Model_Regulatory	mouse
Sydh_Tfbs	CH12	Usf2	630	10187	0.0618435	42.9141	19.7781	29.6836	14.6805	6.25434e-194	3.23975e-191	Null_Model_Regulatory	mouse
Sydh_Tfbs	MEL	Ubf	488	10187	0.0479042	29.2248	15.4836	29.6298	16.6982	3.08431e-193	1.59767e-190	Null_Model_Regulatory	mouse
Pazar_Chip	macrophage	Cebpa	788	10187	0.0773535	73.3317	24.1531	29.5891	10.7457	1.03186e-192	5.34505e-190	Null_Model_Regulatory	mouse
Pazar_Chip	liver_WTT09	Lxr	612	10187	0.0600766	50.8072	18.9929	29.5475	12.0455	3.53309e-192	1.83014e-189	Null_Model_Regulatory	mouse
Licr_Histone	Spleen	H3K4me1	2899	10187	0.284578	777.054	71.9136	29.5069	3.73076	1.17484e-191	6.08565e-189	Null_Model_Regulatory	mouse
Uw_Dgf	A20	Dgf	3608	10187	0.354177	1089.28	85.4564	29.4738	3.31228	3.12218e-191	1.61729e-188	Null_Model_Regulatory	mouse
Pazar_Chip	macrophage	Pu1	924	10187	0.0907038	110.397	27.6717	29.402	8.36982	2.5924e-190	1.34286e-187	Null_Model_Regulatory	mouse
Misc_ChIP	Liver	Bmal1	318	10187	0.0312163	15.1728	10.3168	29.3527	20.9585	1.10304e-189	5.71376e-187	Null_Model_Regulatory	mouse
Pazar_Chip	E14_ES	Sin3A	115	10187	0.0112889	2.16084	3.84696	29.332	53.2201	2.02548e-189	1.0492e-186	Null_Model_Regulatory	mouse
Pazar_Chip	3T3-L1_preadipocyte	Cebpb	788	10187	0.0773535	83.6793	24.0842	29.2441	9.4169	2.67146e-188	1.38382e-185	Null_Model_Regulatory	mouse
Licr_Chip	OlfactBulb	CTCF	806	10187	0.0791204	89.5445	24.5224	29.2164	9.00112	6.00808e-188	3.11219e-185	Null_Model_Regulatory	mouse
Sydh_Tfbs	MEL	ZNF-MIZD-CP1	316	10187	0.0310199	16.2348	10.261	29.2141	19.4644	6.42425e-188	3.32776e-185	Null_Model_Regulatory	mouse
Licr_Chip	ES-Bruce4	p300	1059	10187	0.103956	143.738	31.3414	29.2029	7.36756	8.89956e-188	4.60997e-185	Null_Model_Regulatory	mouse
Licr_Chip	Limb	CTCF	1189	10187	0.116717	191.654	34.1624	29.1942	6.20388	1.14825e-187	5.94796e-185	Null_Model_Regulatory	mouse
ngs-qc.org	Any	none	8235	10187	0.808383	4418.62	130.975	29.1383	1.86371	5.87339e-187	3.04242e-184	Null_Model_Regulatory	mouse
Uw_Dgf	ES-CJ7	Dgf	4320	10187	0.42407	1565.36	94.552	29.1336	2.75975	6.73187e-187	3.48711e-184	Null_Model_Regulatory	mouse
Psu_Histone	Erythrobl	H3K4me1	3871	10187	0.379994	1382.07	85.5132	29.1058	2.80087	1.51696e-186	7.85786e-184	Null_Model_Regulatory	mouse
Pazar_Chip	HL1_cardiaccells	Gata4	525	10187	0.0515363	42.7582	16.5902	29.0679	12.2783	4.56613e-186	2.36526e-183	Null_Model_Regulatory	mouse
Pazar_Chip	liver_FHcombined	Stat5	1174	10187	0.115245	181.02	34.178	29.0532	6.48547	7.01146e-186	3.63194e-183	Null_Model_Regulatory	mouse
Pazar_Chip	HPC-7	Meis1	390	10187	0.0382841	25.4066	12.5804	28.981	15.3503	5.71542e-185	2.96059e-182	Null_Model_Regulatory	mouse
Sydh_Tfbs	MEL	Maz	578	10187	0.056739	52.1449	18.1466	28.9781	11.0845	6.20741e-185	3.21544e-182	Null_Model_Regulatory	mouse
Licr_Chip	WholeBrain	CTCF	1386	10187	0.136056	255.392	39.0196	28.9754	5.42696	6.72089e-185	3.48142e-182	Null_Model_Regulatory	mouse
Licr_Histone	MEF	H3K4me1	3174	10187	0.311574	995.99	75.1862	28.9682	3.18678	8.27775e-185	4.28787e-182	Null_Model_Regulatory	mouse
Sydh_Tfbs	MEL	CHD2	333	10187	0.0326887	19.957	10.8218	28.9271	16.6858	2.72471e-184	1.4114e-181	Null_Model_Regulatory	mouse
Psu_Chip	G1E-ER4	Pol2-4H8	502	10187	0.0492785	41.1938	15.9325	28.9224	12.1863	3.12034e-184	1.61634e-181	Null_Model_Regulatory	mouse
Sydh_Tfbs	MEL	Bhlhe40	531	10187	0.0521253	47.995	16.7036	28.9163	11.0637	3.72579e-184	1.92996e-181	Null_Model_Regulatory	mouse
Pazar_Chip	Th2+8hr	Stat5a	289	10187	0.0283695	14.965	9.4786	28.9109	19.3117	4.35152e-184	2.25409e-181	Null_Model_Regulatory	mouse
Licr_Histone	Testis	H3K4me1	3163	10187	0.310494	1019.27	74.1577	28.9077	3.10319	4.7831e-184	2.47765e-181	Null_Model_Regulatory	mouse
Pazar_Chip	C2C12_myotubes	Sin3A	118	10187	0.0115834	2.79021	3.98948	28.8784	42.2907	1.11488e-183	5.77505e-181	Null_Model_Regulatory	mouse
Cistrome_ChIP	IDG-SW3	VDR	71	10187	0.00696967	1.06693	2.42209	28.873	66.5459	1.302e-183	6.74437e-181	Null_Model_Regulatory	mouse
Pazar_Chip	preproBcells+6h-Tamoxifen	E2A	437	10187	0.0428978	31.8511	14.0439	28.8488	13.7201	2.62547e-183	1.35999e-180	Null_Model_Regulatory	mouse
Pazar_Chip	MEF_fibroblast_OE-WT	Stat5	458	10187	0.0449593	38.2537	14.5654	28.8181	11.9727	6.35769e-183	3.29328e-180	Null_Model_Regulatory	mouse
Sydh_Tfbs	CH12	Smc3	1137	10187	0.111613	186.592	32.987	28.8116	6.0935	7.68421e-183	3.98042e-180	Null_Model_Regulatory	mouse
Cistrome_ChIP	3T3-L1	VDR	458	10187	0.0449593	35.9291	14.6932	28.7256	12.7473	9.13675e-182	4.73284e-179	Null_Model_Regulatory	mouse
Pazar_Chip	liver_MHcombined	Stat5	1054	10187	0.103465	179.942	30.516	28.6426	5.85744	9.91747e-181	5.13725e-178	Null_Model_Regulatory	mouse
Pazar_Chip	MEF_fibroblast	Stat5a	458	10187	0.0449593	38.7093	14.6492	28.6221	11.8318	1.78199e-180	9.23071e-178	Null_Model_Regulatory	mouse
Pazar_Chip	liver_LXRdKO-Bexa	Rxr	605	10187	0.0593894	67.4356	18.8005	28.593	8.97153	4.10014e-180	2.12387e-177	Null_Model_Regulatory	mouse
Pazar_Chip	PUER_haematopoeticstemcells+0h-Tamoxifen	Pu1	285	10187	0.0279768	16.8571	9.38246	28.5792	16.9068	6.09985e-180	3.15972e-177	Null_Model_Regulatory	mouse
Licr_Chip	MEF	CTCF	1311	10187	0.128693	249.39	37.2184	28.5238	5.25683	2.97103e-179	1.53899e-176	Null_Model_Regulatory	mouse
Sydh_Tfbs	MEL	E2F4	124	10187	0.0121724	3.51049	4.22707	28.5042	35.3227	5.18864e-179	2.68772e-176	Null_Model_Regulatory	mouse
Licr_Histone	Lung	H3K4me1	3256	10187	0.319623	1149.06	73.9722	28.4829	2.83362	9.54827e-179	4.946e-176	Null_Model_Regulatory	mouse
Pazar_Chip	adipocyte	Pparg	461	10187	0.0452538	41.7163	14.7301	28.4644	11.0508	1.61446e-178	8.36292e-176	Null_Model_Regulatory	mouse
Sydh_Tfbs	CH12	MafK	811	10187	0.0796113	121.818	24.2659	28.4012	6.65746	9.7651e-178	5.05832e-175	Null_Model_Regulatory	mouse
Sydh_Tfbs	CH12	p300	1032	10187	0.101306	171.395	30.3093	28.3941	6.02119	1.19533e-177	6.19179e-175	Null_Model_Regulatory	mouse
Sydh_Tfbs	CH12	Rad21	1175	10187	0.115343	227.531	33.4139	28.3555	5.16412	3.57606e-177	1.8524e-174	Null_Model_Regulatory	mouse
Licr_Histone	Kidney	H3K4me1	2852	10187	0.279965	1009.24	65.1066	28.3038	2.8259	1.55287e-176	8.04385e-174	Null_Model_Regulatory	mouse
Sydh_Tfbs	MEL	ETS1	596	10187	0.0585059	75.2308	18.4124	28.2836	7.92229	2.75251e-176	1.4258e-173	Null_Model_Regulatory	mouse
Licr_Histone	Thymus	H3K4me1	1639	10187	0.160891	396.237	43.9634	28.2681	4.13642	4.26256e-176	2.20801e-173	Null_Model_Regulatory	mouse
Pazar_Chip	liver_WT-Bexa_GSE35262	Rxr	574	10187	0.0563463	61.991	18.1228	28.2522	9.25941	6.6793e-176	3.45988e-173	Null_Model_Regulatory	mouse
Sydh_Tfbs	CH12	CHD1	509	10187	0.0499656	52.6384	16.1638	28.2335	9.66975	1.13394e-175	5.87383e-173	Null_Model_Regulatory	mouse
Sydh_Tfbs	CH12	c-Jun	557	10187	0.0546775	65.026	17.4707	28.16	8.56581	9.05103e-175	4.68844e-172	Null_Model_Regulatory	mouse
Caltech_Tfbs	C2C12+EqS_2.0pct_7d	Myogenin	304	10187	0.029842	22.1518	10.0148	28.1431	13.7235	1.45681e-174	7.5463e-172	Null_Model_Regulatory	mouse
Pazar_Chip	liver	Ppara	478	10187	0.0469225	50.5045	15.2005	28.1238	9.4645	2.50391e-174	1.29702e-171	Null_Model_Regulatory	mouse
Pazar_Chip	Th2	Stat5a	365	10187	0.03583	28.1119	11.9835	28.1125	12.9838	3.44091e-174	1.78239e-171	Null_Model_Regulatory	mouse
Pazar_Chip	liver_MLcombined	Stat5	528	10187	0.0518308	61.6703	16.5953	28.1	8.56165	4.89222e-174	2.53417e-171	Null_Model_Regulatory	mouse
Pazar_Chip	ES	2020-10-04	125	10187	0.0122705	4.11289	4.30537	28.0782	30.3923	9.04468e-174	4.68514e-171	Null_Model_Regulatory	mouse
Misc_ChIP	Liver	Clock	216	10187	0.0212035	11.8102	7.27241	28.0773	18.2893	9.2674e-174	4.80051e-171	Null_Model_Regulatory	mouse
Licr_Histone	Placenta	H3K4me1	2775	10187	0.272406	941.63	65.3223	28.0665	2.94702	1.25641e-173	6.50821e-171	Null_Model_Regulatory	mouse
Sydh_Tfbs	CH12	CTCF	1145	10187	0.112398	227.216	32.737	28.0351	5.03926	3.03502e-173	1.57214e-170	Null_Model_Regulatory	mouse
Psu_Chip	G1E-ER4	CTCF	877	10187	0.0860901	151.129	25.9067	28.0186	5.80299	4.81682e-173	2.49511e-170	Null_Model_Regulatory	mouse
Pazar_Chip	B	Foxo1	89	10187	0.00873663	2.26474	3.09626	28.0129	39.2982	5.6602e-173	2.93199e-170	Null_Model_Regulatory	mouse
Licr_Histone	SmIntestine	H3K4me1	2533	10187	0.24865	868.158	59.5065	27.9775	2.91767	1.52712e-172	7.91048e-170	Null_Model_Regulatory	mouse
Pazar_Chip	ES	CTCF	405	10187	0.0397566	41.029	13.0208	27.9531	9.87107	3.01927e-172	1.56398e-169	Null_Model_Regulatory	mouse
Sydh_Tfbs	CH12	Pol2phosphoS2	1400	10187	0.13743	339.412	37.9587	27.9406	4.12479	4.2933e-172	2.22393e-169	Null_Model_Regulatory	mouse
Psu_Chip	Megakaryo	Gata1	262	10187	0.0257191	17.2408	8.79574	27.827	15.1965	1.02159e-170	5.29184e-168	Null_Model_Regulatory	mouse
Licr_Histone	WholeBrain	H3K4me1	2653	10187	0.26043	950.361	61.4031	27.7289	2.79157	1.56726e-169	8.11839e-167	Null_Model_Regulatory	mouse
Pazar_Chip	HL1_cardiaccells	Mef2a	102	10187	0.0100128	3.04995	3.57568	27.6731	33.4432	7.36822e-169	3.81674e-166	Null_Model_Regulatory	mouse
Licr_Chip	BMDM	CTCF	867	10187	0.0851085	160.449	25.6037	27.5957	5.4036	6.26993e-168	3.24782e-165	Null_Model_Regulatory	mouse
Licr_Chip	Kidney	CTCF	1168	10187	0.114656	253.502	33.1489	27.5876	4.60745	7.84587e-168	4.06416e-165	Null_Model_Regulatory	mouse
Pazar_Chip	ES	TCfcp2L1	324	10187	0.0318052	27.2138	10.7716	27.5526	11.9057	2.06218e-167	1.06821e-164	Null_Model_Regulatory	mouse
Sydh_Tfbs	MEL	Usf2	139	10187	0.0136448	5.93906	4.85029	27.4336	23.4044	5.44812e-166	2.82213e-163	Null_Model_Regulatory	mouse
Pazar_Chip	ES+native	Olig2	229	10187	0.0224796	15.982	7.78933	27.3474	14.3286	5.79727e-165	3.00299e-162	Null_Model_Regulatory	mouse
Psu_Chip	G1E	CTCF	504	10187	0.0494748	68.8961	15.9263	27.3198	7.31536	1.23319e-164	6.38791e-162	Null_Model_Regulatory	mouse
Pazar_Chip	PUER_haematopoeticstemcells+1h-Tamoxifen	Pu1	529	10187	0.0519289	76.5614	16.6558	27.164	6.90948	8.65496e-163	4.48327e-160	Null_Model_Regulatory	mouse
Licr_Histone	BoneMarrow	H3K4me1	2156	10187	0.211642	770.184	51.2751	27.0271	2.79933	3.55132e-161	1.83958e-158	Null_Model_Regulatory	mouse
Pazar_Chip	T	CBP	157	10187	0.0154118	8.93007	5.48772	26.982	17.581	1.20089e-160	6.22061e-158	Null_Model_Regulatory	mouse
Pazar_Chip	liver_WTT09	Rxr	503	10187	0.0493767	70.6523	16.0418	26.9513	7.11937	2.7512e-160	1.42512e-157	Null_Model_Regulatory	mouse
Sydh_Tfbs	CH12	JunD	460	10187	0.0451556	59.7053	14.8846	26.8933	7.70451	1.31569e-159	6.81525e-157	Null_Model_Regulatory	mouse
Pazar_Chip	Th2+8hr	Stat5b	127	10187	0.0124669	5.71928	4.51155	26.8823	22.2056	1.77102e-159	9.17387e-157	Null_Model_Regulatory	mouse
Licr_Chip	BoneMarrow	CTCF	587	10187	0.0576225	95.1359	18.3253	26.8407	6.17012	5.41836e-159	2.80671e-156	Null_Model_Regulatory	mouse
Psu_Histone	G1E	H3K4me1	3243	10187	0.318347	1409.77	68.3768	26.8107	2.30038	1.21146e-158	6.27536e-156	Null_Model_Regulatory	mouse
Licr_Chip	Liver	CTCF	881	10187	0.0864828	185.018	26.0256	26.7422	4.7617	7.61392e-158	3.94401e-155	Null_Model_Regulatory	mouse
Psu_Chip	G1E-ER4	Gata2	300	10187	0.0294493	29.8442	10.1406	26.641	10.0522	1.13706e-156	5.88999e-154	Null_Model_Regulatory	mouse
Sydh_Tfbs	MEL	CTCF	830	10187	0.0814764	179.6	24.6227	26.4146	4.62137	4.65456e-154	2.41106e-151	Null_Model_Regulatory	mouse
Sydh_Tfbs	CH12	Zc3h11a	357	10187	0.0350447	42.1049	11.9285	26.3987	8.47882	7.09891e-154	3.67724e-151	Null_Model_Regulatory	mouse
Licr_Histone	CH12	H3K79me2	1319	10187	0.129479	393.631	35.1053	26.3598	3.35085	1.97969e-153	1.02548e-150	Null_Model_Regulatory	mouse
Licr_Histone	Liver	H3K4me1	2441	10187	0.239619	987.129	55.155	26.3597	2.47283	1.98443e-153	1.02794e-150	Null_Model_Regulatory	mouse
Licr_Histone	Heart	H3K4me1	2465	10187	0.241975	1022.86	54.9211	26.2585	2.40991	2.86159e-152	1.4823e-149	Null_Model_Regulatory	mouse
Licr_Chip	Heart	CTCF	873	10187	0.0856975	202.02	25.5543	26.257	4.32135	2.96971e-152	1.53831e-149	Null_Model_Regulatory	mouse
Pazar_Chip	fetalmyotubes	Sox6	70	10187	0.0068715	2.21678	2.58765	26.1948	31.5773	1.52116e-151	7.87962e-149	Null_Model_Regulatory	mouse
Pazar_Chip	PUER_haematopoeticstemcells+6h-Tamoxifen	Pu1	621	10187	0.06096	109.362	19.5382	26.1866	5.67841	1.88974e-151	9.78886e-149	Null_Model_Regulatory	mouse
Psu_Histone	Megakaryo	H3K4me1	4054	10187	0.397958	2141.38	73.2986	26.0936	1.89318	2.15422e-150	1.11589e-147	Null_Model_Regulatory	mouse
Pazar_Chip	preBcells	Ebf1	323	10187	0.0317071	37.8821	10.9367	26.0698	8.52645	4.01715e-150	2.08088e-147	Null_Model_Regulatory	mouse
Pazar_Chip	C2C12_myoblast	Sin3A	69	10187	0.00677334	2.1998	2.5745	25.9469	31.3665	9.85843e-149	5.10666e-146	Null_Model_Regulatory	mouse
Psu_Chip	MEL	CTCF	734	10187	0.0720526	174.232	21.6616	25.8415	4.21278	1.51737e-147	7.85997e-145	Null_Model_Regulatory	mouse
Psu_Histone	G1E-ER4	H3K4me1	3590	10187	0.35241	1864.07	66.8879	25.8034	1.9259	4.06203e-147	2.10413e-144	Null_Model_Regulatory	mouse
Pazar_Chip	liver_LXRdKO-Control	Rxr	328	10187	0.0321979	43.7023	11.0434	25.7436	7.50533	1.90032e-146	9.84367e-144	Null_Model_Regulatory	mouse
Licr_Chip	Cerebellum	CTCF	652	10187	0.0640031	144.885	19.8789	25.5102	4.50012	7.60086e-144	3.93724e-141	Null_Model_Regulatory	mouse
Pazar_Chip	PUER_haematopoeticstemcells+48h-Tamoxifen	Pu1	536	10187	0.0526161	98.96	17.1769	25.4435	5.41633	4.16193e-143	2.15588e-140	Null_Model_Regulatory	mouse
Psu_Chip	G1E-ER4	Gata1	387	10187	0.0379896	57.5584	12.9597	25.4204	6.7236	7.5055e-143	3.88785e-140	Null_Model_Regulatory	mouse
Sydh_Tfbs	MEL	CHD1	135	10187	0.0132522	10.4136	4.92796	25.2815	12.9638	2.5488e-141	1.32028e-138	Null_Model_Regulatory	mouse
Pazar_Chip	ES+V5tagged	Olig2	151	10187	0.0148228	11.3067	5.55723	25.1372	13.3549	9.75297e-140	5.05204e-137	Null_Model_Regulatory	mouse
Licr_Chip	Lung	CTCF	630	10187	0.0618435	149.998	19.2401	24.948	4.20006	1.12295e-137	5.81687e-135	Null_Model_Regulatory	mouse
Pazar_Chip	ES	Esrrb	209	10187	0.0205163	21.2537	7.53482	24.9171	9.83356	2.42548e-137	1.2564e-134	Null_Model_Regulatory	mouse
Pazar_Chip	embryonicfibroblast	Terf2ip	293	10187	0.0287621	39.8402	10.168	24.8977	7.35439	3.94183e-137	2.04187e-134	Null_Model_Regulatory	mouse
Pazar_Chip	PUER_haematopoeticstemcells+24h-Tamoxifen	Pu1	446	10187	0.0437813	87.8342	14.399	24.8743	5.07775	7.06327e-137	3.65878e-134	Null_Model_Regulatory	mouse
Licr_Chip	Cortex	CTCF	821	10187	0.0805929	225.49	24.0014	24.8115	3.64097	3.36736e-136	1.74429e-133	Null_Model_Regulatory	mouse
Caltech_Hist	C2C12	H3K79me2	1004	10187	0.098557	317.329	27.6902	24.7984	3.16391	4.66542e-136	2.41669e-133	Null_Model_Regulatory	mouse
Licr_Histone	OlfactBulb	H3K4me1	1496	10187	0.146854	581.574	36.9031	24.7791	2.57233	7.53506e-136	3.90316e-133	Null_Model_Regulatory	mouse
Pazar_Chip	B	2020-10-02	65	10187	0.00638068	2.44755	2.52893	24.7347	26.5571	2.2632e-135	1.17234e-132	Null_Model_Regulatory	mouse
Licr_Chip	Cerebellum	Pol2	320	10187	0.0314126	46.6374	11.0875	24.655	6.86145	1.62801e-134	8.4331e-132	Null_Model_Regulatory	mouse
Psu_Chip	CH12	CTCF	533	10187	0.0523216	121.998	16.7306	24.5658	4.36892	1.46465e-133	7.58687e-131	Null_Model_Regulatory	mouse
Licr_Histone	Limb	H3K4me1	2153	10187	0.211348	958.817	48.7573	24.4924	2.24547	8.90107e-133	4.61075e-130	Null_Model_Regulatory	mouse
Misc_FAIRE	Any	Notch_dimer_ind	134	10187	0.013154	11.006	5.14509	23.9051	12.1752	1.3548e-126	7.01784e-124	Null_Model_Regulatory	mouse
Sydh_Tfbs	MEL	SMC3	510	10187	0.0500638	117.868	16.4052	23.9029	4.32687	1.42863e-126	7.40029e-124	Null_Model_Regulatory	mouse
Pazar_Chip	liver_LXRdKO-T09	Rxr	273	10187	0.0267989	41.2048	9.74849	23.7776	6.62544	2.85092e-125	1.47678e-122	Null_Model_Regulatory	mouse
Sydh_Tfbs	CH12	Zkscan1	185	10187	0.0181604	20.5824	6.92311	23.7491	8.98825	5.61349e-125	2.90779e-122	Null_Model_Regulatory	mouse
Licr_Histone	ES-E14	H3K4me1	1978	10187	0.194169	947.213	43.5188	23.686	2.08823	2.51135e-124	1.30088e-121	Null_Model_Regulatory	mouse
Pazar_Chip	HPC-7	Lmo2	223	10187	0.0218906	29.1798	8.18619	23.6765	7.64227	3.14919e-124	1.63128e-121	Null_Model_Regulatory	mouse
Pazar_Chip	heart	Tbx20	121	10187	0.0118779	9.44955	4.71653	23.6509	12.8048	5.77265e-124	2.99024e-121	Null_Model_Regulatory	mouse
Pazar_Chip	ES	Smad2	165	10187	0.0161971	18.2488	6.22504	23.5744	9.04171	3.53152e-123	1.82933e-120	Null_Model_Regulatory	mouse
Sydh_Tfbs	MEL	Rad21	539	10187	0.0529106	132.537	17.2803	23.5217	4.06677	1.22252e-122	6.33267e-120	Null_Model_Regulatory	mouse
Sydh_Tfbs	ES-E14	MafK	273	10187	0.0267989	43.5045	9.82366	23.3615	6.27521	5.26324e-121	2.72636e-118	Null_Model_Regulatory	mouse
Licr_Histone	Liver	H3K79me2	1208	10187	0.118583	480.015	31.1884	23.3415	2.51659	8.39661e-121	4.34944e-118	Null_Model_Regulatory	mouse
Licr_Histone	CH12	H3K4me1	1403	10187	0.137725	592.158	34.7495	23.3339	2.3693	1.00295e-120	5.19529e-118	Null_Model_Regulatory	mouse
Pazar_Chip	3T3-L1_preadipocyte	Nr3c1	173	10187	0.0169824	20.011	6.58262	23.2414	8.64525	8.69852e-120	4.50583e-117	Null_Model_Regulatory	mouse
Pazar_Chip	HL1_cardiaccells	Nkx2-5	282	10187	0.0276823	49.5405	10.0708	23.0826	5.69232	3.46431e-118	1.79451e-115	Null_Model_Regulatory	mouse
Pazar_Chip	T	Ets1	72	10187	0.00706783	3.96404	2.96727	22.9288	18.1633	1.19955e-116	6.21368e-114	Null_Model_Regulatory	mouse
Misc_ChIP	murine_embryonic_carcinoma_cells+mitotic	RBPJ	92	10187	0.00903112	6.66833	3.76217	22.6815	13.7966	3.40868e-114	1.7657e-111	Null_Model_Regulatory	mouse
Sydh_Tfbs	ES-E14	Zc3h11a	224	10187	0.0219888	32.9201	8.42601	22.6774	6.80436	3.74454e-114	1.93967e-111	Null_Model_Regulatory	mouse
Pazar_Chip	liver_WTControl	Rxr	235	10187	0.0230686	37.2028	8.7312	22.6541	6.31673	6.35983e-114	3.29439e-111	Null_Model_Regulatory	mouse
Licr_Chip	ES-Bruce4	CTCF	657	10187	0.064494	205.467	19.9722	22.6081	3.1976	1.80415e-113	9.3455e-111	Null_Model_Regulatory	mouse
Pazar_Chip	heart	Rxr	241	10187	0.0236576	36.8102	9.07094	22.5103	6.5471	1.64416e-112	8.51676e-110	Null_Model_Regulatory	mouse
Licr_Histone	BMDM	H3K4me1	2044	10187	0.200648	1038.38	44.8047	22.4445	1.96845	7.23317e-112	3.74678e-109	Null_Model_Regulatory	mouse
Caltech_Tfbs	C2C12+EqS_2.0pct_7d	MyoD	106	10187	0.0104054	9.55445	4.3208	22.3212	11.0943	1.14903e-110	5.95196e-108	Null_Model_Regulatory	mouse
Licr_Histone	MEL	H3K36me3	1842	10187	0.180819	935.219	40.8931	22.1744	1.96959	3.03342e-109	1.57131e-106	Null_Model_Regulatory	mouse
Sydh_Tfbs	MEL	JunD	84	10187	0.0082458	6.44056	3.50124	22.152	13.0423	4.99353e-109	2.58665e-106	Null_Model_Regulatory	mouse
Licr_Histone	BAT	H3K4me1	1661	10187	0.163051	829.862	37.8878	21.9368	2.00154	5.7853e-107	2.99678e-104	Null_Model_Regulatory	mouse
Sydh_Tfbs	MEL	c-Myb	146	10187	0.014332	19.6913	5.83983	21.6288	7.41444	4.80958e-104	2.49136e-101	Null_Model_Regulatory	mouse
Sydh_Tfbs	MEL	Pol2phosphoS2	598	10187	0.0587023	188.711	19.0801	21.451	3.16886	2.23287e-102	1.15662e-99	Null_Model_Regulatory	mouse
Licr_Histone	MEL	H3K4me1	1703	10187	0.167174	881.038	38.3431	21.437	1.93295	3.01709e-102	1.56285e-99	Null_Model_Regulatory	mouse
Licr_Histone	WholeBrain	H3K27me3	492	10187	0.0482968	144.815	16.2179	21.4076	3.39743	5.67946e-102	2.94196e-99	Null_Model_Regulatory	mouse
Pazar_Chip	T	TFIIA	97	10187	0.00952194	9.63736	4.09015	21.3593	10.065	1.59946e-101	8.28523e-99	Null_Model_Regulatory	mouse
Pazar_Chip	3T3-L1_preadipocyte	Stat5a	182	10187	0.0178659	28.2987	7.20678	21.3273	6.43139	3.16689e-101	1.64045e-98	Null_Model_Regulatory	mouse
Psu_Chip	Erythrobl	Gata1	210	10187	0.0206145	36.038	8.1701	21.2925	5.82719	6.65873e-101	3.44922e-98	Null_Model_Regulatory	mouse
Sydh_Tfbs	MEL	COREST	302	10187	0.0296456	70.2557	10.9853	21.0959	4.29858	4.33913e-99	2.24767e-96	Null_Model_Regulatory	mouse
Pazar_Chip	E14_ES	Rcor3	71	10187	0.00696967	5.35964	3.12226	21.0233	13.2472	2.00657e-98	1.0394e-95	Null_Model_Regulatory	mouse
Psu_Chip	MEL	Tal1	412	10187	0.0404437	118.166	14.0014	20.9861	3.48663	4.39377e-98	2.27597e-95	Null_Model_Regulatory	mouse
Pazar_Chip	T	TFIIH	114	10187	0.0111907	13.8881	4.87252	20.5462	8.20846	4.16002e-94	2.15489e-91	Null_Model_Regulatory	mouse
Pazar_Chip	liver_WTControl	Lxr	104	10187	0.0102091	12.2527	4.5256	20.2729	8.48789	1.11448e-91	5.77301e-89	Null_Model_Regulatory	mouse
Pazar_Chip	liver_LXRdKOcontrol	Ppara	171	10187	0.0167861	28.8721	7.02422	20.234	5.92267	2.45851e-91	1.27351e-88	Null_Model_Regulatory	mouse
Pazar_Chip	EB	Rad21	251	10187	0.0246392	55.3536	9.896	19.7702	4.53448	2.68564e-87	1.39116e-84	Null_Model_Regulatory	mouse
Psu_Histone	CH12	H3K4me1	2635	10187	0.258663	1690	47.8418	19.7526	1.55917	3.80893e-87	1.97302e-84	Null_Model_Regulatory	mouse
Pazar_Chip	macrophage	Pparg	61	10187	0.00598802	5.53147	2.88882	19.2011	11.0278	1.81067e-82	9.37929e-80	Null_Model_Regulatory	mouse
Pazar_Chip	HPC-7	Gata2	146	10187	0.014332	27.6733	6.29636	18.7929	5.27584	4.31953e-79	2.23751e-76	Null_Model_Regulatory	mouse
Pazar_Chip	retinas_C57BL6_NrlKO	Crx	120	10187	0.0117797	18.4625	5.44379	18.652	6.49965	6.08415e-78	3.15159e-75	Null_Model_Regulatory	mouse
Psu_Histone	Erythrobl	H3K9me3	2537	10187	0.249043	1687.28	45.6394	18.618	1.5036	1.14718e-77	5.94238e-75	Null_Model_Regulatory	mouse
Licr_Histone	Spleen	H3K27me3	203	10187	0.0199274	47.8571	8.36938	18.537	4.24179	5.19735e-77	2.69223e-74	Null_Model_Regulatory	mouse
Pazar_Chip	ES	Rad21	288	10187	0.0282713	85.4266	10.9391	18.5184	3.37132	7.34052e-77	3.80239e-74	Null_Model_Regulatory	mouse
Pazar_Chip	3T3-L1_preadipocyte	Rxr	71	10187	0.00696967	7.55145	3.44755	18.404	9.40217	6.10595e-76	3.16288e-73	Null_Model_Regulatory	mouse
Psu_Histone	Erythrobl	H3K27me3	1740	10187	0.170806	1054.33	37.4681	18.3	1.65033	4.14043e-75	2.14474e-72	Null_Model_Regulatory	mouse
Psu_Chip	Megakaryo	Tal1	176	10187	0.0172769	38.0889	7.56539	18.2292	4.62077	1.51311e-74	7.83793e-72	Null_Model_Regulatory	mouse
Psu_Chip	Erythrobl	Tal1	171	10187	0.0167861	38.7952	7.48218	17.6693	4.40776	3.61516e-70	1.87265e-67	Null_Model_Regulatory	mouse
Sydh_Tfbs	MEL	Zc3h11a	216	10187	0.0212035	56.2767	9.07118	17.6078	3.83818	1.07373e-69	5.56192e-67	Null_Model_Regulatory	mouse
Licr_Histone	Cerebellum	H3K4me1	1598	10187	0.156867	1012.73	34.235	17.0958	1.57792	7.97279e-66	4.12991e-63	Null_Model_Regulatory	mouse
Licr_Histone	ES-Bruce4	H3K4me1	1386	10187	0.136056	828.967	33.6193	16.5689	1.67196	5.85163e-62	3.03114e-59	Null_Model_Regulatory	mouse
Pazar_Chip	motorneurons	Hoxc9	52	10187	0.00510455	5.97502	2.84928	16.1532	8.70289	5.38964e-59	2.79183e-56	Null_Model_Regulatory	mouse
Caltech_Hist	C2C12	H3K79me3	558	10187	0.0547757	262.569	18.6677	15.8258	2.12515	1.03282e-56	5.35e-54	Null_Model_Regulatory	mouse
Psu_Chip	G1E	Gata2	70	10187	0.0068715	10.8252	3.75665	15.752	6.46641	3.32571e-56	1.72272e-53	Null_Model_Regulatory	mouse
Licr_Histone	Heart	H3K79me2	732	10187	0.0718563	377.148	22.7179	15.6199	1.94088	2.6624e-55	1.37912e-52	Null_Model_Regulatory	mouse
Pazar_Chip	liver	Foxa2	102	10187	0.0100128	20.4366	5.23146	15.5909	4.99105	4.19468e-55	2.17284e-52	Null_Model_Regulatory	mouse
Sydh_Tfbs	MEL	MafK	130	10187	0.0127614	33.1648	6.36143	15.2222	3.91981	1.25899e-52	6.52159e-50	Null_Model_Regulatory	mouse
Pazar_Chip	ES	Nanog	64	10187	0.00628252	9.97303	3.5864	15.0644	6.41731	1.38841e-51	7.19195e-49	Null_Model_Regulatory	mouse
Licr_Histone	Cortex	H3K4me1	1385	10187	0.135958	902.87	32.5703	14.8027	1.534	7.0331e-50	3.64314e-47	Null_Model_Regulatory	mouse
Licr_Histone	Testis	H3K27me3	108	10187	0.0106017	27.3766	5.71498	14.1074	3.94497	1.71042e-45	8.85998e-43	Null_Model_Regulatory	mouse
Psu_Histone	Megakaryo	H3K9me3	2580	10187	0.253264	1971.78	45.063	13.4972	1.30846	8.12295e-42	4.20769e-39	Null_Model_Regulatory	mouse
Pazar_Chip	HPC-7	Lyl1	67	10187	0.00657701	13.1179	4.00825	13.4428	5.10753	1.69687e-41	8.78978e-39	Null_Model_Regulatory	mouse
Licr_Histone	Thymus	H3K27me3	119	10187	0.0116816	32.992	6.40359	13.4312	3.60693	1.98411e-41	1.02777e-38	Null_Model_Regulatory	mouse
Psu_Chip	G1E	Tal1	143	10187	0.0140375	44.977	7.39557	13.2543	3.1794	2.13091e-40	1.10381e-37	Null_Model_Regulatory	mouse
Caltech_Hist	C2C12+EqS_2.0pct_60hr	H3K79me2	510	10187	0.0500638	272.862	17.9446	13.215	1.86908	3.59469e-40	1.86205e-37	Null_Model_Regulatory	mouse
Pazar_Chip	T	Taf1	83	10187	0.00814764	18.5145	4.88938	13.1889	4.48298	5.08335e-40	2.63318e-37	Null_Model_Regulatory	mouse
Sydh_Tfbs	MEL	p300	251	10187	0.0246392	101.821	11.344	13.1504	2.46511	8.46083e-40	4.38271e-37	Null_Model_Regulatory	mouse
Psu_Chip	G1E-ER4	Tal1	91	10187	0.00893295	21.3606	5.30253	13.1332	4.26017	1.06191e-39	5.5007e-37	Null_Model_Regulatory	mouse
Pazar_Chip	ES	Prdm14	63	10187	0.00618435	13.7912	4.03006	12.2104	4.56813	1.36696e-34	7.08086e-32	Null_Model_Regulatory	mouse
Licr_Histone	SmIntestine	H3K27me3	134	10187	0.013154	57.7692	7.61667	10.0084	2.31957	6.99927e-24	3.62562e-21	Null_Model_Regulatory	mouse
Pazar_Chip	ES	Kap1	83	10187	0.00814764	34.8871	6.101	7.88606	2.3791	1.55937e-15	8.07753e-13	Null_Model_Regulatory	mouse
Pazar_Chip	ES	Jarid2	63	10187	0.00618435	23.7702	4.99171	7.85899	2.65037	1.93627e-15	1.00299e-12	Null_Model_Regulatory	mouse
Pazar_Chip	ES	Ezh2	82	10187	0.00804947	35.1608	6.18556	7.57234	2.33214	1.83274e-14	9.4936e-12	Null_Model_Regulatory	mouse
Licr_Histone	Cerebellum	H3K27me3	52	10187	0.00510455	18.8731	4.5964	7.20714	2.75524	2.85706e-13	1.47996e-10	Null_Model_Regulatory	mouse
Pazar_Chip	ES	Zfp57	80	10187	0.00785315	36.9121	5.99652	7.18549	2.16731	3.34845e-13	1.7345e-10	Null_Model_Regulatory	mouse
Psu_Histone	G1E-ER4	H3K9me3	2250	10187	0.22087	1970.94	40.6797	6.86002	1.14159	3.44252e-12	1.78322e-09	Null_Model_Regulatory	mouse
Pazar_Chip	T_A12-+6h-Tamoxifen	E2A	70	10187	0.0068715	32.9131	5.62934	6.58815	2.12681	2.22672e-11	1.15344e-08	Null_Model_Regulatory	mouse
Sydh_Hist	MEL+DMSO_2.0pct	H3K4me1	197	10187	0.0193384	145.901	11.8141	4.32524	1.35023	7.61818e-06	0.00394622	Null_Model_Regulatory	mouse
Pazar_Chip	ES+FLAG	Hoxc9	71	10187	0.00696967	45.5734	6.87887	3.69633	1.55793	0.000109369	0.0566533	Null_Model_Regulatory	mouse
Psu_Histone	G1E	H3K27me3	1732	10187	0.170021	1595.29	37.7735	3.61926	1.0857	0.000147721	0.0765193	Null_Model_Regulatory	mouse
Licr_Histone	Liver	H3K27me3	235	10187	0.0230686	201.93	14.533	2.2755	1.16377	0.011438	1	Null_Model_Regulatory	mouse
Sydh_Hist	MEL	H3K4me1	73	10187	0.007166	57.6933	7.50166	2.04044	1.26531	0.0206532	1	Null_Model_Regulatory	mouse
Psu_Histone	G1E	H3K9me3	2320	10187	0.227741	2282.63	40.426	0.924469	1.01637	0.177621	1	Null_Model_Regulatory	mouse
Licr_Histone	ES-Bruce4	H3K27me3	56	10187	0.0054972	52.6494	7.36559	0.454906	1.06364	0.324589	1	Null_Model_Regulatory	mouse
Licr_Histone	Heart	H3K27me3	129	10187	0.0126632	124.158	10.7973	0.448461	1.039	0.32691	1	Null_Model_Regulatory	mouse
Caltech_Tfbs	C2C12	Myogenin	49	10187	0.00481005	1.46354	1.92845	0	33.4805	0.5	1	Null_Model_Regulatory	mouse
Pazar_Chip	E14_ES	Rcor1	3	10187	0.000294493	0.120879	0.355491	0	24.8182	0.5	1	Null_Model_Regulatory	mouse
Pazar_Chip	T	TFIIF	43	10187	0.00422107	1.94306	1.8498	0	22.1301	0.5	1	Null_Model_Regulatory	mouse
Pazar_Chip	ES	Stat3	49	10187	0.00481005	2.67532	2.22159	0	18.3155	0.5	1	Null_Model_Regulatory	mouse
Pazar_Chip	macrophage_unstimulated	Nfkb1	6	10187	0.000588986	0.358641	0.615018	0	16.7298	0.5	1	Null_Model_Regulatory	mouse
Pazar_Chip	primaryerythroidcells	Klf1	16	10187	0.00157063	1.04595	1.13749	0	15.297	0.5	1	Null_Model_Regulatory	mouse
Pazar_Chip	preproBcells	Ebf1	43	10187	0.00422107	2.84116	2.07551	0	15.1347	0.5	1	Null_Model_Regulatory	mouse
Pazar_Chip	preproBcells_RAG1_GSE21978	Ebf1	43	10187	0.00422107	2.9011	2.13429	0	14.822	0.5	1	Null_Model_Regulatory	mouse
Psu_Chip	CH12	Pax5	37	10187	0.00363208	3.24575	2.11271	0	11.3995	0.5	1	Null_Model_Regulatory	mouse
Pazar_Chip	E14_ES	Rcor2	7	10187	0.00068715	0.686314	0.839942	0	10.1994	0.5	1	Null_Model_Regulatory	mouse
Pazar_Chip	ES	Tbx3	38	10187	0.00373024	4.84116	2.40203	0	7.84936	0.5	1	Null_Model_Regulatory	mouse
Pazar_Chip	3T3-L1_adipocyte	Pparg	50	10187	0.00490822	6.59241	2.87293	0	7.58448	0.5	1	Null_Model_Regulatory	mouse
Sydh_Tfbs	MEL	Nrf2	36	10187	0.00353392	6.15684	2.71153	0	5.84715	0.5	1	Null_Model_Regulatory	mouse
Pazar_Chip	ES	Sox2	27	10187	0.00265044	4.93906	2.35484	0	5.46663	0.5	1	Null_Model_Regulatory	mouse
Pazar_Chip	macrophage_LPS2	Bcl6	20	10187	0.00196329	3.72428	1.96466	0	5.37017	0.5	1	Null_Model_Regulatory	mouse
Pazar_Chip	ES	Suz12	19	10187	0.00186512	4.26873	2.16072	0	4.45097	0.5	1	Null_Model_Regulatory	mouse
Pazar_Chip	E14_ES	Rest	16	10187	0.00157063	4.1009	2.11206	0	3.90158	0.5	1	Null_Model_Regulatory	mouse
Sydh_Tfbs	MEL	Zkscan1	23	10187	0.00225778	6.62937	2.70398	0	3.46941	0.5	1	Null_Model_Regulatory	mouse
Pazar_Chip	ES+V5tagged	Hoxc9	36	10187	0.00353392	11.2987	3.49824	0	3.18621	0.5	1	Null_Model_Regulatory	mouse
Pazar_Chip	adipocyte	Tcf7l1	34	10187	0.00333759	11.3227	3.2767	0	3.00282	0.5	1	Null_Model_Regulatory	mouse
Pazar_Chip	ES	Nr5a2	34	10187	0.00333759	11.5754	3.40948	0	2.93726	0.5	1	Null_Model_Regulatory	mouse
Licr_Histone	B-cell_CD43-	H3K27me3	7	10187	0.00068715	2.48352	1.59499	0	2.81858	0.5	1	Null_Model_Regulatory	mouse
Sydh_Hist	ES-E14	H3K4me1	38	10187	0.00373024	20.5584	4.58746	0	1.84839	0.5	1	Null_Model_Regulatory	mouse
Pazar_Chip	liver	Crebbp	30	10187	0.00294493	19.9411	4.35976	0	1.50443	0.5	1	Null_Model_Regulatory	mouse
Licr_Histone	Kidney	H3K27me3	23	10187	0.00225778	19.6793	4.40954	0	1.16874	0.5	1	Null_Model_Regulatory	mouse
Caltech_Hist	C2C12	H3K36me3	31	10187	0.00304309	29.5534	5.53203	0	1.04895	0.5	1	Null_Model_Regulatory	mouse
Caltech_Hist	C2C12+EqS_2.0pct_60hr	H3K27me3	47	10187	0.00461372	58.7453	7.47877	0	0.800065	0.5	1	Null_Model_Regulatory	mouse
Pazar_Chip	proBcells	Smad3	5	10187	0.000490822	6.65734	2.59913	0	0.75105	0.5	1	Null_Model_Regulatory	mouse
Pazar_Chip	ES	Smad1	1	10187	9.81643e-05	1.33167	1.18823	0	0.750938	0.5	1	Null_Model_Regulatory	mouse
Sydh_Hist	MEL+DMSO_2.0pct	H3K27me3B	37	10187	0.00363208	69.4885	8.37521	0	0.532462	0.5	1	Null_Model_Regulatory	mouse
Caltech_Hist	C2C12	H3K27me3	39	10187	0.00382841	78.2178	9.07174	0	0.498608	0.5	1	Null_Model_Regulatory	mouse
Licr_Histone	WholeBrain	H3K9me3	12	10187	0.00117797	24.4356	5.0106	0	0.491087	0.5	1	Null_Model_Regulatory	mouse
Sydh_Hist	MEL+DMSO_2.0pct	H3K9me3	2	10187	0.000196329	4.58342	2.21975	0	0.436356	0.5	1	Null_Model_Regulatory	mouse
Licr_Histone	ES-Bruce4	H3K9me3	37	10187	0.00363208	89.7642	9.45983	0	0.412191	0.5	1	Null_Model_Regulatory	mouse
Caltech_Hist	C2C12+EqS_2.0pct_60hr	H3K36me3	11	10187	0.00107981	28.2527	5.04193	0	0.389343	0.5	1	Null_Model_Regulatory	mouse
Sydh_Hist	ES-E14	H3K9me3	7	10187	0.00068715	18.2408	4.26345	0	0.383756	0.5	1	Null_Model_Regulatory	mouse
Sydh_Hist	MEL	H3K9me3	1	10187	9.81643e-05	3.01399	1.72563	0	0.331787	0.5	1	Null_Model_Regulatory	mouse
Sydh_Hist	MEL+DMSO_2.0pct	H3K36me3B	49	10187	0.00481005	256.093	16.9108	0	0.191337	0.5	1	Null_Model_Regulatory	mouse
Psu_Histone	Megakaryo	H3K27me3	2020	10187	0.198292	2028.06	40.3814	-0.199645	0.996025	0.579121	1	Null_Model_Regulatory	mouse
Licr_Histone	MEL	H3K27me3	146	10187	0.014332	163.191	12.6087	-1.36341	0.894658	0.913624	1	Null_Model_Regulatory	mouse
Licr_Histone	Heart	H3K36me3	1148	10187	0.112693	1242.48	34.2095	-2.76173	0.92396	0.997125	1	Null_Model_Regulatory	mouse
Sydh_Hist	MEL	H3K27ac	51	10187	0.00500638	85.2018	9.37685	-3.64747	0.598579	0.999868	1	Null_Model_Regulatory	mouse
Pazar_Chip	ES	Cdx2	134	10187	0.013154	197.517	14.1249	-4.49683	0.678421	0.999997	1	Null_Model_Regulatory	mouse
Licr_Histone	ES-E14	H3K36me3	477	10187	0.0468244	669.257	25.0296	-7.68116	0.712731	1	1	Null_Model_Regulatory	mouse
Psu_Histone	CH12	H3K9me3	2155	10187	0.211544	2536.77	44.9229	-8.49823	0.849507	1	1	Null_Model_Regulatory	mouse
Psu_Histone	CH12	H3K27me3	1228	10187	0.120546	1564.34	38.9086	-8.64448	0.784993	1	1	Null_Model_Regulatory	mouse
Psu_Histone	G1E-ER4	H3K27me3	1933	10187	0.189752	2321.35	43.8422	-8.85801	0.832703	1	1	Null_Model_Regulatory	mouse
Psu_Histone	Erythrobl	H3K36me3	1182	10187	0.11603	1519.2	37.7106	-8.94182	0.77804	1	1	Null_Model_Regulatory	mouse
Licr_Histone	Testis	H3K36me3	255	10187	0.0250319	517.738	24.0535	-10.9231	0.492527	1	1	Null_Model_Regulatory	mouse
Licr_Histone	Kidney	H3K36me3	64	10187	0.00628252	264.572	17.5829	-11.4072	0.2419	1	1	Null_Model_Regulatory	mouse
Psu_Histone	G1E-ER4	H3K36me3	1054	10187	0.103465	1550.7	40.9404	-12.1322	0.679694	1	1	Null_Model_Regulatory	mouse
Psu_Histone	G1E	H3K36me3	1078	10187	0.105821	1586.62	40.1128	-12.6797	0.679432	1	1	Null_Model_Regulatory	mouse
Licr_Histone	ES-Bruce4	H3K36me3	253	10187	0.0248356	595.34	26.5083	-12.9144	0.424967	1	1	Null_Model_Regulatory	mouse
Licr_Histone	B-cell_CD43-	H3K36me3	306	10187	0.0300383	687.197	28.7507	-13.2587	0.445287	1	1	Null_Model_Regulatory	mouse
Licr_Histone	Thymus	H3K36me3	88	10187	0.00863846	391.244	21.902	-13.8455	0.224924	1	1	Null_Model_Regulatory	mouse
Licr_Histone	Spleen	H3K36me3	181	10187	0.0177677	541.829	24.7484	-14.5799	0.334054	1	1	Null_Model_Regulatory	mouse
Licr_Histone	WholeBrain	H3K36me3	207	10187	0.02032	599.163	26.8209	-14.6215	0.345482	1	1	Null_Model_Regulatory	mouse
Licr_Histone	CH12	H3K36me3	372	10187	0.0365171	811.349	29.8877	-14.7	0.458496	1	1	Null_Model_Regulatory	mouse
Psu_Histone	CH12	H3K36me3	1111	10187	0.109061	1754.1	43.5915	-14.7529	0.633373	1	1	Null_Model_Regulatory	mouse
Licr_Histone	SmIntestine	H3K36me3	324	10187	0.0318052	836.504	31.8067	-16.1131	0.387326	1	1	Null_Model_Regulatory	mouse
Psu_Histone	Megakaryo	H3K36me3	1019	10187	0.100029	1741.65	43.7608	-16.5136	0.585078	1	1	Null_Model_Regulatory	mouse
Licr_Histone	Liver	H3K36me3	356	10187	0.0349465	1008.18	35.423	-18.4113	0.353111	1	1	Null_Model_Regulatory	mouse

## Sheet: Control Runx2 ChIP RELI
TRACK	CELL	TF	OVERLAP	TOTAL	RATIO	MEAN	STD	Z-SCORE	ENRICHMENT	P-VALUE	CORRECTED P-VALUE	NULL MODEL	SPECIES
Misc_ChIP	T_lymphocyte	RBPJ	4021	17595	0.228531	79.2887	124.991	31.536	50.7134	1.3935e-218	7.21833e-216	Null_Model_Regulatory	mouse
Sydh_Tfbs	ES-E14	HCFC1	4580	17595	0.260301	92.6803	142.299	31.5345	49.4172	1.46355e-218	7.58117e-216	Null_Model_Regulatory	mouse
CpGIsland	Any	cpgIslandExt	5510	17595	0.313157	135.761	170.43	31.5334	40.586	1.51464e-218	7.84582e-216	Null_Model_Regulatory	mouse
CpGIsland	Any	cpgIslandExtUnmasked	5958	17595	0.338619	186.437	183.063	31.5278	31.9573	1.80844e-218	9.36774e-216	Null_Model_Regulatory	mouse
Sydh_Tfbs	CH12	Hcfc1	5249	17595	0.298323	141.143	162.015	31.5271	37.1893	1.84795e-218	9.57239e-216	Null_Model_Regulatory	mouse
Sydh_Hist	MEL+DMSO_2.0pct	H3K4me3	5196	17595	0.295311	145.747	160.203	31.5241	35.6508	2.02844e-218	1.05073e-215	Null_Model_Regulatory	mouse
Licr_Chip	Limb	Pol2	5787	17595	0.3289	164.751	178.349	31.5238	35.1257	2.04759e-218	1.06065e-215	Null_Model_Regulatory	mouse
Licr_Chip	MEL	Pol2	5803	17595	0.32981	195.291	177.897	31.5223	29.7147	2.14925e-218	1.11331e-215	Null_Model_Regulatory	mouse
Licr_Histone	Spleen	H3K4me3	5895	17595	0.335038	183.813	181.18	31.5222	32.0706	2.15904e-218	1.11838e-215	Null_Model_Regulatory	mouse
Sydh_Tfbs	CH12	Nelfe	5929	17595	0.336971	182.119	182.314	31.5218	32.5557	2.18047e-218	1.12948e-215	Null_Model_Regulatory	mouse
Licr_Histone	Placenta	H3K4me3	5786	17595	0.328843	170.672	178.143	31.5214	33.9012	2.20856e-218	1.14403e-215	Null_Model_Regulatory	mouse
Licr_Chip	MEF	Pol2	7219	17595	0.410287	287.476	219.9	31.5213	25.1117	2.21879e-218	1.14933e-215	Null_Model_Regulatory	mouse
Licr_Chip	WholeBrain	Pol2	5881	17595	0.334243	186.376	180.663	31.5208	31.5546	2.25571e-218	1.16846e-215	Null_Model_Regulatory	mouse
Caltech_Tfbs	C2C12+EqS_2.0pct_60hr	E2F4	2132	17595	0.121171	28.0929	66.7504	31.519	75.891	2.38246e-218	1.23412e-215	Null_Model_Regulatory	mouse
Pazar_Chip	neuralprogenitors	Rfx1	3907	17595	0.222052	85.4006	121.249	31.5187	45.7491	2.40756e-218	1.24712e-215	Null_Model_Regulatory	mouse
Licr_Histone	Thymus	H3K4me3	5994	17595	0.340665	190.679	184.123	31.5186	31.435	2.41271e-218	1.24979e-215	Null_Model_Regulatory	mouse
Licr_Chip	OlfactBulb	Pol2	5742	17595	0.326343	188.989	176.195	31.5163	30.3827	2.60116e-218	1.3474e-215	Null_Model_Regulatory	mouse
Caltech_Tfbs	C2C12	Max	3634	17595	0.206536	77.3926	112.85	31.5162	46.9554	2.60868e-218	1.3513e-215	Null_Model_Regulatory	mouse
Caltech_Hist	C2C12	H3K4me3	5985	17595	0.340153	196.75	183.662	31.5157	30.4193	2.64607e-218	1.37067e-215	Null_Model_Regulatory	mouse
Licr_Histone	Liver	H3K4me3	5789	17595	0.329014	193.432	177.549	31.5157	29.9279	2.64881e-218	1.37208e-215	Null_Model_Regulatory	mouse
Caltech_Hist	C2C12	H3ac	6634	17595	0.377039	253.444	202.484	31.5114	26.1755	3.03071e-218	1.56991e-215	Null_Model_Regulatory	mouse
Caltech_Hist	C2C12+EqS_2.0pct_24hr	H3ac	4715	17595	0.267974	136.497	145.299	31.511	34.543	3.07483e-218	1.59276e-215	Null_Model_Regulatory	mouse
Sydh_Tfbs	MEL	Nelfe	4627	17595	0.262972	124.116	142.913	31.5079	37.2797	3.38223e-218	1.752e-215	Null_Model_Regulatory	mouse
Uw_Dnase	3134	Dnase	12114	17595	0.688491	841.216	357.779	31.5077	14.4006	3.41168e-218	1.76725e-215	Null_Model_Regulatory	mouse
Sydh_Tfbs	MEL	HCFC1	4067	17595	0.231145	105.484	125.738	31.5061	38.5558	3.58337e-218	1.85619e-215	Null_Model_Regulatory	mouse
Licr_Histone	Cerebellum	H3K4me3	5896	17595	0.335095	228.206	179.901	31.5051	25.8363	3.70099e-218	1.91711e-215	Null_Model_Regulatory	mouse
Licr_Histone	Lung	H3K4me3	5946	17595	0.337937	212.499	181.993	31.504	27.9814	3.83171e-218	1.98483e-215	Null_Model_Regulatory	mouse
Licr_Histone	Limb	H3K4me3	5839	17595	0.331856	220.992	178.329	31.5035	26.4218	3.88571e-218	2.0128e-215	Null_Model_Regulatory	mouse
Licr_Histone	Kidney	H3K4me3	5871	17595	0.333674	207.757	179.768	31.503	28.2589	3.9474e-218	2.04476e-215	Null_Model_Regulatory	mouse
Licr_Histone	OlfactBulb	H3K4me3	6117	17595	0.347656	229.504	186.887	31.5029	26.6531	3.96001e-218	2.05128e-215	Null_Model_Regulatory	mouse
Licr_Histone	BAT	H3K4me3	6247	17595	0.355044	252.081	190.299	31.5026	24.7817	3.99713e-218	2.07051e-215	Null_Model_Regulatory	mouse
Licr_Histone	SmIntestine	H3K4me3	6182	17595	0.35135	243.052	188.524	31.5023	25.4349	4.03553e-218	2.0904e-215	Null_Model_Regulatory	mouse
Licr_Histone	Heart	H3K4me3	5946	17595	0.337937	219.246	181.792	31.5016	27.1203	4.12649e-218	2.13752e-215	Null_Model_Regulatory	mouse
Licr_Chip	SmIntestine	Pol2	6452	17595	0.366695	277.511	196.023	31.4988	23.2495	4.50856e-218	2.33544e-215	Null_Model_Regulatory	mouse
Sydh_Tfbs	CH12	Ubf	3355	17595	0.190679	79.5375	103.987	31.4987	42.1814	4.52766e-218	2.34533e-215	Null_Model_Regulatory	mouse
Licr_Chip	Liver	Pol2	4110	17595	0.233589	123.636	126.558	31.4984	33.2426	4.56876e-218	2.36662e-215	Null_Model_Regulatory	mouse
Sydh_Tfbs	CH12	Gcn5	4268	17595	0.242569	122.017	131.628	31.4977	34.9787	4.66708e-218	2.41755e-215	Null_Model_Regulatory	mouse
Licr_Histone	WholeBrain	H3K4me3	5850	17595	0.332481	228.161	178.488	31.497	25.6398	4.76722e-218	2.46942e-215	Null_Model_Regulatory	mouse
Licr_Histone	BMDM	H3K4me3	6126	17595	0.348167	252.2	186.49	31.4965	24.2903	4.84802e-218	2.51128e-215	Null_Model_Regulatory	mouse
Pazar_Chip	HPC-7	Erg	5684	17595	0.323046	212.229	173.728	31.4962	26.7824	4.89134e-218	2.53371e-215	Null_Model_Regulatory	mouse
Licr_Histone	BoneMarrow	H3K4me3	5721	17595	0.325149	219.565	174.671	31.496	26.056	4.92253e-218	2.54987e-215	Null_Model_Regulatory	mouse
Caltech_Hist	C2C12+EqS_2.0pct_60hr	H3K4me3	6356	17595	0.361239	274.327	193.094	31.4959	23.1695	4.94708e-218	2.56259e-215	Null_Model_Regulatory	mouse
Licr_Histone	Cortex	H3K4me3	5536	17595	0.314635	215.913	168.924	31.4939	25.6399	5.26317e-218	2.72632e-215	Null_Model_Regulatory	mouse
Licr_Chip	Thymus	Pol2	5513	17595	0.313328	207.269	168.476	31.4926	26.5983	5.48656e-218	2.84204e-215	Null_Model_Regulatory	mouse
Caltech_Tfbs	C2C12+EqS_2.0pct_60hr	Myogenin	5733	17595	0.325831	221.582	175.017	31.4907	25.873	5.82745e-218	3.01862e-215	Null_Model_Regulatory	mouse
Sydh_Hist	ES-E14	H3K4me3	6773	17595	0.384939	322.55	204.837	31.4907	20.9983	5.83004e-218	3.01996e-215	Null_Model_Regulatory	mouse
Sydh_Tfbs	CH12	ZNF-MIZD-CP1	3821	17595	0.217164	106.666	117.951	31.4904	35.822	5.87521e-218	3.04336e-215	Null_Model_Regulatory	mouse
Sydh_Hist	MEL	H3K4me3	6128	17595	0.348281	256.752	186.459	31.4882	23.8674	6.3079e-218	3.26749e-215	Null_Model_Regulatory	mouse
Licr_Histone	MEL	H3K4me3	5494	17595	0.312248	243.318	166.759	31.4867	22.5795	6.60275e-218	3.42022e-215	Null_Model_Regulatory	mouse
Licr_Chip	BoneMarrow	Pol2	3629	17595	0.206252	96.5924	112.188	31.4866	37.5702	6.62462e-218	3.43155e-215	Null_Model_Regulatory	mouse
Sydh_Tfbs	CH12	Mxi1	6538	17595	0.371583	299.559	198.13	31.4866	21.8254	6.62597e-218	3.43225e-215	Null_Model_Regulatory	mouse
Licr_Histone	MEF	H3K4me3	5499	17595	0.312532	221.758	167.608	31.4856	24.7973	6.84149e-218	3.54389e-215	Null_Model_Regulatory	mouse
Misc_ChIP	AML	RUNX1	2380	17595	0.135266	42.6513	74.2356	31.4856	55.8013	6.84759e-218	3.54705e-215	Null_Model_Regulatory	mouse
Pazar_Chip	Th2	Stat5b	6017	17595	0.341972	258.544	182.894	31.4851	23.2726	6.93937e-218	3.59459e-215	Null_Model_Regulatory	mouse
Licr_Chip	ES-Bruce4	Pol2	3792	17595	0.215516	105.465	117.09	31.4846	35.9552	7.05231e-218	3.6531e-215	Null_Model_Regulatory	mouse
Uw_Dgf	3134	Dgf	12542	17595	0.712816	1167.35	361.296	31.4829	10.744	7.43691e-218	3.85232e-215	Null_Model_Regulatory	mouse
Licr_Chip	Lung	Pol2	5238	17595	0.297698	201.896	159.97	31.4817	25.944	7.74498e-218	4.0119e-215	Null_Model_Regulatory	mouse
Licr_Chip	Testis	Pol2	6447	17595	0.366411	310.841	194.923	31.48	20.7405	8.16939e-218	4.23175e-215	Null_Model_Regulatory	mouse
Pazar_Chip	CD4T	Irf4	4895	17595	0.278204	194.09	149.337	31.4785	25.2203	8.55935e-218	4.43374e-215	Null_Model_Regulatory	mouse
Sydh_Hist	CH12	H3K4me3	6075	17595	0.345269	282.305	184.026	31.4776	21.5193	8.80929e-218	4.56321e-215	Null_Model_Regulatory	mouse
Caltech_Tfbs	C2C12+EqS_2.0pct_60hr	Pol2	5941	17595	0.337653	280.754	179.826	31.4762	21.1609	9.20575e-218	4.76858e-215	Null_Model_Regulatory	mouse
Caltech_Hist	C2C12+EqS_2.0pct_60hr	H3K4me2	9615	17595	0.546462	722.016	282.542	31.4749	13.3169	9.59125e-218	4.96827e-215	Null_Model_Regulatory	mouse
Licr_Chip	Kidney	Pol2	4359	17595	0.247741	150.091	133.727	31.4738	29.0424	9.9098e-218	5.13328e-215	Null_Model_Regulatory	mouse
Licr_Chip	BMDM	Pol2	5515	17595	0.313441	240.718	167.585	31.4724	22.9106	1.03794e-217	5.3765e-215	Null_Model_Regulatory	mouse
Caltech_Tfbs	C2C12+EqS_2.0pct_24hr	Myogenin	3933	17595	0.223529	132.088	120.771	31.4721	29.7756	1.04804e-217	5.42886e-215	Null_Model_Regulatory	mouse
Sydh_Tfbs	CH12	Max	5863	17595	0.33322	281.753	177.35	31.4702	20.809	1.10959e-217	5.74768e-215	Null_Model_Regulatory	mouse
Pazar_Chip	HL1_cardiaccells	Tbx5	6048	17595	0.343734	293.937	182.842	31.4701	20.5758	1.11546e-217	5.7781e-215	Null_Model_Regulatory	mouse
Sydh_Tfbs	CH12	TBP	4358	17595	0.247684	165.04	133.249	31.4671	26.4057	1.22448e-217	6.3428e-215	Null_Model_Regulatory	mouse
Sydh_Tfbs	MEL	TBP	5123	17595	0.291162	242.33	155.124	31.4631	21.1406	1.38946e-217	7.19742e-215	Null_Model_Regulatory	mouse
Licr_Chip	Heart	Pol2	6355	17595	0.361182	326.589	191.618	31.4606	19.4587	1.50106e-217	7.77547e-215	Null_Model_Regulatory	mouse
Sydh_Tfbs	CH12	Pol2	6367	17595	0.361864	355.931	191.069	31.4601	17.8883	1.52475e-217	7.89819e-215	Null_Model_Regulatory	mouse
Pazar_Chip	HL1_cardiaccells	Srf	3434	17595	0.195169	115.699	105.496	31.4542	29.6804	1.84097e-217	9.53625e-215	Null_Model_Regulatory	mouse
Sydh_Tfbs	CH12	Maz	5547	17595	0.31526	285.657	167.273	31.4537	19.4184	1.87033e-217	9.68829e-215	Null_Model_Regulatory	mouse
Uw_Dnase	NIH-3T3	Dnase	11998	17595	0.681898	1230.53	342.348	31.4518	9.75029	1.98008e-217	1.02568e-214	Null_Model_Regulatory	mouse
Pazar_Chip	C2C12_myotubes	Sin3B	1703	17595	0.0967889	30.2627	53.1851	31.4512	56.2738	2.01821e-217	1.04543e-214	Null_Model_Regulatory	mouse
Licr_Histone	ES-Bruce4	H3K4me3	5663	17595	0.321853	294.196	170.714	31.4492	19.2491	2.15218e-217	1.11483e-214	Null_Model_Regulatory	mouse
Uw_Dnase	Patski	Dnase	12808	17595	0.727934	1522.58	358.851	31.4488	8.41203	2.18154e-217	1.13004e-214	Null_Model_Regulatory	mouse
Pazar_Chip	ES	nMyc	1360	17595	0.0772947	18.6963	42.6519	31.4477	72.7417	2.25785e-217	1.16957e-214	Null_Model_Regulatory	mouse
Licr_Histone	MEF	H3K27ac	7905	17595	0.449275	572.54	233.17	31.4469	13.8069	2.31685e-217	1.20013e-214	Null_Model_Regulatory	mouse
Licr_Histone	Liver	H3K9ac	7527	17595	0.427792	532.592	222.422	31.4466	14.1328	2.33366e-217	1.20884e-214	Null_Model_Regulatory	mouse
Pazar_Chip	ES	E2f1	2122	17595	0.120602	45.8042	66.0285	31.4439	46.3276	2.54004e-217	1.31574e-214	Null_Model_Regulatory	mouse
Pazar_Chip	T	Tbp	2257	17595	0.128275	54.1958	70.0559	31.4435	41.6453	2.57424e-217	1.33346e-214	Null_Model_Regulatory	mouse
Sydh_Tfbs	CH12	Nrf2	1749	17595	0.0994032	32.0669	54.6045	31.443	54.5422	2.61271e-217	1.35338e-214	Null_Model_Regulatory	mouse
Licr_Histone	CH12	H3K4me3	7022	17595	0.399091	460.385	208.694	31.4414	15.2525	2.75311e-217	1.42611e-214	Null_Model_Regulatory	mouse
Misc_ChIP	Tcells	Notch	4096	17595	0.232793	168.957	124.923	31.4356	24.2428	3.30224e-217	1.71056e-214	Null_Model_Regulatory	mouse
Licr_Histone	Heart	H3K9ac	7862	17595	0.446831	595.277	231.162	31.4356	13.2073	3.30303e-217	1.71097e-214	Null_Model_Regulatory	mouse
Pazar_Chip	CD4T	Stat3	7515	17595	0.42711	576.087	220.751	31.4331	13.0449	3.56782e-217	1.84813e-214	Null_Model_Regulatory	mouse
Sydh_Tfbs	MEL	Mxi1	4448	17595	0.252799	199.418	135.172	31.431	22.305	3.81166e-217	1.97444e-214	Null_Model_Regulatory	mouse
Licr_Histone	ES-E14	H3K4me3	7408	17595	0.421029	542.59	218.43	31.4306	13.653	3.85921e-217	1.99907e-214	Null_Model_Regulatory	mouse
Licr_Histone	Spleen	H3K27ac	6057	17595	0.344246	363.977	181.13	31.4306	16.6412	3.86091e-217	1.99995e-214	Null_Model_Regulatory	mouse
Licr_Histone	ES-Bruce4	H3K9ac	7291	17595	0.414379	500.808	216.039	31.4304	14.5585	3.88748e-217	2.01372e-214	Null_Model_Regulatory	mouse
Uw_Dnase	Fibroblast	Dnase	12511	17595	0.711054	1527.35	349.476	31.4289	8.1913	4.07555e-217	2.11113e-214	Null_Model_Regulatory	mouse
Licr_Histone	Heart	H3K27ac	6595	17595	0.374822	471.693	194.838	31.4277	13.9815	4.23772e-217	2.19514e-214	Null_Model_Regulatory	mouse
Licr_Histone	BoneMarrow	H3K27ac	6228	17595	0.353964	389.48	185.777	31.4275	15.9906	4.2556e-217	2.2044e-214	Null_Model_Regulatory	mouse
Licr_Histone	Testis	H3K27ac	6113	17595	0.347428	380.311	182.431	31.4239	16.0737	4.7786e-217	2.47531e-214	Null_Model_Regulatory	mouse
Pazar_Chip	liver	Srebp2	959	17595	0.0545041	11.4765	30.1548	31.4219	83.5619	5.07378e-217	2.62822e-214	Null_Model_Regulatory	mouse
Licr_Histone	ES-E14	H3K9ac	7573	17595	0.430406	613.973	221.474	31.4215	12.3344	5.14855e-217	2.66695e-214	Null_Model_Regulatory	mouse
Licr_Chip	Spleen	Pol2	2399	17595	0.136346	64.1439	74.3078	31.4214	37.4003	5.15987e-217	2.67281e-214	Null_Model_Regulatory	mouse
Uw_Dnase	Spleen	Dnase	8984	17595	0.5106	833.372	259.417	31.419	10.7803	5.5594e-217	2.87977e-214	Null_Model_Regulatory	mouse
Sydh_Tfbs	MEL	Pol2	5967	17595	0.33913	399.441	177.222	31.4158	14.9384	6.16248e-217	3.19217e-214	Null_Model_Regulatory	mouse
Caltech_Tfbs	C2C12+EqS_2.0pct_60hr	NRSF	2291	17595	0.130207	65.5205	70.8455	31.4131	34.9662	6.69683e-217	3.46896e-214	Null_Model_Regulatory	mouse
Psu_Histone	Erythrobl	H3K4me3	7542	17595	0.428645	620.465	220.346	31.4121	12.1554	6.90771e-217	3.57819e-214	Null_Model_Regulatory	mouse
Uw_Dnase	THelper-Activated	Dnase	9243	17595	0.52532	911.699	265.244	31.4099	10.1382	7.40668e-217	3.83666e-214	Null_Model_Regulatory	mouse
Uw_Dnase	TReg	Dnase	9090	17595	0.516624	924.728	259.979	31.4074	9.82991	8.01922e-217	4.15395e-214	Null_Model_Regulatory	mouse
Licr_Histone	MEL	H3K9ac	7158	17595	0.40682	612.082	208.433	31.4054	11.6945	8.53786e-217	4.42261e-214	Null_Model_Regulatory	mouse
Licr_Histone	BMDM	H3K27ac	5609	17595	0.318784	374.287	166.691	31.4038	14.9858	8.98189e-217	4.65262e-214	Null_Model_Regulatory	mouse
Uw_Dnase	Lung	Dnase	11221	17595	0.637738	1455.96	310.983	31.4005	7.70697	9.94441e-217	5.15121e-214	Null_Model_Regulatory	mouse
Licr_Histone	SmIntestine	H3K27ac	6260	17595	0.355783	466.276	184.512	31.4002	13.4255	1.00476e-216	5.20466e-214	Null_Model_Regulatory	mouse
Licr_Histone	MEL	H3K27ac	4983	17595	0.283205	302.601	149.058	31.3999	16.4672	1.01617e-216	5.26378e-214	Null_Model_Regulatory	mouse
Psu_Histone	G1E	H3K4me3	7263	17595	0.412788	617.877	211.637	31.3987	11.7548	1.05504e-216	5.46509e-214	Null_Model_Regulatory	mouse
Sydh_Tfbs	CH12	CHD2	4110	17595	0.233589	218.78	123.937	31.3968	18.786	1.11947e-216	5.79886e-214	Null_Model_Regulatory	mouse
Licr_Histone	Kidney	H3K27ac	6349	17595	0.360841	483.78	186.82	31.3951	13.1237	1.18063e-216	6.11564e-214	Null_Model_Regulatory	mouse
Licr_Histone	CH12	H3K9ac	7045	17595	0.400398	593.683	205.488	31.3951	11.8666	1.1817e-216	6.1212e-214	Null_Model_Regulatory	mouse
Caltech_Tfbs	C2C12+EqS_2.0pct_60hr	MyoD	3867	17595	0.219778	200.893	116.774	31.395	19.249	1.18522e-216	6.13942e-214	Null_Model_Regulatory	mouse
Licr_Histone	Testis	H3K4me3	6295	17595	0.357772	476.687	185.341	31.3925	13.2057	1.28185e-216	6.63999e-214	Null_Model_Regulatory	mouse
Psu_Histone	CH12	H3K4me3	7061	17595	0.401307	581.573	206.407	31.3914	12.1412	1.32401e-216	6.85838e-214	Null_Model_Regulatory	mouse
Licr_Chip	Heart	p300	6094	17595	0.346348	442.283	180.048	31.3901	13.7785	1.38289e-216	7.16339e-214	Null_Model_Regulatory	mouse
Psu_Chip	Megakaryo	FLI1	1182	17595	0.0671782	22.1748	36.9511	31.3881	53.3037	1.4693e-216	7.611e-214	Null_Model_Regulatory	mouse
Uw_Dnase	416B	Dnase	10263	17595	0.583291	1264.87	286.675	31.3879	8.11389	1.47993e-216	7.66603e-214	Null_Model_Regulatory	mouse
Licr_Histone	Liver	H3K27ac	5609	17595	0.318784	422.182	165.249	31.3879	13.2857	1.48147e-216	7.67403e-214	Null_Model_Regulatory	mouse
Licr_Histone	Cerebellum	H3K27ac	5036	17595	0.286218	336.483	149.728	31.3871	14.9666	1.51793e-216	7.8629e-214	Null_Model_Regulatory	mouse
Uw_Dnase	B-cell	Dnase	9018	17595	0.512532	967.267	256.531	31.383	9.32318	1.72367e-216	8.92862e-214	Null_Model_Regulatory	mouse
Pazar_Chip	E14_ES	Sin3B	1067	17595	0.0606422	17.7992	33.4351	31.3802	59.9465	1.88246e-216	9.75116e-214	Null_Model_Regulatory	mouse
Pazar_Chip	liver_Fcombined	Bcl6	3727	17595	0.211822	196.801	112.503	31.3788	18.9379	1.9724e-216	1.0217e-213	Null_Model_Regulatory	mouse
Uw_Dnase	Heart	Dnase	11005	17595	0.625462	1473.07	303.785	31.3772	7.47077	2.07123e-216	1.0729e-213	Null_Model_Regulatory	mouse
Licr_Chip	SmIntestine	CTCF	3721	17595	0.211481	191.541	112.489	31.3761	19.4266	2.14189e-216	1.1095e-213	Null_Model_Regulatory	mouse
Licr_Histone	Placenta	H3K27ac	6299	17595	0.357999	535.772	183.685	31.3757	11.7569	2.17313e-216	1.12568e-213	Null_Model_Regulatory	mouse
Pazar_Chip	HPC-7	Gfi1b	1905	17595	0.108269	53.3397	59.0174	31.3748	35.7145	2.23007e-216	1.15518e-213	Null_Model_Regulatory	mouse
Sydh_Tfbs	CH12	c-Myc	3798	17595	0.215857	202.699	114.595	31.374	18.7371	2.29327e-216	1.18791e-213	Null_Model_Regulatory	mouse
Uw_Dgf	NIH-3T3	Dgf	12815	17595	0.728332	1979.5	345.367	31.3739	6.47385	2.29692e-216	1.18981e-213	Null_Model_Regulatory	mouse
Uw_Dgf	416B	Dgf	10789	17595	0.613186	1513.41	295.65	31.3736	7.12894	2.32056e-216	1.20205e-213	Null_Model_Regulatory	mouse
Uw_Dnase	Liver	Dnase	8782	17595	0.499119	984.406	248.569	31.3699	8.92112	2.60102e-216	1.34733e-213	Null_Model_Regulatory	mouse
Uw_Dgf	TReg	Dgf	9717	17595	0.552259	1237.6	270.315	31.3686	7.85149	2.71006e-216	1.40381e-213	Null_Model_Regulatory	mouse
Pazar_Chip	MEF_fibroblast_OE-GH	Stat5	5586	17595	0.317477	436.293	164.17	31.3682	12.8033	2.7504e-216	1.42471e-213	Null_Model_Regulatory	mouse
Pazar_Chip	Th2	Stat6	1337	17595	0.0759875	29.6004	41.6796	31.3678	45.1683	2.77827e-216	1.43915e-213	Null_Model_Regulatory	mouse
Licr_Histone	WholeBrain	H3K27ac	5475	17595	0.311168	408.523	161.526	31.3662	13.4019	2.92214e-216	1.51367e-213	Null_Model_Regulatory	mouse
Sydh_Tfbs	CH12	BHLHE40	5405	17595	0.30719	401.634	159.519	31.3654	13.4575	2.99944e-216	1.55371e-213	Null_Model_Regulatory	mouse
Psu_Histone	Megakaryo	H3K4me3	9968	17595	0.566525	1341.65	275.037	31.3643	7.42967	3.10686e-216	1.60935e-213	Null_Model_Regulatory	mouse
Uw_Dnase	Thymus	Dnase	9459	17595	0.537596	1249.56	261.764	31.362	7.56986	3.33642e-216	1.72827e-213	Null_Model_Regulatory	mouse
Pazar_Chip	ES	Zfx	1286	17595	0.0730889	25.2428	40.2002	31.362	50.9453	3.34145e-216	1.73087e-213	Null_Model_Regulatory	mouse
Pazar_Chip	C2C12_myoblast	Sin3B	1018	17595	0.0578573	17.8152	31.893	31.3607	57.1423	3.47919e-216	1.80222e-213	Null_Model_Regulatory	mouse
Uw_Dnase	Kidney	Dnase	11190	17595	0.635976	1643.88	304.402	31.3602	6.80707	3.52908e-216	1.82807e-213	Null_Model_Regulatory	mouse
Pazar_Chip	ES	Klf4	1311	17595	0.0745098	27.6993	40.9254	31.3571	47.3297	3.89182e-216	2.01596e-213	Null_Model_Regulatory	mouse
Sydh_Tfbs	CH12	E2F4	1315	17595	0.0747371	28.1578	41.0394	31.3563	46.701	3.99277e-216	2.06825e-213	Null_Model_Regulatory	mouse
Uw_Dnase	LgIntestine	Dnase	9997	17595	0.568173	1351.43	275.782	31.3493	7.39737	4.97787e-216	2.57854e-213	Null_Model_Regulatory	mouse
Pazar_Chip	Th2+13hr	Stat5b	2164	17595	0.122989	76.7323	66.5828	31.3484	28.202	5.10941e-216	2.64667e-213	Null_Model_Regulatory	mouse
Licr_Histone	Limb	H3K27ac	4981	17595	0.283092	342.098	147.98	31.3482	14.5602	5.1482e-216	2.66677e-213	Null_Model_Regulatory	mouse
Uw_Dnase	TReg-Activated	Dnase	9448	17595	0.536971	1211.59	262.752	31.3467	7.79803	5.39555e-216	2.7949e-213	Null_Model_Regulatory	mouse
Uw_Dgf	B-cell_CD43-	Dgf	9663	17595	0.54919	1284.1	267.316	31.3445	7.52509	5.77363e-216	2.99074e-213	Null_Model_Regulatory	mouse
Uw_Dgf	Kidney	Dgf	11807	17595	0.671043	2018.98	312.275	31.3443	5.84799	5.82336e-216	3.0165e-213	Null_Model_Regulatory	mouse
Pazar_Chip	macrophage_LPS2	Nfkb1	2585	17595	0.146917	105.211	79.1152	31.344	24.5697	5.86653e-216	3.03886e-213	Null_Model_Regulatory	mouse
Licr_Histone	BAT	H3K27ac	5743	17595	0.3264	473.748	168.113	31.3435	12.1225	5.96084e-216	3.08771e-213	Null_Model_Regulatory	mouse
Misc_FAIRE	Any	Notch_dimer_dep	2110	17595	0.11992	76.2308	64.8942	31.3398	27.6791	6.70311e-216	3.47221e-213	Null_Model_Regulatory	mouse
Uw_Dnase	ForelimbBud	Dnase	10513	17595	0.597499	1466.36	288.69	31.3369	7.16946	7.34497e-216	3.80469e-213	Null_Model_Regulatory	mouse
Licr_Chip	MEL	CTCF	5305	17595	0.301506	463.562	154.509	31.3343	11.444	7.96478e-216	4.12576e-213	Null_Model_Regulatory	mouse
Uw_Dnase	FatPad	Dnase	10166	17595	0.577778	1494.38	276.752	31.3335	6.80281	8.15596e-216	4.22479e-213	Null_Model_Regulatory	mouse
Licr_Histone	CH12	H3K27ac	5477	17595	0.311282	465.036	159.97	31.3306	11.7776	8.93365e-216	4.62763e-213	Null_Model_Regulatory	mouse
Licr_Histone	OlfactBulb	H3K27ac	5298	17595	0.301108	402.14	156.276	31.3282	13.1745	9.62749e-216	4.98704e-213	Null_Model_Regulatory	mouse
SPDam	Any	Runx_RBPJ	5004	17595	0.284399	396.878	147.079	31.3241	12.6084	1.09628e-215	5.67872e-213	Null_Model_Regulatory	mouse
Caltech_Tfbs	C2C12	CTCF	2501	17595	0.142143	102.799	76.5609	31.3241	24.329	1.0967e-215	5.68089e-213	Null_Model_Regulatory	mouse
Licr_Histone	CH12	H3K4me2	7761	17595	0.441091	846.003	220.769	31.3223	9.17373	1.15963e-215	6.00688e-213	Null_Model_Regulatory	mouse
Pazar_Chip	ES	c-Myc	688	17595	0.039102	8.63337	21.691	31.3202	79.6908	1.23711e-215	6.40823e-213	Null_Model_Regulatory	mouse
Uw_Dnase	SkMuscle	Dnase	11826	17595	0.672123	2145.38	309.085	31.3202	5.51231	1.23845e-215	6.41519e-213	Null_Model_Regulatory	mouse
Uw_Dnase	ZhBTc4	Dnase	9898	17595	0.562546	1467.88	269.168	31.3191	6.74305	1.28165e-215	6.63895e-213	Null_Model_Regulatory	mouse
Uw_Dgf	THelper-Activated	Dgf	10164	17595	0.577664	1571.81	274.368	31.3163	6.46643	1.40017e-215	7.25289e-213	Null_Model_Regulatory	mouse
Pazar_Chip	liver_FLcombined	Stat5	3515	17595	0.199773	222.974	105.129	31.3142	15.7642	1.49282e-215	7.73279e-213	Null_Model_Regulatory	mouse
Uw_Dgf	Lung	Dgf	12465	17595	0.70844	2282.38	325.203	31.3116	5.4614	1.6214e-215	8.39888e-213	Null_Model_Regulatory	mouse
Uw_Dnase	EPC	Dnase	9325	17595	0.52998	1362.95	254.288	31.3112	6.84179	1.64371e-215	8.51443e-213	Null_Model_Regulatory	mouse
Licr_Histone	Cortex	H3K27ac	4830	17595	0.27451	406.316	141.283	31.3107	11.8873	1.66797e-215	8.64008e-213	Null_Model_Regulatory	mouse
Sydh_Tfbs	MEL	Max	2440	17595	0.138676	105.862	74.5655	31.3032	23.0488	2.1112e-215	1.0936e-212	Null_Model_Regulatory	mouse
Psu_Dnase	G1E	PsuDnase	9359	17595	0.531912	1386.01	254.718	31.3012	6.7525	2.24623e-215	1.16355e-212	Null_Model_Regulatory	mouse
Licr_Chip	Thymus	CTCF	6011	17595	0.341631	590.447	173.177	31.3007	10.1804	2.27945e-215	1.18076e-212	Null_Model_Regulatory	mouse
Cistrome_ChIP	3T3-L1+day7	Nrf1	935	17595	0.0531401	18.0959	29.2951	31.2989	51.6692	2.41288e-215	1.24987e-212	Null_Model_Regulatory	mouse
Caltech_Tfbs	C2C12+EqS_2.0pct_5d	TCF3	1754	17595	0.0996874	54.6204	54.2958	31.2985	32.1126	2.4418e-215	1.26485e-212	Null_Model_Regulatory	mouse
Uw_Dnase	HeadlessEmbryo	Dnase	10891	17595	0.618983	1832.51	289.43	31.2977	5.94321	2.50651e-215	1.29837e-212	Null_Model_Regulatory	mouse
Uw_Dnase	Cerebellum	Dnase	8427	17595	0.478943	1193.5	231.136	31.2955	7.06075	2.68892e-215	1.39286e-212	Null_Model_Regulatory	mouse
Uw_Dgf	Liver	Dgf	9519	17595	0.541006	1429.61	258.486	31.2953	6.65844	2.70185e-215	1.39956e-212	Null_Model_Regulatory	mouse
Licr_Chip	Cortex	Pol2	3517	17595	0.199886	214.819	105.531	31.291	16.3719	3.09782e-215	1.60467e-212	Null_Model_Regulatory	mouse
Caltech_Tfbs	C2C12+EqS_2.0pct_24hr	SRF	963	17595	0.0547315	19.9131	30.1415	31.2887	48.3602	3.32446e-215	1.72207e-212	Null_Model_Regulatory	mouse
Uw_Dnase	Retina	Dnase	9369	17595	0.532481	1362.36	255.91	31.287	6.87705	3.50989e-215	1.81813e-212	Null_Model_Regulatory	mouse
Uw_Dgf	T-Naive	Dgf	9719	17595	0.552373	1584.62	259.994	31.2868	6.13333	3.52862e-215	1.82783e-212	Null_Model_Regulatory	mouse
Uw_Dnase	GenitalFatPad	Dnase	10688	17595	0.607445	1782.61	284.651	31.2853	5.99569	3.69956e-215	1.91637e-212	Null_Model_Regulatory	mouse
Uw_Dnase	HindlimbBud	Dnase	10429	17595	0.592725	1698.73	279.072	31.2832	6.1393	3.95202e-215	2.04715e-212	Null_Model_Regulatory	mouse
Uw_Dgf	Heart	Dgf	11767	17595	0.66877	2190.44	306.133	31.2824	5.37198	4.04955e-215	2.09767e-212	Null_Model_Regulatory	mouse
Uw_Dnase	ES-WW6	Dnase	9845	17595	0.559534	1636.57	262.402	31.2819	6.01564	4.11545e-215	2.1318e-212	Null_Model_Regulatory	mouse
Pazar_Chip	preproBcells_EBF	E2a	931	17595	0.0529128	19.7502	29.1316	31.2805	47.1386	4.29686e-215	2.22577e-212	Null_Model_Regulatory	mouse
Uw_Dnase	ZhBTc4+24hr	Dnase	10212	17595	0.580392	1678.46	272.82	31.279	6.08415	4.50128e-215	2.33166e-212	Null_Model_Regulatory	mouse
Uw_Dnase	CH12	Dnase	9988	17595	0.567661	1586.23	268.637	31.2756	6.2967	5.00747e-215	2.59387e-212	Null_Model_Regulatory	mouse
Uw_Dnase	ES-E14	Dnase	10269	17595	0.583632	1719.73	273.354	31.2755	5.97129	5.0268e-215	2.60388e-212	Null_Model_Regulatory	mouse
Uw_Dnase	mG	Dnase	8345	17595	0.474282	1168.57	229.462	31.275	7.14119	5.09771e-215	2.64061e-212	Null_Model_Regulatory	mouse
Licr_Histone	ES-E14	H3K27ac	5754	17595	0.327025	572.783	165.677	31.2729	10.0457	5.44583e-215	2.82094e-212	Null_Model_Regulatory	mouse
Pazar_Chip	liver_Mcombined	Bcl6	4471	17595	0.254106	362.649	131.38	31.2708	12.3287	5.81577e-215	3.01257e-212	Null_Model_Regulatory	mouse
Uw_Dgf	B-cell_CD19+	Dgf	10401	17595	0.591134	1868.04	272.877	31.2704	5.56787	5.89832e-215	3.05533e-212	Null_Model_Regulatory	mouse
Uw_Dnase	Mesoderm	Dnase	11474	17595	0.652117	2237.22	295.404	31.2683	5.12868	6.29286e-215	3.2597e-212	Null_Model_Regulatory	mouse
Caltech_Tfbs	C2C12	CEBPB	1699	17595	0.0965615	63.1029	52.327	31.2629	26.9243	7.44522e-215	3.85662e-212	Null_Model_Regulatory	mouse
Pazar_Chip	BMDM_macrophages	Pu1	4996	17595	0.283944	451.287	145.404	31.2557	11.0706	9.34011e-215	4.83818e-212	Null_Model_Regulatory	mouse
Caltech_Tfbs	C2C12+EqS_2.0pct_60hr	Usf1	1319	17595	0.0749645	38.4086	40.9759	31.2523	34.3413	1.03959e-214	5.38509e-212	Null_Model_Regulatory	mouse
Sydh_Tfbs	CH12	COREST	2855	17595	0.162262	177.938	85.6635	31.2509	16.0449	1.08457e-214	5.61808e-212	Null_Model_Regulatory	mouse
Uw_Dnase	T-Naive	Dnase	8980	17595	0.510372	1387.94	242.944	31.2503	6.47001	1.10687e-214	5.7336e-212	Null_Model_Regulatory	mouse
Psu_Dnase	G1E-ER4	PsuDnase	9485	17595	0.539074	1696.76	249.239	31.2481	5.59005	1.18584e-214	6.14265e-212	Null_Model_Regulatory	mouse
Pazar_Chip	ES	Jarid1a	896	17595	0.0509236	19.4176	28.0543	31.2459	46.1437	1.26796e-214	6.56806e-212	Null_Model_Regulatory	mouse
Uw_Dgf	Thymus	Dgf	10292	17595	0.584939	1926.49	267.745	31.2442	5.34235	1.33629e-214	6.92198e-212	Null_Model_Regulatory	mouse
Psu_Histone	G1E-ER4	H3K4me3	7951	17595	0.45189	1129.87	218.324	31.2431	7.03707	1.38533e-214	7.17599e-212	Null_Model_Regulatory	mouse
Pazar_Chip	BMDM_macrophages_LPS	Pu1	4967	17595	0.282296	467.315	144.03	31.2413	10.6288	1.46566e-214	7.59212e-212	Null_Model_Regulatory	mouse
Caltech_Tfbs	C2C12	Usf1	1551	17595	0.08815	52.5754	47.9648	31.2401	29.5005	1.52083e-214	7.8779e-212	Null_Model_Regulatory	mouse
Uw_Dnase	A20	Dnase	8588	17595	0.488093	1401.23	230.102	31.233	6.12892	1.89664e-214	9.8246e-212	Null_Model_Regulatory	mouse
Pazar_Chip	retinas_C57BL6_WT	Crx	1382	17595	0.078545	44.1049	42.8374	31.2319	31.3344	1.96523e-214	1.01799e-211	Null_Model_Regulatory	mouse
Pazar_Chip	HL-1_cardiomyocytes	Srf	606	17595	0.0344416	9.54745	19.0998	31.2281	63.4724	2.21133e-214	1.14547e-211	Null_Model_Regulatory	mouse
Uw_Dgf	TReg-Activated	Dgf	10040	17595	0.570617	1794.17	264.057	31.2275	5.59589	2.25835e-214	1.16982e-211	Null_Model_Regulatory	mouse
Licr_Chip	Testis	CTCF	3237	17595	0.183973	235.198	96.1311	31.2261	13.7629	2.35399e-214	1.21937e-211	Null_Model_Regulatory	mouse
Caltech_Tfbs	C2C12+EqS_2.0pct_60hr	Max	750	17595	0.0426257	14.2028	23.5636	31.226	52.8065	2.36475e-214	1.22494e-211	Null_Model_Regulatory	mouse
Pazar_Chip	T	TFIIB	1268	17595	0.0720659	35.996	39.459	31.2224	35.2261	2.64834e-214	1.37184e-211	Null_Model_Regulatory	mouse
Caltech_Tfbs	C2C12	FOSL1	1200	17595	0.0682012	36.3427	37.272	31.2207	33.019	2.79107e-214	1.44577e-211	Null_Model_Regulatory	mouse
Sydh_Tfbs	MEL	Ubf	1498	17595	0.0851378	53.1668	46.279	31.2201	28.1755	2.84739e-214	1.47495e-211	Null_Model_Regulatory	mouse
Uw_Dnase	ES-CJ7	Dnase	9832	17595	0.558795	1793.6	257.505	31.2165	5.48171	3.18415e-214	1.64939e-211	Null_Model_Regulatory	mouse
Sydh_Tfbs	CH12	ETS1	3926	17595	0.223132	343.339	114.773	31.2152	11.4348	3.31548e-214	1.71742e-211	Null_Model_Regulatory	mouse
Uw_Dnase	MEL	Dnase	8688	17595	0.493777	1350.29	235.103	31.2107	6.43419	3.81785e-214	1.97764e-211	Null_Model_Regulatory	mouse
Uw_Dnase	ZhBTc4+6hr	Dnase	10144	17595	0.576527	1875.89	265.004	31.1999	5.40756	5.34289e-214	2.76761e-211	Null_Model_Regulatory	mouse
Uw_Dnase	WholeBrain	Dnase	10052	17595	0.571299	2083.83	255.404	31.1982	4.8238	5.63086e-214	2.91679e-211	Null_Model_Regulatory	mouse
Psu_Chip	MEL	Pol2-4H8	2786	17595	0.15834	176.411	83.6506	31.1963	15.7927	5.97905e-214	3.09715e-211	Null_Model_Regulatory	mouse
Uw_Dgf	Retina	Dgf	10776	17595	0.612447	2192.2	275.186	31.1927	4.91561	6.6883e-214	3.46454e-211	Null_Model_Regulatory	mouse
Pazar_Chip	T	TFIIE	1301	17595	0.0739415	41.6813	40.3748	31.1907	31.213	7.12624e-214	3.69139e-211	Null_Model_Regulatory	mouse
Pazar_Chip	liver	Yy1	1254	17595	0.0712702	39.969	38.9256	31.1885	31.3743	7.62383e-214	3.94914e-211	Null_Model_Regulatory	mouse
Caltech_Tfbs	C2C12	MyoD	1834	17595	0.104234	85.8821	56.0628	31.1814	21.3549	9.5127e-214	4.92758e-211	Null_Model_Regulatory	mouse
Pazar_Chip	MEF_fibroblast_OE-GH2	Stat5	4167	17595	0.236829	397.413	120.948	31.1671	10.4853	1.48668e-213	7.70101e-211	Null_Model_Regulatory	mouse
Licr_Histone	MEL	H3K79me2	5168	17595	0.29372	605.519	146.395	31.1655	8.53482	1.56437e-213	8.10346e-211	Null_Model_Regulatory	mouse
Uw_Dgf	ZhBTc4	Dgf	10708	17595	0.608582	2225.4	272.189	31.1644	4.81173	1.61894e-213	8.38613e-211	Null_Model_Regulatory	mouse
Caltech_Tfbs	C2C12+EqS_2.0pct_60hr	TCF12	1810	17595	0.10287	86.4935	55.3064	31.1629	20.9264	1.69733e-213	8.79219e-211	Null_Model_Regulatory	mouse
Uw_Dnase	C57BL	Dnase	10052	17595	0.571299	2084.28	255.739	31.1557	4.82276	2.12256e-213	1.09949e-210	Null_Model_Regulatory	mouse
Uw_Dgf	WholeBrain	Dgf	11188	17595	0.635862	2587.79	276.137	31.1448	4.32339	2.98392e-213	1.54567e-210	Null_Model_Regulatory	mouse
Licr_Chip	Spleen	CTCF	3331	17595	0.189315	270.656	98.2821	31.1384	12.3071	3.64566e-213	1.88845e-210	Null_Model_Regulatory	mouse
Uw_Dnase	Cerebrum	Dnase	10093	17595	0.573629	2217.11	252.963	31.1345	4.55232	4.10529e-213	2.12654e-210	Null_Model_Regulatory	mouse
Cistrome_ChIP	3T3-L1+day0	Nrf1	874	17595	0.0496732	21.7682	27.3727	31.1344	40.1503	4.12162e-213	2.135e-210	Null_Model_Regulatory	mouse
Licr_Histone	ES-Bruce4	H3K27ac	3605	17595	0.204888	334.453	105.071	31.1271	10.7788	5.17005e-213	2.67809e-210	Null_Model_Regulatory	mouse
Caltech_Tfbs	C2C12+EqS_2.0pct_24hr	MyoD	2022	17595	0.114919	116.883	61.2239	31.1172	17.2993	7.04609e-213	3.64988e-210	Null_Model_Regulatory	mouse
Licr_Histone	Thymus	H3K27ac	2268	17595	0.1289	141.906	68.3288	31.1157	15.9824	7.39662e-213	3.83145e-210	Null_Model_Regulatory	mouse
Uw_Dgf	MEL	Dgf	9353	17595	0.531571	1847.55	241.214	31.1154	5.06239	7.46034e-213	3.86446e-210	Null_Model_Regulatory	mouse
Pazar_Chip	Th1	Stat4	1115	17595	0.0633703	37.999	34.6308	31.0995	29.3429	1.22301e-212	6.3352e-210	Null_Model_Regulatory	mouse
Uw_Dgf	A20	Dgf	9253	17595	0.525888	1996.99	233.462	31.08	4.63348	2.24192e-212	1.16132e-209	Null_Model_Regulatory	mouse
Licr_Chip	OlfactBulb	CTCF	2308	17595	0.131174	163.018	69.0355	31.0707	14.1579	2.99463e-212	1.55122e-209	Null_Model_Regulatory	mouse
Pazar_Chip	macrophage	Cebpb	1958	17595	0.111282	123.161	59.06	31.0674	15.8979	3.32511e-212	1.72241e-209	Null_Model_Regulatory	mouse
Caltech_Tfbs	C2C12+EqS_2.0pct_60hr	CEBPB	1098	17595	0.0624041	41.001	34.0242	31.0661	26.7798	3.46261e-212	1.79363e-209	Null_Model_Regulatory	mouse
Licr_Chip	WholeBrain	CTCF	4000	17595	0.227337	466.424	113.777	31.0571	8.5759	4.57758e-212	2.37119e-209	Null_Model_Regulatory	mouse
Pazar_Chip	prepreBcells+1h-Tamoxifen	E2A	1893	17595	0.107587	112.846	57.3195	31.0567	16.7751	4.63023e-212	2.39846e-209	Null_Model_Regulatory	mouse
Sydh_Tfbs	MEL	c-Myc	1503	17595	0.085422	78.7123	45.8759	31.0465	19.0949	6.35145e-212	3.29005e-209	Null_Model_Regulatory	mouse
Cistrome_ChIP	Hair_Follicle_Stem_Cell	TCF4	1277	17595	0.0725774	53.3646	39.417	31.0434	23.9297	7.01158e-212	3.632e-209	Null_Model_Regulatory	mouse
Licr_Histone	Spleen	H3K4me1	7262	17595	0.412731	1386.63	189.295	31.0382	5.23716	8.23317e-212	4.26478e-209	Null_Model_Regulatory	mouse
Sydh_Tfbs	MEL	Gcn5	1153	17595	0.06553	45.9131	35.6701	31.0369	25.1127	8.57994e-212	4.44441e-209	Null_Model_Regulatory	mouse
Uw_Dgf	ES-CJ7	Dgf	10956	17595	0.622677	2919.5	259.007	31.0281	3.7527	1.12625e-211	5.83399e-209	Null_Model_Regulatory	mouse
Licr_Chip	Limb	CTCF	3352	17595	0.190509	350.978	96.7624	31.0143	9.55046	1.72766e-211	8.94929e-209	Null_Model_Regulatory	mouse
Pazar_Chip	Th2+13hr	Stat5a	1301	17595	0.0739415	66.968	39.7992	31.0064	19.4272	2.20662e-211	1.14303e-208	Null_Model_Regulatory	mouse
Sydh_Tfbs	MEL	Maz	1584	17595	0.0900256	93.953	48.0904	30.9843	16.8595	4.38627e-211	2.27209e-208	Null_Model_Regulatory	mouse
Misc_ChIP	murine_embryonic_carcinoma_cells+cycling	RBPJ	718	17595	0.040807	21.008	22.498	30.9801	34.1775	4.99431e-211	2.58705e-208	Null_Model_Regulatory	mouse
Pazar_Chip	C2C12_myotubes	Sin3A	348	17595	0.0197783	5.39261	11.0676	30.956	64.5328	1.05405e-210	5.45998e-208	Null_Model_Regulatory	mouse
Licr_Histone	Testis	H3K4me1	8289	17595	0.4711	1841.51	208.3	30.9529	4.50119	1.15976e-210	6.00754e-208	Null_Model_Regulatory	mouse
Psu_Chip	G1E	Pol2-4H8	3393	17595	0.192839	401.478	96.6945	30.9379	8.45128	1.85001e-210	9.58307e-208	Null_Model_Regulatory	mouse
Sydh_Tfbs	CH12	Smc3	3153	17595	0.179199	358.875	90.3311	30.932	8.78579	2.21691e-210	1.14836e-207	Null_Model_Regulatory	mouse
Psu_Histone	Erythrobl	H3K4me1	9414	17595	0.535038	2425.24	225.946	30.9311	3.88168	2.28329e-210	1.18275e-207	Null_Model_Regulatory	mouse
Sydh_Tfbs	CH12	Usf2	1442	17595	0.0819551	82.2448	43.982	30.9162	17.533	3.61946e-210	1.87488e-207	Null_Model_Regulatory	mouse
Licr_Chip	MEF	CTCF	3586	17595	0.203808	455.283	101.267	30.9156	7.87642	3.68631e-210	1.90951e-207	Null_Model_Regulatory	mouse
Pazar_Chip	E14_ES	Sin3A	296	17595	0.016823	4.52947	9.43861	30.8807	65.3498	1.08614e-209	5.62621e-207	Null_Model_Regulatory	mouse
Pazar_Chip	preproBcells_RAG1_GSE21978	E2a	1046	17595	0.0594487	49.8212	32.2905	30.8505	20.9951	2.75416e-209	1.42665e-206	Null_Model_Regulatory	mouse
Sydh_Tfbs	CH12	CTCF	3368	17595	0.191418	440.795	94.901	30.8448	7.64074	3.28525e-209	1.70176e-206	Null_Model_Regulatory	mouse
Pazar_Chip	HPC-7	Fli1	1660	17595	0.094345	115.497	50.0924	30.8331	14.3727	4.71874e-209	2.44431e-206	Null_Model_Regulatory	mouse
Pazar_Chip	macrophage	Pu1	2215	17595	0.125888	217.969	64.7939	30.8213	10.162	6.79858e-209	3.52166e-206	Null_Model_Regulatory	mouse
Licr_Histone	Thymus	H3K4me1	4395	17595	0.249787	727.304	119.001	30.8206	6.04287	6.93731e-209	3.59353e-206	Null_Model_Regulatory	mouse
Pazar_Chip	macrophage_stimulated	Nfkb1	1351	17595	0.0767832	85.6803	41.0741	30.8058	15.7679	1.09634e-208	5.67903e-206	Null_Model_Regulatory	mouse
Pazar_Chip	HL1_cardiaccells	Gata4	1309	17595	0.0743961	84.3307	39.7886	30.7794	15.5222	2.47419e-208	1.28163e-205	Null_Model_Regulatory	mouse
Licr_Chip	ES-Bruce4	p300	2476	17595	0.140722	261.154	71.9954	30.7637	9.481	4.00939e-208	2.07686e-205	Null_Model_Regulatory	mouse
Licr_Chip	Kidney	CTCF	3276	17595	0.186189	464.202	91.4201	30.7569	7.05728	4.944e-208	2.56099e-205	Null_Model_Regulatory	mouse
Licr_Histone	WholeBrain	H3K4me1	6883	17595	0.391191	1712.97	168.139	30.7485	4.01818	6.39566e-208	3.31295e-205	Null_Model_Regulatory	mouse
Licr_Chip	BMDM	CTCF	2482	17595	0.141063	291.151	71.274	30.7384	8.52479	8.72988e-208	4.52208e-205	Null_Model_Regulatory	mouse
Licr_Histone	Lung	H3K4me1	7818	17595	0.444331	2043.22	187.88	30.7365	3.82631	9.25467e-208	4.79392e-205	Null_Model_Regulatory	mouse
Licr_Histone	MEF	H3K4me1	6978	17595	0.39659	1789.87	168.808	30.7339	3.8986	1.00276e-207	5.1943e-205	Null_Model_Regulatory	mouse
Licr_Histone	Placenta	H3K4me1	6641	17595	0.377437	1699.15	160.807	30.7315	3.90842	1.08181e-207	5.60379e-205	Null_Model_Regulatory	mouse
Sydh_Tfbs	MEL	ZNF-MIZD-CP1	734	17595	0.0417164	29.2328	22.9385	30.7241	25.1088	1.35444e-207	7.01599e-205	Null_Model_Regulatory	mouse
Sydh_Tfbs	MEL	CHD2	810	17595	0.0460358	36.8372	25.1761	30.7101	21.9887	2.0843e-207	1.07967e-204	Null_Model_Regulatory	mouse
Psu_Chip	G1E-ER4	CTCF	2516	17595	0.142995	281.419	72.7872	30.7002	8.94042	2.82738e-207	1.46458e-204	Null_Model_Regulatory	mouse
Misc_ChIP	Liver	Bmal1	712	17595	0.040466	29.9451	22.2239	30.6901	23.7769	3.85199e-207	1.99533e-204	Null_Model_Regulatory	mouse
Licr_Histone	SmIntestine	H3K4me1	6297	17595	0.357886	1559.03	154.405	30.6853	4.03905	4.46976e-207	2.31533e-204	Null_Model_Regulatory	mouse
Sydh_Tfbs	CH12	Rad21	3207	17595	0.182268	440.3	90.1645	30.685	7.28368	4.50611e-207	2.33417e-204	Null_Model_Regulatory	mouse
Pazar_Chip	liver_FHcombined	Stat5	2610	17595	0.148338	333.212	74.3125	30.638	7.83286	1.90782e-206	9.88249e-204	Null_Model_Regulatory	mouse
Cistrome_ChIP	IDG-SW3	VDR	170	17595	0.00966184	2.03297	5.48689	30.6125	83.6216	4.17839e-206	2.16441e-203	Null_Model_Regulatory	mouse
ngs-qc.org	Any	none	16153	17595	0.918045	8036.08	265.166	30.6107	2.01006	4.40711e-206	2.28288e-203	Null_Model_Regulatory	mouse
Sydh_Tfbs	CH12	Pol2phosphoS2	3436	17595	0.195283	607.806	92.4586	30.5888	5.65312	8.63192e-206	4.47133e-203	Null_Model_Regulatory	mouse
Licr_Chip	Liver	CTCF	2535	17595	0.144075	337.588	71.8428	30.5864	7.50914	9.28276e-206	4.80847e-203	Null_Model_Regulatory	mouse
Pazar_Chip	macrophage	Cebpa	1608	17595	0.0913896	148.693	47.721	30.58	10.8142	1.13038e-205	5.85536e-203	Null_Model_Regulatory	mouse
Pazar_Chip	preproBcells+6h-Tamoxifen	E2A	1034	17595	0.0587667	64.1179	31.7247	30.5718	16.1265	1.44954e-205	7.50864e-203	Null_Model_Regulatory	mouse
Sydh_Tfbs	CH12	CHD1	1250	17595	0.0710429	94.1229	37.8273	30.5567	13.2805	2.305e-205	1.19399e-202	Null_Model_Regulatory	mouse
Sydh_Tfbs	MEL	Bhlhe40	1240	17595	0.0704746	89.7632	37.6429	30.5566	13.8141	2.31244e-205	1.19784e-202	Null_Model_Regulatory	mouse
Psu_Chip	G1E	CTCF	1475	17595	0.0838306	130.642	44.0096	30.5469	11.2904	3.10754e-205	1.60971e-202	Null_Model_Regulatory	mouse
Pazar_Chip	HPC-7	Meis1	853	17595	0.0484797	47.6324	26.3671	30.5444	17.908	3.35109e-205	1.73586e-202	Null_Model_Regulatory	mouse
Licr_Histone	Kidney	H3K4me1	6660	17595	0.378517	1800.39	159.14	30.5368	3.6992	4.23619e-205	2.19435e-202	Null_Model_Regulatory	mouse
Psu_Histone	G1E	H3K4me1	7876	17595	0.447627	2474.42	176.937	30.5282	3.18296	5.49833e-205	2.84814e-202	Null_Model_Regulatory	mouse
Pazar_Chip	ES	CTCF	1240	17595	0.0704746	94.4835	37.5483	30.5078	13.124	1.0268e-204	5.3188e-202	Null_Model_Regulatory	mouse
Licr_Histone	CH12	H3K79me2	3651	17595	0.207502	695.045	96.897	30.5062	5.2529	1.07977e-204	5.5932e-202	Null_Model_Regulatory	mouse
Sydh_Tfbs	MEL	E2F4	299	17595	0.0169935	6.48551	9.59406	30.4891	46.1027	1.81648e-204	9.40937e-202	Null_Model_Regulatory	mouse
Pazar_Chip	3T3-L1_preadipocyte	Cebpb	1567	17595	0.0890594	156.234	46.3185	30.458	10.0298	4.69715e-204	2.43312e-201	Null_Model_Regulatory	mouse
Psu_Chip	G1E-ER4	Pol2-4H8	992	17595	0.0563797	73.7802	30.1756	30.4292	13.4453	1.12775e-203	5.84177e-201	Null_Model_Regulatory	mouse
Licr_Chip	Heart	CTCF	2466	17595	0.140153	369.331	68.9281	30.4182	6.67694	1.57816e-203	8.17485e-201	Null_Model_Regulatory	mouse
Pazar_Chip	liver_WTT09	Lxr	1243	17595	0.0706451	97.049	37.6772	30.415	12.808	1.74063e-203	9.01647e-201	Null_Model_Regulatory	mouse
Sydh_Tfbs	MEL	CTCF	2434	17595	0.138335	345.207	68.6897	30.4091	7.05085	2.08194e-203	1.07844e-200	Null_Model_Regulatory	mouse
Pazar_Chip	liver_MHcombined	Stat5	2370	17595	0.134697	331.128	67.091	30.3896	7.15736	3.76495e-203	1.95025e-200	Null_Model_Regulatory	mouse
Licr_Histone	Liver	H3K4me1	6067	17595	0.344814	1754.27	141.933	30.3858	3.45842	4.23494e-203	2.1937e-200	Null_Model_Regulatory	mouse
Psu_Histone	Megakaryo	H3K4me1	9686	17595	0.550497	3764.25	194.964	30.3735	2.57315	6.15246e-203	3.18697e-200	Null_Model_Regulatory	mouse
Pazar_Chip	HL1_cardiaccells	Mef2a	263	17595	0.0149474	6.03197	8.46422	30.3593	43.601	9.45904e-203	4.89978e-200	Null_Model_Regulatory	mouse
Licr_Chip	BoneMarrow	CTCF	1552	17595	0.0882069	174.546	45.4292	30.3209	8.89162	3.0399e-202	1.57467e-199	Null_Model_Regulatory	mouse
Pazar_Chip	liver_LXRdKO-Bexa	Rxr	1332	17595	0.0757033	131.015	39.6731	30.272	10.1668	1.33782e-201	6.92991e-199	Null_Model_Regulatory	mouse
Licr_Histone	BoneMarrow	H3K4me1	5019	17595	0.285251	1375.54	120.395	30.2625	3.64876	1.78644e-201	9.25377e-199	Null_Model_Regulatory	mouse
Sydh_Tfbs	CH12	Zc3h11a	981	17595	0.0557545	81.5534	29.7504	30.2331	12.0289	4.3504e-201	2.25351e-198	Null_Model_Regulatory	mouse
Pazar_Chip	liver_MLcombined	Stat5	1221	17595	0.0693947	114.754	36.6051	30.2211	10.6401	6.26001e-201	3.24268e-198	Null_Model_Regulatory	mouse
Caltech_Hist	C2C12	H3K79me2	2911	17595	0.165445	554.782	77.9941	30.2102	5.2471	8.69504e-201	4.50403e-198	Null_Model_Regulatory	mouse
Pazar_Chip	HPC-7	Runx1	608	17595	0.0345553	31.0699	19.1033	30.2006	19.5688	1.16353e-200	6.0271e-198	Null_Model_Regulatory	mouse
Pazar_Chip	liver_WT-Bexa_GSE35262	Rxr	1216	17595	0.0691105	119.629	36.3121	30.193	10.1647	1.46457e-200	7.58649e-198	Null_Model_Regulatory	mouse
Pazar_Chip	ES	TCfcp2L1	884	17595	0.0502415	61.9071	27.2305	30.1901	14.2795	1.59521e-200	8.26316e-198	Null_Model_Regulatory	mouse
Pazar_Chip	MEF_fibroblast_OE-WT	Stat5	910	17595	0.0517192	73.2517	27.7328	30.1717	12.4229	2.78148e-200	1.44081e-197	Null_Model_Regulatory	mouse
Pazar_Chip	ES	2020-10-04	323	17595	0.0183575	9.46354	10.3937	30.166	34.131	3.30631e-200	1.71267e-197	Null_Model_Regulatory	mouse
Pazar_Chip	MEF_fibroblast	Stat5a	910	17595	0.0517192	73.2897	27.7431	30.1592	12.4165	4.06573e-200	2.10605e-197	Null_Model_Regulatory	mouse
Psu_Chip	MEL	CTCF	2047	17595	0.11634	322.534	57.2576	30.1177	6.34661	1.42113e-199	7.36147e-197	Null_Model_Regulatory	mouse
Pazar_Chip	PUER_haematopoeticstemcells+0h-Tamoxifen	Pu1	602	17595	0.0342143	34.1988	18.8627	30.1018	17.603	2.29481e-199	1.18871e-196	Null_Model_Regulatory	mouse
Licr_Chip	Cerebellum	CTCF	1812	17595	0.102984	264.219	51.4315	30.094	6.85795	2.89986e-199	1.50213e-196	Null_Model_Regulatory	mouse
Sydh_Tfbs	CH12	p300	2044	17595	0.116169	318.011	57.3751	30.0826	6.42745	4.09701e-199	2.12225e-196	Null_Model_Regulatory	mouse
Sydh_Tfbs	MEL	ETS1	1219	17595	0.069281	138.729	35.9151	30.0785	8.7869	4.63472e-199	2.40078e-196	Null_Model_Regulatory	mouse
Sydh_Tfbs	CH12	MafK	1654	17595	0.094004	232.071	47.3055	30.0584	7.12713	8.47368e-199	4.38936e-196	Null_Model_Regulatory	mouse
Pazar_Chip	adipocyte	Pparg	928	17595	0.0527423	78.7083	28.277	30.0348	11.7904	1.72675e-198	8.94459e-196	Null_Model_Regulatory	mouse
Psu_Histone	G1E-ER4	H3K4me1	8286	17595	0.470929	3281.59	166.676	30.0247	2.525	2.3331e-198	1.20855e-195	Null_Model_Regulatory	mouse
Pazar_Chip	Th2+8hr	Stat5a	546	17595	0.0310315	29.4366	17.2088	30.0173	18.5484	2.91549e-198	1.51022e-195	Null_Model_Regulatory	mouse
Licr_Histone	Heart	H3K4me1	5729	17595	0.325604	1842.57	129.492	30.0128	3.10925	3.33827e-198	1.72923e-195	Null_Model_Regulatory	mouse
Pazar_Chip	liver	Ppara	1032	17595	0.058653	96.8122	31.1621	30.0104	10.6598	3.58803e-198	1.8586e-195	Null_Model_Regulatory	mouse
Licr_Chip	Cortex	CTCF	2325	17595	0.13214	410.847	63.8084	29.9984	5.65904	5.1421e-198	2.66361e-195	Null_Model_Regulatory	mouse
Licr_Chip	Lung	CTCF	1783	17595	0.101336	273.947	50.3945	29.9448	6.50856	2.57178e-197	1.33218e-194	Null_Model_Regulatory	mouse
Sydh_Tfbs	MEL	Usf2	319	17595	0.0181302	11.3966	10.2746	29.9382	27.9908	3.13211e-197	1.62243e-194	Null_Model_Regulatory	mouse
Pazar_Chip	B	Foxo1	206	17595	0.0117079	5	6.72726	29.8784	41.2	1.87532e-196	9.71418e-194	Null_Model_Regulatory	mouse
Sydh_Tfbs	MEL	SMC3	1566	17595	0.0890026	225.732	44.8846	29.8603	6.93742	3.22672e-196	1.67144e-193	Null_Model_Regulatory	mouse
Licr_Chip	Cerebellum	Pol2	923	17595	0.0524581	85.986	28.0365	29.8545	10.7343	3.84068e-196	1.98947e-193	Null_Model_Regulatory	mouse
Misc_ChIP	Liver	Clock	457	17595	0.0259733	23.1778	14.5472	29.8217	19.7171	1.0208e-195	5.28774e-193	Null_Model_Regulatory	mouse
Licr_Histone	WholeBrain	H3K27me3	1633	17595	0.0928105	257.401	46.2336	29.7532	6.3442	7.88052e-195	4.08211e-192	Null_Model_Regulatory	mouse
Psu_Chip	CH12	CTCF	1573	17595	0.0894004	228.748	45.2429	29.7119	6.87656	2.69784e-194	1.39748e-191	Null_Model_Regulatory	mouse
Cistrome_ChIP	3T3-L1	VDR	811	17595	0.0460926	68.4476	25.0089	29.6915	11.8485	4.94745e-194	2.56278e-191	Null_Model_Regulatory	mouse
Sydh_Tfbs	MEL	Rad21	1638	17595	0.0930946	255.288	46.5705	29.6907	6.41629	5.05672e-194	2.61938e-191	Null_Model_Regulatory	mouse
Pazar_Chip	Th2	Stat5a	717	17595	0.0407502	54.2478	22.3614	29.6382	13.2171	2.4057e-193	1.24615e-190	Null_Model_Regulatory	mouse
Pazar_Chip	C2C12_myoblast	Sin3A	177	17595	0.0100597	4.32567	5.82699	29.6335	40.9185	2.76462e-193	1.43207e-190	Null_Model_Regulatory	mouse
Licr_Histone	OlfactBulb	H3K4me1	3759	17595	0.21364	1059.99	91.1285	29.6176	3.54626	4.42998e-193	2.29473e-190	Null_Model_Regulatory	mouse
Misc_FAIRE	Any	Notch_dimer_ind	397	17595	0.0225632	20.7762	12.7055	29.6111	19.1084	5.3795e-193	2.78658e-190	Null_Model_Regulatory	mouse
Sydh_Tfbs	CH12	c-Jun	1062	17595	0.0603581	121.974	31.7754	29.5835	8.70677	1.21952e-192	6.31713e-190	Null_Model_Regulatory	mouse
Pazar_Chip	ES+native	Olig2	538	17595	0.0305769	36.2907	16.9773	29.5517	14.8247	3.12388e-192	1.61817e-189	Null_Model_Regulatory	mouse
Pazar_Chip	ES	Esrrb	597	17595	0.0339301	48.962	18.5807	29.4951	12.1931	1.66405e-191	8.61976e-189	Null_Model_Regulatory	mouse
Licr_Histone	ES-E14	H3K4me1	4740	17595	0.269395	1684.71	103.598	29.4917	2.81354	1.83805e-191	9.52112e-189	Null_Model_Regulatory	mouse
Pazar_Chip	preBcells	Ebf1	745	17595	0.0423416	70.977	22.8647	29.4788	10.4964	2.69489e-191	1.39595e-188	Null_Model_Regulatory	mouse
Licr_Histone	Liver	H3K79me2	3206	17595	0.182211	857.136	79.7893	29.4383	3.74036	8.87876e-191	4.5992e-188	Null_Model_Regulatory	mouse
Caltech_Tfbs	C2C12+EqS_2.0pct_7d	Myogenin	560	17595	0.0318272	42.2527	17.6115	29.3982	13.2536	2.89159e-190	1.49784e-187	Null_Model_Regulatory	mouse
Sydh_Tfbs	ES-E14	Zc3h11a	689	17595	0.0391589	64.6683	21.2428	29.3903	10.6544	3.65367e-190	1.8926e-187	Null_Model_Regulatory	mouse
Licr_Histone	Limb	H3K4me1	4986	17595	0.283376	1734.85	110.686	29.3727	2.87403	6.13368e-190	3.17725e-187	Null_Model_Regulatory	mouse
Sydh_Tfbs	MEL	CHD1	353	17595	0.0200625	18.3397	11.4006	29.3545	19.2479	1.04582e-189	5.41734e-187	Null_Model_Regulatory	mouse
Pazar_Chip	PUER_haematopoeticstemcells+1h-Tamoxifen	Pu1	1141	17595	0.064848	155.268	33.6371	29.3049	7.3486	4.48926e-189	2.32544e-186	Null_Model_Regulatory	mouse
Caltech_Tfbs	C2C12	Myogenin	127	17595	0.00721796	2.77722	4.2395	29.3013	45.7291	4.9898e-189	2.58472e-186	Null_Model_Regulatory	mouse
Pazar_Chip	PUER_haematopoeticstemcells+6h-Tamoxifen	Pu1	1348	17595	0.0766127	222.36	38.4359	29.2862	6.06225	7.78393e-189	4.03208e-186	Null_Model_Regulatory	mouse
Sydh_Tfbs	CH12	JunD	922	17595	0.0524013	112.254	27.6718	29.2625	8.21353	1.55736e-188	8.06714e-186	Null_Model_Regulatory	mouse
Sydh_Tfbs	CH12	Zkscan1	519	17595	0.029497	39.3217	16.4199	29.2132	13.1988	6.59901e-188	3.41829e-185	Null_Model_Regulatory	mouse
Pazar_Chip	liver_WTT09	Rxr	1041	17595	0.0591645	136.424	30.9896	29.1897	7.63065	1.3094e-187	6.78269e-185	Null_Model_Regulatory	mouse
Licr_Histone	MEL	H3K36me3	4597	17595	0.261267	1649.83	101.038	29.169	2.78635	2.39927e-187	1.24282e-184	Null_Model_Regulatory	mouse
Pazar_Chip	T	CBP	357	17595	0.0202899	19.008	11.5963	29.1466	18.7816	4.61749e-187	2.39186e-184	Null_Model_Regulatory	mouse
Licr_Histone	Spleen	H3K27me3	809	17595	0.045979	90.8651	24.6825	29.0949	8.9033	2.08389e-186	1.07946e-183	Null_Model_Regulatory	mouse
Licr_Chip	ES-Bruce4	CTCF	1820	17595	0.103438	373.289	49.9152	28.9834	4.87558	5.33307e-185	2.76253e-182	Null_Model_Regulatory	mouse
Psu_Chip	G1E-ER4	Gata1	870	17595	0.0494459	107.843	26.302	28.9772	8.06727	6.38318e-185	3.30649e-182	Null_Model_Regulatory	mouse
Pazar_Chip	ES+V5tagged	Olig2	373	17595	0.0211992	25.8911	12.0303	28.8528	14.4065	2.33751e-183	1.21083e-180	Null_Model_Regulatory	mouse
Pazar_Chip	Th2+8hr	Stat5b	259	17595	0.0147201	11.7972	8.57064	28.843	21.9544	3.10219e-183	1.60694e-180	Null_Model_Regulatory	mouse
Licr_Histone	BMDM	H3K4me1	4595	17595	0.261154	1855.75	95.0794	28.8101	2.47608	8.01006e-183	4.14921e-180	Null_Model_Regulatory	mouse
Pazar_Chip	PUER_haematopoeticstemcells+48h-Tamoxifen	Pu1	1199	17595	0.0681444	200.026	34.6843	28.8019	5.99422	1.01389e-182	5.25194e-180	Null_Model_Regulatory	mouse
Psu_Chip	Megakaryo	Gata1	433	17595	0.0246093	33.6533	13.9236	28.6813	12.8665	3.26673e-181	1.69216e-178	Null_Model_Regulatory	mouse
Pazar_Chip	liver_LXRdKO-Control	Rxr	680	17595	0.0386473	83.978	20.81	28.6412	8.09736	1.03305e-180	5.3512e-178	Null_Model_Regulatory	mouse
Licr_Histone	CH12	H3K4me1	3101	17595	0.176243	1057.71	71.6341	28.524	2.93181	2.95401e-179	1.53018e-176	Null_Model_Regulatory	mouse
Licr_Histone	BAT	H3K4me1	3871	17595	0.220006	1490.02	83.5065	28.5125	2.59795	4.09928e-179	2.12343e-176	Null_Model_Regulatory	mouse
Licr_Histone	MEL	H3K4me1	4122	17595	0.234271	1578.52	89.2204	28.5078	2.6113	4.68942e-179	2.42912e-176	Null_Model_Regulatory	mouse
Pazar_Chip	embryonicfibroblast	Terf2ip	669	17595	0.0380222	85.6903	20.5816	28.3413	7.80718	5.36304e-177	2.77805e-174	Null_Model_Regulatory	mouse
Psu_Histone	CH12	H3K4me1	6042	17595	0.343393	2970.27	108.869	28.2148	2.03416	1.9234e-175	9.96324e-173	Null_Model_Regulatory	mouse
Sydh_Tfbs	MEL	Pol2phosphoS2	1458	17595	0.0828645	336.026	39.8654	28.1441	4.33895	1.41574e-174	7.33351e-172	Null_Model_Regulatory	mouse
Pazar_Chip	B	2020-10-02	139	17595	0.00789997	5.11189	4.77216	28.0561	27.1915	1.68238e-173	8.71472e-171	Null_Model_Regulatory	mouse
Pazar_Chip	EB	Rad21	695	17595	0.0394999	101.405	21.1586	28.0545	6.85373	1.75792e-173	9.10604e-171	Null_Model_Regulatory	mouse
Psu_Histone	Erythrobl	H3K27me3	4271	17595	0.242739	1842.28	86.9129	27.9443	2.31832	3.86854e-172	2.0039e-169	Null_Model_Regulatory	mouse
Pazar_Chip	PUER_haematopoeticstemcells+24h-Tamoxifen	Pu1	971	17595	0.0551861	175.899	28.4736	27.9242	5.52021	6.79035e-172	3.5174e-169	Null_Model_Regulatory	mouse
Misc_ChIP	murine_embryonic_carcinoma_cells+mitotic	RBPJ	225	17595	0.0127877	13.6763	7.61769	27.7412	16.4518	1.11275e-169	5.76406e-167	Null_Model_Regulatory	mouse
Pazar_Chip	HL1_cardiaccells	Nkx2-5	662	17595	0.0376243	96.6334	20.4447	27.6535	6.85064	1.2665e-168	6.56047e-166	Null_Model_Regulatory	mouse
Psu_Chip	G1E-ER4	Gata2	496	17595	0.0281898	60.1269	15.8388	27.5194	8.24922	5.14906e-167	2.66721e-164	Null_Model_Regulatory	mouse
Pazar_Chip	ES	Rad21	845	17595	0.048025	157	25.0465	27.4689	5.38217	2.06403e-166	1.06917e-163	Null_Model_Regulatory	mouse
Caltech_Hist	C2C12	H3K79me3	1656	17595	0.0941176	461.531	43.5102	27.4526	3.58805	3.23061e-166	1.67346e-163	Null_Model_Regulatory	mouse
Pazar_Chip	liver_LXRdKO-T09	Rxr	556	17595	0.0315999	79.2917	17.3785	27.4309	7.01208	5.87159e-166	3.04149e-163	Null_Model_Regulatory	mouse
Pazar_Chip	E14_ES	Rcor3	195	17595	0.0110827	11.6923	6.70233	27.3498	16.6776	5.42248e-165	2.80884e-162	Null_Model_Regulatory	mouse
Sydh_Tfbs	ES-E14	MafK	580	17595	0.0329639	84.3277	18.1489	27.3114	6.87793	1.55169e-164	8.03775e-162	Null_Model_Regulatory	mouse
Sydh_Tfbs	MEL	Zc3h11a	664	17595	0.037738	104.123	20.5013	27.3093	6.37708	1.64336e-164	8.51261e-162	Null_Model_Regulatory	mouse
Psu_Chip	Erythrobl	Gata1	483	17595	0.027451	66.959	15.3496	27.1043	7.21336	4.38228e-162	2.27002e-159	Null_Model_Regulatory	mouse
Caltech_Hist	C2C12+EqS_2.0pct_60hr	H3K79me2	1591	17595	0.0904234	482.08	40.9529	27.0779	3.30028	8.95596e-162	4.63919e-159	Null_Model_Regulatory	mouse
Pazar_Chip	ES	Smad2	335	17595	0.0190395	34.4436	11.0997	27.0779	9.72606	8.9612e-162	4.6419e-159	Null_Model_Regulatory	mouse
Pazar_Chip	T	TFIIH	301	17595	0.0171071	28.1668	10.1116	26.9821	10.6863	1.19858e-160	6.20864e-158	Null_Model_Regulatory	mouse
Licr_Histone	Cerebellum	H3K4me1	3781	17595	0.214891	1796.31	73.5927	26.9685	2.10487	1.7292e-160	8.95723e-158	Null_Model_Regulatory	mouse
Pazar_Chip	heart	Tbx20	238	17595	0.0135266	18.7253	8.15043	26.9035	12.7101	1.0002e-159	5.18103e-157	Null_Model_Regulatory	mouse
Pazar_Chip	T	Ets1	150	17595	0.00852515	8.08991	5.29792	26.786	18.5416	2.35066e-158	1.21764e-155	Null_Model_Regulatory	mouse
Pazar_Chip	liver_WTControl	Rxr	483	17595	0.027451	71.8531	15.4339	26.6392	6.72204	1.19374e-156	6.18359e-154	Null_Model_Regulatory	mouse
Pazar_Chip	T	TFIIF	105	17595	0.0059676	4.24476	3.78379	26.6282	24.7364	1.60251e-156	8.301e-154	Null_Model_Regulatory	mouse
Sydh_Tfbs	MEL	COREST	692	17595	0.0393294	130.081	21.1111	26.6173	5.31977	2.14071e-156	1.10889e-153	Null_Model_Regulatory	mouse
Pazar_Chip	heart	Rxr	488	17595	0.0277352	71.8172	15.6578	26.5799	6.79503	5.80283e-156	3.00586e-153	Null_Model_Regulatory	mouse
Psu_Chip	MEL	Tal1	919	17595	0.0522307	215.28	26.5484	26.5071	4.26886	4.01336e-155	2.07892e-152	Null_Model_Regulatory	mouse
Licr_Histone	Heart	H3K79me2	1930	17595	0.10969	676.116	47.5613	26.3636	2.85454	1.79444e-153	9.29522e-151	Null_Model_Regulatory	mouse
Licr_Histone	Testis	H3K27me3	381	17595	0.0216539	52.6194	12.4742	26.3248	7.24068	4.9939e-153	2.58684e-150	Null_Model_Regulatory	mouse
Pazar_Chip	T	TFIIA	236	17595	0.0134129	19.5854	8.22332	26.3172	12.0498	6.0966e-153	3.15804e-150	Null_Model_Regulatory	mouse
Licr_Histone	Thymus	H3K27me3	440	17595	0.0250071	62.3267	14.3831	26.2581	7.05958	2.88888e-152	1.49644e-149	Null_Model_Regulatory	mouse
Pazar_Chip	fetalmyotubes	Sox6	101	17595	0.00574027	4.31369	3.69182	26.1894	23.4138	1.75617e-151	9.09695e-149	Null_Model_Regulatory	mouse
Sydh_Tfbs	MEL	c-Myb	326	17595	0.018528	36.2577	11.126	26.0419	8.99118	8.29924e-150	4.299e-147	Null_Model_Regulatory	mouse
Pazar_Chip	ES	Stat3	125	17595	0.00710429	6.42757	4.55752	26.0169	19.4475	1.59569e-149	8.26566e-147	Null_Model_Regulatory	mouse
Pazar_Chip	HPC-7	Lmo2	397	17595	0.0225632	56.4785	13.1252	25.944	7.02922	1.06173e-148	5.49976e-146	Null_Model_Regulatory	mouse
Caltech_Tfbs	C2C12+EqS_2.0pct_7d	MyoD	212	17595	0.0120489	18.4905	7.51027	25.766	11.4653	1.06717e-146	5.52794e-144	Null_Model_Regulatory	mouse
Sydh_Tfbs	MEL	JunD	163	17595	0.009264	12.0869	5.94285	25.3941	13.4857	1.46624e-142	7.59513e-140	Null_Model_Regulatory	mouse
Licr_Histone	ES-Bruce4	H3K4me1	3078	17595	0.174936	1478.54	63.2138	25.3023	2.08178	1.5057e-141	7.79952e-139	Null_Model_Regulatory	mouse
Pazar_Chip	retinas_C57BL6_NrlKO	Crx	280	17595	0.0159136	37.3207	9.86874	24.5907	7.50254	7.94107e-134	4.11347e-131	Null_Model_Regulatory	mouse
Pazar_Chip	liver_LXRdKOcontrol	Ppara	344	17595	0.019551	56.1269	11.8023	24.3912	6.12897	1.0597e-131	5.48925e-129	Null_Model_Regulatory	mouse
Pazar_Chip	3T3-L1_preadipocyte	Nr3c1	265	17595	0.0150611	36.6503	9.38294	24.3367	7.23049	4.01138e-131	2.0779e-128	Null_Model_Regulatory	mouse
Licr_Histone	Cortex	H3K4me1	3093	17595	0.175789	1615.53	60.7725	24.3115	1.91454	7.41389e-131	3.84039e-128	Null_Model_Regulatory	mouse
Pazar_Chip	preproBcells	Ebf1	93	17595	0.00528559	5.8022	3.62227	24.0727	16.0284	2.41505e-128	1.251e-125	Null_Model_Regulatory	mouse
Pazar_Chip	preproBcells_RAG1_GSE21978	Ebf1	93	17595	0.00528559	5.87413	3.64337	23.9135	15.8321	1.10715e-126	5.73504e-124	Null_Model_Regulatory	mouse
Pazar_Chip	3T3-L1_preadipocyte	Stat5a	311	17595	0.0176755	52.4665	10.9538	23.6022	5.92759	1.82804e-123	9.46924e-121	Null_Model_Regulatory	mouse
Licr_Histone	SmIntestine	H3K27me3	480	17595	0.0272805	107.816	15.774	23.5948	4.45202	2.17875e-123	1.12859e-120	Null_Model_Regulatory	mouse
Pazar_Chip	HPC-7	Gata2	320	17595	0.018187	53.7782	11.3017	23.5559	5.95036	5.46442e-123	2.83057e-120	Null_Model_Regulatory	mouse
Pazar_Chip	liver_WTControl	Lxr	190	17595	0.0107985	23.3726	7.14577	23.3183	8.12917	1.44485e-120	7.48435e-118	Null_Model_Regulatory	mouse
Pazar_Chip	macrophage	Pparg	114	17595	0.00647911	10.9071	4.62367	22.2968	10.4519	1.98657e-110	1.02905e-107	Null_Model_Regulatory	mouse
Psu_Chip	Megakaryo	Tal1	341	17595	0.0193805	72.7343	12.0971	22.1761	4.6883	2.92307e-109	1.51415e-106	Null_Model_Regulatory	mouse
Pazar_Chip	liver	Foxa2	233	17595	0.0132424	39.8432	8.73741	22.1069	5.84793	1.35726e-108	7.03062e-106	Null_Model_Regulatory	mouse
Pazar_Chip	ES	Ezh2	300	17595	0.0170503	61.5345	10.9702	21.7376	4.87532	4.52601e-105	2.34447e-102	Null_Model_Regulatory	mouse
Pazar_Chip	T	Taf1	222	17595	0.0126172	38.2517	8.63079	21.2898	5.80366	7.04895e-101	3.65136e-98	Null_Model_Regulatory	mouse
Psu_Chip	G1E-ER4	Tal1	218	17595	0.0123899	39.8372	8.46194	21.0546	5.47228	1.03754e-98	5.37444e-96	Null_Model_Regulatory	mouse
Pazar_Chip	3T3-L1_preadipocyte	Rxr	118	17595	0.00670645	14.2138	5.01759	20.6845	8.3018	2.39057e-95	1.23832e-92	Null_Model_Regulatory	mouse
Pazar_Chip	motorneurons	Hoxc9	106	17595	0.00602444	12.1748	4.56162	20.5684	8.70649	2.63513e-94	1.365e-91	Null_Model_Regulatory	mouse
Pazar_Chip	ES	Nanog	156	17595	0.00886616	22.9321	6.47869	20.5393	6.8027	4.79305e-94	2.4828e-91	Null_Model_Regulatory	mouse
Pazar_Chip	ES	Jarid2	212	17595	0.0120489	42.2947	8.37843	20.255	5.01245	1.60386e-91	8.30801e-89	Null_Model_Regulatory	mouse
Pazar_Chip	3T3-L1_adipocyte	Pparg	104	17595	0.00591077	12.7532	4.57013	19.9659	8.15479	5.45052e-89	2.82337e-86	Null_Model_Regulatory	mouse
Sydh_Tfbs	MEL	MafK	264	17595	0.0150043	63.5475	10.1571	19.7353	4.15438	5.36753e-87	2.78038e-84	Null_Model_Regulatory	mouse
Sydh_Tfbs	MEL	Nrf2	95	17595	0.00539926	11.2917	4.28425	19.5386	8.41325	2.57897e-85	1.33591e-82	Null_Model_Regulatory	mouse
Sydh_Tfbs	MEL	p300	513	17595	0.029156	188.081	16.8934	19.2334	2.72755	9.71463e-83	5.03218e-80	Null_Model_Regulatory	mouse
Psu_Chip	Erythrobl	Tal1	274	17595	0.0155726	71.6164	10.6456	19.011	3.82594	6.91193e-81	3.58038e-78	Null_Model_Regulatory	mouse
Licr_Histone	Cerebellum	H3K27me3	182	17595	0.0103438	36.8002	7.67112	18.9281	4.94563	3.34563e-80	1.73303e-77	Null_Model_Regulatory	mouse
Pazar_Chip	ES	Prdm14	131	17595	0.0074453	24.993	6.00724	17.6465	5.24147	5.40979e-70	2.80227e-67	Null_Model_Regulatory	mouse
Pazar_Chip	HPC-7	Lyl1	135	17595	0.00767263	25.6494	6.20757	17.6157	5.26329	9.33427e-70	4.83515e-67	Null_Model_Regulatory	mouse
Psu_Histone	Megakaryo	H3K27me3	4663	17595	0.265018	3530.85	64.4704	17.5607	1.32064	2.46325e-69	1.27596e-66	Null_Model_Regulatory	mouse
Psu_Histone	G1E	H3K27me3	3802	17595	0.216084	2787.35	57.8236	17.5473	1.36402	3.12083e-69	1.61659e-66	Null_Model_Regulatory	mouse
Psu_Chip	G1E	Tal1	270	17595	0.0153453	81.7642	10.7585	17.4964	3.30218	7.63202e-69	3.95338e-66	Null_Model_Regulatory	mouse
Psu_Chip	G1E	Gata2	115	17595	0.00653595	21.2368	5.44875	17.2082	5.41514	1.15228e-66	5.9688e-64	Null_Model_Regulatory	mouse
Licr_Histone	Liver	H3K27me3	747	17595	0.0424552	366.234	22.618	16.8347	2.03968	6.79771e-64	3.52122e-61	Null_Model_Regulatory	mouse
Licr_Histone	ES-Bruce4	H3K27me3	260	17595	0.0147769	98.7902	10.85	14.8581	2.63184	3.08335e-50	1.59718e-47	Null_Model_Regulatory	mouse
Licr_Histone	Heart	H3K27me3	446	17595	0.0253481	225.078	16.5241	13.3697	1.98154	4.54607e-41	2.35487e-38	Null_Model_Regulatory	mouse
Licr_Histone	Heart	H3K36me3	2677	17595	0.152145	2179.94	45.5004	10.9244	1.22802	4.40621e-28	2.28242e-25	Null_Model_Regulatory	mouse
Pazar_Chip	T_A12-+6h-Tamoxifen	E2A	159	17595	0.00903666	67.1588	8.61567	10.6598	2.36752	7.84814e-27	4.06534e-24	Null_Model_Regulatory	mouse
Licr_Histone	Kidney	H3K27me3	109	17595	0.00619494	38.8811	6.58991	10.6403	2.80342	9.67037e-27	5.00925e-24	Null_Model_Regulatory	mouse
Sydh_Hist	MEL+DMSO_2.0pct	H3K4me1	391	17595	0.0222222	263.324	16.8293	7.58655	1.48486	1.64264e-14	8.5089e-12	Null_Model_Regulatory	mouse
Pazar_Chip	ES	Kap1	118	17595	0.00670645	68.4056	8.83965	5.61045	1.72501	1.00899e-08	5.22659e-06	Null_Model_Regulatory	mouse
Pazar_Chip	ES	Zfp57	116	17595	0.00659278	73.5305	8.58798	4.94523	1.57758	3.80266e-07	0.000196978	Null_Model_Regulatory	mouse
Sydh_Hist	MEL	H3K4me1	151	17595	0.00858198	103.1	10.5157	4.5551	1.4646	2.61801e-06	0.00135613	Null_Model_Regulatory	mouse
Pazar_Chip	ES+FLAG	Hoxc9	148	17595	0.00841148	102.464	10.1598	4.48204	1.44442	3.6967e-06	0.00191489	Null_Model_Regulatory	mouse
Licr_Histone	MEL	H3K27me3	362	17595	0.020574	316.565	17.1736	2.6456	1.14352	0.00407732	1	Null_Model_Regulatory	mouse
Caltech_Hist	C2C12+EqS_2.0pct_60hr	H3K27me3	118	17595	0.00670645	103.837	10.2102	1.38712	1.13639	0.0827019	1	Null_Model_Regulatory	mouse
Psu_Histone	CH12	H3K27me3	2717	17595	0.154419	2714.58	49.6735	0.0487097	1.00089	0.480575	1	Null_Model_Regulatory	mouse
Sydh_Tfbs	MEL	Zkscan1	71	17595	0.00403524	12.4156	3.84618	0	5.71862	0.5	1	Null_Model_Regulatory	mouse
Pazar_Chip	ES+V5tagged	Hoxc9	70	17595	0.0039784	25.0609	5.25674	0	2.79319	0.5	1	Null_Model_Regulatory	mouse
Licr_Histone	ES-Bruce4	H3K9me3	55	17595	0.00312589	176.143	13.7164	0	0.312247	0.5	1	Null_Model_Regulatory	mouse
Sydh_Hist	MEL	H3K9me3	3	17595	0.000170503	5.53447	2.43538	0	0.542058	0.5	1	Null_Model_Regulatory	mouse
Psu_Chip	CH12	Pax5	39	17595	0.00221654	6.36064	2.69756	0	6.13146	0.5	1	Null_Model_Regulatory	mouse
Pazar_Chip	adipocyte	Tcf7l1	55	17595	0.00312589	20.023	4.4046	0	2.74684	0.5	1	Null_Model_Regulatory	mouse
Pazar_Chip	ES	Suz12	77	17595	0.00437624	9.72328	3.79715	0	7.91914	0.5	1	Null_Model_Regulatory	mouse
Pazar_Chip	ES	Tbx3	65	17595	0.00369423	8.90709	3.48315	0	7.29755	0.5	1	Null_Model_Regulatory	mouse
Sydh_Hist	MEL+DMSO_2.0pct	H3K27me3B	79	17595	0.00448991	138.733	11.7197	0	0.569438	0.5	1	Null_Model_Regulatory	mouse
Pazar_Chip	E14_ES	Rest	57	17595	0.00323956	9.03297	3.36807	0	6.31022	0.5	1	Null_Model_Regulatory	mouse
Pazar_Chip	E14_ES	Rcor1	5	17595	0.000284172	0.264735	0.541152	0	18.8868	0.5	1	Null_Model_Regulatory	mouse
Sydh_Hist	ES-E14	H3K9me3	8	17595	0.000454675	35.4146	6.0464	0	0.225896	0.5	1	Null_Model_Regulatory	mouse
Caltech_Hist	C2C12	H3K36me3	84	17595	0.00477408	51.6653	7.1753	0	1.62585	0.5	1	Null_Model_Regulatory	mouse
Licr_Histone	B-cell_CD43-	H3K27me3	21	17595	0.00119352	5.28472	2.37147	0	3.97372	0.5	1	Null_Model_Regulatory	mouse
Pazar_Chip	liver	Crebbp	37	17595	0.00210287	37.2498	6.34205	0	0.993295	0.5	1	Null_Model_Regulatory	mouse
Sydh_Hist	ES-E14	H3K4me1	76	17595	0.00431941	38.002	6.17722	0	1.99989	0.5	1	Null_Model_Regulatory	mouse
Pazar_Chip	ES	Sox2	83	17595	0.00471725	11.2787	4.02905	0	7.35899	0.5	1	Null_Model_Regulatory	mouse
Pazar_Chip	ES	Smad1	7	17595	0.00039784	2.82517	1.67105	0	2.47772	0.5	1	Null_Model_Regulatory	mouse
Caltech_Hist	C2C12+EqS_2.0pct_60hr	H3K36me3	24	17595	0.00136402	49.8392	6.74693	0	0.481549	0.5	1	Null_Model_Regulatory	mouse
Licr_Histone	WholeBrain	H3K9me3	44	17595	0.00250071	48.9421	6.8096	0	0.899022	0.5	1	Null_Model_Regulatory	mouse
Pazar_Chip	primaryerythroidcells	Klf1	31	17595	0.00176186	2.30569	1.72987	0	13.445	0.5	1	Null_Model_Regulatory	mouse
Pazar_Chip	E14_ES	Rcor2	21	17595	0.00119352	1.44356	1.29501	0	14.5474	0.5	1	Null_Model_Regulatory	mouse
Pazar_Chip	macrophage_unstimulated	Nfkb1	9	17595	0.000511509	0.67033	0.858609	0	13.4262	0.5	1	Null_Model_Regulatory	mouse
Sydh_Hist	MEL+DMSO_2.0pct	H3K9me3	4	17595	0.000227337	8.58342	2.89608	0	0.466015	0.5	1	Null_Model_Regulatory	mouse
Pazar_Chip	proBcells	Smad3	11	17595	0.000625178	13.6773	3.62612	0	0.804251	0.5	1	Null_Model_Regulatory	mouse
Pazar_Chip	macrophage_LPS2	Bcl6	43	17595	0.00244388	7.55045	3.03541	0	5.69503	0.5	1	Null_Model_Regulatory	mouse
Pazar_Chip	ES	Nr5a2	85	17595	0.00483092	21.5245	5.10349	0	3.94899	0.5	1	Null_Model_Regulatory	mouse
Psu_Histone	G1E-ER4	H3K27me3	4006	17595	0.227678	4035.92	56.9067	-0.525775	0.992587	0.700478	1	Null_Model_Regulatory	mouse
Caltech_Hist	C2C12	H3K27me3	101	17595	0.00574027	137.051	11.5033	-3.13396	0.736952	0.999138	1	Null_Model_Regulatory	mouse
Sydh_Hist	MEL	H3K27ac	123	17595	0.00699062	167.9	13.014	-3.45014	0.732578	0.99972	1	Null_Model_Regulatory	mouse
Psu_Histone	Erythrobl	H3K36me3	2443	17595	0.138846	2642.93	48.3852	-4.13205	0.924353	0.999982	1	Null_Model_Regulatory	mouse
Psu_Histone	Erythrobl	H3K9me3	2744	17595	0.155953	2950.75	47.2781	-4.37311	0.929932	0.999994	1	Null_Model_Regulatory	mouse
Licr_Histone	Thymus	H3K36me3	214	17595	0.0121625	715.909	30.7317	-16.332	0.298921	1	1	Null_Model_Regulatory	mouse
Licr_Histone	ES-Bruce4	H3K36me3	536	17595	0.0304632	1051.77	34.6248	-14.896	0.509617	1	1	Null_Model_Regulatory	mouse
Sydh_Hist	MEL+DMSO_2.0pct	H3K36me3B	103	17595	0.00585394	470.012	25.7937	-14.2288	0.219143	1	1	Null_Model_Regulatory	mouse
Psu_Histone	G1E-ER4	H3K9me3	3163	17595	0.179767	3439.21	52.9428	-5.21712	0.919688	1	1	Null_Model_Regulatory	mouse
Pazar_Chip	ES	Cdx2	212	17595	0.0120489	368.936	19.6342	-7.99301	0.574625	1	1	Null_Model_Regulatory	mouse
Psu_Histone	G1E	H3K36me3	2142	17595	0.121739	2757.39	51.4045	-11.9716	0.776821	1	1	Null_Model_Regulatory	mouse
Licr_Histone	Testis	H3K36me3	653	17595	0.0371128	959.217	31.6007	-9.69018	0.680764	1	1	Null_Model_Regulatory	mouse
Psu_Histone	CH12	H3K36me3	2033	17595	0.115544	3048.05	59.8123	-16.9706	0.666984	1	1	Null_Model_Regulatory	mouse
Licr_Histone	ES-E14	H3K36me3	1018	17595	0.0578573	1184.59	32.1537	-5.18103	0.859369	1	1	Null_Model_Regulatory	mouse
Licr_Histone	SmIntestine	H3K36me3	698	17595	0.0396704	1486.71	44.549	-17.7044	0.469492	1	1	Null_Model_Regulatory	mouse
Psu_Histone	CH12	H3K9me3	2460	17595	0.139812	4409	84.4161	-23.0881	0.557949	1	1	Null_Model_Regulatory	mouse
Licr_Histone	Kidney	H3K36me3	126	17595	0.00716113	500.572	25.1924	-14.8685	0.251712	1	1	Null_Model_Regulatory	mouse
Psu_Histone	Megakaryo	H3K36me3	1930	17595	0.10969	3027.11	61.1018	-17.9554	0.637573	1	1	Null_Model_Regulatory	mouse
Licr_Histone	Spleen	H3K36me3	387	17595	0.0219949	986.723	36.1339	-16.5972	0.392207	1	1	Null_Model_Regulatory	mouse
Psu_Histone	Megakaryo	H3K9me3	2798	17595	0.159022	3456.78	54.2783	-12.1372	0.809423	1	1	Null_Model_Regulatory	mouse
Psu_Histone	G1E	H3K9me3	3338	17595	0.189713	3976.71	59.9578	-10.6526	0.839387	1	1	Null_Model_Regulatory	mouse
Licr_Histone	B-cell_CD43-	H3K36me3	621	17595	0.0352941	1205.76	37.2072	-15.7164	0.515026	1	1	Null_Model_Regulatory	mouse
Psu_Histone	G1E-ER4	H3K36me3	2201	17595	0.125092	2690.24	48.6112	-10.0644	0.818142	1	1	Null_Model_Regulatory	mouse
Licr_Histone	WholeBrain	H3K36me3	447	17595	0.0254049	1083.24	38.4299	-16.5557	0.412653	1	1	Null_Model_Regulatory	mouse
Licr_Histone	CH12	H3K36me3	794	17595	0.0451265	1430.9	41.9206	-15.193	0.554895	1	1	Null_Model_Regulatory	mouse
Licr_Histone	Liver	H3K36me3	713	17595	0.0405229	1766.14	52.263	-20.1507	0.403706	1	1	Null_Model_Regulatory	mouse

## Sheet: Runx1KO Runx2 ChIP RELI
TRACK	CELL	TF	OVERLAP	TOTAL	RATIO	MEAN	STD	Z-SCORE	ENRICHMENT	P-VALUE	CORRECTED P-VALUE	NULL MODEL	SPECIES
Sydh_Tfbs	ES-E14	HCFC1	4960	15608	0.317786	85.8501	154.476	31.5528	57.7751	8.21169e-219	4.25365e-216	Null_Model_Regulatory	mouse
CpGIsland	Any	cpgIslandExt	5904	15608	0.378268	125.454	183.155	31.5501	47.0612	8.94491e-219	4.63346e-216	Null_Model_Regulatory	mouse
Licr_Chip	Limb	Pol2	6241	15608	0.399859	151.994	193.007	31.5481	41.0608	9.53091e-219	4.93701e-216	Null_Model_Regulatory	mouse
Sydh_Tfbs	CH12	Nelfe	6425	15608	0.411648	167.97	198.351	31.5453	38.2509	1.04163e-218	5.39564e-216	Null_Model_Regulatory	mouse
Caltech_Hist	C2C12	H3K4me3	6503	15608	0.416645	179.83	200.453	31.5444	36.1619	1.06977e-218	5.54141e-216	Null_Model_Regulatory	mouse
Misc_ChIP	T_lymphocyte	RBPJ	4439	15608	0.284405	76.5954	138.296	31.5439	57.9539	1.0885e-218	5.63841e-216	Null_Model_Regulatory	mouse
Licr_Chip	OlfactBulb	Pol2	6259	15608	0.401012	173.335	192.928	31.5437	36.1093	1.0955e-218	5.67468e-216	Null_Model_Regulatory	mouse
Licr_Chip	WholeBrain	Pol2	6371	15608	0.408188	169.731	196.6	31.5426	37.5358	1.13156e-218	5.86148e-216	Null_Model_Regulatory	mouse
Sydh_Hist	MEL+DMSO_2.0pct	H3K4me3	5628	15608	0.360584	133.482	174.195	31.5424	42.1631	1.13958e-218	5.90305e-216	Null_Model_Regulatory	mouse
Sydh_Tfbs	CH12	Hcfc1	5640	15608	0.361353	130.603	174.668	31.5421	43.1842	1.15164e-218	5.96549e-216	Null_Model_Regulatory	mouse
Licr_Histone	Thymus	H3K4me3	6470	15608	0.414531	176.823	199.534	31.5393	36.5902	1.25498e-218	6.50082e-216	Null_Model_Regulatory	mouse
Licr_Histone	Placenta	H3K4me3	6252	15608	0.400564	156.729	193.267	31.5382	39.8904	1.30307e-218	6.74992e-216	Null_Model_Regulatory	mouse
Pazar_Chip	neuralprogenitors	Rfx1	4311	15608	0.276205	81.6913	134.102	31.538	52.7718	1.30952e-218	6.78331e-216	Null_Model_Regulatory	mouse
Licr_Histone	Spleen	H3K4me3	6370	15608	0.408124	169.697	196.614	31.5354	37.5374	1.42277e-218	7.36995e-216	Null_Model_Regulatory	mouse
Licr_Histone	Liver	H3K4me3	6244	15608	0.400051	177.659	192.372	31.5344	35.1459	1.46565e-218	7.59206e-216	Null_Model_Regulatory	mouse
Sydh_Tfbs	MEL	Nelfe	4910	15608	0.314582	113.109	152.116	31.5344	43.4095	1.46598e-218	7.59375e-216	Null_Model_Regulatory	mouse
Caltech_Hist	C2C12	H3ac	7182	15608	0.460149	230.575	220.441	31.5342	31.1482	1.47553e-218	7.64324e-216	Null_Model_Regulatory	mouse
Caltech_Tfbs	C2C12	Max	3898	15608	0.249744	71.4915	121.345	31.534	54.524	1.48409e-218	7.68761e-216	Null_Model_Regulatory	mouse
CpGIsland	Any	cpgIslandExtUnmasked	6118	15608	0.391978	173.234	188.523	31.5333	35.3164	1.51734e-218	7.85982e-216	Null_Model_Regulatory	mouse
Caltech_Hist	C2C12+EqS_2.0pct_24hr	H3ac	5159	15608	0.330536	123.709	159.684	31.5329	41.7026	1.54073e-218	7.98101e-216	Null_Model_Regulatory	mouse
Caltech_Tfbs	C2C12+EqS_2.0pct_60hr	E2F4	2330	15608	0.149282	27.1558	73.0305	31.5326	85.8011	1.55145e-218	8.03652e-216	Null_Model_Regulatory	mouse
Licr_Chip	MEF	Pol2	7749	15608	0.496476	263.918	237.382	31.5318	29.3614	1.59236e-218	8.24844e-216	Null_Model_Regulatory	mouse
Licr_Chip	MEL	Pol2	6241	15608	0.399859	179.323	192.242	31.5315	34.8032	1.60859e-218	8.33252e-216	Null_Model_Regulatory	mouse
Licr_Histone	OlfactBulb	H3K4me3	6587	15608	0.422027	211.273	202.204	31.5312	31.1777	1.62364e-218	8.41048e-216	Null_Model_Regulatory	mouse
Licr_Histone	Kidney	H3K4me3	6330	15608	0.405561	190.679	194.71	31.5306	33.1971	1.65432e-218	8.56937e-216	Null_Model_Regulatory	mouse
Licr_Histone	WholeBrain	H3K4me3	6326	15608	0.405305	208.802	194.01	31.5304	30.2966	1.66538e-218	8.62665e-216	Null_Model_Regulatory	mouse
Sydh_Tfbs	MEL	HCFC1	4374	15608	0.280241	96.2458	135.676	31.5291	45.4462	1.73212e-218	8.97237e-216	Null_Model_Regulatory	mouse
Uw_Dnase	3134	Dnase	12891	15608	0.825923	781.309	384.084	31.5287	16.4992	1.75462e-218	9.08891e-216	Null_Model_Regulatory	mouse
Caltech_Hist	C2C12+EqS_2.0pct_60hr	H3K4me3	6870	15608	0.440159	247.511	210.057	31.5271	27.7563	1.84926e-218	9.57919e-216	Null_Model_Regulatory	mouse
Licr_Histone	Limb	H3K4me3	6311	15608	0.404344	202.514	193.757	31.5265	31.1632	1.88384e-218	9.75831e-216	Null_Model_Regulatory	mouse
Licr_Histone	Cerebellum	H3K4me3	6333	15608	0.405753	210.542	194.204	31.5258	30.0794	1.92199e-218	9.95589e-216	Null_Model_Regulatory	mouse
Licr_Histone	BAT	H3K4me3	6762	15608	0.433239	231.352	207.154	31.5255	29.2282	1.94243e-218	1.00618e-215	Null_Model_Regulatory	mouse
Sydh_Hist	MEL	H3K4me3	6645	15608	0.425743	232.932	203.394	31.5254	28.5276	1.94971e-218	1.00995e-215	Null_Model_Regulatory	mouse
Licr_Histone	Lung	H3K4me3	6429	15608	0.411904	194.438	197.768	31.5246	33.0646	2.00115e-218	1.0366e-215	Null_Model_Regulatory	mouse
Licr_Chip	Liver	Pol2	4482	15608	0.28716	113.779	138.567	31.5243	39.3921	2.01598e-218	1.04428e-215	Null_Model_Regulatory	mouse
Pazar_Chip	HPC-7	Erg	6091	15608	0.390249	198.018	186.935	31.5242	30.7598	2.02529e-218	1.0491e-215	Null_Model_Regulatory	mouse
Sydh_Tfbs	CH12	Gcn5	4600	15608	0.294721	113.095	142.338	31.5228	40.6738	2.11302e-218	1.09454e-215	Null_Model_Regulatory	mouse
Licr_Histone	BoneMarrow	H3K4me3	6156	15608	0.394413	201.372	188.899	31.5227	30.5703	2.12012e-218	1.09822e-215	Null_Model_Regulatory	mouse
Licr_Histone	BMDM	H3K4me3	6574	15608	0.421194	232.326	201.196	31.5199	28.2965	2.31558e-218	1.19947e-215	Null_Model_Regulatory	mouse
Pazar_Chip	Th2	Stat5b	6514	15608	0.41735	239.414	199.067	31.5199	27.2081	2.3176e-218	1.20052e-215	Null_Model_Regulatory	mouse
Licr_Histone	SmIntestine	H3K4me3	6653	15608	0.426256	223.342	203.989	31.5197	29.7884	2.33587e-218	1.20998e-215	Null_Model_Regulatory	mouse
Licr_Chip	SmIntestine	Pol2	6994	15608	0.448104	253.79	213.843	31.5194	27.5582	2.35454e-218	1.21965e-215	Null_Model_Regulatory	mouse
Licr_Histone	Heart	H3K4me3	6443	15608	0.412801	201.916	198.018	31.5178	31.9093	2.47695e-218	1.28306e-215	Null_Model_Regulatory	mouse
Sydh_Tfbs	CH12	Ubf	3553	15608	0.22764	73.5425	110.397	31.5177	48.3122	2.48608e-218	1.28779e-215	Null_Model_Regulatory	mouse
Licr_Chip	Thymus	Pol2	5899	15608	0.377947	191.342	181.098	31.517	30.8297	2.53729e-218	1.31432e-215	Null_Model_Regulatory	mouse
Sydh_Hist	ES-E14	H3K4me3	7325	15608	0.469311	293.594	223.109	31.5156	24.9494	2.65284e-218	1.37417e-215	Null_Model_Regulatory	mouse
Licr_Chip	BoneMarrow	Pol2	3921	15608	0.251217	88.8981	121.594	31.5155	44.1067	2.66695e-218	1.38148e-215	Null_Model_Regulatory	mouse
Licr_Histone	Cortex	H3K4me3	5985	15608	0.383457	198.634	183.604	31.5155	30.1307	2.66727e-218	1.38164e-215	Null_Model_Regulatory	mouse
Licr_Histone	MEF	H3K4me3	5923	15608	0.379485	203.23	181.492	31.5152	29.1444	2.68821e-218	1.39249e-215	Null_Model_Regulatory	mouse
Licr_Chip	ES-Bruce4	Pol2	4068	15608	0.260636	97.0729	126.005	31.514	41.9066	2.79443e-218	1.44752e-215	Null_Model_Regulatory	mouse
Caltech_Tfbs	C2C12+EqS_2.0pct_60hr	Myogenin	6068	15608	0.388775	206.789	185.992	31.5132	29.3439	2.86598e-218	1.48458e-215	Null_Model_Regulatory	mouse
Pazar_Chip	CD4T	Irf4	5244	15608	0.335982	178.249	160.756	31.512	29.4196	2.97306e-218	1.54005e-215	Null_Model_Regulatory	mouse
Licr_Chip	Testis	Pol2	6978	15608	0.447078	284.023	212.429	31.5116	24.5684	3.01291e-218	1.56069e-215	Null_Model_Regulatory	mouse
Licr_Chip	BMDM	Pol2	6002	15608	0.384546	219.454	183.51	31.5107	27.3498	3.09771e-218	1.60462e-215	Null_Model_Regulatory	mouse
Caltech_Hist	C2C12+EqS_2.0pct_60hr	H3K4me2	10297	15608	0.659726	653.543	306.047	31.5097	15.7556	3.20011e-218	1.65766e-215	Null_Model_Regulatory	mouse
Licr_Chip	Lung	Pol2	5629	15608	0.360648	185.111	172.769	31.5096	30.4088	3.20936e-218	1.66245e-215	Null_Model_Regulatory	mouse
Sydh_Tfbs	CH12	Mxi1	7001	15608	0.448552	274.629	213.483	31.5077	25.4925	3.40574e-218	1.76417e-215	Null_Model_Regulatory	mouse
Sydh_Hist	CH12	H3K4me3	6566	15608	0.420682	256.949	200.239	31.5076	25.5537	3.41396e-218	1.76843e-215	Null_Model_Regulatory	mouse
Licr_Histone	MEL	H3K4me3	5921	15608	0.379357	223.379	180.835	31.5073	26.5066	3.44595e-218	1.785e-215	Null_Model_Regulatory	mouse
Sydh_Tfbs	CH12	ZNF-MIZD-CP1	4082	15608	0.261533	97.8581	126.453	31.507	41.7134	3.4872e-218	1.80637e-215	Null_Model_Regulatory	mouse
Caltech_Tfbs	C2C12+EqS_2.0pct_60hr	Pol2	6456	15608	0.413634	257.178	196.745	31.5069	25.1033	3.4886e-218	1.80709e-215	Null_Model_Regulatory	mouse
Licr_Chip	Heart	Pol2	6863	15608	0.43971	298.779	208.356	31.5049	22.9701	3.72323e-218	1.92863e-215	Null_Model_Regulatory	mouse
Licr_Chip	Kidney	Pol2	4736	15608	0.303434	137.626	145.966	31.5031	34.412	3.93362e-218	2.03762e-215	Null_Model_Regulatory	mouse
Pazar_Chip	HL1_cardiaccells	Tbx5	6455	15608	0.41357	276.244	196.166	31.4977	23.367	4.67544e-218	2.42188e-215	Null_Model_Regulatory	mouse
Uw_Dgf	3134	Dgf	13309	15608	0.852704	1078.6	388.3	31.4973	12.3392	4.72721e-218	2.44869e-215	Null_Model_Regulatory	mouse
Sydh_Tfbs	CH12	Max	6246	15608	0.400179	259.786	190.059	31.4966	24.0428	4.83609e-218	2.5051e-215	Null_Model_Regulatory	mouse
Sydh_Tfbs	CH12	TBP	4702	15608	0.301256	152.519	144.444	31.4966	30.8288	4.84053e-218	2.50739e-215	Null_Model_Regulatory	mouse
Misc_ChIP	AML	RUNX1	2394	15608	0.153383	41.0849	74.7146	31.492	58.2696	5.58255e-218	2.89176e-215	Null_Model_Regulatory	mouse
Sydh_Tfbs	MEL	TBP	5537	15608	0.354754	223.6	168.728	31.4909	24.7629	5.786e-218	2.99715e-215	Null_Model_Regulatory	mouse
Pazar_Chip	C2C12_myotubes	Sin3B	1880	15608	0.120451	28.1379	58.8074	31.4903	66.8139	5.89747e-218	3.05489e-215	Null_Model_Regulatory	mouse
Caltech_Tfbs	C2C12+EqS_2.0pct_24hr	Myogenin	4162	15608	0.266658	124.368	128.222	31.4894	33.4653	6.06138e-218	3.13979e-215	Null_Model_Regulatory	mouse
Licr_Histone	ES-Bruce4	H3K4me3	6055	15608	0.387942	269.177	183.756	31.4865	22.4945	6.65257e-218	3.44603e-215	Null_Model_Regulatory	mouse
Licr_Histone	Liver	H3K9ac	8056	15608	0.516146	482.733	240.527	31.4861	16.6883	6.72744e-218	3.48482e-215	Null_Model_Regulatory	mouse
Uw_Dnase	NIH-3T3	Dnase	13000	15608	0.832906	1154.18	376.233	31.4854	11.2634	6.89062e-218	3.56934e-215	Null_Model_Regulatory	mouse
Pazar_Chip	HL1_cardiaccells	Srf	3750	15608	0.240261	110.205	115.606	31.4844	34.0276	7.10286e-218	3.67928e-215	Null_Model_Regulatory	mouse
Sydh_Tfbs	CH12	Pol2	6746	15608	0.432214	323.27	203.999	31.4842	20.868	7.15163e-218	3.70454e-215	Null_Model_Regulatory	mouse
Pazar_Chip	ES	nMyc	1523	15608	0.0975782	18.4595	47.7872	31.4842	82.5048	7.15336e-218	3.70544e-215	Null_Model_Regulatory	mouse
Licr_Histone	Heart	H3K9ac	8445	15608	0.541069	537.916	251.154	31.483	15.6995	7.43e-218	3.84874e-215	Null_Model_Regulatory	mouse
Sydh_Tfbs	MEL	Mxi1	4803	15608	0.307727	181.593	146.796	31.4818	26.4492	7.7089e-218	3.99321e-215	Null_Model_Regulatory	mouse
Sydh_Tfbs	CH12	Maz	5992	15608	0.383906	264.216	181.94	31.4817	22.6784	7.72626e-218	4.0022e-215	Null_Model_Regulatory	mouse
Licr_Histone	ES-Bruce4	H3K9ac	7913	15608	0.506984	456.738	236.846	31.4814	17.325	7.799e-218	4.03988e-215	Null_Model_Regulatory	mouse
Licr_Histone	ES-E14	H3K4me3	7993	15608	0.512109	491.989	238.281	31.4797	16.2463	8.2254e-218	4.26075e-215	Null_Model_Regulatory	mouse
Licr_Histone	MEF	H3K27ac	8446	15608	0.541133	523.829	251.662	31.4794	16.1236	8.30313e-218	4.30102e-215	Null_Model_Regulatory	mouse
Sydh_Tfbs	CH12	Nrf2	1866	15608	0.119554	29.8761	58.3303	31.4781	62.4579	8.67492e-218	4.49361e-215	Null_Model_Regulatory	mouse
Licr_Chip	Spleen	Pol2	2541	15608	0.162801	59.0859	78.8473	31.4775	43.0052	8.83199e-218	4.57497e-215	Null_Model_Regulatory	mouse
Licr_Histone	BoneMarrow	H3K27ac	6636	15608	0.425167	355.663	199.523	31.4767	18.6581	9.05087e-218	4.68835e-215	Null_Model_Regulatory	mouse
Pazar_Chip	ES	E2f1	2376	15608	0.15223	46.4036	74.0152	31.4746	51.2029	9.67557e-218	5.01195e-215	Null_Model_Regulatory	mouse
Licr_Histone	CH12	H3K4me3	7505	15608	0.480843	415.891	225.236	31.4741	18.0456	9.82368e-218	5.08866e-215	Null_Model_Regulatory	mouse
Pazar_Chip	T	Tbp	2557	15608	0.163826	53.2398	79.5574	31.4711	48.028	1.07888e-217	5.58859e-215	Null_Model_Regulatory	mouse
Licr_Histone	Testis	H3K27ac	6580	15608	0.421579	347.168	198.055	31.4703	18.9534	1.10818e-217	5.7404e-215	Null_Model_Regulatory	mouse
Uw_Dnase	Fibroblast	Dnase	13336	15608	0.854434	1418.21	378.701	31.4702	9.40339	1.11237e-217	5.76208e-215	Null_Model_Regulatory	mouse
Uw_Dnase	Patski	Dnase	13274	15608	0.850461	1422.37	376.616	31.4687	9.33233	1.16309e-217	6.0248e-215	Null_Model_Regulatory	mouse
Psu_Histone	Erythrobl	H3K4me3	8034	15608	0.514736	558.483	237.554	31.4686	14.3854	1.16663e-217	6.04315e-215	Null_Model_Regulatory	mouse
Licr_Histone	Spleen	H3K27ac	6467	15608	0.414339	333.738	194.914	31.4665	19.3775	1.25019e-217	6.47596e-215	Null_Model_Regulatory	mouse
Licr_Histone	ES-E14	H3K9ac	8172	15608	0.523578	555.378	242.072	31.4643	14.7143	1.33805e-217	6.93112e-215	Null_Model_Regulatory	mouse
Uw_Dnase	TReg	Dnase	10019	15608	0.641914	859.628	291.121	31.4625	11.655	1.41705e-217	7.3403e-215	Null_Model_Regulatory	mouse
Pazar_Chip	CD4T	Stat3	8042	15608	0.515249	523.991	238.957	31.4617	15.3476	1.45051e-217	7.51363e-215	Null_Model_Regulatory	mouse
Misc_ChIP	Tcells	Notch	4327	15608	0.27723	154.609	132.618	31.4617	27.9867	1.45163e-217	7.51943e-215	Null_Model_Regulatory	mouse
Sydh_Tfbs	MEL	Pol2	6413	15608	0.410879	363.062	192.297	31.4614	17.6637	1.46374e-217	7.58216e-215	Null_Model_Regulatory	mouse
Uw_Dnase	Spleen	Dnase	9760	15608	0.62532	778.034	285.508	31.4596	12.5444	1.54896e-217	8.02362e-215	Null_Model_Regulatory	mouse
Uw_Dnase	THelper-Activated	Dnase	10118	15608	0.648257	846.299	294.733	31.458	11.9556	1.6304e-217	8.44548e-215	Null_Model_Regulatory	mouse
Licr_Histone	Heart	H3K27ac	7005	15608	0.448808	433.594	208.9	31.4572	16.1557	1.67282e-217	8.66521e-215	Null_Model_Regulatory	mouse
Pazar_Chip	liver	Srebp2	1055	15608	0.0675935	11.1179	33.1854	31.4561	94.8922	1.73185e-217	8.97098e-215	Null_Model_Regulatory	mouse
Licr_Chip	Heart	p300	6714	15608	0.430164	405.157	200.562	31.4557	16.5714	1.7514e-217	9.07228e-215	Null_Model_Regulatory	mouse
Caltech_Tfbs	C2C12+EqS_2.0pct_60hr	NRSF	2528	15608	0.161968	62.7283	78.3744	31.4551	40.3008	1.78888e-217	9.26638e-215	Null_Model_Regulatory	mouse
Licr_Histone	MEL	H3K9ac	7684	15608	0.492312	552.087	226.773	31.4495	13.9181	2.12925e-217	1.10295e-214	Null_Model_Regulatory	mouse
Licr_Histone	BMDM	H3K27ac	5949	15608	0.381151	343.6	178.25	31.4468	17.3137	2.3199e-217	1.20171e-214	Null_Model_Regulatory	mouse
Licr_Histone	MEL	H3K27ac	5358	15608	0.343285	277.063	161.581	31.4452	19.3386	2.43931e-217	1.26356e-214	Null_Model_Regulatory	mouse
Psu_Histone	G1E	H3K4me3	7584	15608	0.485905	557.906	223.447	31.4442	13.5937	2.52133e-217	1.30605e-214	Null_Model_Regulatory	mouse
Uw_Dnase	Liver	Dnase	9654	15608	0.618529	916.598	277.873	31.4438	10.5324	2.54715e-217	1.31942e-214	Null_Model_Regulatory	mouse
Licr_Histone	CH12	H3K9ac	7521	15608	0.481868	535.947	222.162	31.4413	14.0331	2.76283e-217	1.43115e-214	Null_Model_Regulatory	mouse
Uw_Dnase	B-cell	Dnase	9822	15608	0.629293	899.126	283.797	31.4411	10.9239	2.77937e-217	1.43971e-214	Null_Model_Regulatory	mouse
Licr_Histone	Testis	H3K4me3	6809	15608	0.436251	435.886	202.702	31.4409	15.6211	2.79773e-217	1.44922e-214	Null_Model_Regulatory	mouse
Psu_Histone	CH12	H3K4me3	7514	15608	0.48142	525.939	222.261	31.4408	14.2868	2.80149e-217	1.45117e-214	Null_Model_Regulatory	mouse
Licr_Histone	Kidney	H3K27ac	6611	15608	0.423565	442.164	196.205	31.4408	14.9515	2.80397e-217	1.45246e-214	Null_Model_Regulatory	mouse
Uw_Dnase	Lung	Dnase	12053	15608	0.772232	1365.69	339.919	31.4408	8.82556	2.80718e-217	1.45412e-214	Null_Model_Regulatory	mouse
Licr_Histone	SmIntestine	H3K27ac	6631	15608	0.424846	426.813	197.33	31.4406	15.5361	2.81907e-217	1.46028e-214	Null_Model_Regulatory	mouse
Uw_Dnase	Heart	Dnase	11959	15608	0.76621	1370.21	336.788	31.4405	8.72784	2.82733e-217	1.46456e-214	Null_Model_Regulatory	mouse
Caltech_Tfbs	C2C12	CTCF	3058	15608	0.195925	98.1508	94.1433	31.4398	31.1561	2.89203e-217	1.49807e-214	Null_Model_Regulatory	mouse
Licr_Histone	WholeBrain	H3K27ac	5895	15608	0.377691	373.832	175.626	31.437	15.7691	3.15778e-217	1.63573e-214	Null_Model_Regulatory	mouse
Licr_Chip	SmIntestine	CTCF	4182	15608	0.26794	176.2	127.428	31.4359	23.7344	3.27517e-217	1.69654e-214	Null_Model_Regulatory	mouse
Caltech_Tfbs	C2C12+EqS_2.0pct_60hr	MyoD	4106	15608	0.26307	187.439	124.659	31.4343	21.9058	3.43832e-217	1.78105e-214	Null_Model_Regulatory	mouse
Licr_Histone	Cerebellum	H3K27ac	5368	15608	0.343926	308.516	160.961	31.433	17.3994	3.58139e-217	1.85516e-214	Null_Model_Regulatory	mouse
Pazar_Chip	E14_ES	Sin3B	1249	15608	0.0800231	17.8122	39.1691	31.4327	70.1205	3.62145e-217	1.87591e-214	Null_Model_Regulatory	mouse
Pazar_Chip	ES	Klf4	1519	15608	0.0973219	27.6973	47.4452	31.4321	54.8429	3.68265e-217	1.90761e-214	Null_Model_Regulatory	mouse
Uw_Dnase	416B	Dnase	11065	15608	0.708931	1173.62	314.691	31.432	9.42811	3.69556e-217	1.9143e-214	Null_Model_Regulatory	mouse
Uw_Dnase	Thymus	Dnase	10305	15608	0.660238	1158.25	291.028	31.4292	8.89708	4.04249e-217	2.09401e-214	Null_Model_Regulatory	mouse
Uw_Dnase	TReg-Activated	Dnase	10368	15608	0.664275	1112.15	294.513	31.4276	9.32244	4.24321e-217	2.19798e-214	Null_Model_Regulatory	mouse
Licr_Histone	Liver	H3K27ac	5949	15608	0.381151	386.012	177.013	31.427	15.4114	4.32633e-217	2.24104e-214	Null_Model_Regulatory	mouse
Licr_Histone	Limb	H3K27ac	5285	15608	0.338608	313.966	158.183	31.4258	16.833	4.49579e-217	2.32882e-214	Null_Model_Regulatory	mouse
Sydh_Tfbs	CH12	CHD2	4362	15608	0.279472	202.417	132.363	31.4257	21.5496	4.51521e-217	2.33888e-214	Null_Model_Regulatory	mouse
Licr_Chip	MEL	CTCF	6155	15608	0.394349	425.74	182.326	31.4231	14.4572	4.8953e-217	2.53576e-214	Null_Model_Regulatory	mouse
Pazar_Chip	liver_Fcombined	Bcl6	4003	15608	0.256471	180.151	121.663	31.4216	22.2203	5.12272e-217	2.65357e-214	Null_Model_Regulatory	mouse
Pazar_Chip	HPC-7	Gfi1b	2038	15608	0.130574	49.9211	63.2769	31.4187	40.8244	5.62009e-217	2.91121e-214	Null_Model_Regulatory	mouse
Pazar_Chip	ES	Zfx	1476	15608	0.0945669	25.5465	46.1654	31.4186	57.7771	5.63217e-217	2.91746e-214	Null_Model_Regulatory	mouse
Uw_Dgf	TReg	Dgf	10617	15608	0.680228	1129.93	301.961	31.4182	9.39613	5.71524e-217	2.9605e-214	Null_Model_Regulatory	mouse
Licr_Histone	OlfactBulb	H3K27ac	5686	15608	0.3643	368.775	169.242	31.4178	15.4186	5.781e-217	2.99456e-214	Null_Model_Regulatory	mouse
Pazar_Chip	MEF_fibroblast_OE-GH	Stat5	5988	15608	0.383649	407.397	177.629	31.4171	14.6982	5.90575e-217	3.05918e-214	Null_Model_Regulatory	mouse
Uw_Dgf	416B	Dgf	11549	15608	0.739941	1395.2	323.198	31.4167	8.27768	5.98879e-217	3.10219e-214	Null_Model_Regulatory	mouse
Licr_Histone	Placenta	H3K27ac	6700	15608	0.429267	488.99	197.704	31.4156	13.7017	6.18956e-217	3.20619e-214	Null_Model_Regulatory	mouse
Uw_Dgf	B-cell_CD43-	Dgf	10455	15608	0.669849	1179.67	295.247	31.4155	8.86264	6.21515e-217	3.21945e-214	Null_Model_Regulatory	mouse
Pazar_Chip	macrophage_LPS2	Nfkb1	2912	15608	0.186571	101.765	89.4551	31.415	28.6149	6.30563e-217	3.26632e-214	Null_Model_Regulatory	mouse
Uw_Dnase	ForelimbBud	Dnase	11382	15608	0.729241	1379.11	318.415	31.4146	8.25314	6.3867e-217	3.30831e-214	Null_Model_Regulatory	mouse
Psu_Chip	Megakaryo	FLI1	1254	15608	0.0803434	21.031	39.2483	31.4146	59.6264	6.40223e-217	3.31636e-214	Null_Model_Regulatory	mouse
Pazar_Chip	C2C12_myoblast	Sin3B	1143	15608	0.0732317	16.6424	35.8549	31.4144	68.6802	6.44289e-217	3.33742e-214	Null_Model_Regulatory	mouse
Uw_Dgf	NIH-3T3	Dgf	13662	15608	0.87532	1830.48	376.656	31.412	7.46361	6.9462e-217	3.59813e-214	Null_Model_Regulatory	mouse
Sydh_Tfbs	CH12	c-Myc	4028	15608	0.258073	185.464	122.328	31.4117	21.7186	7.00713e-217	3.62969e-214	Null_Model_Regulatory	mouse
Pazar_Chip	Th2+13hr	Stat5b	2355	15608	0.150884	72.7253	72.6628	31.4091	32.3821	7.59541e-217	3.93442e-214	Null_Model_Regulatory	mouse
Licr_Histone	CH12	H3K4me2	8293	15608	0.53133	763.424	239.734	31.4081	10.8629	7.84591e-217	4.06418e-214	Null_Model_Regulatory	mouse
Uw_Dnase	LgIntestine	Dnase	10868	15608	0.69631	1261.03	305.89	31.4066	8.61835	8.2129e-217	4.25428e-214	Null_Model_Regulatory	mouse
Licr_Histone	CH12	H3K27ac	5778	15608	0.370195	421.504	170.571	31.4033	13.708	9.11375e-217	4.72092e-214	Null_Model_Regulatory	mouse
Uw_Dgf	THelper-Activated	Dgf	11006	15608	0.705151	1450.87	304.285	31.4019	7.58579	9.52062e-217	4.93168e-214	Null_Model_Regulatory	mouse
Sydh_Tfbs	CH12	BHLHE40	5513	15608	0.353216	372.031	163.715	31.4019	14.8187	9.52198e-217	4.93239e-214	Null_Model_Regulatory	mouse
Uw_Dnase	FatPad	Dnase	11038	15608	0.707201	1408.97	306.645	31.4012	7.83407	9.74065e-217	5.04566e-214	Null_Model_Regulatory	mouse
Licr_Histone	BAT	H3K27ac	6171	15608	0.395374	433.657	182.714	31.4006	14.2301	9.93073e-217	5.14412e-214	Null_Model_Regulatory	mouse
Pazar_Chip	Th2	Stat6	1459	15608	0.0934777	28.7892	45.5474	31.4005	50.6787	9.95885e-217	5.15868e-214	Null_Model_Regulatory	mouse
Uw_Dnase	Kidney	Dnase	11884	15608	0.761404	1527.13	329.869	31.3969	7.78191	1.11417e-216	5.77138e-214	Null_Model_Regulatory	mouse
Uw_Dgf	Kidney	Dgf	12455	15608	0.797988	1861.63	337.43	31.3942	6.69036	1.21248e-216	6.28065e-214	Null_Model_Regulatory	mouse
Sydh_Tfbs	CH12	E2F4	1422	15608	0.0911071	26.1219	44.464	31.3935	54.4371	1.24248e-216	6.43603e-214	Null_Model_Regulatory	mouse
Uw_Dnase	ZhBTc4	Dnase	10874	15608	0.696694	1374.05	302.638	31.3905	7.91385	1.36556e-216	7.07362e-214	Null_Model_Regulatory	mouse
Uw_Dgf	Lung	Dgf	13247	15608	0.848731	2099.51	355.129	31.3899	6.30958	1.38748e-216	7.18713e-214	Null_Model_Regulatory	mouse
Pazar_Chip	ES	c-Myc	766	15608	0.0490774	8.71828	24.1284	31.3855	87.8613	1.59449e-216	8.25946e-214	Null_Model_Regulatory	mouse
Licr_Chip	Thymus	CTCF	6667	15608	0.427153	540.353	195.236	31.3807	12.3382	1.85761e-216	9.62243e-214	Null_Model_Regulatory	mouse
Uw_Dnase	HindlimbBud	Dnase	11290	15608	0.723347	1598.9	308.833	31.3797	7.06109	1.91276e-216	9.90811e-214	Null_Model_Regulatory	mouse
Uw_Dnase	EPC	Dnase	10315	15608	0.660879	1262.02	288.504	31.379	8.17339	1.95782e-216	1.01415e-213	Null_Model_Regulatory	mouse
Sydh_Tfbs	MEL	Max	2588	15608	0.165812	97.4186	79.373	31.3782	26.5658	2.00609e-216	1.03915e-213	Null_Model_Regulatory	mouse
Uw_Dnase	GenitalFatPad	Dnase	11535	15608	0.739044	1655.67	314.858	31.3771	6.96697	2.07479e-216	1.07474e-213	Null_Model_Regulatory	mouse
Uw_Dnase	mG	Dnase	9228	15608	0.591235	1088.36	259.42	31.3764	8.47884	2.12577e-216	1.10115e-213	Null_Model_Regulatory	mouse
Uw_Dnase	Retina	Dnase	10286	15608	0.659021	1284.26	286.898	31.3761	8.00927	2.14571e-216	1.11148e-213	Null_Model_Regulatory	mouse
Uw_Dnase	T-Naive	Dnase	9851	15608	0.631151	1282.1	273.114	31.3748	7.68349	2.23016e-216	1.15522e-213	Null_Model_Regulatory	mouse
Uw_Dgf	Liver	Dgf	10412	15608	0.667094	1316.19	289.909	31.3747	7.9107	2.23831e-216	1.15944e-213	Null_Model_Regulatory	mouse
Uw_Dnase	ZhBTc4+24hr	Dnase	11200	15608	0.717581	1565.49	307.09	31.3736	7.15431	2.32061e-216	1.20208e-213	Null_Model_Regulatory	mouse
Uw_Dnase	CH12	Dnase	10727	15608	0.687276	1464.35	295.244	31.3729	7.32541	2.37311e-216	1.22927e-213	Null_Model_Regulatory	mouse
Uw_Dnase	SkMuscle	Dnase	12598	15608	0.80715	1984.49	338.305	31.3726	6.34824	2.39066e-216	1.23836e-213	Null_Model_Regulatory	mouse
Uw_Dnase	HeadlessEmbryo	Dnase	11714	15608	0.750513	1716.23	318.724	31.3681	6.82541	2.75284e-216	1.42597e-213	Null_Model_Regulatory	mouse
Uw_Dgf	T-Naive	Dgf	10589	15608	0.678434	1445.08	291.506	31.3678	7.32761	2.77818e-216	1.4391e-213	Null_Model_Regulatory	mouse
Uw_Dnase	ES-WW6	Dnase	10847	15608	0.694964	1520.99	297.313	31.3676	7.13153	2.79861e-216	1.44968e-213	Null_Model_Regulatory	mouse
Licr_Histone	ES-E14	H3K27ac	6177	15608	0.395759	518.429	180.404	31.3662	11.9149	2.92739e-216	1.51639e-213	Null_Model_Regulatory	mouse
Uw_Dnase	ES-E14	Dnase	11276	15608	0.72245	1596.9	308.601	31.3645	7.06118	3.09009e-216	1.60067e-213	Null_Model_Regulatory	mouse
Caltech_Tfbs	C2C12+EqS_2.0pct_5d	TCF3	1884	15608	0.120707	51.5804	58.4273	31.3624	36.5255	3.29674e-216	1.70771e-213	Null_Model_Regulatory	mouse
Licr_Chip	Cortex	Pol2	3759	15608	0.240838	196.426	113.601	31.3603	19.137	3.51746e-216	1.82204e-213	Null_Model_Regulatory	mouse
Psu_Histone	Megakaryo	H3K4me3	10133	15608	0.649218	1219.73	284.229	31.3594	8.30755	3.61786e-216	1.87405e-213	Null_Model_Regulatory	mouse
Psu_Dnase	G1E	PsuDnase	10061	15608	0.644605	1266.83	280.441	31.3584	7.9419	3.74166e-216	1.93818e-213	Null_Model_Regulatory	mouse
Uw_Dnase	Cerebellum	Dnase	9233	15608	0.591556	1120.4	258.706	31.3583	8.24082	3.74388e-216	1.93933e-213	Null_Model_Regulatory	mouse
Licr_Histone	Cortex	H3K27ac	5191	15608	0.332586	372.774	153.658	31.3568	13.9253	3.93393e-216	2.03777e-213	Null_Model_Regulatory	mouse
Uw_Dgf	Heart	Dgf	12662	15608	0.811251	2011.89	339.649	31.3562	6.29357	4.00682e-216	2.07553e-213	Null_Model_Regulatory	mouse
Pazar_Chip	retinas_C57BL6_WT	Crx	1588	15608	0.101743	42.4925	49.2912	31.3546	37.3713	4.20601e-216	2.17871e-213	Null_Model_Regulatory	mouse
Caltech_Tfbs	C2C12	CEBPB	1861	15608	0.119234	59.6603	57.4524	31.3536	31.1933	4.34475e-216	2.25058e-213	Null_Model_Regulatory	mouse
Uw_Dnase	MEL	Dnase	9574	15608	0.613403	1248.5	265.562	31.3505	7.66837	4.78948e-216	2.48095e-213	Null_Model_Regulatory	mouse
Uw_Dnase	A20	Dnase	9435	15608	0.604498	1301.36	259.443	31.3505	7.25013	4.79498e-216	2.4838e-213	Null_Model_Regulatory	mouse
Uw_Dnase	Mesoderm	Dnase	12298	15608	0.787929	2072.52	326.202	31.347	5.93383	5.34118e-216	2.76673e-213	Null_Model_Regulatory	mouse
Pazar_Chip	liver_FLcombined	Stat5	3762	15608	0.24103	205.853	113.449	31.3459	18.2752	5.53964e-216	2.86953e-213	Null_Model_Regulatory	mouse
Pazar_Chip	BMDM_macrophages	Pu1	5394	15608	0.345592	423.163	158.584	31.3451	12.7469	5.68151e-216	2.94302e-213	Null_Model_Regulatory	mouse
Uw_Dgf	TReg-Activated	Dgf	10936	15608	0.700666	1630.9	296.863	31.3448	6.7055	5.72841e-216	2.96732e-213	Null_Model_Regulatory	mouse
SPDam	Any	Runx_RBPJ	5078	15608	0.325346	362.534	150.444	31.3436	14.0069	5.94688e-216	3.08049e-213	Null_Model_Regulatory	mouse
Cistrome_ChIP	3T3-L1+day7	Nrf1	1013	15608	0.0649026	17.038	31.776	31.3432	59.4555	6.01369e-216	3.11509e-213	Null_Model_Regulatory	mouse
Pazar_Chip	liver_Mcombined	Bcl6	4793	15608	0.307086	332.079	142.329	31.3423	14.4333	6.19343e-216	3.2082e-213	Null_Model_Regulatory	mouse
Uw_Dgf	B-cell_CD19+	Dgf	11173	15608	0.715851	1703.55	302.131	31.3422	6.55867	6.20479e-216	3.21408e-213	Null_Model_Regulatory	mouse
Licr_Chip	Testis	CTCF	3659	15608	0.234431	214.712	109.901	31.3399	17.0414	6.67447e-216	3.45737e-213	Null_Model_Regulatory	mouse
Uw_Dnase	ZhBTc4+6hr	Dnase	11113	15608	0.712007	1742.46	299.025	31.337	6.37776	7.32191e-216	3.79275e-213	Null_Model_Regulatory	mouse
Pazar_Chip	ES	Jarid1a	996	15608	0.0638134	17.5804	31.2242	31.3353	56.6539	7.72005e-216	3.99899e-213	Null_Model_Regulatory	mouse
Pazar_Chip	BMDM_macrophages_LPS	Pu1	5332	15608	0.34162	436.256	156.239	31.335	12.2222	7.79193e-216	4.03622e-213	Null_Model_Regulatory	mouse
Caltech_Tfbs	C2C12+EqS_2.0pct_24hr	SRF	1020	15608	0.0653511	18.7013	31.9558	31.3338	54.5417	8.08022e-216	4.18556e-213	Null_Model_Regulatory	mouse
Uw_Dgf	Retina	Dgf	11550	15608	0.740005	2014.21	304.335	31.3332	5.73426	8.23621e-216	4.26635e-213	Null_Model_Regulatory	mouse
Sydh_Tfbs	MEL	Ubf	1641	15608	0.105138	48.5864	50.829	31.3288	33.7749	9.44706e-216	4.89358e-213	Null_Model_Regulatory	mouse
Pazar_Chip	T	TFIIE	1482	15608	0.0949513	40.1688	46.0275	31.3254	36.8943	1.05138e-215	5.44614e-213	Null_Model_Regulatory	mouse
Caltech_Tfbs	C2C12+EqS_2.0pct_60hr	Usf1	1433	15608	0.0918119	36.2587	44.5904	31.3238	39.5215	1.10513e-215	5.72456e-213	Null_Model_Regulatory	mouse
Uw_Dgf	Thymus	Dgf	11113	15608	0.712007	1758.47	298.639	31.3238	6.31969	1.10541e-215	5.72603e-213	Null_Model_Regulatory	mouse
Licr_Chip	Spleen	CTCF	3916	15608	0.250897	248.552	117.09	31.3216	15.7552	1.1873e-215	6.15022e-213	Null_Model_Regulatory	mouse
Psu_Dnase	G1E-ER4	PsuDnase	10233	15608	0.655625	1540.69	277.524	31.3209	6.64182	1.21143e-215	6.2752e-213	Null_Model_Regulatory	mouse
Pazar_Chip	T	TFIIB	1425	15608	0.0912993	35.0719	44.378	31.3202	40.6308	1.23977e-215	6.42202e-213	Null_Model_Regulatory	mouse
Pazar_Chip	HL-1_cardiomyocytes	Srf	689	15608	0.044144	9.16384	21.7062	31.3198	75.1869	1.25282e-215	6.48961e-213	Null_Model_Regulatory	mouse
Caltech_Tfbs	C2C12	Usf1	1649	15608	0.105651	49.5534	51.0771	31.3144	33.2772	1.48644e-215	7.69977e-213	Null_Model_Regulatory	mouse
Uw_Dnase	ES-CJ7	Dnase	10788	15608	0.691184	1683.03	290.773	31.313	6.40988	1.55236e-215	8.04123e-213	Null_Model_Regulatory	mouse
Licr_Chip	OlfactBulb	CTCF	2767	15608	0.177281	150.739	83.5629	31.3089	18.3562	1.7663e-215	9.14944e-213	Null_Model_Regulatory	mouse
Misc_FAIRE	Any	Notch_dimer_dep	1872	15608	0.119938	70.3207	57.5591	31.3014	26.6209	2.23305e-215	1.15672e-212	Null_Model_Regulatory	mouse
Psu_Histone	G1E-ER4	H3K4me3	8105	15608	0.519285	1023.37	226.252	31.2997	7.91995	2.3516e-215	1.21813e-212	Null_Model_Regulatory	mouse
Uw_Dgf	ZhBTc4	Dgf	11599	15608	0.743145	2053.84	304.964	31.2993	5.64746	2.38829e-215	1.23713e-212	Null_Model_Regulatory	mouse
Licr_Histone	MEL	H3K79me2	5546	15608	0.355331	545.002	159.841	31.2873	10.1761	3.47372e-215	1.79938e-212	Null_Model_Regulatory	mouse
Sydh_Tfbs	CH12	COREST	2957	15608	0.189454	164.751	89.2478	31.2865	17.9483	3.56514e-215	1.84674e-212	Null_Model_Regulatory	mouse
Uw_Dnase	Cerebrum	Dnase	11028	15608	0.706561	2059.28	286.671	31.2858	5.35527	3.64249e-215	1.88681e-212	Null_Model_Regulatory	mouse
Pazar_Chip	liver	Yy1	1331	15608	0.0852768	36.3946	41.3836	31.2831	36.5714	3.96341e-215	2.05305e-212	Null_Model_Regulatory	mouse
Uw_Dgf	MEL	Dgf	10251	15608	0.656779	1688.88	273.702	31.2826	6.06969	4.02427e-215	2.08457e-212	Null_Model_Regulatory	mouse
Pazar_Chip	preproBcells_EBF	E2a	961	15608	0.061571	18.8771	30.1184	31.2807	50.9082	4.27343e-215	2.21363e-212	Null_Model_Regulatory	mouse
Caltech_Tfbs	C2C12+EqS_2.0pct_60hr	Max	789	15608	0.050551	13.1029	24.8072	31.2771	60.2157	4.7782e-215	2.47511e-212	Null_Model_Regulatory	mouse
Pazar_Chip	MEF_fibroblast_OE-GH2	Stat5	4531	15608	0.2903	369.401	133.061	31.2759	12.2658	4.96793e-215	2.57339e-212	Null_Model_Regulatory	mouse
Cistrome_ChIP	3T3-L1+day0	Nrf1	930	15608	0.0595848	20.2338	29.0897	31.2745	45.9628	5.17913e-215	2.68279e-212	Null_Model_Regulatory	mouse
Uw_Dnase	C57BL	Dnase	10938	15608	0.700794	1947.04	287.486	31.2745	5.61776	5.1906e-215	2.68873e-212	Null_Model_Regulatory	mouse
Caltech_Tfbs	C2C12	FOSL1	1286	15608	0.0823936	34.4705	40.0254	31.2684	37.3072	6.28156e-215	3.25385e-212	Null_Model_Regulatory	mouse
Licr_Chip	WholeBrain	CTCF	4705	15608	0.301448	426.296	136.847	31.2662	11.0369	6.71687e-215	3.47934e-212	Null_Model_Regulatory	mouse
Uw_Dgf	WholeBrain	Dgf	12033	15608	0.770951	2390.66	308.458	31.2598	5.03333	8.21469e-215	4.25521e-212	Null_Model_Regulatory	mouse
Uw_Dnase	WholeBrain	Dnase	10938	15608	0.700794	1947.68	287.622	31.2574	5.61592	8.86385e-215	4.59148e-212	Null_Model_Regulatory	mouse
Licr_Chip	Limb	CTCF	3947	15608	0.252883	322.579	115.961	31.2556	12.2357	9.3806e-215	4.85915e-212	Null_Model_Regulatory	mouse
Caltech_Tfbs	C2C12	MyoD	1878	15608	0.120323	80.0819	57.5336	31.2499	23.451	1.12082e-214	5.80584e-212	Null_Model_Regulatory	mouse
Psu_Chip	MEL	Pol2-4H8	2845	15608	0.182278	163.787	85.8077	31.2468	17.3701	1.23477e-214	6.39611e-212	Null_Model_Regulatory	mouse
Uw_Dgf	A20	Dgf	10058	15608	0.644413	1828.67	263.378	31.2453	5.50016	1.29218e-214	6.69347e-212	Null_Model_Regulatory	mouse
Licr_Histone	Thymus	H3K27ac	2371	15608	0.151909	129.557	71.7942	31.2204	18.3008	2.81669e-214	1.45904e-211	Null_Model_Regulatory	mouse
Caltech_Tfbs	C2C12+EqS_2.0pct_60hr	TCF12	1900	15608	0.121732	81.6324	58.245	31.2193	23.2751	2.91354e-214	1.50921e-211	Null_Model_Regulatory	mouse
Licr_Histone	ES-Bruce4	H3K27ac	3866	15608	0.247693	305.549	114.057	31.2163	12.6526	3.19853e-214	1.65684e-211	Null_Model_Regulatory	mouse
Sydh_Tfbs	CH12	ETS1	3883	15608	0.248783	318.161	114.2	31.2157	12.2045	3.2591e-214	1.68821e-211	Null_Model_Regulatory	mouse
Caltech_Tfbs	C2C12+EqS_2.0pct_24hr	MyoD	2156	15608	0.138134	110.336	65.5342	31.2152	19.5404	3.31228e-214	1.71576e-211	Null_Model_Regulatory	mouse
Uw_Dgf	ES-CJ7	Dgf	11847	15608	0.759034	2695.86	293.193	31.212	4.39452	3.66353e-214	1.89771e-211	Null_Model_Regulatory	mouse
Cistrome_ChIP	Hair_Follicle_Stem_Cell	TCF4	1425	15608	0.0912993	51.1329	44.0336	31.2004	27.8686	5.2611e-214	2.72525e-211	Null_Model_Regulatory	mouse
Pazar_Chip	macrophage	Cebpb	2172	15608	0.139159	117.182	65.8669	31.1965	18.5353	5.94008e-214	3.07696e-211	Null_Model_Regulatory	mouse
Sydh_Tfbs	CH12	Smc3	3759	15608	0.240838	335.827	109.735	31.1948	11.1933	6.26407e-214	3.24479e-211	Null_Model_Regulatory	mouse
Pazar_Chip	Th1	Stat4	1181	15608	0.0756663	37.0619	36.679	31.1878	31.8656	7.78992e-214	4.03518e-211	Null_Model_Regulatory	mouse
Licr_Chip	MEF	CTCF	4165	15608	0.26685	416.682	120.193	31.1859	9.99562	8.2757e-214	4.28681e-211	Null_Model_Regulatory	mouse
Caltech_Tfbs	C2C12+EqS_2.0pct_60hr	CEBPB	1212	15608	0.0776525	38.5385	37.638	31.1776	31.4491	1.07357e-213	5.56108e-211	Null_Model_Regulatory	mouse
Sydh_Tfbs	MEL	Gcn5	1256	15608	0.0804716	42.1139	38.9381	31.1748	29.8239	1.17101e-213	6.06585e-211	Null_Model_Regulatory	mouse
Licr_Histone	Spleen	H3K4me1	7533	15608	0.482637	1249.87	201.581	31.1692	6.02703	1.39147e-213	7.20779e-211	Null_Model_Regulatory	mouse
Licr_Histone	Testis	H3K4me1	8806	15608	0.564198	1675.96	228.848	31.1563	5.25429	2.08606e-213	1.08058e-210	Null_Model_Regulatory	mouse
Pazar_Chip	prepreBcells+1h-Tamoxifen	E2A	2016	15608	0.129165	108.206	61.2362	31.1547	18.6312	2.19149e-213	1.13519e-210	Null_Model_Regulatory	mouse
Sydh_Tfbs	MEL	Maz	1753	15608	0.112314	85.3227	53.5371	31.15	20.5455	2.53997e-213	1.3157e-210	Null_Model_Regulatory	mouse
Misc_ChIP	murine_embryonic_carcinoma_cells+cycling	RBPJ	834	15608	0.0534341	20.5415	26.1168	31.147	40.6008	2.78802e-213	1.4442e-210	Null_Model_Regulatory	mouse
Sydh_Tfbs	MEL	c-Myc	1625	15608	0.104113	72.3726	49.8542	31.1434	22.4532	3.11843e-213	1.61535e-210	Null_Model_Regulatory	mouse
Psu_Histone	Erythrobl	H3K4me1	9841	15608	0.63051	2165.25	246.574	31.1296	4.54498	4.78273e-213	2.47745e-210	Null_Model_Regulatory	mouse
Psu_Chip	G1E-ER4	CTCF	3090	15608	0.197975	260.528	90.898	31.128	11.8605	5.03983e-213	2.61063e-210	Null_Model_Regulatory	mouse
Pazar_Chip	C2C12_myotubes	Sin3A	379	15608	0.0242824	4.97003	12.0164	31.1267	76.2571	5.24166e-213	2.71518e-210	Null_Model_Regulatory	mouse
Licr_Chip	Kidney	CTCF	3950	15608	0.253075	423.318	113.305	31.1255	9.33105	5.44157e-213	2.81873e-210	Null_Model_Regulatory	mouse
Sydh_Tfbs	CH12	CTCF	4066	15608	0.260507	415.24	117.338	31.1132	9.79193	7.97466e-213	4.13087e-210	Null_Model_Regulatory	mouse
Sydh_Tfbs	CH12	Rad21	3834	15608	0.245643	412.903	109.997	31.1016	9.28547	1.14496e-212	5.93091e-210	Null_Model_Regulatory	mouse
Sydh_Tfbs	CH12	Usf2	1564	15608	0.100205	77.2488	47.8179	31.0919	20.2463	1.54885e-212	8.02305e-210	Null_Model_Regulatory	mouse
Pazar_Chip	Th2+13hr	Stat5a	1428	15608	0.0914915	64.2617	43.8958	31.0676	22.2216	3.30118e-212	1.71001e-209	Null_Model_Regulatory	mouse
Pazar_Chip	ES	CTCF	1696	15608	0.108662	95.3706	51.5676	31.0394	17.7833	7.92043e-212	4.10278e-209	Null_Model_Regulatory	mouse
Licr_Chip	BMDM	CTCF	2959	15608	0.189582	266.799	86.7599	31.0305	11.0907	1.04616e-211	5.41912e-209	Null_Model_Regulatory	mouse
Licr_Chip	Liver	CTCF	3138	15608	0.201051	309.287	91.1819	31.0228	10.1459	1.32947e-211	6.88663e-209	Null_Model_Regulatory	mouse
Psu_Chip	G1E	Pol2-4H8	3455	15608	0.221361	364.896	99.6467	31.0106	9.46845	1.94007e-211	1.00496e-208	Null_Model_Regulatory	mouse
Psu_Chip	G1E	CTCF	1919	15608	0.12295	122.044	57.9633	31.0016	15.7238	2.56255e-211	1.3274e-208	Null_Model_Regulatory	mouse
Licr_Chip	ES-Bruce4	p300	2681	15608	0.171771	238.374	78.816	30.9915	11.247	3.50887e-211	1.81759e-208	Null_Model_Regulatory	mouse
Licr_Histone	Thymus	H3K4me1	4628	15608	0.296515	664.271	127.91	30.9883	6.96704	3.87151e-211	2.00544e-208	Null_Model_Regulatory	mouse
Pazar_Chip	E14_ES	Sin3A	330	15608	0.021143	4.48352	10.5085	30.9766	73.6029	5.57384e-211	2.88725e-208	Null_Model_Regulatory	mouse
Pazar_Chip	HL1_cardiaccells	Gata4	1470	15608	0.0941825	78.8641	44.9093	30.9765	18.6397	5.57891e-211	2.88988e-208	Null_Model_Regulatory	mouse
Pazar_Chip	HPC-7	Fli1	1695	15608	0.108598	108.484	51.2246	30.9718	15.6245	6.47266e-211	3.35284e-208	Null_Model_Regulatory	mouse
Pazar_Chip	macrophage	Pu1	2412	15608	0.154536	207.58	71.1917	30.9646	11.6196	8.08555e-211	4.18831e-208	Null_Model_Regulatory	mouse
Pazar_Chip	preproBcells_RAG1_GSE21978	E2a	1081	15608	0.0692594	47.9131	33.3648	30.9634	22.5617	8.39768e-211	4.35e-208	Null_Model_Regulatory	mouse
Licr_Histone	Lung	H3K4me1	8133	15608	0.521079	1840.03	203.261	30.9601	4.42003	9.29849e-211	4.81662e-208	Null_Model_Regulatory	mouse
Licr_Histone	WholeBrain	H3K4me1	7212	15608	0.462071	1557.65	182.712	30.9469	4.63007	1.39944e-210	7.24911e-208	Null_Model_Regulatory	mouse
Sydh_Tfbs	MEL	CTCF	3099	15608	0.198552	325.205	89.6481	30.9409	9.52938	1.68316e-210	8.71879e-208	Null_Model_Regulatory	mouse
Pazar_Chip	macrophage_stimulated	Nfkb1	1440	15608	0.0922604	82.2068	43.8931	30.9341	17.5168	2.08024e-210	1.07757e-207	Null_Model_Regulatory	mouse
Licr_Histone	Placenta	H3K4me1	6810	15608	0.436315	1543.75	170.253	30.932	4.41132	2.2206e-210	1.15027e-207	Null_Model_Regulatory	mouse
Licr_Chip	Heart	CTCF	3003	15608	0.192401	337.974	86.1652	30.9292	8.8853	2.41592e-210	1.25145e-207	Null_Model_Regulatory	mouse
Cistrome_ChIP	IDG-SW3	VDR	197	15608	0.0126217	1.95504	6.31086	30.9062	100.765	4.9252e-210	2.55125e-207	Null_Model_Regulatory	mouse
Sydh_Tfbs	MEL	CHD2	869	15608	0.0556766	33.7123	27.0378	30.8933	25.777	7.3428e-210	3.80357e-207	Null_Model_Regulatory	mouse
Sydh_Tfbs	MEL	ZNF-MIZD-CP1	782	15608	0.0501025	26.6474	24.4677	30.8715	29.3463	1.44299e-209	7.47471e-207	Null_Model_Regulatory	mouse
Pazar_Chip	liver_FHcombined	Stat5	2763	15608	0.177025	305.827	79.6086	30.8657	9.03451	1.72605e-209	8.94094e-207	Null_Model_Regulatory	mouse
Pazar_Chip	macrophage	Cebpa	1785	15608	0.114364	142.731	53.2278	30.8536	12.506	2.50602e-209	1.29812e-206	Null_Model_Regulatory	mouse
Licr_Histone	SmIntestine	H3K4me1	6425	15608	0.411648	1416.76	162.358	30.8469	4.535	3.08282e-209	1.5969e-206	Null_Model_Regulatory	mouse
Psu_Chip	MEL	CTCF	2642	15608	0.169272	296.364	76.0675	30.8362	8.91472	4.28265e-209	2.21841e-206	Null_Model_Regulatory	mouse
Sydh_Tfbs	MEL	SMC3	2110	15608	0.135187	211.537	61.5953	30.8215	9.97459	6.74218e-209	3.49245e-206	Null_Model_Regulatory	mouse
Psu_Histone	G1E	H3K4me1	8169	15608	0.523385	2214.57	193.298	30.8044	3.68876	1.14485e-208	5.93032e-206	Null_Model_Regulatory	mouse
Sydh_Tfbs	MEL	Bhlhe40	1291	15608	0.082714	83.3487	39.2073	30.8017	15.4892	1.24382e-208	6.44297e-206	Null_Model_Regulatory	mouse
Misc_ChIP	Liver	Bmal1	767	15608	0.0491415	28.0549	23.9944	30.7966	27.3392	1.45517e-208	7.53777e-206	Null_Model_Regulatory	mouse
Sydh_Tfbs	CH12	Pol2phosphoS2	3707	15608	0.237506	548.028	102.577	30.796	6.76425	1.48277e-208	7.68075e-206	Null_Model_Regulatory	mouse
Licr_Chip	Cortex	CTCF	2915	15608	0.186763	374.033	82.527	30.7895	7.79343	1.80869e-208	9.369e-206	Null_Model_Regulatory	mouse
Licr_Histone	MEF	H3K4me1	7038	15608	0.450923	1620.97	175.946	30.7881	4.34184	1.89277e-208	9.80456e-206	Null_Model_Regulatory	mouse
Sydh_Tfbs	CH12	Zc3h11a	1255	15608	0.0804075	76.7153	38.2776	30.7826	16.3592	2.23688e-208	1.15871e-205	Null_Model_Regulatory	mouse
Pazar_Chip	3T3-L1_preadipocyte	Cebpb	1757	15608	0.11257	145.347	52.3647	30.7775	12.0883	2.62176e-208	1.35807e-205	Null_Model_Regulatory	mouse
Licr_Histone	Kidney	H3K4me1	6673	15608	0.427537	1620.33	164.198	30.7718	4.11829	3.12764e-208	1.62012e-205	Null_Model_Regulatory	mouse
Pazar_Chip	preproBcells+6h-Tamoxifen	E2A	1103	15608	0.0706689	62.2967	33.8215	30.7705	17.7056	3.25159e-208	1.68432e-205	Null_Model_Regulatory	mouse
Psu_Chip	CH12	CTCF	2110	15608	0.135187	211.96	61.7002	30.7623	9.95471	4.18866e-208	2.16972e-205	Null_Model_Regulatory	mouse
Psu_Histone	Megakaryo	H3K4me1	9972	15608	0.638903	3371.1	214.659	30.7506	2.95809	5.99937e-208	3.10767e-205	Null_Model_Regulatory	mouse
Sydh_Tfbs	CH12	CHD1	1321	15608	0.0846361	85.1299	40.1972	30.7452	15.5175	7.09229e-208	3.6738e-205	Null_Model_Regulatory	mouse
Licr_Histone	CH12	H3K79me2	3932	15608	0.251922	625.616	107.543	30.7447	6.285	7.19179e-208	3.72535e-205	Null_Model_Regulatory	mouse
Pazar_Chip	liver_WTT09	Lxr	1328	15608	0.0850846	90.975	40.2808	30.71	14.5974	2.0899e-207	1.08257e-204	Null_Model_Regulatory	mouse
Sydh_Tfbs	MEL	Rad21	2210	15608	0.141594	239.651	64.1759	30.7023	9.22173	2.64959e-207	1.37249e-204	Null_Model_Regulatory	mouse
Licr_Chip	Cerebellum	CTCF	2259	15608	0.144733	241.03	65.7328	30.6996	9.37228	2.88003e-207	1.49186e-204	Null_Model_Regulatory	mouse
Licr_Chip	BoneMarrow	CTCF	1818	15608	0.116479	160.213	54.0288	30.6834	11.3474	4.74283e-207	2.45679e-204	Null_Model_Regulatory	mouse
Pazar_Chip	ES	TCfcp2L1	1010	15608	0.0647104	62.3686	30.9097	30.6581	16.194	1.03057e-206	5.33834e-204	Null_Model_Regulatory	mouse
ngs-qc.org	Any	none	15200	15608	0.97386	7325.68	256.851	30.6572	2.07489	1.05966e-206	5.48902e-204	Null_Model_Regulatory	mouse
Pazar_Chip	HPC-7	Meis1	879	15608	0.0563173	44.8961	27.2094	30.655	19.5785	1.13499e-206	5.87925e-204	Null_Model_Regulatory	mouse
Licr_Chip	Lung	CTCF	2174	15608	0.139288	250.77	62.7762	30.6363	8.66929	2.01223e-206	1.04233e-203	Null_Model_Regulatory	mouse
Pazar_Chip	liver_MHcombined	Stat5	2503	15608	0.160366	303.511	71.7966	30.635	8.2468	2.09411e-206	1.08475e-203	Null_Model_Regulatory	mouse
Licr_Histone	Liver	H3K4me1	6269	15608	0.401653	1579.02	153.149	30.6236	3.97019	2.97156e-206	1.53927e-203	Null_Model_Regulatory	mouse
Sydh_Tfbs	ES-E14	Zc3h11a	953	15608	0.0610584	61.3896	29.1283	30.6098	15.5238	4.53298e-206	2.34809e-203	Null_Model_Regulatory	mouse
Caltech_Hist	C2C12	H3K79me2	3151	15608	0.201884	497.178	86.7168	30.6033	6.33777	5.5279e-206	2.86345e-203	Null_Model_Regulatory	mouse
Pazar_Chip	ES	2020-10-04	366	15608	0.0234495	9.6953	11.6441	30.5995	37.7502	6.21849e-206	3.22118e-203	Null_Model_Regulatory	mouse
Pazar_Chip	HL1_cardiaccells	Mef2a	289	15608	0.0185161	5.83816	9.2545	30.5972	49.5019	6.66714e-206	3.45358e-203	Null_Model_Regulatory	mouse
Sydh_Tfbs	MEL	E2F4	309	15608	0.0197975	6.1009	9.92254	30.5264	50.6483	5.82312e-205	3.01638e-202	Null_Model_Regulatory	mouse
Psu_Chip	G1E-ER4	Pol2-4H8	1003	15608	0.0642619	67.6434	30.6847	30.4828	14.8278	2.20119e-204	1.14022e-201	Null_Model_Regulatory	mouse
Pazar_Chip	liver_MLcombined	Stat5	1272	15608	0.0814967	105.399	38.2757	30.4789	12.0685	2.47963e-204	1.28445e-201	Null_Model_Regulatory	mouse
Pazar_Chip	MEF_fibroblast_OE-WT	Stat5	994	15608	0.0636853	68.4595	30.3706	30.4749	14.5195	2.80627e-204	1.45365e-201	Null_Model_Regulatory	mouse
Pazar_Chip	liver_LXRdKO-Bexa	Rxr	1409	15608	0.0902742	123.211	42.1931	30.4739	11.4357	2.88854e-204	1.49627e-201	Null_Model_Regulatory	mouse
Licr_Histone	BoneMarrow	H3K4me1	5104	15608	0.327012	1244.21	126.698	30.4644	4.1022	3.86421e-204	2.00166e-201	Null_Model_Regulatory	mouse
Pazar_Chip	MEF_fibroblast	Stat5a	994	15608	0.0636853	68.6673	30.3945	30.4441	14.4756	7.17547e-204	3.71689e-201	Null_Model_Regulatory	mouse
Psu_Histone	G1E-ER4	H3K4me1	8439	15608	0.540684	2943.24	180.647	30.4226	2.86725	1.37945e-203	7.14556e-201	Null_Model_Regulatory	mouse
Pazar_Chip	Th2+8hr	Stat5a	609	15608	0.0390185	27.6494	19.1095	30.4221	22.0258	1.4006e-203	7.2551e-201	Null_Model_Regulatory	mouse
Sydh_Tfbs	MEL	Usf2	365	15608	0.0233854	10.4815	11.6595	30.406	34.8232	2.28944e-203	1.18593e-200	Null_Model_Regulatory	mouse
Pazar_Chip	liver	Ppara	1135	15608	0.0727191	90.989	34.3471	30.3959	12.474	3.11345e-203	1.61277e-200	Null_Model_Regulatory	mouse
Licr_Chip	Cerebellum	Pol2	1004	15608	0.064326	78.3806	30.4573	30.3907	12.8093	3.64374e-203	1.88746e-200	Null_Model_Regulatory	mouse
Cistrome_ChIP	3T3-L1	VDR	945	15608	0.0605459	64.6194	28.9752	30.3839	14.6241	4.48184e-203	2.32159e-200	Null_Model_Regulatory	mouse
Pazar_Chip	liver_WT-Bexa_GSE35262	Rxr	1289	15608	0.0825859	112.698	38.7168	30.3822	11.4376	4.71433e-203	2.44202e-200	Null_Model_Regulatory	mouse
Pazar_Chip	adipocyte	Pparg	1024	15608	0.0656074	74.3726	31.256	30.3822	13.7685	4.71966e-203	2.44478e-200	Null_Model_Regulatory	mouse
Licr_Histone	Heart	H3K4me1	5774	15608	0.369938	1672.4	135.217	30.3334	3.45253	2.08163e-202	1.07828e-199	Null_Model_Regulatory	mouse
Pazar_Chip	Th2	Stat5a	790	15608	0.0506151	51.3157	24.3972	30.2774	15.3949	1.13736e-201	5.89155e-199	Null_Model_Regulatory	mouse
Licr_Histone	WholeBrain	H3K27me3	1786	15608	0.114428	231.24	51.3534	30.2757	7.72359	1.19716e-201	6.20127e-199	Null_Model_Regulatory	mouse
Licr_Chip	ES-Bruce4	CTCF	2227	15608	0.142683	342.69	62.2463	30.2719	6.49858	1.34539e-201	6.96912e-199	Null_Model_Regulatory	mouse
Pazar_Chip	C2C12_myoblast	Sin3A	204	15608	0.0130702	4.03297	6.61573	30.226	50.5831	5.39641e-201	2.79534e-198	Null_Model_Regulatory	mouse
Pazar_Chip	PUER_haematopoeticstemcells+0h-Tamoxifen	Pu1	604	15608	0.0386981	33.036	18.8982	30.2127	18.2831	8.07408e-201	4.18237e-198	Null_Model_Regulatory	mouse
Pazar_Chip	HPC-7	Runx1	570	15608	0.0365197	29.1119	17.916	30.1903	19.5796	1.58772e-200	8.2244e-198	Null_Model_Regulatory	mouse
Misc_ChIP	Liver	Clock	494	15608	0.0316504	21.8641	15.6645	30.1406	22.5941	7.13003e-200	3.69336e-197	Null_Model_Regulatory	mouse
Sydh_Tfbs	CH12	p300	1955	15608	0.125256	292.885	55.1622	30.1314	6.67497	9.39419e-200	4.86619e-197	Null_Model_Regulatory	mouse
Licr_Histone	OlfactBulb	H3K4me1	4015	15608	0.25724	969.787	101.08	30.1267	4.14008	1.08417e-199	5.61602e-197	Null_Model_Regulatory	mouse
Sydh_Tfbs	CH12	MafK	1661	15608	0.10642	216.759	47.9739	30.1047	7.66288	2.1015e-199	1.08858e-196	Null_Model_Regulatory	mouse
Sydh_Tfbs	MEL	ETS1	1245	15608	0.0797668	127.812	37.1821	30.0464	9.74086	1.2162e-198	6.2999e-196	Null_Model_Regulatory	mouse
Licr_Histone	Liver	H3K79me2	3409	15608	0.218414	773.17	87.8462	30.005	4.40912	4.21642e-198	2.18411e-195	Null_Model_Regulatory	mouse
Pazar_Chip	B	Foxo1	214	15608	0.0137109	4.88611	6.96929	30.005	43.7976	4.21686e-198	2.18433e-195	Null_Model_Regulatory	mouse
Licr_Histone	MEL	H3K36me3	4882	15608	0.312788	1481.4	113.679	29.9142	3.29554	6.43073e-197	3.33112e-194	Null_Model_Regulatory	mouse
Caltech_Tfbs	C2C12+EqS_2.0pct_7d	Myogenin	618	15608	0.0395951	39.5355	19.3469	29.8997	15.6315	9.93961e-197	5.14872e-194	Null_Model_Regulatory	mouse
Licr_Histone	Limb	H3K4me1	4988	15608	0.31958	1578.8	114.074	29.8859	3.15936	1.50142e-196	7.77734e-194	Null_Model_Regulatory	mouse
Misc_FAIRE	Any	Notch_dimer_ind	412	15608	0.0263967	19.0609	13.1485	29.8847	21.6149	1.55587e-196	8.05942e-194	Null_Model_Regulatory	mouse
Licr_Histone	Spleen	H3K27me3	889	15608	0.056958	84.8741	26.9272	29.863	10.4743	2.97615e-196	1.54165e-193	Null_Model_Regulatory	mouse
Pazar_Chip	ES+native	Olig2	587	15608	0.0376089	36.959	18.4367	29.834	15.8824	7.08737e-196	3.67126e-193	Null_Model_Regulatory	mouse
Licr_Histone	ES-E14	H3K4me1	4874	15608	0.312276	1517.8	112.518	29.8282	3.21124	8.42822e-196	4.36582e-193	Null_Model_Regulatory	mouse
Pazar_Chip	T	CBP	395	15608	0.0253075	18.6943	12.6389	29.7735	21.1294	4.29861e-195	2.22668e-192	Null_Model_Regulatory	mouse
Sydh_Tfbs	CH12	c-Jun	1060	15608	0.0679139	113.226	31.8109	29.7626	9.36183	5.96101e-195	3.0878e-192	Null_Model_Regulatory	mouse
Sydh_Tfbs	MEL	CHD1	387	15608	0.024795	16.7952	12.4392	29.7612	23.0423	6.2096e-195	3.21657e-192	Null_Model_Regulatory	mouse
Pazar_Chip	EB	Rad21	954	15608	0.0611225	93.8272	28.9131	29.7503	10.1676	8.59749e-195	4.4535e-192	Null_Model_Regulatory	mouse
Pazar_Chip	ES	Esrrb	660	15608	0.042286	49.6064	20.5888	29.6469	13.3047	1.85711e-193	9.61985e-191	Null_Model_Regulatory	mouse
Sydh_Tfbs	CH12	Zkscan1	555	15608	0.0355587	36.4725	17.4916	29.6443	15.2169	2.00826e-193	1.04028e-190	Null_Model_Regulatory	mouse
Pazar_Chip	liver_WTT09	Rxr	1109	15608	0.0710533	128.369	33.1282	29.6011	8.63918	7.22267e-193	3.74135e-190	Null_Model_Regulatory	mouse
Sydh_Tfbs	CH12	JunD	950	15608	0.0608662	103.993	28.5992	29.5815	9.13523	1.29327e-192	6.69911e-190	Null_Model_Regulatory	mouse
Pazar_Chip	PUER_haematopoeticstemcells+1h-Tamoxifen	Pu1	1158	15608	0.0741927	149.284	34.0998	29.5813	7.75704	1.3008e-192	6.73812e-190	Null_Model_Regulatory	mouse
Licr_Histone	MEL	H3K4me1	4398	15608	0.281779	1431.05	100.351	29.5656	3.07327	2.06713e-192	1.07077e-189	Null_Model_Regulatory	mouse
Sydh_Tfbs	MEL	Zc3h11a	916	15608	0.0586879	95.8931	27.7426	29.5613	9.5523	2.35103e-192	1.21783e-189	Null_Model_Regulatory	mouse
Pazar_Chip	preBcells	Ebf1	744	15608	0.0476679	65.3766	22.9596	29.5573	11.3802	2.64222e-192	1.36867e-189	Null_Model_Regulatory	mouse
Pazar_Chip	ES	Rad21	1154	15608	0.0739364	143.886	34.1974	29.5377	8.02023	4.72388e-192	2.44697e-189	Null_Model_Regulatory	mouse
Pazar_Chip	Th2+8hr	Stat5b	292	15608	0.0187084	11.4046	9.51479	29.4905	25.6037	1.90781e-191	9.88244e-189	Null_Model_Regulatory	mouse
Psu_Chip	G1E-ER4	Gata1	905	15608	0.0579831	100.297	27.3309	29.443	9.02323	7.73534e-191	4.00691e-188	Null_Model_Regulatory	mouse
Caltech_Tfbs	C2C12	Myogenin	132	15608	0.0084572	2.68731	4.40308	29.3687	49.1197	6.90012e-190	3.57426e-187	Null_Model_Regulatory	mouse
Pazar_Chip	liver_LXRdKO-Control	Rxr	753	15608	0.0482445	78.6294	23.0403	29.2692	9.57657	1.27817e-188	6.62091e-186	Null_Model_Regulatory	mouse
Pazar_Chip	PUER_haematopoeticstemcells+48h-Tamoxifen	Pu1	1241	15608	0.0795105	191.935	35.8784	29.2395	6.46573	3.0542e-188	1.58207e-185	Null_Model_Regulatory	mouse
Pazar_Chip	embryonicfibroblast	Terf2ip	770	15608	0.0493337	84.7522	23.4465	29.226	9.0853	4.5384e-188	2.35089e-185	Null_Model_Regulatory	mouse
Pazar_Chip	PUER_haematopoeticstemcells+6h-Tamoxifen	Pu1	1360	15608	0.0871348	211.943	39.2923	29.2184	6.41682	5.66458e-188	2.93425e-185	Null_Model_Regulatory	mouse
Sydh_Tfbs	MEL	Pol2phosphoS2	1549	15608	0.099244	301.696	42.8233	29.1268	5.1343	8.22723e-187	4.26171e-184	Null_Model_Regulatory	mouse
Misc_ChIP	murine_embryonic_carcinoma_cells+mitotic	RBPJ	276	15608	0.0176832	13.1558	9.04166	29.0703	20.9793	4.25865e-186	2.20598e-183	Null_Model_Regulatory	mouse
Psu_Histone	Erythrobl	H3K27me3	4309	15608	0.276076	1640.46	92.0573	28.9879	2.62671	4.67727e-185	2.42283e-182	Null_Model_Regulatory	mouse
Licr_Histone	BMDM	H3K4me1	4678	15608	0.299718	1677.3	103.537	28.9817	2.789	5.58915e-185	2.89518e-182	Null_Model_Regulatory	mouse
Psu_Histone	CH12	H3K4me1	6108	15608	0.391338	2662.2	118.905	28.9795	2.29434	5.96852e-185	3.09169e-182	Null_Model_Regulatory	mouse
Psu_Chip	Megakaryo	Gata1	418	15608	0.0267811	31.4945	13.3492	28.9535	13.2722	1.26658e-184	6.56089e-182	Null_Model_Regulatory	mouse
Pazar_Chip	ES+V5tagged	Olig2	393	15608	0.0251794	25.9171	12.687	28.9338	15.1637	2.24561e-184	1.16323e-181	Null_Model_Regulatory	mouse
Caltech_Hist	C2C12	H3K79me3	1830	15608	0.117248	411.764	49.1338	28.8648	4.44429	1.6535e-183	8.56512e-181	Null_Model_Regulatory	mouse
Licr_Histone	CH12	H3K4me1	3005	15608	0.192529	956.307	70.9795	28.8632	3.1423	1.73105e-183	8.96684e-181	Null_Model_Regulatory	mouse
Licr_Histone	BAT	H3K4me1	3825	15608	0.245067	1350.54	85.8112	28.8361	2.8322	3.78459e-183	1.96042e-180	Null_Model_Regulatory	mouse
Pazar_Chip	B	2020-10-02	151	15608	0.00967453	4.82118	5.10265	28.6477	31.3201	8.57323e-181	4.44093e-178	Null_Model_Regulatory	mouse
Sydh_Tfbs	ES-E14	MafK	663	15608	0.0424782	78.6973	20.4096	28.6288	8.42469	1.47353e-180	7.6329e-178	Null_Model_Regulatory	mouse
Pazar_Chip	HL1_cardiaccells	Nkx2-5	741	15608	0.0474757	92.0879	22.7717	28.4964	8.04666	6.49565e-179	3.36475e-176	Null_Model_Regulatory	mouse
Pazar_Chip	E14_ES	Rcor3	233	15608	0.0149282	11.7013	7.78728	28.418	19.9123	6.0625e-178	3.14038e-175	Null_Model_Regulatory	mouse
Pazar_Chip	PUER_haematopoeticstemcells+24h-Tamoxifen	Pu1	1006	15608	0.0644541	169.693	29.4914	28.3576	5.92834	3.37177e-177	1.74657e-174	Null_Model_Regulatory	mouse
Licr_Histone	Thymus	H3K27me3	517	15608	0.033124	58.5574	16.2795	28.1607	8.82894	8.86605e-175	4.59261e-172	Null_Model_Regulatory	mouse
Psu_Chip	Erythrobl	Gata1	555	15608	0.0355587	62.2258	17.5167	28.1317	8.91913	2.00815e-174	1.04022e-171	Null_Model_Regulatory	mouse
Pazar_Chip	heart	Tbx20	274	15608	0.0175551	17.6344	9.11352	28.1303	15.5378	2.08931e-174	1.08226e-171	Null_Model_Regulatory	mouse
Pazar_Chip	liver_LXRdKO-T09	Rxr	604	15608	0.0386981	74.3706	18.8378	28.1153	8.12149	3.18493e-174	1.64979e-171	Null_Model_Regulatory	mouse
Caltech_Hist	C2C12+EqS_2.0pct_60hr	H3K79me2	1714	15608	0.109815	430.556	45.7502	28.0533	3.9809	1.82183e-173	9.43706e-171	Null_Model_Regulatory	mouse
Pazar_Chip	ES	Smad2	375	15608	0.0240261	32.6194	12.2461	27.9584	11.4962	2.60329e-172	1.34851e-169	Null_Model_Regulatory	mouse
Pazar_Chip	T	TFIIA	287	15608	0.018388	19.3936	9.58191	27.9283	14.7987	6.04755e-172	3.13263e-169	Null_Model_Regulatory	mouse
Licr_Histone	Cerebellum	H3K4me1	3783	15608	0.242376	1617.35	78.0007	27.7644	2.339	5.83533e-170	3.0227e-167	Null_Model_Regulatory	mouse
Licr_Histone	Heart	H3K79me2	2074	15608	0.132881	610.131	52.7505	27.7508	3.39927	8.52145e-170	4.41411e-167	Null_Model_Regulatory	mouse
Pazar_Chip	ES	Stat3	151	15608	0.00967453	6.47552	5.21571	27.7094	23.3186	2.68648e-169	1.39159e-166	Null_Model_Regulatory	mouse
Pazar_Chip	T	TFIIH	325	15608	0.0208227	27.4256	10.7543	27.6703	11.8503	7.95168e-169	4.11897e-166	Null_Model_Regulatory	mouse
Sydh_Tfbs	MEL	COREST	722	15608	0.0462583	121.143	21.8036	27.5577	5.95991	1.79131e-167	9.27898e-165	Null_Model_Regulatory	mouse
Sydh_Tfbs	MEL	JunD	200	15608	0.0128139	11.2877	6.85442	27.5315	17.7184	3.68997e-167	1.9114e-164	Null_Model_Regulatory	mouse
Pazar_Chip	heart	Rxr	511	15608	0.0327396	67.3347	16.117	27.5277	7.58896	4.0898e-167	2.11852e-164	Null_Model_Regulatory	mouse
Psu_Chip	G1E-ER4	Gata2	468	15608	0.0299846	57.4665	15.0013	27.3665	8.14387	3.43422e-165	1.77893e-162	Null_Model_Regulatory	mouse
Psu_Chip	MEL	Tal1	941	15608	0.0602896	195.974	27.2801	27.3102	4.80166	1.60264e-164	8.30167e-162	Null_Model_Regulatory	mouse
Pazar_Chip	T	TFIIF	112	15608	0.00717581	4.10589	3.95079	27.3095	27.2779	1.63691e-164	8.47919e-162	Null_Model_Regulatory	mouse
Pazar_Chip	T	Ets1	161	15608	0.0103152	8.10989	5.60231	27.2905	19.8523	2.7471e-164	1.423e-161	Null_Model_Regulatory	mouse
Licr_Histone	Testis	H3K27me3	424	15608	0.0271656	49.5604	13.7302	27.2712	8.55521	4.65534e-164	2.41146e-161	Null_Model_Regulatory	mouse
Caltech_Tfbs	C2C12+EqS_2.0pct_7d	MyoD	233	15608	0.0149282	17.7812	7.89982	27.2435	13.1037	9.9163e-164	5.13665e-161	Null_Model_Regulatory	mouse
Pazar_Chip	liver_WTControl	Rxr	505	15608	0.0323552	67.6444	16.0952	27.1731	7.46552	6.76309e-163	3.50328e-160	Null_Model_Regulatory	mouse
Sydh_Tfbs	MEL	c-Myb	332	15608	0.0212711	33.3467	11.1356	26.8198	9.95602	9.4984e-159	4.92017e-156	Null_Model_Regulatory	mouse
Pazar_Chip	3T3-L1_preadipocyte	Nr3c1	323	15608	0.0206945	33.6394	10.7958	26.8031	9.60185	1.48539e-158	7.6943e-156	Null_Model_Regulatory	mouse
Licr_Histone	ES-Bruce4	H3K4me1	3051	15608	0.195477	1335.41	64.1773	26.7321	2.2847	9.98252e-158	5.17095e-155	Null_Model_Regulatory	mouse
Pazar_Chip	fetalmyotubes	Sox6	103	15608	0.00659918	4.24775	3.73772	26.4204	24.2481	3.98945e-154	2.06653e-151	Null_Model_Regulatory	mouse
Pazar_Chip	retinas_C57BL6_NrlKO	Crx	307	15608	0.0196694	35.7882	10.5053	25.8167	8.57824	2.88011e-147	1.4919e-144	Null_Model_Regulatory	mouse
Licr_Histone	Cortex	H3K4me1	3114	15608	0.199513	1458.31	64.1789	25.798	2.13534	4.6741e-147	2.42118e-144	Null_Model_Regulatory	mouse
Pazar_Chip	3T3-L1_preadipocyte	Stat5a	362	15608	0.0231932	49.1978	12.1357	25.7754	7.35805	8.36754e-147	4.33438e-144	Null_Model_Regulatory	mouse
Pazar_Chip	liver_LXRdKOcontrol	Ppara	374	15608	0.0239621	52.3127	12.4881	25.7595	7.14932	1.2625e-146	6.53973e-144	Null_Model_Regulatory	mouse
Pazar_Chip	HPC-7	Lmo2	367	15608	0.0235136	52.3876	12.3312	25.5136	7.00547	6.96347e-144	3.60708e-141	Null_Model_Regulatory	mouse
Pazar_Chip	preproBcells_RAG1_GSE21978	Ebf1	104	15608	0.00666325	5.54446	3.86319	25.4855	18.7575	1.42627e-143	7.38808e-141	Null_Model_Regulatory	mouse
Pazar_Chip	preproBcells	Ebf1	104	15608	0.00666325	5.62138	3.8724	25.4051	18.5008	1.10863e-142	5.74269e-140	Null_Model_Regulatory	mouse
Pazar_Chip	ES	Ezh2	353	15608	0.0226166	55.5704	11.8625	25.0731	6.3523	4.89322e-139	2.53469e-136	Null_Model_Regulatory	mouse
Licr_Histone	SmIntestine	H3K27me3	510	15608	0.0326756	100.383	16.3442	25.062	5.08056	6.46569e-139	3.34923e-136	Null_Model_Regulatory	mouse
Pazar_Chip	HPC-7	Gata2	341	15608	0.0218478	50.6434	11.6133	25.002	6.73336	2.90799e-138	1.50634e-135	Null_Model_Regulatory	mouse
Pazar_Chip	3T3-L1_preadipocyte	Rxr	149	15608	0.00954639	13.3656	5.56634	24.3669	11.148	1.92057e-131	9.94855e-129	Null_Model_Regulatory	mouse
Pazar_Chip	liver	Foxa2	265	15608	0.0169785	37.8741	9.3834	24.2051	6.99686	9.8347e-130	5.09437e-127	Null_Model_Regulatory	mouse
Pazar_Chip	ES	Jarid2	265	15608	0.0169785	38.1758	9.37449	24.1959	6.94157	1.22871e-129	6.36469e-127	Null_Model_Regulatory	mouse
Pazar_Chip	liver_WTControl	Lxr	189	15608	0.0121092	21.9231	6.97518	23.9531	8.62105	4.29128e-127	2.22288e-124	Null_Model_Regulatory	mouse
Pazar_Chip	T	Taf1	254	15608	0.0162737	37.3586	9.25323	23.4125	6.79896	1.59338e-121	8.25368e-119	Null_Model_Regulatory	mouse
Pazar_Chip	macrophage	Pparg	119	15608	0.0076243	10.1019	4.67607	23.2884	11.78	2.90614e-120	1.50538e-117	Null_Model_Regulatory	mouse
Psu_Chip	Megakaryo	Tal1	326	15608	0.0208867	67.6464	11.5937	22.2841	4.81918	2.63779e-110	1.36638e-107	Null_Model_Regulatory	mouse
Pazar_Chip	ES	Nanog	173	15608	0.0110841	23.2088	6.72394	22.2773	7.45407	3.0674e-110	1.58891e-107	Null_Model_Regulatory	mouse
Psu_Chip	G1E-ER4	Tal1	221	15608	0.0141594	36.6154	8.34427	22.0971	6.03571	1.68363e-108	8.72121e-106	Null_Model_Regulatory	mouse
Pazar_Chip	motorneurons	Hoxc9	118	15608	0.00756023	11.6913	4.81203	22.0923	10.093	1.87476e-108	9.71123e-106	Null_Model_Regulatory	mouse
Sydh_Tfbs	MEL	MafK	284	15608	0.0181958	59.3257	10.2297	21.963	4.78713	3.24997e-107	1.68348e-104	Null_Model_Regulatory	mouse
Pazar_Chip	3T3-L1_adipocyte	Pparg	114	15608	0.00730395	12.2777	4.66613	21.8001	9.28511	1.1569e-105	5.99273e-103	Null_Model_Regulatory	mouse
Sydh_Tfbs	MEL	p300	534	15608	0.0342132	172.291	17.0956	21.158	3.09941	1.16439e-99	6.03156e-97	Null_Model_Regulatory	mouse
Psu_Histone	G1E	H3K27me3	3721	15608	0.238403	2487.09	58.8019	20.9842	1.49613	4.57192e-98	2.36825e-95	Null_Model_Regulatory	mouse
Sydh_Tfbs	MEL	Nrf2	99	15608	0.0063429	10.2328	4.23495	20.9607	9.6748	7.50056e-98	3.88529e-95	Null_Model_Regulatory	mouse
Psu_Histone	Megakaryo	H3K27me3	4555	15608	0.291838	3147.4	67.4365	20.8729	1.44723	4.71817e-97	2.44401e-94	Null_Model_Regulatory	mouse
Licr_Histone	Cerebellum	H3K27me3	194	15608	0.0124295	35.044	7.74119	20.5338	5.5359	5.37264e-94	2.78303e-91	Null_Model_Regulatory	mouse
Pazar_Chip	ES	Suz12	86	15608	0.00550999	9.63337	3.89544	19.6041	8.9273	7.13065e-86	3.69368e-83	Null_Model_Regulatory	mouse
Pazar_Chip	ES	Prdm14	138	15608	0.00884162	23.5704	5.92261	19.3208	5.85479	1.79494e-83	9.29778e-81	Null_Model_Regulatory	mouse
Licr_Histone	Liver	H3K27me3	763	15608	0.0488852	333.206	22.5153	19.089	2.28988	1.55936e-81	8.07746e-79	Null_Model_Regulatory	mouse
Licr_Histone	ES-Bruce4	H3K27me3	318	15608	0.0203742	90.98	11.9837	18.944	3.49527	2.47317e-80	1.2811e-77	Null_Model_Regulatory	mouse
Psu_Chip	G1E	Tal1	276	15608	0.0176832	75.1948	10.6465	18.8611	3.67047	1.19199e-79	6.17449e-77	Null_Model_Regulatory	mouse
Pazar_Chip	HPC-7	Lyl1	133	15608	0.00852127	23.6733	5.89866	18.5342	5.61814	5.47458e-77	2.83583e-74	Null_Model_Regulatory	mouse
Psu_Chip	Erythrobl	Tal1	251	15608	0.0160815	65.5624	10.0856	18.3865	3.82841	8.43229e-76	4.36793e-73	Null_Model_Regulatory	mouse
Pazar_Chip	ES	Sox2	82	15608	0.00525372	11.0579	3.99608	17.7529	7.41548	8.18087e-71	4.23769e-68	Null_Model_Regulatory	mouse
Psu_Chip	G1E	Gata2	116	15608	0.00743209	20.2398	5.45788	17.5453	5.73129	3.22958e-69	1.67292e-66	Null_Model_Regulatory	mouse
Licr_Histone	Heart	H3K36me3	2754	15608	0.176448	1951.94	49.1797	16.3088	1.4109	4.27447e-60	2.21418e-57	Null_Model_Regulatory	mouse
Licr_Histone	Heart	H3K27me3	479	15608	0.0306894	206.571	16.9487	16.0738	2.31881	1.94885e-58	1.00951e-55	Null_Model_Regulatory	mouse
Licr_Histone	Kidney	H3K27me3	133	15608	0.00852127	37.022	6.90866	13.8924	3.59246	3.52018e-44	1.82345e-41	Null_Model_Regulatory	mouse
Pazar_Chip	ES	Nr5a2	89	15608	0.0057022	20.5914	4.93355	13.866	4.32219	5.08946e-44	2.63634e-41	Null_Model_Regulatory	mouse
Pazar_Chip	T_A12-+6h-Tamoxifen	E2A	160	15608	0.0102512	63.7702	8.51417	11.3023	2.50901	6.39106e-30	3.31057e-27	Null_Model_Regulatory	mouse
Sydh_Hist	MEL+DMSO_2.0pct	H3K4me1	404	15608	0.0258842	239.467	16.4407	10.0077	1.68708	7.05084e-24	3.65233e-21	Null_Model_Regulatory	mouse
Sydh_Hist	ES-E14	H3K4me1	81	15608	0.00518965	34.8232	6.32927	7.29575	2.32604	1.48495e-13	7.69206e-11	Null_Model_Regulatory	mouse
Sydh_Hist	MEL	H3K4me1	163	15608	0.0104434	93.2438	9.98471	6.9863	1.74811	1.41112e-12	7.30959e-10	Null_Model_Regulatory	mouse
Caltech_Hist	C2C12	H3K36me3	92	15608	0.00589441	45.9331	6.90236	6.67409	2.00291	1.24387e-11	6.44324e-09	Null_Model_Regulatory	mouse
Pazar_Chip	ES	Kap1	118	15608	0.00756023	65.5584	8.11756	6.46026	1.79992	5.2262e-11	2.70717e-08	Null_Model_Regulatory	mouse
Psu_Histone	G1E-ER4	H3K27me3	3914	15608	0.250769	3593.09	54.897	5.84566	1.08931	2.52288e-09	1.30685e-06	Null_Model_Regulatory	mouse
Pazar_Chip	ES	Zfp57	117	15608	0.00749616	70.0569	8.33545	5.63174	1.67007	8.92027e-09	4.6207e-06	Null_Model_Regulatory	mouse
Pazar_Chip	ES+FLAG	Hoxc9	153	15608	0.00980267	101.664	10.1427	5.06132	1.50495	2.08182e-07	0.000107838	Null_Model_Regulatory	mouse
Psu_Histone	CH12	H3K27me3	2588	15608	0.165812	2414.64	46.0766	3.76236	1.07179	8.41598e-05	0.0435948	Null_Model_Regulatory	mouse
Caltech_Hist	C2C12+EqS_2.0pct_60hr	H3K27me3	126	15608	0.00807278	93.5095	9.85039	3.2984	1.34746	0.00048619	0.251846	Null_Model_Regulatory	mouse
Licr_Histone	Thymus	H3K36me3	224	15608	0.0143516	653.841	27.7451	-15.4925	0.342591	1	1	Null_Model_Regulatory	mouse
Licr_Histone	MEL	H3K27me3	346	15608	0.0221681	299.525	16.8478	2.75849	1.15516	0.00290349	1	Null_Model_Regulatory	mouse
Sydh_Tfbs	MEL	Zkscan1	74	15608	0.00474116	11.5844	3.99864	0	6.38789	0.5	1	Null_Model_Regulatory	mouse
Licr_Histone	ES-Bruce4	H3K36me3	574	15608	0.036776	945.34	32.7801	-11.3282	0.607189	1	1	Null_Model_Regulatory	mouse
Psu_Histone	Erythrobl	H3K36me3	2386	15608	0.15287	2348.92	47.6799	0.777601	1.01578	0.218402	1	Null_Model_Regulatory	mouse
Pazar_Chip	ES+V5tagged	Hoxc9	65	15608	0.00416453	25.4086	5.16061	0	2.55819	0.5	1	Null_Model_Regulatory	mouse
Licr_Histone	ES-Bruce4	H3K9me3	81	15608	0.00518965	167.152	13.5869	-6.34078	0.484589	1	1	Null_Model_Regulatory	mouse
Sydh_Hist	MEL	H3K9me3	2	15608	0.000128139	5.04296	2.18384	0	0.396593	0.5	1	Null_Model_Regulatory	mouse
Psu_Chip	CH12	Pax5	43	15608	0.002755	5.82118	2.65047	0	7.38682	0.5	1	Null_Model_Regulatory	mouse
Pazar_Chip	adipocyte	Tcf7l1	77	15608	0.00493337	18.3956	4.78052	0	4.18578	0.5	1	Null_Model_Regulatory	mouse
Sydh_Hist	MEL+DMSO_2.0pct	H3K36me3B	133	15608	0.00852127	430.625	22.564	-13.1903	0.308853	1	1	Null_Model_Regulatory	mouse
Psu_Histone	G1E-ER4	H3K9me3	2048	15608	0.131215	3065.62	58.8923	-17.2793	0.668055	1	1	Null_Model_Regulatory	mouse
Pazar_Chip	ES	Cdx2	206	15608	0.0131984	341.476	18.4795	-7.33111	0.603264	1	1	Null_Model_Regulatory	mouse
Pazar_Chip	ES	Tbx3	75	15608	0.00480523	8.39261	3.54721	0	8.93644	0.5	1	Null_Model_Regulatory	mouse
Psu_Histone	G1E	H3K36me3	2016	15608	0.129165	2453.72	48.0362	-9.1122	0.821611	1	1	Null_Model_Regulatory	mouse
Licr_Histone	Testis	H3K36me3	721	15608	0.0461943	883.26	30.1846	-5.37558	0.816294	1	1	Null_Model_Regulatory	mouse
Sydh_Hist	MEL+DMSO_2.0pct	H3K27me3B	85	15608	0.00544593	131.835	11.4374	-4.09492	0.644745	0.999979	1	Null_Model_Regulatory	mouse
Pazar_Chip	E14_ES	Rest	65	15608	0.00416453	8.86114	3.45712	0	7.3354	0.5	1	Null_Model_Regulatory	mouse
Psu_Histone	CH12	H3K36me3	1882	15608	0.120579	2712.26	55.6002	-14.9327	0.693886	1	1	Null_Model_Regulatory	mouse
Sydh_Hist	MEL	H3K27ac	109	15608	0.0069836	159.558	12.9206	-3.91302	0.683135	0.999954	1	Null_Model_Regulatory	mouse
Licr_Histone	ES-E14	H3K36me3	1040	15608	0.0666325	1063.83	30.463	-0.782397	0.977596	0.783009	1	Null_Model_Regulatory	mouse
Licr_Histone	SmIntestine	H3K36me3	724	15608	0.0463865	1341.12	40.4973	-15.2385	0.539847	1	1	Null_Model_Regulatory	mouse
Caltech_Hist	C2C12	H3K27me3	111	15608	0.00711174	122.721	10.9444	-1.07099	0.904489	0.857912	1	Null_Model_Regulatory	mouse
Psu_Histone	CH12	H3K9me3	1237	15608	0.0792542	3920.44	100.553	-26.6869	0.315526	1	1	Null_Model_Regulatory	mouse
Licr_Histone	Kidney	H3K36me3	145	15608	0.00929011	466.034	23.2093	-13.8321	0.311136	1	1	Null_Model_Regulatory	mouse
Psu_Histone	Megakaryo	H3K36me3	1793	15608	0.114877	2689.98	55.2156	-16.2451	0.666547	1	1	Null_Model_Regulatory	mouse
Pazar_Chip	E14_ES	Rcor1	6	15608	0.000384418	0.277722	0.573405	0	21.6043	0.5	1	Null_Model_Regulatory	mouse
Sydh_Hist	ES-E14	H3K9me3	16	15608	0.00102512	33.7642	5.82103	0	0.473874	0.5	1	Null_Model_Regulatory	mouse
Licr_Histone	Spleen	H3K36me3	402	15608	0.025756	900.763	32.8636	-15.1768	0.446288	1	1	Null_Model_Regulatory	mouse
Licr_Histone	B-cell_CD43-	H3K27me3	31	15608	0.00198616	5.12088	2.44712	0	6.05365	0.5	1	Null_Model_Regulatory	mouse
Pazar_Chip	liver	Crebbp	41	15608	0.00262686	34.1459	5.54046	0	1.20073	0.5	1	Null_Model_Regulatory	mouse
Psu_Histone	Megakaryo	H3K9me3	1244	15608	0.0797027	3094.69	77.7587	-23.8004	0.401979	1	1	Null_Model_Regulatory	mouse
Pazar_Chip	ES	Smad1	5	15608	0.000320349	2.86414	1.67616	0	1.74573	0.5	1	Null_Model_Regulatory	mouse
Psu_Histone	Erythrobl	H3K9me3	1232	15608	0.0789339	2633.75	64.1783	-21.8415	0.467774	1	1	Null_Model_Regulatory	mouse
Caltech_Hist	C2C12+EqS_2.0pct_60hr	H3K36me3	29	15608	0.00185802	44.987	6.81563	0	0.64463	0.5	1	Null_Model_Regulatory	mouse
Licr_Histone	WholeBrain	H3K9me3	57	15608	0.00365197	46.5854	6.95348	0	1.22356	0.5	1	Null_Model_Regulatory	mouse
Psu_Histone	G1E	H3K9me3	2203	15608	0.141146	3546.7	67.8231	-19.8118	0.621141	1	1	Null_Model_Regulatory	mouse
Pazar_Chip	primaryerythroidcells	Klf1	37	15608	0.00237058	2.43756	1.87306	0	15.1791	0.5	1	Null_Model_Regulatory	mouse
Pazar_Chip	E14_ES	Rcor2	27	15608	0.00172988	1.46653	1.48227	0	18.4108	0.5	1	Null_Model_Regulatory	mouse
Pazar_Chip	macrophage_unstimulated	Nfkb1	10	15608	0.000640697	0.612388	0.819516	0	16.3295	0.5	1	Null_Model_Regulatory	mouse
Licr_Histone	B-cell_CD43-	H3K36me3	629	15608	0.0402998	1079.22	35.2833	-12.7601	0.582828	1	1	Null_Model_Regulatory	mouse
Psu_Histone	G1E-ER4	H3K36me3	2071	15608	0.132688	2396.23	45.5377	-7.14199	0.864274	1	1	Null_Model_Regulatory	mouse
Sydh_Hist	MEL+DMSO_2.0pct	H3K9me3	3	15608	0.000192209	8.04296	2.77582	0	0.372997	0.5	1	Null_Model_Regulatory	mouse
Pazar_Chip	proBcells	Smad3	13	15608	0.000832906	12.969	3.72452	0	1.00239	0.5	1	Null_Model_Regulatory	mouse
Licr_Histone	WholeBrain	H3K36me3	492	15608	0.0315223	985.519	33.4398	-14.7584	0.499229	1	1	Null_Model_Regulatory	mouse
Licr_Histone	CH12	H3K36me3	805	15608	0.0515761	1284.13	38.0119	-12.6047	0.626885	1	1	Null_Model_Regulatory	mouse
Pazar_Chip	macrophage_LPS2	Bcl6	37	15608	0.00237058	7.11189	2.70988	0	5.20256	0.5	1	Null_Model_Regulatory	mouse
Licr_Histone	Liver	H3K36me3	695	15608	0.0445284	1582.59	46.7902	-18.9696	0.439154	1	1	Null_Model_Regulatory	mouse

## Sheet: Runx1_independent ATAC RELI
TRACK	CELL	TF	OVERLAP	TOTAL	RATIO	MEAN	STD	Z-SCORE	ENRICHMENT	P-VALUE	CORRECTED P_VALUE	NULL MODEL	SPECIES
Uw_Dnase	3134	Dnase	28243	37481	0.753528	2657.55	811.052	31.546	10.6274	1.0167e-218	5.26651e-216	Null_Model_Regulatory	mouse
Misc_ChIP	T_lymphocyte	RBPJ	8811	37481	0.235079	317.05	269.257	31.5459	27.7906	1.01961e-218	5.28159e-216	Null_Model_Regulatory	mouse
Caltech_Tfbs	C2C12	CTCF	9569	37481	0.255303	395.631	290.886	31.5359	24.1867	1.39748e-218	7.23893e-216	Null_Model_Regulatory	mouse
Uw_Dgf	3134	Dgf	30009	37481	0.800646	3530.85	839.699	31.5329	8.49909	1.53787e-218	7.96614e-216	Null_Model_Regulatory	mouse
Licr_Chip	MEF	Pol2	13016	37481	0.347269	792.222	387.689	31.5299	16.4297	1.69325e-218	8.77102e-216	Null_Model_Regulatory	mouse
Licr_Histone	Spleen	H3K4me3	10564	37481	0.281849	524.566	318.418	31.5291	20.1385	1.73564e-218	8.9906e-216	Null_Model_Regulatory	mouse
Licr_Histone	Liver	H3K4me3	10730	37481	0.286278	549.12	322.908	31.5288	19.5404	1.75311e-218	9.08111e-216	Null_Model_Regulatory	mouse
Pazar_Chip	ES	E2f1	7106	37481	0.189589	243.939	217.645	31.5287	29.1302	1.75457e-218	9.08866e-216	Null_Model_Regulatory	mouse
Licr_Histone	Placenta	H3K4me3	9995	37481	0.266668	482.629	301.72	31.5271	20.7095	1.847e-218	9.56745e-216	Null_Model_Regulatory	mouse
Uw_Dnase	NIH-3T3	Dnase	30418	37481	0.811558	4135.99	833.639	31.5269	7.35446	1.86151e-218	9.64261e-216	Null_Model_Regulatory	mouse
Licr_Histone	Lung	H3K4me3	11146	37481	0.297377	600.314	334.501	31.5266	18.567	1.87673e-218	9.72147e-216	Null_Model_Regulatory	mouse
Licr_Histone	MEF	H3K4me3	11448	37481	0.305435	627.245	343.233	31.526	18.2512	1.91407e-218	9.9149e-216	Null_Model_Regulatory	mouse
Caltech_Hist	C2C12	H3K4me3	10016	37481	0.267229	509.173	301.558	31.5257	19.6711	1.92967e-218	9.99572e-216	Null_Model_Regulatory	mouse
Licr_Chip	Limb	Pol2	9836	37481	0.262426	464.964	297.254	31.5253	21.1543	1.95535e-218	1.01287e-215	Null_Model_Regulatory	mouse
Sydh_Tfbs	CH12	Nelfe	10930	37481	0.291614	538.491	329.627	31.5251	20.2975	1.96966e-218	1.02029e-215	Null_Model_Regulatory	mouse
Pazar_Chip	neuralprogenitors	Rfx1	7956	37481	0.212268	321.675	242.168	31.5249	24.733	1.97994e-218	1.02561e-215	Null_Model_Regulatory	mouse
Licr_Chip	WholeBrain	Pol2	9891	37481	0.263894	520.058	297.261	31.5243	19.019	2.01528e-218	1.04392e-215	Null_Model_Regulatory	mouse
Licr_Histone	Thymus	H3K4me3	10696	37481	0.285371	542.552	322.097	31.5229	19.7142	2.10775e-218	1.09182e-215	Null_Model_Regulatory	mouse
Licr_Histone	Limb	H3K4me3	11231	37481	0.299645	629.802	336.309	31.5222	17.8326	2.15874e-218	1.11823e-215	Null_Model_Regulatory	mouse
Sydh_Hist	MEL+DMSO_2.0pct	H3K4me3	9144	37481	0.243964	411.309	277.037	31.5217	22.2315	2.18881e-218	1.1338e-215	Null_Model_Regulatory	mouse
Licr_Histone	BAT	H3K4me3	11781	37481	0.314319	715.819	351.041	31.5211	16.4581	2.23503e-218	1.15775e-215	Null_Model_Regulatory	mouse
Licr_Histone	BMDM	H3K4me3	12006	37481	0.320322	715.547	358.192	31.5207	16.7788	2.26122e-218	1.17131e-215	Null_Model_Regulatory	mouse
CpGIsland	Any	cpgIslandExt	9192	37481	0.245244	417.512	278.373	31.5206	22.0161	2.26878e-218	1.17523e-215	Null_Model_Regulatory	mouse
Licr_Histone	Kidney	H3K4me3	10986	37481	0.293109	590.749	329.798	31.5201	18.5967	2.30638e-218	1.1947e-215	Null_Model_Regulatory	mouse
Sydh_Tfbs	CH12	Hcfc1	8679	37481	0.231557	403.14	262.559	31.52	21.5285	2.31362e-218	1.19845e-215	Null_Model_Regulatory	mouse
Licr_Histone	OlfactBulb	H3K4me3	11301	37481	0.301513	649.527	337.934	31.5194	17.3988	2.3568e-218	1.22082e-215	Null_Model_Regulatory	mouse
Licr_Histone	Heart	H3K4me3	11357	37481	0.303007	629.242	340.358	31.519	18.0487	2.38256e-218	1.23417e-215	Null_Model_Regulatory	mouse
Licr_Histone	BoneMarrow	H3K4me3	10808	37481	0.288359	618.78	323.276	31.5186	17.4666	2.4161e-218	1.25154e-215	Null_Model_Regulatory	mouse
Sydh_Tfbs	ES-E14	HCFC1	7155	37481	0.190897	272.719	218.36	31.5181	26.2358	2.45488e-218	1.27163e-215	Null_Model_Regulatory	mouse
Licr_Histone	WholeBrain	H3K4me3	11210	37481	0.299085	649.383	335.072	31.5174	17.2626	2.5065e-218	1.29837e-215	Null_Model_Regulatory	mouse
Licr_Histone	Cerebellum	H3K4me3	11272	37481	0.300739	649.47	337.037	31.5174	17.3557	2.51185e-218	1.30114e-215	Null_Model_Regulatory	mouse
Uw_Dnase	Patski	Dnase	32119	37481	0.856941	5082.67	857.837	31.5169	6.31932	2.55264e-218	1.32227e-215	Null_Model_Regulatory	mouse
Licr_Histone	SmIntestine	H3K4me3	11698	37481	0.312105	691.884	349.225	31.5158	16.9075	2.63674e-218	1.36583e-215	Null_Model_Regulatory	mouse
Licr_Histone	Cortex	H3K4me3	10721	37481	0.286038	616.066	320.643	31.5146	17.4024	2.74044e-218	1.41955e-215	Null_Model_Regulatory	mouse
Licr_Chip	SmIntestine	Pol2	12022	37481	0.320749	784.099	356.603	31.5137	15.3322	2.8153e-218	1.45832e-215	Null_Model_Regulatory	mouse
Caltech_Hist	C2C12	H3ac	10845	37481	0.289347	639.012	323.867	31.5129	16.9715	2.88846e-218	1.49622e-215	Null_Model_Regulatory	mouse
Licr_Chip	MEL	Pol2	9948	37481	0.265414	552.327	298.173	31.5108	18.0111	3.08865e-218	1.59992e-215	Null_Model_Regulatory	mouse
Uw_Dnase	Fibroblast	Dnase	31310	37481	0.835357	4746.71	842.994	31.5107	6.59615	3.10289e-218	1.6073e-215	Null_Model_Regulatory	mouse
Licr_Chip	OlfactBulb	Pol2	9858	37481	0.263013	534.005	295.901	31.5105	18.4605	3.1193e-218	1.6158e-215	Null_Model_Regulatory	mouse
Licr_Histone	MEL	H3K4me3	11199	37481	0.298791	692.125	333.468	31.5079	16.1806	3.39041e-218	1.75623e-215	Null_Model_Regulatory	mouse
Caltech_Hist	C2C12+EqS_2.0pct_60hr	H3K4me3	10912	37481	0.291134	686.952	324.538	31.5065	15.8847	3.54303e-218	1.83529e-215	Null_Model_Regulatory	mouse
Caltech_Hist	C2C12+EqS_2.0pct_60hr	H3K4me2	18206	37481	0.485739	1800.73	520.707	31.5058	10.1103	3.62247e-218	1.87644e-215	Null_Model_Regulatory	mouse
Pazar_Chip	HPC-7	Erg	11338	37481	0.3025	716.103	337.146	31.5053	15.8329	3.66983e-218	1.90097e-215	Null_Model_Regulatory	mouse
Uw_Dgf	NIH-3T3	Dgf	32741	37481	0.873536	6015.88	848.312	31.5039	5.44243	3.84278e-218	1.99056e-215	Null_Model_Regulatory	mouse
Pazar_Chip	ES	nMyc	3941	37481	0.105147	96.2118	122.048	31.5022	40.9617	4.05419e-218	2.10007e-215	Null_Model_Regulatory	mouse
Caltech_Tfbs	C2C12+EqS_2.0pct_60hr	E2F4	3739	37481	0.0997572	95.1898	115.672	31.5012	39.2794	4.18126e-218	2.16589e-215	Null_Model_Regulatory	mouse
Caltech_Hist	C2C12+EqS_2.0pct_24hr	H3ac	7188	37481	0.191777	351.611	217.022	31.5008	20.443	4.23059e-218	2.19145e-215	Null_Model_Regulatory	mouse
Caltech_Tfbs	C2C12	Max	5821	37481	0.155305	233.566	177.377	31.5003	24.9222	4.30676e-218	2.2309e-215	Null_Model_Regulatory	mouse
Licr_Histone	ES-Bruce4	H3K4me3	11392	37481	0.303941	837.955	335.067	31.4983	13.595	4.58012e-218	2.3725e-215	Null_Model_Regulatory	mouse
Pazar_Chip	HL1_cardiaccells	Tbx5	12515	37481	0.333903	1018.32	365	31.4978	12.2899	4.65676e-218	2.4122e-215	Null_Model_Regulatory	mouse
Sydh_Hist	CH12	H3K4me3	10907	37481	0.291001	741.59	322.74	31.4972	14.7076	4.74935e-218	2.46016e-215	Null_Model_Regulatory	mouse
Sydh_Tfbs	MEL	Nelfe	7326	37481	0.195459	338.334	221.851	31.4971	21.6532	4.75541e-218	2.4633e-215	Null_Model_Regulatory	mouse
Pazar_Chip	HL1_cardiaccells	Srf	8061	37481	0.215069	427.492	242.362	31.4964	18.8565	4.87286e-218	2.52414e-215	Null_Model_Regulatory	mouse
Pazar_Chip	ES	Zfx	4416	37481	0.11782	135.203	135.915	31.4962	32.662	4.89827e-218	2.5373e-215	Null_Model_Regulatory	mouse
Pazar_Chip	Th2	Stat5b	11489	37481	0.306529	788.226	339.749	31.4961	14.5758	4.90486e-218	2.54072e-215	Null_Model_Regulatory	mouse
Licr_Chip	Heart	p300	14279	37481	0.380966	1252.7	413.585	31.496	11.3986	4.92031e-218	2.54872e-215	Null_Model_Regulatory	mouse
Licr_Chip	Lung	Pol2	9547	37481	0.254716	566.623	285.128	31.4959	16.8489	4.93992e-218	2.55888e-215	Null_Model_Regulatory	mouse
Sydh_Hist	MEL	H3K4me3	10431	37481	0.278301	664.019	310.105	31.4957	15.7089	4.97412e-218	2.5766e-215	Null_Model_Regulatory	mouse
Sydh_Tfbs	CH12	Mxi1	11263	37481	0.300499	817.66	331.648	31.4952	13.7747	5.04957e-218	2.61568e-215	Null_Model_Regulatory	mouse
Licr_Chip	BMDM	Pol2	10285	37481	0.274406	678.119	305.045	31.4933	15.167	5.35905e-218	2.77599e-215	Null_Model_Regulatory	mouse
Licr_Chip	Heart	Pol2	11811	37481	0.31512	911.147	346.113	31.4921	12.9628	5.56292e-218	2.88159e-215	Null_Model_Regulatory	mouse
Licr_Chip	Testis	Pol2	11786	37481	0.314453	870.976	346.601	31.4916	13.5319	5.65598e-218	2.9298e-215	Null_Model_Regulatory	mouse
Sydh_Tfbs	CH12	Gcn5	7305	37481	0.194899	368.225	220.278	31.491	19.8384	5.77064e-218	2.98919e-215	Null_Model_Regulatory	mouse
Sydh_Tfbs	MEL	HCFC1	6388	37481	0.170433	286.328	193.76	31.4909	22.3101	5.793e-218	3.00077e-215	Null_Model_Regulatory	mouse
Uw_Dnase	TReg	Dnase	21561	37481	0.575251	2859.28	593.891	31.4901	7.5407	5.92792e-218	3.07066e-215	Null_Model_Regulatory	mouse
CpGIsland	Any	cpgIslandExtUnmasked	9440	37481	0.251861	585.249	281.194	31.4899	16.1299	5.97763e-218	3.09641e-215	Null_Model_Regulatory	mouse
Sydh_Hist	ES-E14	H3K4me3	11465	37481	0.305888	854.678	336.946	31.4897	13.4144	6.01572e-218	3.11614e-215	Null_Model_Regulatory	mouse
Uw_Dnase	416B	Dnase	25183	37481	0.671887	3980.83	673.313	31.4893	6.32606	6.07853e-218	3.14868e-215	Null_Model_Regulatory	mouse
Uw_Dnase	Spleen	Dnase	20594	37481	0.549452	2710.81	567.932	31.4882	7.59698	6.29376e-218	3.26017e-215	Null_Model_Regulatory	mouse
Licr_Chip	Thymus	Pol2	9386	37481	0.25042	589.005	279.379	31.4877	15.9353	6.40429e-218	3.31742e-215	Null_Model_Regulatory	mouse
Licr_Histone	Heart	H3K9ac	14290	37481	0.38126	1489.56	406.556	31.4851	9.59343	6.95461e-218	3.60249e-215	Null_Model_Regulatory	mouse
Uw_Dnase	Lung	Dnase	28174	37481	0.751688	4916.49	738.699	31.4844	5.73051	7.09365e-218	3.67451e-215	Null_Model_Regulatory	mouse
Licr_Histone	MEF	H3K27ac	15314	37481	0.40858	1601.58	435.54	31.4837	9.56178	7.25416e-218	3.75765e-215	Null_Model_Regulatory	mouse
Pazar_Chip	CD4T	Stat3	15035	37481	0.401137	1512.31	429.518	31.4834	9.94172	7.32812e-218	3.79597e-215	Null_Model_Regulatory	mouse
Uw_Dnase	LgIntestine	Dnase	26549	37481	0.708332	4434.25	702.442	31.4827	5.98726	7.50477e-218	3.88747e-215	Null_Model_Regulatory	mouse
Uw_Dnase	Kidney	Dnase	28429	37481	0.758491	5170.61	738.775	31.4824	5.49819	7.56724e-218	3.91983e-215	Null_Model_Regulatory	mouse
Sydh_Tfbs	CH12	Ubf	5311	37481	0.141698	228.167	161.451	31.4822	23.2768	7.60745e-218	3.94066e-215	Null_Model_Regulatory	mouse
Uw_Dnase	Heart	Dnase	27671	37481	0.738267	4734.65	728.554	31.482	5.84436	7.65132e-218	3.96338e-215	Null_Model_Regulatory	mouse
Uw_Dnase	THelper-Activated	Dnase	21162	37481	0.564606	2867.56	581.135	31.4806	7.37979	8.01818e-218	4.15342e-215	Null_Model_Regulatory	mouse
Uw_Dnase	Liver	Dnase	22083	37481	0.589179	3149.79	601.431	31.4803	7.01095	8.09232e-218	4.19182e-215	Null_Model_Regulatory	mouse
Licr_Chip	BoneMarrow	Pol2	6057	37481	0.161602	269.067	183.864	31.4795	22.5111	8.28998e-218	4.29421e-215	Null_Model_Regulatory	mouse
Caltech_Tfbs	C2C12+EqS_2.0pct_60hr	Myogenin	9982	37481	0.266322	710.509	294.535	31.4784	14.0491	8.58731e-218	4.44823e-215	Null_Model_Regulatory	mouse
Licr_Chip	Spleen	CTCF	10171	37481	0.271364	771.775	298.599	31.4778	13.1787	8.74529e-218	4.53006e-215	Null_Model_Regulatory	mouse
Sydh_Tfbs	CH12	Max	10777	37481	0.287532	843.289	315.579	31.4777	12.7797	8.76799e-218	4.54182e-215	Null_Model_Regulatory	mouse
Licr_Chip	SmIntestine	CTCF	8431	37481	0.224941	543.123	250.588	31.4775	15.5232	8.83982e-218	4.57902e-215	Null_Model_Regulatory	mouse
Licr_Chip	Liver	Pol2	6635	37481	0.177023	345.947	199.798	31.4771	19.1792	8.93348e-218	4.62754e-215	Null_Model_Regulatory	mouse
Sydh_Tfbs	CH12	ZNF-MIZD-CP1	6289	37481	0.167792	306.21	190.074	31.4762	20.5382	9.20303e-218	4.76717e-215	Null_Model_Regulatory	mouse
Sydh_Tfbs	CH12	TBP	8090	37481	0.215843	489.532	241.479	31.4746	16.526	9.66102e-218	5.00441e-215	Null_Model_Regulatory	mouse
Licr_Chip	ES-Bruce4	Pol2	6029	37481	0.160855	297.06	182.114	31.4744	20.2956	9.72642e-218	5.03828e-215	Null_Model_Regulatory	mouse
Pazar_Chip	T	Tbp	5231	37481	0.139564	219.332	159.239	31.4726	23.8497	1.02924e-217	5.33145e-215	Null_Model_Regulatory	mouse
Caltech_Tfbs	C2C12+EqS_2.0pct_60hr	Pol2	10391	37481	0.277234	774.217	305.563	31.4723	13.4213	1.03974e-217	5.38587e-215	Null_Model_Regulatory	mouse
Pazar_Chip	CD4T	Irf4	8367	37481	0.223233	557.795	248.134	31.4717	15.0001	1.06047e-217	5.49322e-215	Null_Model_Regulatory	mouse
Uw_Dgf	416B	Dgf	26479	37481	0.706465	4556.37	696.598	31.471	5.81143	1.08345e-217	5.61225e-215	Null_Model_Regulatory	mouse
Pazar_Chip	ES	CTCF	8086	37481	0.215736	514.287	240.599	31.4703	15.7227	1.10917e-217	5.74548e-215	Null_Model_Regulatory	mouse
Licr_Chip	Kidney	Pol2	7405	37481	0.197567	419.912	221.967	31.469	17.6346	1.15281e-217	5.97154e-215	Null_Model_Regulatory	mouse
Pazar_Chip	C2C12_myotubes	Sin3B	3227	37481	0.086097	93.977	99.5595	31.4688	34.3382	1.15926e-217	6.00496e-215	Null_Model_Regulatory	mouse
SPDam	Any	Runx_RBPJ	12014	37481	0.320536	1130.19	345.861	31.4687	10.63	1.16505e-217	6.03494e-215	Null_Model_Regulatory	mouse
Licr_Histone	CH12	H3K4me3	12176	37481	0.324858	1148.66	350.425	31.4685	10.6002	1.17211e-217	6.07153e-215	Null_Model_Regulatory	mouse
Licr_Chip	MEL	CTCF	13688	37481	0.365198	1301.56	393.617	31.4682	10.5166	1.18203e-217	6.12291e-215	Null_Model_Regulatory	mouse
Licr_Histone	ES-Bruce4	H3K9ac	13499	37481	0.360156	1330.26	386.704	31.4679	10.1477	1.19487e-217	6.18944e-215	Null_Model_Regulatory	mouse
Uw_Dnase	B-cell	Dnase	21449	37481	0.572263	3094.57	583.284	31.4674	6.93118	1.21271e-217	6.28182e-215	Null_Model_Regulatory	mouse
Uw_Dgf	B-cell_CD43-	Dgf	22963	37481	0.612657	3694.51	612.333	31.4673	6.21545	1.21592e-217	6.29847e-215	Null_Model_Regulatory	mouse
Licr_Chip	Limb	CTCF	10966	37481	0.292575	997.94	316.789	31.466	10.9886	1.26949e-217	6.57598e-215	Null_Model_Regulatory	mouse
Sydh_Tfbs	MEL	TBP	9273	37481	0.247405	711.894	272.079	31.4655	13.0258	1.2869e-217	6.66612e-215	Null_Model_Regulatory	mouse
Uw_Dnase	TReg-Activated	Dnase	21963	37481	0.585977	3477.5	587.49	31.4652	6.31574	1.29939e-217	6.73085e-215	Null_Model_Regulatory	mouse
Uw_Dnase	GenitalFatPad	Dnase	28170	37481	0.751581	5590.88	717.593	31.4651	5.03856	1.30628e-217	6.76654e-215	Null_Model_Regulatory	mouse
Uw_Dgf	Kidney	Dgf	29653	37481	0.791148	6011.06	751.395	31.4641	4.93307	1.34748e-217	6.97993e-215	Null_Model_Regulatory	mouse
Caltech_Tfbs	C2C12+EqS_2.0pct_24hr	Myogenin	7444	37481	0.198607	468.887	221.69	31.4634	15.8759	1.37568e-217	7.126e-215	Null_Model_Regulatory	mouse
Uw_Dgf	TReg	Dgf	22954	37481	0.612417	3477.29	619.031	31.4632	6.60111	1.38507e-217	7.17469e-215	Null_Model_Regulatory	mouse
Licr_Histone	ES-E14	H3K9ac	13850	37481	0.369521	1575.74	390.124	31.4625	8.78951	1.41734e-217	7.34183e-215	Null_Model_Regulatory	mouse
Licr_Chip	WholeBrain	CTCF	12496	37481	0.333396	1319.46	355.24	31.462	9.47052	1.43992e-217	7.45878e-215	Null_Model_Regulatory	mouse
Sydh_Tfbs	CH12	Pol2	10934	37481	0.291721	961.99	316.954	31.462	11.366	1.44014e-217	7.45994e-215	Null_Model_Regulatory	mouse
Uw_Dnase	SkMuscle	Dnase	29818	37481	0.79555	6545.46	739.764	31.4594	4.55553	1.56066e-217	8.0842e-215	Null_Model_Regulatory	mouse
Sydh_Tfbs	CH12	Maz	10539	37481	0.281182	857.993	307.737	31.4587	12.2833	1.59507e-217	8.26244e-215	Null_Model_Regulatory	mouse
Licr_Histone	Heart	H3K27ac	12632	37481	0.337024	1335.14	359.108	31.4581	9.46117	1.62429e-217	8.41384e-215	Null_Model_Regulatory	mouse
Uw_Dgf	Lung	Dgf	31035	37481	0.82802	6679.09	774.245	31.4576	4.64659	1.6521e-217	8.55789e-215	Null_Model_Regulatory	mouse
Licr_Histone	Testis	H3K27ac	11255	37481	0.300285	1063.21	324.002	31.4559	10.5858	1.74361e-217	9.03192e-215	Null_Model_Regulatory	mouse
Uw_Dnase	Thymus	Dnase	22239	37481	0.593341	3778.4	586.882	31.4554	5.88583	1.77119e-217	9.17474e-215	Null_Model_Regulatory	mouse
Licr_Histone	MEL	H3K9ac	13264	37481	0.353886	1506.12	373.796	31.4554	8.80674	1.77332e-217	9.18578e-215	Null_Model_Regulatory	mouse
Uw_Dnase	ForelimbBud	Dnase	26306	37481	0.701849	5128.36	673.268	31.455	5.12952	1.79238e-217	9.28451e-215	Null_Model_Regulatory	mouse
Licr_Histone	Liver	H3K9ac	13267	37481	0.353966	1340.02	379.188	31.454	9.90057	1.85175e-217	9.59206e-215	Null_Model_Regulatory	mouse
Pazar_Chip	macrophage_LPS2	Nfkb1	6905	37481	0.184227	430.212	205.851	31.4538	16.0502	1.86261e-217	9.64833e-215	Null_Model_Regulatory	mouse
Licr_Histone	ES-E14	H3K4me3	13075	37481	0.348843	1401.21	371.141	31.4538	9.33125	1.86406e-217	9.65584e-215	Null_Model_Regulatory	mouse
Uw_Dnase	FatPad	Dnase	27175	37481	0.725034	5200.03	698.667	31.4527	5.22593	1.92638e-217	9.97867e-215	Null_Model_Regulatory	mouse
Uw_Dnase	ZhBTc4	Dnase	25351	37481	0.676369	4826.36	652.572	31.4519	5.25261	1.97577e-217	1.02345e-214	Null_Model_Regulatory	mouse
Uw_Dgf	Heart	Dgf	29914	37481	0.798111	6378.6	748.385	31.4483	4.68974	2.21735e-217	1.14859e-214	Null_Model_Regulatory	mouse
Licr_Chip	OlfactBulb	CTCF	7060	37481	0.188362	469.676	209.567	31.4473	15.0316	2.28288e-217	1.18253e-214	Null_Model_Regulatory	mouse
Psu_Histone	Erythrobl	H3K4me3	13173	37481	0.351458	1515.1	370.718	31.4468	8.69445	2.32387e-217	1.20376e-214	Null_Model_Regulatory	mouse
Licr_Chip	Thymus	CTCF	14127	37481	0.376911	1669.66	396.141	31.4467	8.46101	2.32646e-217	1.20511e-214	Null_Model_Regulatory	mouse
Uw_Dnase	Retina	Dnase	24691	37481	0.65876	4707.79	635.47	31.4464	5.24471	2.35423e-217	1.21949e-214	Null_Model_Regulatory	mouse
Licr_Histone	Spleen	H3K27ac	10875	37481	0.290147	1017.2	313.481	31.4463	10.6911	2.35974e-217	1.22234e-214	Null_Model_Regulatory	mouse
Uw_Dnase	ES-E14	Dnase	26420	37481	0.70489	5447.39	666.956	31.4453	4.85003	2.43573e-217	1.26171e-214	Null_Model_Regulatory	mouse
Uw_Dnase	CH12	Dnase	25567	37481	0.682132	4816.21	659.913	31.4447	5.30853	2.47779e-217	1.28349e-214	Null_Model_Regulatory	mouse
Licr_Histone	SmIntestine	H3K27ac	12099	37481	0.322804	1315.58	342.946	31.4435	9.19672	2.5732e-217	1.33292e-214	Null_Model_Regulatory	mouse
Psu_Dnase	G1E	PsuDnase	21685	37481	0.57856	3828.55	567.895	31.4432	5.66402	2.59646e-217	1.34496e-214	Null_Model_Regulatory	mouse
Uw_Dnase	HeadlessEmbryo	Dnase	27671	37481	0.738267	6131.84	685.018	31.4432	4.51267	2.60096e-217	1.3473e-214	Null_Model_Regulatory	mouse
Licr_Histone	MEL	H3K27ac	9222	37481	0.246045	853.039	266.164	31.4429	10.8108	2.62768e-217	1.36114e-214	Null_Model_Regulatory	mouse
Uw_Dnase	ES-WW6	Dnase	25496	37481	0.680238	5191.13	645.786	31.4421	4.91145	2.69202e-217	1.39447e-214	Null_Model_Regulatory	mouse
Uw_Dnase	EPC	Dnase	23217	37481	0.619434	4161.51	606.082	31.4404	5.57899	2.83633e-217	1.46922e-214	Null_Model_Regulatory	mouse
Uw_Dgf	Liver	Dgf	23777	37481	0.634375	4200.97	622.645	31.4401	5.65989	2.86327e-217	1.48317e-214	Null_Model_Regulatory	mouse
Uw_Dnase	Cerebellum	Dnase	22300	37481	0.594968	4096.8	578.999	31.4391	5.44327	2.95724e-217	1.53185e-214	Null_Model_Regulatory	mouse
Pazar_Chip	ES	Klf4	3794	37481	0.101225	146.277	116.026	31.4389	25.9371	2.97607e-217	1.54161e-214	Null_Model_Regulatory	mouse
Uw_Dnase	ZhBTc4+24hr	Dnase	26561	37481	0.708652	5439.8	671.82	31.4388	4.88272	2.98915e-217	1.54838e-214	Null_Model_Regulatory	mouse
Uw_Dgf	T-Naive	Dgf	22612	37481	0.603292	4228.92	584.752	31.4374	5.347	3.12057e-217	1.61646e-214	Null_Model_Regulatory	mouse
Licr_Histone	Testis	H3K4me3	12225	37481	0.326165	1341.43	346.201	31.4371	9.11344	3.14725e-217	1.63027e-214	Null_Model_Regulatory	mouse
Licr_Histone	BoneMarrow	H3K27ac	11246	37481	0.300045	1091.76	323.002	31.437	10.3008	3.15592e-217	1.63477e-214	Null_Model_Regulatory	mouse
Uw_Dnase	HindlimbBud	Dnase	26712	37481	0.712681	5916.12	661.525	31.4363	4.51512	3.23334e-217	1.67487e-214	Null_Model_Regulatory	mouse
Uw_Dgf	WholeBrain	Dgf	30790	37481	0.821483	7904.77	727.997	31.4359	3.89512	3.27221e-217	1.695e-214	Null_Model_Regulatory	mouse
Licr_Histone	Kidney	H3K27ac	12175	37481	0.324831	1353	344.265	31.4351	8.99852	3.35233e-217	1.73651e-214	Null_Model_Regulatory	mouse
Licr_Histone	Placenta	H3K27ac	12828	37481	0.342253	1498.38	360.443	31.4325	8.56126	3.64483e-217	1.88802e-214	Null_Model_Regulatory	mouse
Pazar_Chip	BMDM_macrophages	Pu1	12514	37481	0.333876	1541.42	349.085	31.4324	8.11851	3.6542e-217	1.89287e-214	Null_Model_Regulatory	mouse
Licr_Chip	Spleen	Pol2	4024	37481	0.107361	180.871	122.267	31.4322	22.2479	3.67248e-217	1.90234e-214	Null_Model_Regulatory	mouse
Psu_Chip	G1E-ER4	CTCF	9319	37481	0.248633	864.166	268.989	31.432	10.7838	3.70376e-217	1.91855e-214	Null_Model_Regulatory	mouse
Sydh_Tfbs	CH12	CTCF	12711	37481	0.339132	1567.94	354.524	31.431	8.10679	3.8113e-217	1.97425e-214	Null_Model_Regulatory	mouse
Sydh_Tfbs	CH12	Smc3	11793	37481	0.314639	1219.32	336.415	31.4305	9.6718	3.87577e-217	2.00765e-214	Null_Model_Regulatory	mouse
Licr_Chip	Kidney	CTCF	11694	37481	0.311998	1313.5	330.27	31.4303	8.90293	3.89619e-217	2.01822e-214	Null_Model_Regulatory	mouse
Uw_Dgf	B-cell_CD19+	Dgf	24978	37481	0.666418	5130.32	631.486	31.4301	4.86871	3.92438e-217	2.03283e-214	Null_Model_Regulatory	mouse
Caltech_Tfbs	C2C12+EqS_2.0pct_60hr	NRSF	4751	37481	0.126758	255.371	143.041	31.4289	18.6043	4.07939e-217	2.11313e-214	Null_Model_Regulatory	mouse
Uw_Dgf	THelper-Activated	Dgf	24097	37481	0.642912	4737.19	616.021	31.4272	5.08678	4.30089e-217	2.22786e-214	Null_Model_Regulatory	mouse
Licr_Histone	CH12	H3K9ac	12534	37481	0.334409	1450.43	352.684	31.4264	8.64159	4.41304e-217	2.28596e-214	Null_Model_Regulatory	mouse
Licr_Histone	BMDM	H3K27ac	10302	37481	0.274859	1051.08	294.376	31.4255	9.80138	4.53651e-217	2.34991e-214	Null_Model_Regulatory	mouse
Uw_Dnase	C57BL	Dnase	28067	37481	0.748833	6927.91	672.679	31.4252	4.05129	4.57434e-217	2.36951e-214	Null_Model_Regulatory	mouse
Uw_Dgf	TReg-Activated	Dgf	23714	37481	0.632694	4741.74	603.763	31.4233	5.00112	4.85512e-217	2.51495e-214	Null_Model_Regulatory	mouse
Psu_Chip	G1E	CTCF	6354	37481	0.169526	435.299	188.355	31.4231	14.5969	4.88609e-217	2.53099e-214	Null_Model_Regulatory	mouse
Uw_Dnase	MEL	Dnase	21631	37481	0.577119	4120.65	557.246	31.423	5.24942	4.903e-217	2.53975e-214	Null_Model_Regulatory	mouse
Sydh_Tfbs	MEL	Mxi1	7336	37481	0.195726	523.312	216.807	31.4229	14.0184	4.93067e-217	2.55409e-214	Null_Model_Regulatory	mouse
Sydh_Tfbs	CH12	Rad21	12511	37481	0.333796	1547.61	348.906	31.4222	8.08406	5.0402e-217	2.61082e-214	Null_Model_Regulatory	mouse
Licr_Histone	CH12	H3K4me2	15677	37481	0.418265	2171.98	429.794	31.4221	7.21783	5.05124e-217	2.61654e-214	Null_Model_Regulatory	mouse
Sydh_Tfbs	CH12	c-Myc	7402	37481	0.197487	584.802	216.958	31.4217	12.6573	5.11424e-217	2.64918e-214	Null_Model_Regulatory	mouse
Uw_Dnase	mG	Dnase	20553	37481	0.548358	3778.66	533.848	31.4216	5.43924	5.13277e-217	2.65878e-214	Null_Model_Regulatory	mouse
Sydh_Tfbs	MEL	Pol2	10046	37481	0.268029	1045.34	286.449	31.4216	9.61027	5.13752e-217	2.66124e-214	Null_Model_Regulatory	mouse
Sydh_Tfbs	CH12	Nrf2	2946	37481	0.0785998	100.872	90.5476	31.4213	29.2053	5.17067e-217	2.67841e-214	Null_Model_Regulatory	mouse
Psu_Histone	CH12	H3K4me3	12187	37481	0.325151	1445.4	341.866	31.4205	8.43157	5.31225e-217	2.75175e-214	Null_Model_Regulatory	mouse
Pazar_Chip	liver_Fcombined	Bcl6	7022	37481	0.187348	559.023	205.699	31.4196	12.5612	5.46242e-217	2.82953e-214	Null_Model_Regulatory	mouse
Uw_Dgf	Retina	Dgf	27664	37481	0.738081	6450	675.212	31.4183	4.28899	5.69839e-217	2.95177e-214	Null_Model_Regulatory	mouse
Pazar_Chip	MEF_fibroblast_OE-GH	Stat5	12254	37481	0.326939	1453.15	343.782	31.4178	8.43272	5.78533e-217	2.9968e-214	Null_Model_Regulatory	mouse
Sydh_Tfbs	CH12	Zc3h11a	5068	37481	0.135215	290.805	152.058	31.4169	17.4275	5.95103e-217	3.08263e-214	Null_Model_Regulatory	mouse
Pazar_Chip	E14_ES	Sin3B	2582	37481	0.0688882	81.9311	79.5776	31.4167	31.5143	5.97735e-217	3.09627e-214	Null_Model_Regulatory	mouse
Licr_Chip	MEF	CTCF	11405	37481	0.304288	1281.89	322.228	31.4159	8.89699	6.12811e-217	3.17436e-214	Null_Model_Regulatory	mouse
Licr_Chip	Liver	CTCF	9720	37481	0.259331	960.677	278.824	31.4153	10.1179	6.25942e-217	3.24238e-214	Null_Model_Regulatory	mouse
Uw_Dnase	Mesoderm	Dnase	28915	37481	0.771458	6941.06	699.476	31.4149	4.16579	6.34068e-217	3.28447e-214	Null_Model_Regulatory	mouse
Uw_Dnase	ZhBTc4+6hr	Dnase	26472	37481	0.706278	5906.51	654.658	31.4141	4.48183	6.4964e-217	3.36514e-214	Null_Model_Regulatory	mouse
Pazar_Chip	ES	c-Myc	1991	37481	0.0531202	45.6583	61.9277	31.4131	43.6065	6.70057e-217	3.47089e-214	Null_Model_Regulatory	mouse
Psu_Histone	G1E	H3K4me3	12240	37481	0.326565	1552.43	340.228	31.413	7.88444	6.72072e-217	3.48133e-214	Null_Model_Regulatory	mouse
Licr_Histone	BAT	H3K27ac	11127	37481	0.29687	1325.29	312.031	31.4127	8.39589	6.79503e-217	3.51983e-214	Null_Model_Regulatory	mouse
Misc_ChIP	Tcells	Notch	6286	37481	0.167712	454.536	185.643	31.4123	13.8295	6.86955e-217	3.55843e-214	Null_Model_Regulatory	mouse
Uw_Dnase	WholeBrain	Dnase	28067	37481	0.748833	6926.92	672.99	31.4122	4.05187	6.89854e-217	3.57344e-214	Null_Model_Regulatory	mouse
Uw_Dgf	Thymus	Dgf	24368	37481	0.650143	5218.09	609.683	31.4096	4.66991	7.48075e-217	3.87503e-214	Null_Model_Regulatory	mouse
Licr_Histone	Liver	H3K27ac	10521	37481	0.280702	1182.96	297.307	31.4087	8.89378	7.68676e-217	3.98174e-214	Null_Model_Regulatory	mouse
Uw_Dgf	ZhBTc4	Dgf	27501	37481	0.733732	6681.62	662.906	31.4063	4.11592	8.31114e-217	4.30517e-214	Null_Model_Regulatory	mouse
Uw_Dgf	MEL	Dgf	23397	37481	0.624236	5176.1	580.174	31.4059	4.5202	8.39965e-217	4.35102e-214	Null_Model_Regulatory	mouse
Licr_Histone	Cerebellum	H3K27ac	9419	37481	0.251301	948.898	269.711	31.4043	9.92625	8.82923e-217	4.57354e-214	Null_Model_Regulatory	mouse
Uw_Dnase	T-Naive	Dnase	21049	37481	0.561591	4104.53	539.584	31.4028	5.12824	9.25867e-217	4.79599e-214	Null_Model_Regulatory	mouse
Licr_Chip	Testis	CTCF	7719	37481	0.205944	668.822	224.508	31.4028	11.5412	9.27279e-217	4.8033e-214	Null_Model_Regulatory	mouse
Uw_Dnase	A20	Dnase	21656	37481	0.577786	4432.77	548.474	31.4021	4.88544	9.46664e-217	4.90372e-214	Null_Model_Regulatory	mouse
Licr_Histone	OlfactBulb	H3K27ac	10399	37481	0.277447	1125.37	295.322	31.4018	9.24049	9.57022e-217	4.95737e-214	Null_Model_Regulatory	mouse
Psu_Histone	Megakaryo	H3K4me3	19328	37481	0.515675	3545.32	502.622	31.4007	5.45169	9.89363e-217	5.1249e-214	Null_Model_Regulatory	mouse
Pazar_Chip	BMDM_macrophages_LPS	Pu1	12410	37481	0.331101	1582.03	344.84	31.4	7.84434	1.01263e-216	5.24541e-214	Null_Model_Regulatory	mouse
Psu_Dnase	G1E-ER4	PsuDnase	22160	37481	0.591233	4500.47	562.439	31.3982	4.92393	1.07215e-216	5.55374e-214	Null_Model_Regulatory	mouse
Misc_FAIRE	Any	Notch_dimer_dep	4302	37481	0.114778	223.86	129.889	31.3971	19.2174	1.1083e-216	5.74101e-214	Null_Model_Regulatory	mouse
Sydh_Tfbs	MEL	CTCF	10363	37481	0.276487	1207.47	291.617	31.3957	8.58242	1.15684e-216	5.99244e-214	Null_Model_Regulatory	mouse
Sydh_Tfbs	CH12	CHD2	7585	37481	0.202369	667.893	220.324	31.3952	11.3566	1.1768e-216	6.09582e-214	Null_Model_Regulatory	mouse
Uw_Dnase	ES-CJ7	Dnase	26022	37481	0.694272	6091.49	634.828	31.3952	4.27186	1.17827e-216	6.10341e-214	Null_Model_Regulatory	mouse
Pazar_Chip	T	TFIIB	3446	37481	0.0919399	150.119	104.986	31.3934	22.9551	1.24431e-216	6.44552e-214	Null_Model_Regulatory	mouse
Licr_Histone	MEF	H3K4me1	21805	37481	0.581761	4683.56	545.412	31.3918	4.65565	1.31007e-216	6.78614e-214	Null_Model_Regulatory	mouse
Sydh_Tfbs	CH12	BHLHE40	10376	37481	0.276834	1248.61	290.763	31.3911	8.31006	1.33615e-216	6.92126e-214	Null_Model_Regulatory	mouse
Uw_Dnase	Cerebrum	Dnase	27491	37481	0.733465	7055.65	651.031	31.3892	3.89631	1.41921e-216	7.35151e-214	Null_Model_Regulatory	mouse
Licr_Histone	WholeBrain	H3K27ac	10111	37481	0.269763	1157.09	285.263	31.3882	8.73829	1.46557e-216	7.59166e-214	Null_Model_Regulatory	mouse
Sydh_Tfbs	MEL	Rad21	8703	37481	0.232198	898.06	248.694	31.3838	9.69089	1.68469e-216	8.7267e-214	Null_Model_Regulatory	mouse
Sydh_Tfbs	MEL	SMC3	8068	37481	0.215256	773.817	232.426	31.3828	10.4262	1.73634e-216	8.99423e-214	Null_Model_Regulatory	mouse
Licr_Chip	BMDM	CTCF	8572	37481	0.228703	833.977	246.578	31.3816	10.2785	1.80448e-216	9.3472e-214	Null_Model_Regulatory	mouse
Psu_Chip	CH12	CTCF	7815	37481	0.208506	722.143	226.031	31.3801	10.822	1.89196e-216	9.80037e-214	Null_Model_Regulatory	mouse
Pazar_Chip	Th2+13hr	Stat5b	4340	37481	0.115792	263.181	129.928	31.3775	16.4906	2.0522e-216	1.06304e-213	Null_Model_Regulatory	mouse
Sydh_Tfbs	ES-E14	Zc3h11a	4292	37481	0.114511	241.582	129.087	31.3775	17.7662	2.05433e-216	1.06414e-213	Null_Model_Regulatory	mouse
Licr_Chip	Cortex	CTCF	9802	37481	0.261519	1165.42	275.266	31.3754	8.41068	2.19271e-216	1.13582e-213	Null_Model_Regulatory	mouse
Pazar_Chip	liver_Mcombined	Bcl6	9215	37481	0.245858	1037.45	260.659	31.3727	8.88238	2.38856e-216	1.23727e-213	Null_Model_Regulatory	mouse
Uw_Dgf	A20	Dgf	23468	37481	0.626131	5670.91	567.287	31.3723	4.13832	2.41656e-216	1.25178e-213	Null_Model_Regulatory	mouse
Pazar_Chip	C2C12_myoblast	Sin3B	1961	37481	0.0523198	57.5285	60.6801	31.3689	34.0875	2.68377e-216	1.39019e-213	Null_Model_Regulatory	mouse
Pazar_Chip	Th2	Stat6	3103	37481	0.0827886	131.595	94.7283	31.3677	23.5799	2.79366e-216	1.44711e-213	Null_Model_Regulatory	mouse
Licr_Chip	Heart	CTCF	9223	37481	0.246071	1049.99	260.572	31.3656	8.78388	2.98053e-216	1.54391e-213	Null_Model_Regulatory	mouse
Licr_Histone	SmIntestine	H3K4me1	19168	37481	0.511406	4080.16	481.043	31.3648	4.69786	3.05455e-216	1.58226e-213	Null_Model_Regulatory	mouse
Pazar_Chip	liver	Srebp2	1536	37481	0.0409808	38.8292	47.7346	31.3645	39.5579	3.08509e-216	1.59808e-213	Null_Model_Regulatory	mouse
Pazar_Chip	T	TFIIE	3312	37481	0.0883648	167.306	100.269	31.3626	19.7961	3.27942e-216	1.69874e-213	Null_Model_Regulatory	mouse
Licr_Histone	Testis	H3K4me1	21016	37481	0.560711	4955.54	512.098	31.3621	4.24091	3.32707e-216	1.72342e-213	Null_Model_Regulatory	mouse
Licr_Chip	Cortex	Pol2	6716	37481	0.179184	601.636	194.983	31.3585	11.1629	3.72481e-216	1.92945e-213	Null_Model_Regulatory	mouse
Uw_Dgf	ES-CJ7	Dgf	28904	37481	0.771164	8769.16	642.093	31.3581	3.2961	3.76869e-216	1.95218e-213	Null_Model_Regulatory	mouse
Caltech_Tfbs	C2C12+EqS_2.0pct_60hr	MyoD	7078	37481	0.188842	649.968	205.002	31.356	10.8898	4.03226e-216	2.08871e-213	Null_Model_Regulatory	mouse
Licr_Histone	Placenta	H3K4me1	20480	37481	0.54641	4540.07	508.367	31.3552	4.51094	4.13389e-216	2.14136e-213	Null_Model_Regulatory	mouse
Licr_Histone	Limb	H3K27ac	8767	37481	0.233905	970.25	248.672	31.3535	9.03582	4.3528e-216	2.25475e-213	Null_Model_Regulatory	mouse
Pazar_Chip	MEF_fibroblast_OE-GH2	Stat5	9910	37481	0.264401	1261.64	275.882	31.348	7.85483	5.18179e-216	2.68417e-213	Null_Model_Regulatory	mouse
Licr_Chip	Cerebellum	CTCF	7523	37481	0.200715	752.969	215.967	31.3475	9.99111	5.26204e-216	2.72574e-213	Null_Model_Regulatory	mouse
Psu_Chip	MEL	CTCF	8537	37481	0.227769	959.578	241.739	31.3454	8.89662	5.6161e-216	2.90914e-213	Null_Model_Regulatory	mouse
Pazar_Chip	retinas_C57BL6_WT	Crx	3320	37481	0.0885782	174.049	100.365	31.3452	19.0751	5.6561e-216	2.92986e-213	Null_Model_Regulatory	mouse
Pazar_Chip	HPC-7	Gfi1b	3445	37481	0.0919132	183.601	104.05	31.3444	18.7635	5.79583e-216	3.00224e-213	Null_Model_Regulatory	mouse
Misc_ChIP	murine_embryonic_carcinoma_cells+cycling	RBPJ	2352	37481	0.0627518	88.8392	72.2095	31.3416	26.4748	6.33099e-216	3.27945e-213	Null_Model_Regulatory	mouse
Psu_Chip	Megakaryo	FLI1	2078	37481	0.0554414	77.7952	63.8197	31.3415	26.7112	6.35311e-216	3.29091e-213	Null_Model_Regulatory	mouse
Licr_Histone	CH12	H3K27ac	9227	37481	0.246178	1158.08	257.472	31.339	7.96753	6.86644e-216	3.55682e-213	Null_Model_Regulatory	mouse
Licr_Histone	Spleen	H3K4me1	17004	37481	0.45367	3509.32	430.722	31.3304	4.84538	9.00468e-216	4.66442e-213	Null_Model_Regulatory	mouse
Licr_Histone	Lung	H3K4me1	20956	37481	0.55911	5113.93	505.671	31.3288	4.09783	9.44983e-216	4.89501e-213	Null_Model_Regulatory	mouse
Caltech_Tfbs	C2C12	Usf1	3266	37481	0.0871375	182.741	98.4172	31.3285	17.8723	9.56022e-216	4.95219e-213	Null_Model_Regulatory	mouse
Sydh_Tfbs	CH12	E2F4	2224	37481	0.0593367	83.8841	68.3123	31.3284	26.5128	9.56959e-216	4.95705e-213	Null_Model_Regulatory	mouse
Licr_Histone	WholeBrain	H3K4me1	19002	37481	0.506977	4537.67	461.725	31.3267	4.18761	1.01055e-215	5.23467e-213	Null_Model_Regulatory	mouse
Licr_Histone	Cortex	H3K27ac	8985	37481	0.239721	1142.24	250.444	31.3154	7.86612	1.44049e-215	7.46174e-213	Null_Model_Regulatory	mouse
Caltech_Tfbs	C2C12+EqS_2.0pct_60hr	Usf1	2836	37481	0.075665	137.379	86.1877	31.311	20.6437	1.653e-215	8.56251e-213	Null_Model_Regulatory	mouse
Licr_Histone	ES-E14	H3K27ac	10037	37481	0.267789	1455.83	274.07	31.3101	6.89436	1.70018e-215	8.80695e-213	Null_Model_Regulatory	mouse
Pazar_Chip	liver_FLcombined	Stat5	6496	37481	0.173314	648.498	186.767	31.3091	10.017	1.75438e-215	9.08766e-213	Null_Model_Regulatory	mouse
Licr_Histone	Thymus	H3K4me1	11697	37481	0.312078	2087.46	306.952	31.3063	5.60345	1.91633e-215	9.92657e-213	Null_Model_Regulatory	mouse
Pazar_Chip	prepreBcells+1h-Tamoxifen	E2A	5185	37481	0.138337	459.043	151.034	31.2908	11.2952	3.11441e-215	1.61326e-212	Null_Model_Regulatory	mouse
Sydh_Tfbs	MEL	Max	4205	37481	0.11219	306.972	124.59	31.2867	13.6983	3.53427e-215	1.83075e-212	Null_Model_Regulatory	mouse
Caltech_Tfbs	C2C12	FOSL1	2490	37481	0.0664337	128.699	75.4732	31.2866	19.3474	3.54776e-215	1.83774e-212	Null_Model_Regulatory	mouse
Psu_Histone	G1E-ER4	H3K4me3	14285	37481	0.381126	2957.98	362.048	31.2859	4.82931	3.62432e-215	1.8774e-212	Null_Model_Regulatory	mouse
Licr_Histone	Kidney	H3K4me1	19117	37481	0.510045	4505.69	467.072	31.2828	4.24286	4.00363e-215	2.07388e-212	Null_Model_Regulatory	mouse
Pazar_Chip	EB	Rad21	4014	37481	0.107094	305.809	118.572	31.2739	13.1258	5.28973e-215	2.74008e-212	Null_Model_Regulatory	mouse
Psu_Histone	Erythrobl	H3K4me1	20330	37481	0.542408	5564.95	472.202	31.2685	3.65322	6.26151e-215	3.24346e-212	Null_Model_Regulatory	mouse
Sydh_Tfbs	CH12	ETS1	7759	37481	0.207012	1049.54	214.578	31.2681	7.39277	6.33313e-215	3.28056e-212	Null_Model_Regulatory	mouse
Pazar_Chip	macrophage	Cebpb	4881	37481	0.130226	451.523	141.698	31.26	10.8101	8.16117e-215	4.22748e-212	Null_Model_Regulatory	mouse
Pazar_Chip	ES	Rad21	4920	37481	0.131267	458.907	142.712	31.2594	10.7211	8.33011e-215	4.31499e-212	Null_Model_Regulatory	mouse
Psu_Histone	Megakaryo	H3K4me1	26281	37481	0.701182	8817.02	558.794	31.253	2.98071	1.01672e-214	5.26662e-212	Null_Model_Regulatory	mouse
Licr_Histone	Heart	H3K4me1	18960	37481	0.505856	4921.8	449.194	31.252	3.85225	1.04838e-214	5.43062e-212	Null_Model_Regulatory	mouse
Licr_Histone	Liver	H3K4me1	17485	37481	0.466503	4366.06	419.923	31.2413	4.00475	1.46482e-214	7.58777e-212	Null_Model_Regulatory	mouse
Pazar_Chip	Th1	Stat4	2778	37481	0.0741176	168.905	83.5283	31.236	16.4471	1.72692e-214	8.94546e-212	Null_Model_Regulatory	mouse
Licr_Histone	ES-Bruce4	H3K27ac	7001	37481	0.186788	928.737	194.407	31.2348	7.53819	1.79625e-214	9.30456e-212	Null_Model_Regulatory	mouse
Pazar_Chip	ES	Jarid1a	1605	37481	0.0428217	55.5504	49.6113	31.2318	28.8927	1.97246e-214	1.02173e-211	Null_Model_Regulatory	mouse
Sydh_Tfbs	MEL	Zc3h11a	4050	37481	0.108055	313.996	119.642	31.2264	12.8983	2.33221e-214	1.20808e-211	Null_Model_Regulatory	mouse
Sydh_Tfbs	CH12	COREST	5277	37481	0.140791	550.071	151.386	31.2244	9.59331	2.48433e-214	1.28688e-211	Null_Model_Regulatory	mouse
Licr_Chip	Lung	CTCF	6516	37481	0.173848	779.589	183.72	31.2236	8.35825	2.54654e-214	1.31911e-211	Null_Model_Regulatory	mouse
Misc_ChIP	AML	RUNX1	2926	37481	0.0780662	174.072	88.139	31.2226	16.8091	2.63054e-214	1.36262e-211	Null_Model_Regulatory	mouse
Licr_Histone	MEL	H3K79me2	9086	37481	0.242416	1460.59	244.23	31.2223	6.22077	2.65776e-214	1.37672e-211	Null_Model_Regulatory	mouse
Caltech_Tfbs	C2C12	CEBPB	3118	37481	0.0831888	224.268	92.6874	31.2204	13.903	2.82071e-214	1.46113e-211	Null_Model_Regulatory	mouse
Caltech_Tfbs	C2C12+EqS_2.0pct_5d	TCF3	2925	37481	0.0780395	196.359	87.4297	31.2096	14.8962	3.95194e-214	2.0471e-211	Null_Model_Regulatory	mouse
Pazar_Chip	macrophage	Pu1	6442	37481	0.171874	810.922	180.452	31.2055	7.94404	4.48955e-214	2.32559e-211	Null_Model_Regulatory	mouse
Cistrome_ChIP	Hair_Follicle_Stem_Cell	TCF4	2906	37481	0.0775326	204.893	86.58	31.1978	14.183	5.70149e-214	2.95337e-211	Null_Model_Regulatory	mouse
Pazar_Chip	HL-1_cardiomyocytes	Srf	1218	37481	0.0324965	36.6404	37.8686	31.1963	33.242	5.98187e-214	3.09861e-211	Null_Model_Regulatory	mouse
Licr_Histone	BoneMarrow	H3K4me1	14557	37481	0.388383	3576.45	352.023	31.1927	4.07024	6.68495e-214	3.4628e-211	Null_Model_Regulatory	mouse
Cistrome_ChIP	3T3-L1+day7	Nrf1	1455	37481	0.0388197	52.0579	44.9788	31.1912	27.9496	7.02249e-214	3.63765e-211	Null_Model_Regulatory	mouse
Psu_Histone	G1E	H3K4me1	19418	37481	0.518076	5750.25	438.251	31.1871	3.3769	7.9801e-214	4.13369e-211	Null_Model_Regulatory	mouse
Licr_Chip	ES-Bruce4	CTCF	7226	37481	0.192791	1062.52	197.654	31.1832	6.80081	8.99669e-214	4.66029e-211	Null_Model_Regulatory	mouse
Caltech_Tfbs	C2C12+EqS_2.0pct_60hr	Max	1325	37481	0.0353512	46.7453	40.9945	31.1811	28.3451	9.61128e-214	4.97864e-211	Null_Model_Regulatory	mouse
Caltech_Tfbs	C2C12+EqS_2.0pct_24hr	SRF	1541	37481	0.0411142	63.6464	47.3826	31.1792	24.2119	1.01845e-213	5.27559e-211	Null_Model_Regulatory	mouse
Caltech_Tfbs	C2C12+EqS_2.0pct_24hr	MyoD	4140	37481	0.110456	407.111	119.729	31.1779	10.1692	1.06105e-213	5.49626e-211	Null_Model_Regulatory	mouse
Pazar_Chip	macrophage	Cebpa	5162	37481	0.137723	606.997	146.111	31.175	8.50416	1.1611e-213	6.01451e-211	Null_Model_Regulatory	mouse
Licr_Chip	BoneMarrow	CTCF	4883	37481	0.130279	499.954	140.646	31.1637	9.7669	1.65348e-213	8.56505e-211	Null_Model_Regulatory	mouse
Pazar_Chip	ES	TCfcp2L1	3764	37481	0.100424	334.565	110.048	31.163	11.2504	1.6926e-213	8.76765e-211	Null_Model_Regulatory	mouse
Caltech_Tfbs	C2C12	MyoD	3324	37481	0.0886849	286.038	97.492	31.1611	11.6208	1.79238e-213	9.28451e-211	Null_Model_Regulatory	mouse
Pazar_Chip	E14_ES	Sin3A	846	37481	0.0225714	20.7353	26.4954	31.1474	40.8001	2.74897e-213	1.42397e-210	Null_Model_Regulatory	mouse
Licr_Histone	Limb	H3K4me1	16452	37481	0.438942	4705.4	377.209	31.1408	3.49641	3.37413e-213	1.7478e-210	Null_Model_Regulatory	mouse
Licr_Histone	MEL	H3K4me1	15260	37481	0.40714	4094.72	358.595	31.1362	3.72675	3.90145e-213	2.02095e-210	Null_Model_Regulatory	mouse
Licr_Histone	OlfactBulb	H3K4me1	12709	37481	0.339078	3052.52	310.221	31.1277	4.16344	5.08378e-213	2.6334e-210	Null_Model_Regulatory	mouse
Psu_Histone	CH12	H3K4me1	20242	37481	0.54006	7052.42	423.83	31.12	2.87022	6.45643e-213	3.34443e-210	Null_Model_Regulatory	mouse
Psu_Histone	G1E-ER4	H3K4me1	21888	37481	0.583976	7754.08	454.177	31.1198	2.82277	6.49095e-213	3.36231e-210	Null_Model_Regulatory	mouse
Sydh_Tfbs	CH12	Usf2	3276	37481	0.0874043	283.088	96.1773	31.1187	11.5724	6.72896e-213	3.4856e-210	Null_Model_Regulatory	mouse
Sydh_Tfbs	MEL	Ubf	2299	37481	0.0613377	141.236	69.3412	31.1181	16.2777	6.85647e-213	3.55165e-210	Null_Model_Regulatory	mouse
Licr_Histone	Thymus	H3K27ac	3906	37481	0.104213	401.442	112.631	31.1153	9.72993	7.46817e-213	3.86851e-210	Null_Model_Regulatory	mouse
Pazar_Chip	HL1_cardiaccells	Gata4	3413	37481	0.0910595	307.033	99.8338	31.1114	11.1161	8.45269e-213	4.37849e-210	Null_Model_Regulatory	mouse
Licr_Histone	BMDM	H3K4me1	16338	37481	0.435901	4736.4	372.929	31.1094	3.44946	8.99347e-213	4.65862e-210	Null_Model_Regulatory	mouse
Pazar_Chip	macrophage_stimulated	Nfkb1	3619	37481	0.0965556	348.205	105.147	31.1068	10.3933	9.7353e-213	5.04288e-210	Null_Model_Regulatory	mouse
Sydh_Tfbs	MEL	c-Myc	2818	37481	0.0751848	219.476	83.5414	31.1046	12.8397	1.04226e-212	5.3989e-210	Null_Model_Regulatory	mouse
Pazar_Chip	liver	Yy1	1886	37481	0.0503188	105.439	57.2511	31.1009	17.8872	1.17019e-212	6.0616e-210	Null_Model_Regulatory	mouse
Pazar_Chip	Th2+13hr	Stat5a	2974	37481	0.0793469	252.586	87.5072	31.0993	11.7742	1.2306e-212	6.37449e-210	Null_Model_Regulatory	mouse
Pazar_Chip	preproBcells_EBF	E2a	1661	37481	0.0443158	79.6314	50.8556	31.0952	20.8586	1.39657e-212	7.23421e-210	Null_Model_Regulatory	mouse
Pazar_Chip	liver_FHcombined	Stat5	5990	37481	0.159814	958.944	161.831	31.0884	6.24645	1.72927e-212	8.95764e-210	Null_Model_Regulatory	mouse
Licr_Histone	BAT	H3K4me1	13870	37481	0.370054	3909.36	320.495	31.0789	3.5479	2.3191e-212	1.20129e-209	Null_Model_Regulatory	mouse
Sydh_Tfbs	MEL	Gcn5	1901	37481	0.050719	115.425	57.4688	31.0703	16.4696	3.03009e-212	1.56959e-209	Null_Model_Regulatory	mouse
Licr_Histone	MEL	H3K36me3	13831	37481	0.369014	3944.1	318.299	31.0617	3.50675	3.96356e-212	2.05312e-209	Null_Model_Regulatory	mouse
Licr_Histone	ES-E14	H3K4me1	14241	37481	0.379953	4213.61	322.927	31.0516	3.37977	5.4246e-212	2.80994e-209	Null_Model_Regulatory	mouse
Sydh_Tfbs	MEL	Maz	2791	37481	0.0744644	238.672	82.2059	31.048	11.6939	6.07551e-212	3.14712e-209	Null_Model_Regulatory	mouse
Cistrome_ChIP	3T3-L1+day0	Nrf1	1399	37481	0.0373256	63.6723	43.0152	31.0431	21.9719	7.05776e-212	3.65592e-209	Null_Model_Regulatory	mouse
Pazar_Chip	preproBcells_RAG1_GSE21978	E2a	2529	37481	0.0674742	203.841	74.9112	31.0389	12.4067	8.06609e-212	4.17823e-209	Null_Model_Regulatory	mouse
Psu_Chip	MEL	Pol2-4H8	4306	37481	0.114885	540.924	121.368	31.0219	7.96045	1.36517e-211	7.0716e-209	Null_Model_Regulatory	mouse
Misc_ChIP	Liver	Bmal1	1755	37481	0.0468237	109.91	53.0387	31.0168	15.9676	1.59976e-211	8.28675e-209	Null_Model_Regulatory	mouse
Pazar_Chip	liver_WT-Bexa_GSE35262	Rxr	3442	37481	0.0918332	423.504	97.3219	31.0156	8.12742	1.6611e-211	8.60449e-209	Null_Model_Regulatory	mouse
Pazar_Chip	C2C12_myotubes	Sin3A	672	37481	0.0179291	17.5055	21.1091	31.0053	38.3879	2.28498e-211	1.18362e-208	Null_Model_Regulatory	mouse
Licr_Chip	ES-Bruce4	p300	5072	37481	0.135322	731.055	140.012	31.0041	6.93792	2.37654e-211	1.23105e-208	Null_Model_Regulatory	mouse
Caltech_Hist	C2C12	H3K79me2	6909	37481	0.184333	1256.47	182.358	30.9969	5.49875	2.97031e-211	1.53862e-208	Null_Model_Regulatory	mouse
Caltech_Tfbs	C2C12+EqS_2.0pct_60hr	TCF12	3031	37481	0.0808676	308.72	87.8641	30.9829	9.81795	4.5869e-211	2.37601e-208	Null_Model_Regulatory	mouse
ngs-qc.org	Any	none	36606	37481	0.976655	21713.4	480.686	30.9821	1.68587	4.69965e-211	2.43442e-208	Null_Model_Regulatory	mouse
Pazar_Chip	preproBcells+6h-Tamoxifen	E2A	2759	37481	0.0736106	264.989	80.5102	30.9776	10.4118	5.40454e-211	2.79955e-208	Null_Model_Regulatory	mouse
Pazar_Chip	HPC-7	Fli1	3444	37481	0.0918866	402.589	98.2572	30.9536	8.55462	1.13776e-210	5.89361e-208	Null_Model_Regulatory	mouse
Pazar_Chip	liver_LXRdKO-Bexa	Rxr	3783	37481	0.100931	458.257	107.429	30.9484	8.2552	1.33383e-210	6.90922e-208	Null_Model_Regulatory	mouse
Pazar_Chip	liver_MHcombined	Stat5	5632	37481	0.150263	954.039	151.215	30.9359	5.90332	1.96593e-210	1.01835e-207	Null_Model_Regulatory	mouse
Sydh_Tfbs	CH12	CHD1	2543	37481	0.0678477	239.172	74.4745	30.9345	10.6325	2.05544e-210	1.06472e-207	Null_Model_Regulatory	mouse
Psu_Chip	G1E	Pol2-4H8	5841	37481	0.155839	1061.48	154.509	30.9337	5.50267	2.10728e-210	1.09157e-207	Null_Model_Regulatory	mouse
Pazar_Chip	liver_WTT09	Lxr	3028	37481	0.0807876	336.854	87.0644	30.9098	8.98905	4.40641e-210	2.28252e-207	Null_Model_Regulatory	mouse
Licr_Histone	Cerebellum	H3K4me1	13621	37481	0.363411	4479.29	295.867	30.898	3.04088	6.34771e-210	3.28812e-207	Null_Model_Regulatory	mouse
Pazar_Chip	ES	Esrrb	2586	37481	0.068995	267.637	75.0334	30.8977	9.66233	6.40336e-210	3.31694e-207	Null_Model_Regulatory	mouse
Pazar_Chip	adipocyte	Pparg	2628	37481	0.0701155	267.727	76.4282	30.8822	9.81596	1.03476e-209	5.36004e-207	Null_Model_Regulatory	mouse
Pazar_Chip	liver	Ppara	2920	37481	0.0779061	338.048	83.6809	30.8547	8.63783	2.4195e-209	1.2533e-206	Null_Model_Regulatory	mouse
Licr_Histone	CH12	H3K79me2	7462	37481	0.199088	1649.33	188.469	30.8416	4.52425	3.63485e-209	1.88285e-206	Null_Model_Regulatory	mouse
Caltech_Hist	C2C12+EqS_2.0pct_60hr	H3K79me2	5809	37481	0.154985	1131.27	151.794	30.8164	5.13493	7.91122e-209	4.09801e-206	Null_Model_Regulatory	mouse
Pazar_Chip	liver_MLcombined	Stat5	2813	37481	0.0750514	348.254	80.0341	30.7962	8.07744	1.47349e-208	7.63269e-206	Null_Model_Regulatory	mouse
Licr_Chip	Cerebellum	Pol2	2295	37481	0.061231	241.669	66.7007	30.7842	9.49645	2.13081e-208	1.10376e-205	Null_Model_Regulatory	mouse
Misc_FAIRE	Any	Notch_dimer_ind	1131	37481	0.0301753	63.5684	34.6833	30.7765	17.7919	2.70336e-208	1.40034e-205	Null_Model_Regulatory	mouse
Caltech_Hist	C2C12	H3K79me3	5464	37481	0.145781	1064.77	142.987	30.7667	5.13163	3.65613e-208	1.89388e-205	Null_Model_Regulatory	mouse
Pazar_Chip	ES+native	Olig2	1983	37481	0.0529068	194.646	58.2093	30.7228	10.1877	1.41077e-207	7.30778e-205	Null_Model_Regulatory	mouse
Licr_Histone	CH12	H3K4me1	9348	37481	0.249406	2731.68	215.397	30.7169	3.42207	1.69487e-207	8.77945e-205	Null_Model_Regulatory	mouse
Caltech_Tfbs	C2C12+EqS_2.0pct_60hr	CEBPB	1776	37481	0.047384	148.757	52.9795	30.7146	11.9389	1.81902e-207	9.42253e-205	Null_Model_Regulatory	mouse
Sydh_Tfbs	MEL	CHD2	1442	37481	0.0384728	107.768	43.4481	30.7086	13.3806	2.18192e-207	1.13023e-204	Null_Model_Regulatory	mouse
Pazar_Chip	3T3-L1_preadipocyte	Cebpb	3414	37481	0.0910862	495.237	95.0485	30.7081	6.89367	2.21612e-207	1.14795e-204	Null_Model_Regulatory	mouse
Pazar_Chip	liver_WTT09	Rxr	3256	37481	0.0868707	484.465	90.2965	30.6937	6.72082	3.45024e-207	1.78722e-204	Null_Model_Regulatory	mouse
Sydh_Tfbs	MEL	Bhlhe40	2465	37481	0.0657667	286.283	71.0362	30.6705	8.61037	7.03396e-207	3.64359e-204	Null_Model_Regulatory	mouse
Licr_Histone	ES-Bruce4	H3K4me1	11232	37481	0.299672	3802.1	242.335	30.6596	2.95416	9.83188e-207	5.09291e-204	Null_Model_Regulatory	mouse
Sydh_Tfbs	CH12	Pol2phosphoS2	6226	37481	0.166111	1532.57	153.148	30.6463	4.06246	1.47992e-206	7.666e-204	Null_Model_Regulatory	mouse
Pazar_Chip	PUER_haematopoeticstemcells+6h-Tamoxifen	Pu1	4531	37481	0.120888	901.978	118.523	30.6187	5.0234	3.44591e-206	1.78498e-203	Null_Model_Regulatory	mouse
Sydh_Tfbs	CH12	p300	4689	37481	0.125103	974.485	121.328	30.6155	4.81177	3.80456e-206	1.97076e-203	Null_Model_Regulatory	mouse
Licr_Histone	Cortex	H3K4me1	11559	37481	0.308396	4180.21	241.046	30.6116	2.76517	4.29405e-206	2.22432e-203	Null_Model_Regulatory	mouse
Pazar_Chip	MEF_fibroblast	Stat5a	2083	37481	0.0555748	247.77	59.967	30.604	8.40698	5.41345e-206	2.80417e-203	Null_Model_Regulatory	mouse
Misc_ChIP	Liver	Clock	1226	37481	0.0327099	85.8551	37.2624	30.5977	14.2799	6.56829e-206	3.40238e-203	Null_Model_Regulatory	mouse
Sydh_Tfbs	MEL	ZNF-MIZD-CP1	1119	37481	0.0298551	76.2258	34.0909	30.588	14.6801	8.82915e-206	4.5735e-203	Null_Model_Regulatory	mouse
Pazar_Chip	PUER_haematopoeticstemcells+1h-Tamoxifen	Pu1	3691	37481	0.0984766	634.193	100.017	30.5629	5.82	1.90573e-205	9.87168e-203	Null_Model_Regulatory	mouse
Pazar_Chip	PUER_haematopoeticstemcells+48h-Tamoxifen	Pu1	4164	37481	0.111096	815.262	109.62	30.5487	5.10756	2.94111e-205	1.52349e-202	Null_Model_Regulatory	mouse
Pazar_Chip	embryonicfibroblast	Terf2ip	2830	37481	0.0755049	412.001	79.1533	30.5483	6.86892	2.97658e-205	1.54187e-202	Null_Model_Regulatory	mouse
Pazar_Chip	HPC-7	Meis1	1683	37481	0.0449028	166.334	49.6647	30.5381	10.1182	4.06788e-205	2.10716e-202	Null_Model_Regulatory	mouse
Pazar_Chip	HL1_cardiaccells	Mef2a	576	37481	0.0153678	23.95	18.0796	30.5343	24.0501	4.56386e-205	2.36408e-202	Null_Model_Regulatory	mouse
Sydh_Tfbs	CH12	c-Jun	2587	37481	0.0690216	394.408	71.8475	30.5173	6.5592	7.67697e-205	3.97667e-202	Null_Model_Regulatory	mouse
Pazar_Chip	MEF_fibroblast_OE-WT	Stat5	2083	37481	0.0555748	248.951	60.1332	30.4998	8.36711	1.31282e-204	6.80041e-202	Null_Model_Regulatory	mouse
Sydh_Tfbs	CH12	MafK	3905	37481	0.104186	788.426	102.227	30.4869	4.95291	1.94178e-204	1.00584e-201	Null_Model_Regulatory	mouse
Cistrome_ChIP	IDG-SW3	VDR	312	37481	0.00832422	7.21678	9.9979	30.4847	43.2326	2.07658e-204	1.07567e-201	Null_Model_Regulatory	mouse
Sydh_Tfbs	CH12	JunD	2434	37481	0.0649396	358.273	68.1902	30.4403	6.79371	8.05624e-204	4.17313e-201	Null_Model_Regulatory	mouse
Pazar_Chip	Th2	Stat5a	1759	37481	0.0469304	189.875	51.5563	30.4352	9.26398	9.40996e-204	4.87436e-201	Null_Model_Regulatory	mouse
Pazar_Chip	PUER_haematopoeticstemcells+0h-Tamoxifen	Pu1	1494	37481	0.0398602	140.751	44.4648	30.4342	10.6145	9.70331e-204	5.02631e-201	Null_Model_Regulatory	mouse
Pazar_Chip	ES+V5tagged	Olig2	1442	37481	0.0384728	137.823	42.8636	30.4262	10.4627	1.23646e-203	6.40485e-201	Null_Model_Regulatory	mouse
Pazar_Chip	liver_LXRdKO-Control	Rxr	2194	37481	0.0585363	297.643	62.3698	30.405	7.37124	2.3565e-203	1.22067e-200	Null_Model_Regulatory	mouse
Pazar_Chip	ES	2020-10-04	816	37481	0.021771	50.2597	25.192	30.3961	16.2357	3.08978e-203	1.6005e-200	Null_Model_Regulatory	mouse
Psu_Histone	Erythrobl	H3K27me3	10979	37481	0.292922	4155.21	224.662	30.3735	2.64223	6.14347e-203	3.18232e-200	Null_Model_Regulatory	mouse
Sydh_Tfbs	MEL	Usf2	679	37481	0.0181158	36.0739	21.1753	30.362	18.8225	8.71421e-203	4.51396e-200	Null_Model_Regulatory	mouse
Pazar_Chip	Th2+8hr	Stat5a	1201	37481	0.0320429	104.057	36.1427	30.3503	11.5418	1.24482e-202	6.44819e-200	Null_Model_Regulatory	mouse
Licr_Histone	WholeBrain	H3K27me3	3329	37481	0.0888183	627.512	89.021	30.3466	5.30507	1.39205e-202	7.21083e-200	Null_Model_Regulatory	mouse
Licr_Histone	Spleen	H3K27me3	2082	37481	0.0555481	293.457	58.9961	30.3163	7.09475	3.49385e-202	1.80982e-199	Null_Model_Regulatory	mouse
Psu_Chip	G1E-ER4	Gata1	2167	37481	0.057816	332.458	60.6306	30.2577	6.51813	2.06524e-201	1.06979e-198	Null_Model_Regulatory	mouse
Pazar_Chip	B	Foxo1	520	37481	0.0138737	23.6044	16.4115	30.2468	22.0298	2.87281e-201	1.48811e-198	Null_Model_Regulatory	mouse
Sydh_Tfbs	MEL	E2F4	457	37481	0.0121928	18.5025	14.4979	30.2456	24.6994	2.97597e-201	1.54155e-198	Null_Model_Regulatory	mouse
Sydh_Tfbs	MEL	ETS1	2365	37481	0.0630986	410.762	64.691	30.2088	5.75759	9.07876e-201	4.7028e-198	Null_Model_Regulatory	mouse
Misc_ChIP	murine_embryonic_carcinoma_cells+mitotic	RBPJ	784	37481	0.0209173	56.4366	24.1296	30.1524	13.8917	4.99495e-200	2.58738e-197	Null_Model_Regulatory	mouse
Pazar_Chip	HL1_cardiaccells	Nkx2-5	2224	37481	0.0593367	364.292	61.7255	30.1287	6.105	1.02089e-199	5.28818e-197	Null_Model_Regulatory	mouse
Pazar_Chip	preBcells	Ebf1	1654	37481	0.044129	226.109	47.4967	30.0629	7.31506	7.39957e-199	3.83298e-196	Null_Model_Regulatory	mouse
Pazar_Chip	PUER_haematopoeticstemcells+24h-Tamoxifen	Pu1	3351	37481	0.0894053	719.685	87.5392	30.0587	4.6562	8.40415e-199	4.35335e-196	Null_Model_Regulatory	mouse
Licr_Histone	Liver	H3K79me2	6377	37481	0.17014	2147.37	140.717	30.0576	2.96968	8.68859e-199	4.50069e-196	Null_Model_Regulatory	mouse
Sydh_Tfbs	ES-E14	MafK	1867	37481	0.0498119	292.658	52.5188	29.9767	6.37945	9.86326e-198	5.10917e-195	Null_Model_Regulatory	mouse
Cistrome_ChIP	3T3-L1	VDR	1675	37481	0.0446893	237.781	47.9737	29.9585	7.04429	1.70675e-197	8.84097e-195	Null_Model_Regulatory	mouse
Pazar_Chip	liver_LXRdKO-T09	Rxr	1826	37481	0.048718	280.911	51.6414	29.9196	6.50028	5.47724e-197	2.83721e-194	Null_Model_Regulatory	mouse
Pazar_Chip	C2C12_myoblast	Sin3A	347	37481	0.00925802	14.5385	11.1365	29.8534	23.8677	3.96202e-196	2.05233e-193	Null_Model_Regulatory	mouse
Psu_Chip	G1E-ER4	Pol2-4H8	1521	37481	0.0405806	201.771	44.2146	29.837	7.53824	6.48214e-196	3.35775e-193	Null_Model_Regulatory	mouse
Caltech_Tfbs	C2C12+EqS_2.0pct_7d	Myogenin	1239	37481	0.0330567	145.346	36.7047	29.7961	8.52451	2.197e-195	1.13805e-192	Null_Model_Regulatory	mouse
Caltech_Tfbs	C2C12	Myogenin	281	37481	0.00749713	10.5395	9.11201	29.6818	26.6617	6.60042e-194	3.41902e-191	Null_Model_Regulatory	mouse
Pazar_Chip	Th2+8hr	Stat5b	665	37481	0.0177423	51.4196	20.6735	29.6796	12.9328	7.03503e-194	3.64415e-191	Null_Model_Regulatory	mouse
Pazar_Chip	heart	Rxr	1573	37481	0.0419679	256.524	44.4905	29.59	6.13197	1.00393e-192	5.20036e-190	Null_Model_Regulatory	mouse
Psu_Histone	Megakaryo	H3K27me3	14222	37481	0.379446	7908.33	213.47	29.5764	1.79836	1.50269e-192	7.78394e-190	Null_Model_Regulatory	mouse
Pazar_Chip	heart	Tbx20	750	37481	0.0200101	72.2498	22.9382	29.5468	10.3807	3.60593e-192	1.86787e-189	Null_Model_Regulatory	mouse
Pazar_Chip	T	CBP	854	37481	0.0227849	86.977	25.9725	29.5321	9.81869	5.57085e-192	2.8857e-189	Null_Model_Regulatory	mouse
Pazar_Chip	ES	Stat3	499	37481	0.0133134	33.8132	15.7722	29.4941	14.7576	1.71287e-191	8.87267e-189	Null_Model_Regulatory	mouse
Pazar_Chip	liver_WTControl	Rxr	1572	37481	0.0419413	255.344	44.698	29.4567	6.15641	5.16658e-191	2.67629e-188	Null_Model_Regulatory	mouse
Psu_Chip	Erythrobl	Gata1	1375	37481	0.0366853	205.671	39.7548	29.4135	6.68542	1.84448e-190	9.55441e-188	Null_Model_Regulatory	mouse
Sydh_Tfbs	CH12	Zkscan1	1039	37481	0.0277207	132.867	30.8543	29.3681	7.81984	7.01199e-190	3.63221e-187	Null_Model_Regulatory	mouse
Licr_Histone	Testis	H3K27me3	1252	37481	0.0334036	180.44	36.4881	29.3674	6.93861	7.16796e-190	3.71301e-187	Null_Model_Regulatory	mouse
Psu_Histone	G1E	H3K27me3	12334	37481	0.329073	6361.11	203.824	29.3042	1.93897	4.59107e-189	2.37817e-186	Null_Model_Regulatory	mouse
Sydh_Tfbs	MEL	CHD1	556	37481	0.0148342	44.3596	17.5068	29.2253	12.5339	4.62528e-188	2.39589e-185	Null_Model_Regulatory	mouse
Pazar_Chip	E14_ES	Rcor3	624	37481	0.0166484	56.7662	19.4134	29.2187	10.9925	5.61128e-188	2.90664e-185	Null_Model_Regulatory	mouse
Pazar_Chip	T	TFIIH	965	37481	0.0257464	121.153	28.9608	29.1375	7.96515	6.00934e-187	3.11284e-184	Null_Model_Regulatory	mouse
Licr_Histone	Thymus	H3K27me3	1269	37481	0.0338572	201.728	36.6712	29.1038	6.29064	1.60481e-186	8.3129e-184	Null_Model_Regulatory	mouse
Pazar_Chip	liver_LXRdKOcontrol	Ppara	1209	37481	0.0322563	198.628	34.7203	29.1003	6.08674	1.78018e-186	9.22134e-184	Null_Model_Regulatory	mouse
Pazar_Chip	retinas_C57BL6_NrlKO	Crx	1021	37481	0.0272405	154.235	30.0453	28.8486	6.61978	2.63915e-183	1.36708e-180	Null_Model_Regulatory	mouse
Sydh_Tfbs	MEL	Pol2phosphoS2	2789	37481	0.074411	818.76	68.3713	28.8168	3.40637	6.61362e-183	3.42585e-180	Null_Model_Regulatory	mouse
Pazar_Chip	T	TFIIA	723	37481	0.0192898	87.9131	22.0614	28.7872	8.22403	1.54922e-182	8.02496e-180	Null_Model_Regulatory	mouse
Pazar_Chip	B	2020-10-02	330	37481	0.00880446	20.6224	10.756	28.7633	16.002	3.08853e-182	1.59986e-179	Null_Model_Regulatory	mouse
Pazar_Chip	ES	Smad2	854	37481	0.0227849	114.527	25.7272	28.7428	7.45673	5.56917e-182	2.88483e-179	Null_Model_Regulatory	mouse
Licr_Histone	SmIntestine	H3K27me3	1450	37481	0.0386863	327.226	39.4466	28.4631	4.43119	1.67581e-178	8.68068e-176	Null_Model_Regulatory	mouse
Licr_Histone	Heart	H3K36me3	9522	37481	0.254049	5068.06	156.67	28.4288	1.87883	4.45302e-178	2.30667e-175	Null_Model_Regulatory	mouse
Psu_Chip	MEL	Tal1	2200	37481	0.0586964	603.536	56.3086	28.3521	3.64518	3.94806e-177	2.04509e-174	Null_Model_Regulatory	mouse
Licr_Histone	Heart	H3K79me2	4252	37481	0.113444	1715.39	90.1543	28.1363	2.47874	1.76258e-174	9.13015e-172	Null_Model_Regulatory	mouse
Caltech_Tfbs	C2C12+EqS_2.0pct_7d	MyoD	576	37481	0.0153678	66.8212	18.1868	27.9971	8.62002	8.80969e-173	4.56342e-170	Null_Model_Regulatory	mouse
Pazar_Chip	liver	Foxa2	885	37481	0.023612	150.711	26.2695	27.9521	5.87215	3.10627e-172	1.60905e-169	Null_Model_Regulatory	mouse
Psu_Histone	G1E-ER4	H3K27me3	13676	37481	0.364878	8934.53	170.473	27.8136	1.53069	1.48635e-170	7.69928e-168	Null_Model_Regulatory	mouse
Sydh_Tfbs	MEL	JunD	385	37481	0.0102719	39.6114	12.5289	27.5673	9.71943	1.37238e-167	7.10893e-165	Null_Model_Regulatory	mouse
Pazar_Chip	ES	Suz12	436	37481	0.0116326	52.1508	14.0403	27.3391	8.36036	7.28021e-165	3.77115e-162	Null_Model_Regulatory	mouse
Pazar_Chip	3T3-L1_adipocyte	Pparg	425	37481	0.0113391	49.1099	13.786	27.2661	8.65406	5.35932e-164	2.77613e-161	Null_Model_Regulatory	mouse
Sydh_Tfbs	MEL	COREST	1507	37481	0.040207	411.914	40.3036	27.1709	3.65853	7.16761e-163	3.71282e-160	Null_Model_Regulatory	mouse
Pazar_Chip	HPC-7	Runx1	649	37481	0.0173154	107.833	20.0381	27.0068	6.01856	6.14223e-161	3.18168e-158	Null_Model_Regulatory	mouse
Psu_Chip	Megakaryo	Gata1	673	37481	0.0179558	120.277	20.4947	26.9691	5.59543	1.70327e-160	8.82295e-158	Null_Model_Regulatory	mouse
Pazar_Chip	T	Ets1	355	37481	0.00947147	36.4356	11.8437	26.8973	9.74323	1.18121e-159	6.11865e-157	Null_Model_Regulatory	mouse
Pazar_Chip	liver_WTControl	Lxr	539	37481	0.0143806	81.1938	17.0262	26.8884	6.63844	1.50132e-159	7.77686e-157	Null_Model_Regulatory	mouse
Pazar_Chip	preproBcells	Ebf1	270	37481	0.00720365	24.2288	9.18644	26.7537	11.1438	5.59017e-158	2.89571e-155	Null_Model_Regulatory	mouse
Pazar_Chip	T	TFIIF	226	37481	0.00602972	18.1878	7.82079	26.5718	12.4259	7.19491e-156	3.72696e-153	Null_Model_Regulatory	mouse
Pazar_Chip	preproBcells_RAG1_GSE21978	Ebf1	270	37481	0.00720365	24.1309	9.28913	26.4685	11.189	1.11774e-154	5.78988e-152	Null_Model_Regulatory	mouse
Pazar_Chip	macrophage	Pparg	343	37481	0.0091513	39.1738	11.5104	26.3958	8.75585	7.66507e-154	3.97051e-151	Null_Model_Regulatory	mouse
Psu_Chip	G1E-ER4	Gata2	945	37481	0.0252128	237.058	27.0119	26.2085	3.98637	1.0623e-151	5.5027e-149	Null_Model_Regulatory	mouse
Pazar_Chip	ES	Sox2	387	37481	0.0103252	60.1329	13.0259	25.0937	6.43575	2.91435e-139	1.50963e-136	Null_Model_Regulatory	mouse
Psu_Chip	G1E-ER4	Tal1	590	37481	0.0157413	125.16	18.5523	25.0556	4.71397	7.57718e-139	3.92498e-136	Null_Model_Regulatory	mouse
Sydh_Tfbs	MEL	c-Myb	532	37481	0.0141939	111.369	16.9169	24.8646	4.77693	8.99151e-137	4.6576e-134	Null_Model_Regulatory	mouse
Sydh_Tfbs	MEL	Nrf2	259	37481	0.00691017	30.8691	9.20477	24.784	8.39026	6.6734e-136	3.45682e-133	Null_Model_Regulatory	mouse
Pazar_Chip	T	Taf1	704	37481	0.0187828	172.005	21.5477	24.6891	4.0929	6.99602e-135	3.62394e-132	Null_Model_Regulatory	mouse
Licr_Histone	Cerebellum	H3K27me3	592	37481	0.0157947	133.811	18.6083	24.6229	4.42414	3.59377e-134	1.86157e-131	Null_Model_Regulatory	mouse
Psu_Histone	CH12	H3K27me3	8643	37481	0.230597	5952.64	109.79	24.5047	1.45196	6.57596e-133	3.40634e-130	Null_Model_Regulatory	mouse
Pazar_Chip	ES	Nanog	546	37481	0.0145674	124.811	17.2695	24.3891	4.37461	1.11596e-131	5.78067e-129	Null_Model_Regulatory	mouse
Pazar_Chip	3T3-L1_preadipocyte	Nr3c1	485	37481	0.0129399	110.109	15.6218	23.9979	4.40473	1.46164e-127	7.57128e-125	Null_Model_Regulatory	mouse
Sydh_Tfbs	MEL	p300	1461	37481	0.0389797	568.99	37.4474	23.8204	2.56771	1.02748e-125	5.32233e-123	Null_Model_Regulatory	mouse
Sydh_Tfbs	MEL	MafK	762	37481	0.0203303	221.548	22.7108	23.7971	3.43943	1.7882e-125	9.26287e-123	Null_Model_Regulatory	mouse
Pazar_Chip	ES	Ezh2	575	37481	0.0153411	145.131	18.2587	23.5433	3.96194	7.35859e-123	3.81175e-120	Null_Model_Regulatory	mouse
Pazar_Chip	HPC-7	Lmo2	677	37481	0.0180625	196.096	20.4556	23.5097	3.45239	1.62382e-122	8.41137e-120	Null_Model_Regulatory	mouse
Sydh_Hist	MEL+DMSO_2.0pct	H3K4me1	1643	37481	0.0438355	701.711	40.044	23.5064	2.34142	1.75559e-122	9.09397e-120	Null_Model_Regulatory	mouse
Pazar_Chip	E14_ES	Rest	276	37481	0.00736373	44.3656	9.85465	23.5051	6.22103	1.8096e-122	9.37375e-120	Null_Model_Regulatory	mouse
Pazar_Chip	3T3-L1_preadipocyte	Stat5a	617	37481	0.0164617	165.991	19.2203	23.4652	3.71707	4.62308e-122	2.39475e-119	Null_Model_Regulatory	mouse
Pazar_Chip	HPC-7	Gata2	662	37481	0.0176623	188.615	20.355	23.2564	3.50979	6.1269e-120	3.17374e-117	Null_Model_Regulatory	mouse
Licr_Histone	Liver	H3K27me3	2074	37481	0.0553347	1002.34	46.0868	23.2531	2.06916	6.6168e-120	3.4275e-117	Null_Model_Regulatory	mouse
Pazar_Chip	motorneurons	Hoxc9	283	37481	0.00755049	48.1588	10.1	23.2516	5.87639	6.84782e-120	3.54717e-117	Null_Model_Regulatory	mouse
Pazar_Chip	ES	Prdm14	358	37481	0.00955151	73.7642	12.3986	22.9247	4.8533	1.31628e-116	6.81833e-114	Null_Model_Regulatory	mouse
Licr_Histone	ES-Bruce4	H3K27me3	870	37481	0.0232118	307.967	25.0792	22.4103	2.82498	1.56061e-111	8.08395e-109	Null_Model_Regulatory	mouse
Psu_Chip	Erythrobl	Tal1	648	37481	0.0172888	207.409	19.9948	22.0353	3.12427	6.60784e-108	3.42286e-105	Null_Model_Regulatory	mouse
Pazar_Chip	ES	Jarid2	403	37481	0.0107521	101.64	13.7054	21.9884	3.96496	1.86117e-107	9.64088e-105	Null_Model_Regulatory	mouse
Psu_Chip	G1E	Tal1	706	37481	0.0188362	240.134	21.2639	21.9088	2.94003	1.07041e-106	5.5447e-104	Null_Model_Regulatory	mouse
Psu_Chip	Megakaryo	Tal1	704	37481	0.0187828	247.499	21.0466	21.69	2.84446	1.27455e-104	6.60217e-102	Null_Model_Regulatory	mouse
Licr_Histone	Heart	H3K27me3	1341	37481	0.0357781	621.877	33.832	21.2557	2.15637	1.45917e-100	7.55851e-98	Null_Model_Regulatory	mouse
Pazar_Chip	ES	Nr5a2	297	37481	0.00792401	73.6893	11.2025	19.934	4.03044	1.03245e-88	5.34808e-86	Null_Model_Regulatory	mouse
Pazar_Chip	T_A12-+6h-Tamoxifen	E2A	665	37481	0.0177423	274.167	20.8465	18.7482	2.42553	1.00177e-78	5.18915e-76	Null_Model_Regulatory	mouse
Licr_Histone	Kidney	H3K27me3	414	37481	0.0110456	143.792	14.6604	18.4312	2.87915	3.69428e-76	1.91364e-73	Null_Model_Regulatory	mouse
Psu_Chip	G1E	Gata2	284	37481	0.00757717	80.7153	11.0679	18.3671	3.51854	1.20484e-75	6.24105e-73	Null_Model_Regulatory	mouse
Pazar_Chip	3T3-L1_preadipocyte	Rxr	200	37481	0.00533604	46.4046	8.41042	18.2625	4.30992	8.22654e-75	4.26135e-72	Null_Model_Regulatory	mouse
Sydh_Tfbs	MEL	Zkscan1	194	37481	0.00517596	42.1109	8.38658	18.111	4.60688	1.3054e-73	6.76197e-71	Null_Model_Regulatory	mouse
Sydh_Hist	ES-E14	H3K4me1	323	37481	0.0086177	111.691	12.4441	16.9806	2.8919	5.71233e-65	2.95899e-62	Null_Model_Regulatory	mouse
Psu_Histone	Erythrobl	H3K36me3	7276	37481	0.194125	5815.44	86.6749	16.851	1.25115	5.15852e-64	2.67211e-61	Null_Model_Regulatory	mouse
Sydh_Hist	MEL	H3K4me1	568	37481	0.0151543	265.928	19.1783	15.7507	2.13592	3.39736e-56	1.75983e-53	Null_Model_Regulatory	mouse
Pazar_Chip	ES+V5tagged	Hoxc9	339	37481	0.00904458	136.182	13.3317	15.2132	2.48932	1.44535e-52	7.48691e-50	Null_Model_Regulatory	mouse
Psu_Histone	G1E-ER4	H3K36me3	7062	37481	0.188415	5901.64	82.3444	14.0916	1.19662	2.13862e-45	1.1078e-42	Null_Model_Regulatory	mouse
Licr_Histone	MEL	H3K27me3	1629	37481	0.043462	1122.05	36.0384	14.0668	1.4518	3.03721e-45	1.57327e-42	Null_Model_Regulatory	mouse
Pazar_Chip	ES+FLAG	Hoxc9	787	37481	0.0209973	517.086	24.5028	11.0156	1.52199	1.60608e-28	8.31952e-26	Null_Model_Regulatory	mouse
Caltech_Hist	C2C12+EqS_2.0pct_60hr	H3K27me3	428	37481	0.0114191	248.136	16.3408	11.0071	1.72486	1.76668e-28	9.1514e-26	Null_Model_Regulatory	mouse
Pazar_Chip	HPC-7	Lyl1	197	37481	0.005256	89.3506	10.0508	10.7106	2.2048	4.54052e-27	2.35199e-24	Null_Model_Regulatory	mouse
Psu_Histone	G1E	H3K36me3	6877	37481	0.18348	6080.36	76.2181	10.4522	1.13102	7.16047e-26	3.70912e-23	Null_Model_Regulatory	mouse
Caltech_Hist	C2C12	H3K27me3	485	37481	0.0129399	324.127	18.6161	8.64162	1.49633	2.77116e-18	1.43546e-15	Null_Model_Regulatory	mouse
Caltech_Hist	C2C12	H3K36me3	210	37481	0.00560284	115.906	11.0184	8.53971	1.81181	6.72821e-18	3.48521e-15	Null_Model_Regulatory	mouse
Licr_Histone	ES-E14	H3K36me3	3100	37481	0.0827086	2864.39	53.8323	4.37682	1.08226	6.02117e-06	0.00311897	Null_Model_Regulatory	mouse
Licr_Histone	Thymus	H3K36me3	873	37481	0.0232918	1957.13	55.7419	-19.449	0.446062	1	1	Null_Model_Regulatory	mouse
Licr_Histone	ES-Bruce4	H3K36me3	1813	37481	0.0483712	2535.38	53.0472	-13.6177	0.71508	1	1	Null_Model_Regulatory	mouse
Pazar_Chip	ES	Zfp57	256	37481	0.00683013	278.059	17.1648	-1.28512	0.920668	0.900626	1	Null_Model_Regulatory	mouse
Licr_Histone	ES-Bruce4	H3K9me3	222	37481	0.005923	642.759	28.7521	-14.6341	0.345386	1	1	Null_Model_Regulatory	mouse
Sydh_Hist	MEL	H3K9me3	5	37481	0.000133401	16.5684	4.06516	0	0.301779	0.5	1	Null_Model_Regulatory	mouse
Psu_Chip	CH12	Pax5	83	37481	0.00221446	20.3287	4.83724	0	4.0829	0.5	1	Null_Model_Regulatory	mouse
Pazar_Chip	adipocyte	Tcf7l1	110	37481	0.00293482	49.5584	7.20075	0	2.2196	0.5	1	Null_Model_Regulatory	mouse
Sydh_Hist	MEL+DMSO_2.0pct	H3K36me3B	456	37481	0.0121662	1329.49	44.7034	-19.5397	0.342989	1	1	Null_Model_Regulatory	mouse
Psu_Histone	G1E-ER4	H3K9me3	4720	37481	0.12593	7780.22	125.036	-24.4748	0.606666	1	1	Null_Model_Regulatory	mouse
Pazar_Chip	ES	Cdx2	590	37481	0.0157413	1165.92	38.9153	-14.7992	0.506039	1	1	Null_Model_Regulatory	mouse
Pazar_Chip	ES	Tbx3	144	37481	0.00384195	29.6294	6.5328	0	4.86004	0.5	1	Null_Model_Regulatory	mouse
Licr_Histone	Testis	H3K36me3	2540	37481	0.0677677	2779	50.803	-4.70451	0.913997	0.999999	1	Null_Model_Regulatory	mouse
Sydh_Hist	MEL+DMSO_2.0pct	H3K27me3B	453	37481	0.0120861	516.675	21.9268	-2.904	0.87676	0.998158	1	Null_Model_Regulatory	mouse
Pazar_Chip	ES	Kap1	208	37481	0.00554948	253.494	16.1409	-2.81853	0.820534	0.997588	1	Null_Model_Regulatory	mouse
Psu_Histone	CH12	H3K36me3	6238	37481	0.166431	6712.76	75.47	-6.29072	0.929275	1	1	Null_Model_Regulatory	mouse
Sydh_Hist	MEL	H3K27ac	604	37481	0.0161148	617.9	24.2517	-0.573159	0.977504	0.716732	1	Null_Model_Regulatory	mouse
Licr_Histone	SmIntestine	H3K36me3	2395	37481	0.063899	3629.38	69.9612	-17.6438	0.659892	1	1	Null_Model_Regulatory	mouse
Psu_Histone	CH12	H3K9me3	2626	37481	0.0700622	9702.77	239.758	-29.5163	0.270644	1	1	Null_Model_Regulatory	mouse
Licr_Histone	Kidney	H3K36me3	593	37481	0.0158213	1582.1	49.5038	-19.9802	0.374819	1	1	Null_Model_Regulatory	mouse
Psu_Histone	Megakaryo	H3K36me3	6128	37481	0.163496	6643.79	74.6582	-6.90863	0.922366	1	1	Null_Model_Regulatory	mouse
Pazar_Chip	E14_ES	Rcor1	25	37481	0.000667005	1.24975	1.36072	0	20.004	0.5	1	Null_Model_Regulatory	mouse
Sydh_Hist	ES-E14	H3K9me3	52	37481	0.00138737	128.712	11.6584	0	0.404002	0.5	1	Null_Model_Regulatory	mouse
Licr_Histone	Spleen	H3K36me3	1494	37481	0.0398602	2664.76	62.462	-18.7436	0.56065	1	1	Null_Model_Regulatory	mouse
Licr_Histone	B-cell_CD43-	H3K27me3	144	37481	0.00384195	25.0819	6.10895	0	5.74119	0.5	1	Null_Model_Regulatory	mouse
Pazar_Chip	liver	Crebbp	67	37481	0.00178757	117.221	10.4436	0	0.571571	0.5	1	Null_Model_Regulatory	mouse
Psu_Histone	Megakaryo	H3K9me3	3037	37481	0.0810277	8047.61	176.713	-28.3546	0.377379	1	1	Null_Model_Regulatory	mouse
Pazar_Chip	ES	Smad1	44	37481	0.00117393	15.3327	3.89541	0	2.86969	0.5	1	Null_Model_Regulatory	mouse
Psu_Histone	Erythrobl	H3K9me3	2322	37481	0.0619514	6755.12	156.949	-28.2455	0.343739	1	1	Null_Model_Regulatory	mouse
Caltech_Hist	C2C12+EqS_2.0pct_60hr	H3K36me3	81	37481	0.00216109	121.275	11.248	0	0.667905	0.5	1	Null_Model_Regulatory	mouse
Licr_Histone	WholeBrain	H3K9me3	183	37481	0.00488247	193.242	14.0438	0	0.947	0.5	1	Null_Model_Regulatory	mouse
Psu_Histone	G1E	H3K9me3	5423	37481	0.144687	8918.63	137.846	-25.3589	0.608053	1	1	Null_Model_Regulatory	mouse
Pazar_Chip	primaryerythroidcells	Klf1	134	37481	0.00357514	12.979	5.25343	0	10.3244	0.5	1	Null_Model_Regulatory	mouse
Pazar_Chip	E14_ES	Rcor2	62	37481	0.00165417	7.10589	3.1287	0	8.72515	0.5	1	Null_Model_Regulatory	mouse
Pazar_Chip	macrophage_unstimulated	Nfkb1	26	37481	0.000693685	2.66933	1.79654	0	9.74027	0.5	1	Null_Model_Regulatory	mouse
Licr_Histone	B-cell_CD43-	H3K36me3	2140	37481	0.0570956	2815.21	56.6148	-11.9264	0.760156	1	1	Null_Model_Regulatory	mouse
Pazar_Chip	fetalmyotubes	Sox6	123	37481	0.00328166	17.6144	5.373	0	6.98293	0.5	1	Null_Model_Regulatory	mouse
Sydh_Hist	MEL+DMSO_2.0pct	H3K9me3	12	37481	0.000320162	28.2098	5.43028	0	0.425384	0.5	1	Null_Model_Regulatory	mouse
Pazar_Chip	proBcells	Smad3	52	37481	0.00138737	56.3626	7.50502	0	0.922597	0.5	1	Null_Model_Regulatory	mouse
Licr_Histone	WholeBrain	H3K36me3	1768	37481	0.0471706	2861.6	62.8548	-17.3989	0.617836	1	1	Null_Model_Regulatory	mouse
Licr_Histone	CH12	H3K36me3	2599	37481	0.0693418	3388.47	64.6323	-12.2148	0.767013	1	1	Null_Model_Regulatory	mouse
Pazar_Chip	macrophage_LPS2	Bcl6	105	37481	0.00280142	29.974	6.04775	0	3.50303	0.5	1	Null_Model_Regulatory	mouse
Licr_Histone	Liver	H3K36me3	2429	37481	0.0648062	4087.22	81.8467	-20.2601	0.594292	1	1	Null_Model_Regulatory	mouse

## Sheet: Runx1_dependent ATAC RELI
TRACK	CELL	TF	OVERLAP	TOTAL	RATIO	MEAN	STD	Z-SCORE	ENRICHMENT	P-VALUE	CORRECTED P_VALUE	NULL MODEL	SPECIES
Uw_Dnase	Patski	Dnase	8002	8741	0.915456	1146.39	219.103	31.2894	6.98018	3.25129e-215	1.68417e-212	Null_Model_Regulatory	mouse
Uw_Dnase	3134	Dnase	5750	8741	0.657819	599.42	164.628	31.2861	9.59261	3.60349e-215	1.86661e-212	Null_Model_Regulatory	mouse
Uw_Dnase	NIH-3T3	Dnase	6921	8741	0.791786	932.692	191.462	31.2767	7.42045	4.83399e-215	2.50401e-212	Null_Model_Regulatory	mouse
Caltech_Tfbs	C2C12	FOSL1	1137	8741	0.130077	29.3487	35.4349	31.2588	38.7411	8.48163e-215	4.39348e-212	Null_Model_Regulatory	mouse
Caltech_Tfbs	C2C12+EqS_2.0pct_60hr	TCF12	1747	8741	0.199863	70.2228	53.6522	31.2527	24.878	1.02427e-214	5.3057e-212	Null_Model_Regulatory	mouse
Caltech_Tfbs	C2C12+EqS_2.0pct_60hr	CEBPB	1182	8741	0.135225	33.5395	36.7582	31.2437	35.2421	1.361e-214	7.04997e-212	Null_Model_Regulatory	mouse
Uw_Dnase	Fibroblast	Dnase	7432	8741	0.850246	1075.43	203.452	31.2435	6.91073	1.3667e-214	7.0795e-212	Null_Model_Regulatory	mouse
Caltech_Tfbs	C2C12	MyoD	1676	8741	0.19174	64.8092	51.5787	31.2375	25.8605	1.64795e-214	8.53638e-212	Null_Model_Regulatory	mouse
Caltech_Tfbs	C2C12	CEBPB	1450	8741	0.165885	50.8162	44.8107	31.2243	28.5342	2.48979e-214	1.28971e-211	Null_Model_Regulatory	mouse
Uw_Dgf	3134	Dgf	6166	8741	0.705411	800.046	171.963	31.2042	7.70706	4.67802e-214	2.42321e-211	Null_Model_Regulatory	mouse
Licr_Histone	MEF	H3K27ac	3875	8741	0.443313	362.756	112.624	31.1855	10.6821	8.37825e-214	4.33993e-211	Null_Model_Regulatory	mouse
Uw_Dgf	NIH-3T3	Dgf	7589	8741	0.868207	1366.22	199.681	31.1636	5.55473	1.66117e-213	8.60486e-211	Null_Model_Regulatory	mouse
Licr_Histone	MEF	H3K4me1	6662	8741	0.762155	1075.6	179.439	31.1326	6.19377	4.35754e-213	2.25721e-210	Null_Model_Regulatory	mouse
Misc_FAIRE	Any	Notch_dimer_dep	1263	8741	0.144491	51.039	38.9645	31.1043	24.7458	1.0545e-212	5.46229e-210	Null_Model_Regulatory	mouse
Caltech_Hist	C2C12+EqS_2.0pct_60hr	H3K4me2	3689	8741	0.422034	412.908	105.48	31.0589	8.93419	4.32202e-212	2.23881e-209	Null_Model_Regulatory	mouse
Pazar_Chip	MEF_fibroblast_OE-GH	Stat5	3233	8741	0.369866	326.232	93.6217	31.048	9.91013	6.06456e-212	3.14144e-209	Null_Model_Regulatory	mouse
Pazar_Chip	3T3-L1_preadipocyte	Cebpb	1785	8741	0.20421	112.167	54.0006	30.978	15.9138	5.32563e-211	2.75868e-208	Null_Model_Regulatory	mouse
Caltech_Tfbs	C2C12+EqS_2.0pct_60hr	MyoD	2017	8741	0.230752	146.15	60.4146	30.9668	13.8009	7.53822e-211	3.9048e-208	Null_Model_Regulatory	mouse
Caltech_Tfbs	C2C12+EqS_2.0pct_24hr	MyoD	1518	8741	0.173664	90.7642	46.1217	30.945	16.7246	1.48243e-210	7.67901e-208	Null_Model_Regulatory	mouse
Uw_Dnase	Heart	Dnase	5535	8741	0.633223	1071.62	144.402	30.9094	5.16508	4.46369e-210	2.31219e-207	Null_Model_Regulatory	mouse
Cistrome_ChIP	3T3-L1	VDR	1080	8741	0.123556	53.3057	33.2584	30.8702	20.2605	1.50158e-209	7.77816e-207	Null_Model_Regulatory	mouse
Uw_Dnase	Lung	Dnase	5411	8741	0.619037	1105.53	139.518	30.8597	4.8945	2.07447e-209	1.07458e-206	Null_Model_Regulatory	mouse
Caltech_Tfbs	C2C12+EqS_2.0pct_60hr	Myogenin	1938	8741	0.221714	159.6	57.6393	30.8539	12.1428	2.48024e-209	1.28476e-206	Null_Model_Regulatory	mouse
Uw_Dnase	SkMuscle	Dnase	6349	8741	0.726347	1491.67	157.563	30.8279	4.25629	5.53764e-209	2.8685e-206	Null_Model_Regulatory	mouse
Uw_Dgf	Lung	Dgf	6399	8741	0.732067	1520.18	158.325	30.8152	4.20936	8.20871e-209	4.25211e-206	Null_Model_Regulatory	mouse
Caltech_Tfbs	C2C12	Max	1018	8741	0.116463	51.986	31.3736	30.7906	19.5822	1.74971e-208	9.06352e-206	Null_Model_Regulatory	mouse
Uw_Dgf	Heart	Dgf	6120	8741	0.700149	1453.43	151.57	30.7882	4.21072	1.8826e-208	9.75184e-206	Null_Model_Regulatory	mouse
Pazar_Chip	MEF_fibroblast_OE-GH2	Stat5	2497	8741	0.285665	284.119	71.8923	30.7805	8.78857	2.39057e-208	1.23832e-205	Null_Model_Regulatory	mouse
Uw_Dgf	Kidney	Dgf	5703	8741	0.652443	1365.32	141.197	30.7208	4.17704	1.50003e-207	7.77013e-205	Null_Model_Regulatory	mouse
Caltech_Tfbs	C2C12+EqS_2.0pct_5d	TCF3	879	8741	0.100561	43.5934	27.2164	30.6949	20.1636	3.32379e-207	1.72172e-204	Null_Model_Regulatory	mouse
Uw_Dnase	Kidney	Dnase	5228	8741	0.598101	1169.72	132.491	30.6306	4.46946	2.39821e-206	1.24227e-203	Null_Model_Regulatory	mouse
Uw_Dnase	GenitalFatPad	Dnase	5261	8741	0.601876	1268.13	130.531	30.5895	4.14864	8.45334e-206	4.37883e-203	Null_Model_Regulatory	mouse
Uw_Dnase	FatPad	Dnase	4952	8741	0.566526	1172.57	123.688	30.5561	4.22321	2.34395e-205	1.21416e-202	Null_Model_Regulatory	mouse
Uw_Dgf	WholeBrain	Dgf	6194	8741	0.708615	1796.27	144.119	30.5146	3.44826	8.33481e-205	4.31743e-202	Null_Model_Regulatory	mouse
Licr_Histone	Heart	H3K4me1	4690	8741	0.536552	1123.25	117.101	30.4589	4.17539	4.56845e-204	2.36645e-201	Null_Model_Regulatory	mouse
Uw_Dnase	ForelimbBud	Dnase	4546	8741	0.520078	1151.01	111.585	30.4252	3.94957	1.27679e-203	6.61376e-201	Null_Model_Regulatory	mouse
Uw_Dnase	Mesoderm	Dnase	5702	8741	0.652328	1575.71	135.676	30.4129	3.61869	1.85308e-203	9.59898e-201	Null_Model_Regulatory	mouse
Caltech_Tfbs	C2C12	Usf1	732	8741	0.0837433	40.7962	22.7326	30.4059	17.9428	2.29783e-203	1.19028e-200	Null_Model_Regulatory	mouse
Licr_Histone	Placenta	H3K4me1	4272	8741	0.488731	1038.33	106.368	30.4009	4.1143	2.67364e-203	1.38494e-200	Null_Model_Regulatory	mouse
Uw_Dnase	C57BL	Dnase	5411	8741	0.619037	1563.83	126.626	30.3822	3.46011	4.72189e-203	2.44594e-200	Null_Model_Regulatory	mouse
Uw_Dnase	WholeBrain	Dnase	5411	8741	0.619037	1565.16	126.598	30.3784	3.45714	5.3009e-203	2.74587e-200	Null_Model_Regulatory	mouse
Uw_Dnase	HeadlessEmbryo	Dnase	5233	8741	0.598673	1384.52	126.697	30.3754	3.77965	5.79616e-203	3.00241e-200	Null_Model_Regulatory	mouse
Caltech_Tfbs	C2C12+EqS_2.0pct_60hr	Usf1	611	8741	0.0699005	30.3946	19.1379	30.338	20.1023	1.80919e-202	9.37159e-200	Null_Model_Regulatory	mouse
Licr_Histone	Lung	H3K4me1	4468	8741	0.511154	1171.25	109	30.2456	3.81474	2.9841e-201	1.54576e-198	Null_Model_Regulatory	mouse
Caltech_Tfbs	C2C12+EqS_2.0pct_24hr	Myogenin	1149	8741	0.131449	103.752	34.5747	30.2316	11.0745	4.55404e-201	2.359e-198	Null_Model_Regulatory	mouse
Licr_Histone	Limb	H3K4me1	4336	8741	0.496053	1074.83	107.921	30.2182	4.03413	6.82701e-201	3.53639e-198	Null_Model_Regulatory	mouse
Caltech_Tfbs	C2C12+EqS_2.0pct_7d	Myogenin	632	8741	0.0723029	32.8791	19.8492	30.1836	19.2219	1.94166e-200	1.00578e-197	Null_Model_Regulatory	mouse
Licr_Histone	BAT	H3K4me1	3731	8741	0.426839	898.344	93.9958	30.136	4.1532	8.18774e-200	4.24125e-197	Null_Model_Regulatory	mouse
Uw_Dnase	Cerebrum	Dnase	5110	8741	0.584601	1595.71	116.644	30.1282	3.20233	1.03433e-199	5.35781e-197	Null_Model_Regulatory	mouse
Uw_Dgf	Retina	Dgf	4747	8741	0.543073	1466.25	108.898	30.1268	3.23751	1.0804e-199	5.59649e-197	Null_Model_Regulatory	mouse
Pazar_Chip	3T3-L1_preadipocyte	Nr3c1	503	8741	0.0575449	25.1948	15.8922	30.0655	19.9644	6.85766e-199	3.55227e-196	Null_Model_Regulatory	mouse
Uw_Dgf	416B	Dgf	3938	8741	0.450521	1031.24	96.7848	30.0333	3.81872	1.80643e-198	9.35729e-196	Null_Model_Regulatory	mouse
Uw_Dnase	Retina	Dnase	3919	8741	0.448347	1059.53	95.2385	30.0243	3.69881	2.36505e-198	1.22509e-195	Null_Model_Regulatory	mouse
Licr_Histone	Kidney	H3K4me1	4017	8741	0.459558	1032.23	99.4184	30.0223	3.89156	2.51216e-198	1.3013e-195	Null_Model_Regulatory	mouse
Pazar_Chip	3T3-L1_preadipocyte	Stat5a	622	8741	0.0711589	37.7672	19.4665	30.0122	16.4693	3.40032e-198	1.76136e-195	Null_Model_Regulatory	mouse
Uw_Dnase	HindlimbBud	Dnase	4542	8741	0.51962	1332.24	107.011	29.9945	3.40929	5.77969e-198	2.99388e-195	Null_Model_Regulatory	mouse
Licr_Histone	Heart	H3K27ac	1937	8741	0.221599	301.58	54.602	29.9516	6.42283	2.09466e-197	1.08504e-194	Null_Model_Regulatory	mouse
Misc_FAIRE	Any	Notch_dimer_ind	358	8741	0.0409564	14.4675	11.4853	29.9105	24.7451	7.18505e-197	3.72186e-194	Null_Model_Regulatory	mouse
Uw_Dnase	LgIntestine	Dnase	3670	8741	0.41986	999.03	89.3094	29.9069	3.67356	7.99461e-197	4.14121e-194	Null_Model_Regulatory	mouse
Uw_Dnase	416B	Dnase	3534	8741	0.404302	897.979	88.1416	29.9067	3.9355	8.05965e-197	4.1749e-194	Null_Model_Regulatory	mouse
Licr_Histone	WholeBrain	H3K4me1	3851	8741	0.440567	1037.84	94.0811	29.9014	3.7106	9.42156e-197	4.88037e-194	Null_Model_Regulatory	mouse
Licr_Chip	MEF	Pol2	1378	8741	0.157648	178.815	40.1588	29.861	7.70628	3.15583e-196	1.63472e-193	Null_Model_Regulatory	mouse
Licr_Histone	SmIntestine	H3K4me1	3642	8741	0.416657	933.339	90.7133	29.8596	3.90212	3.29605e-196	1.70735e-193	Null_Model_Regulatory	mouse
Licr_Histone	Limb	H3K27ac	1476	8741	0.168859	220.045	42.3631	29.6474	6.70772	1.83129e-193	9.48608e-191	Null_Model_Regulatory	mouse
Pazar_Chip	macrophage_stimulated	Nfkb1	831	8741	0.0950692	76.99	25.4414	29.6371	10.7936	2.48659e-193	1.28805e-190	Null_Model_Regulatory	mouse
Pazar_Chip	HL1_cardiaccells	Gata4	740	8741	0.0846585	68.0879	22.7146	29.5806	10.8683	1.32545e-192	6.86583e-190	Null_Model_Regulatory	mouse
Licr_Chip	Heart	p300	1691	8741	0.193456	282.207	47.7055	29.531	5.99206	5.75138e-192	2.97921e-189	Null_Model_Regulatory	mouse
Pazar_Chip	HL1_cardiaccells	Srf	877	8741	0.100332	94.1868	26.5201	29.5177	9.31128	8.52716e-192	4.41707e-189	Null_Model_Regulatory	mouse
Pazar_Chip	macrophage_LPS2	Nfkb1	911	8741	0.104221	94.011	27.6814	29.514	9.69036	9.51172e-192	4.92707e-189	Null_Model_Regulatory	mouse
Licr_Histone	OlfactBulb	H3K4me1	2737	8741	0.313122	689.425	69.3842	29.5107	3.96998	1.04991e-191	5.43856e-189	Null_Model_Regulatory	mouse
Pazar_Chip	macrophage	Cebpa	1057	8741	0.120924	133.867	31.3438	29.4518	7.89589	5.96481e-191	3.08977e-188	Null_Model_Regulatory	mouse
Uw_Dgf	Liver	Dgf	3332	8741	0.381192	951.096	80.8513	29.4479	3.50333	6.68931e-191	3.46506e-188	Null_Model_Regulatory	mouse
Licr_Histone	Cortex	H3K4me1	3227	8741	0.36918	955.732	77.1514	29.4391	3.37647	8.68264e-191	4.49761e-188	Null_Model_Regulatory	mouse
Pazar_Chip	adipocyte	Pparg	680	8741	0.0777943	59.7163	21.0743	29.4331	11.3872	1.0347e-190	5.35977e-188	Null_Model_Regulatory	mouse
Licr_Histone	BMDM	H3K4me1	3546	8741	0.405674	1086.69	83.6583	29.3971	3.26313	2.9916e-190	1.54965e-187	Null_Model_Regulatory	mouse
Licr_Histone	Kidney	H3K27ac	1702	8741	0.194715	305.896	47.538	29.3682	5.56398	7.00691e-190	3.62958e-187	Null_Model_Regulatory	mouse
Pazar_Chip	macrophage	Cebpb	870	8741	0.0995309	100.118	26.2809	29.2943	8.68976	6.12781e-189	3.17421e-186	Null_Model_Regulatory	mouse
Sydh_Tfbs	CH12	ETS1	1421	8741	0.162567	236.284	40.4603	29.2809	6.01396	9.07268e-189	4.69965e-186	Null_Model_Regulatory	mouse
Uw_Dnase	Cerebellum	Dnase	3127	8741	0.357739	921.558	75.3922	29.2529	3.39317	2.06225e-188	1.06825e-185	Null_Model_Regulatory	mouse
ngs-qc.org	Any	none	8603	8741	0.984212	5001.48	123.286	29.2127	1.72009	6.69553e-188	3.46828e-185	Null_Model_Regulatory	mouse
Licr_Histone	Placenta	H3K27ac	1679	8741	0.192083	338.437	45.901	29.2056	4.96105	8.24047e-188	4.26857e-185	Null_Model_Regulatory	mouse
Licr_Histone	OlfactBulb	H3K27ac	1442	8741	0.16497	253.863	40.7104	29.1851	5.68023	1.49881e-187	7.76385e-185	Null_Model_Regulatory	mouse
Caltech_Tfbs	C2C12+EqS_2.0pct_60hr	Max	249	8741	0.0284864	10.3986	8.1812	29.1646	23.9455	2.72649e-187	1.41232e-184	Null_Model_Regulatory	mouse
Licr_Histone	Testis	H3K4me1	3430	8741	0.392404	1128.7	79.0077	29.1275	3.03889	8.04631e-187	4.16799e-184	Null_Model_Regulatory	mouse
Pazar_Chip	3T3-L1_preadipocyte	Rxr	258	8741	0.0295161	10.6793	8.50271	29.0873	24.1588	2.59993e-186	1.34676e-183	Null_Model_Regulatory	mouse
Licr_Histone	Liver	H3K4me1	3178	8741	0.363574	999.888	74.8983	29.0809	3.17836	3.12981e-186	1.62124e-183	Null_Model_Regulatory	mouse
Uw_Dnase	Liver	Dnase	2634	8741	0.301339	709.455	66.3154	29.0211	3.71271	1.78375e-185	9.2398e-183	Null_Model_Regulatory	mouse
Licr_Histone	Cerebellum	H3K4me1	3209	8741	0.36712	1027.48	75.239	28.9946	3.12319	3.84694e-185	1.99271e-182	Null_Model_Regulatory	mouse
Licr_Histone	BAT	H3K27ac	1525	8741	0.174465	299.915	42.2699	28.9824	5.08477	5.48077e-185	2.83904e-182	Null_Model_Regulatory	mouse
Uw_Dnase	CH12	Dnase	3315	8741	0.379247	1089.22	76.8168	28.9751	3.04345	6.76687e-185	3.50524e-182	Null_Model_Regulatory	mouse
Licr_Histone	SmIntestine	H3K27ac	1549	8741	0.177211	296.321	43.3036	28.9278	5.22744	2.66717e-184	1.3816e-181	Null_Model_Regulatory	mouse
Caltech_Tfbs	C2C12+EqS_2.0pct_7d	MyoD	286	8741	0.0327194	15.1169	9.3713	28.9056	18.9192	5.07698e-184	2.62987e-181	Null_Model_Regulatory	mouse
Sydh_Tfbs	CH12	p300	1225	8741	0.140144	219.811	34.9315	28.776	5.57296	2.14318e-182	1.11017e-179	Null_Model_Regulatory	mouse
Licr_Histone	BoneMarrow	H3K4me1	2615	8741	0.299165	815.471	62.6326	28.7315	3.20674	7.70631e-182	3.99187e-179	Null_Model_Regulatory	mouse
Licr_Histone	Spleen	H3K4me1	2698	8741	0.30866	802.67	66.1267	28.6621	3.36128	5.66681e-181	2.93541e-178	Null_Model_Regulatory	mouse
Pazar_Chip	HL1_cardiaccells	Tbx5	1264	8741	0.144606	227.316	36.1756	28.657	5.56055	6.55251e-181	3.3942e-178	Null_Model_Regulatory	mouse
Sydh_Tfbs	CH12	BHLHE40	1379	8741	0.157762	279.883	38.5047	28.545	4.92706	1.61882e-179	8.38548e-177	Null_Model_Regulatory	mouse
Pazar_Chip	prepreBcells+1h-Tamoxifen	E2A	757	8741	0.0866034	101.075	23.0043	28.5132	7.48949	4.02281e-179	2.08382e-176	Null_Model_Regulatory	mouse
Pazar_Chip	ES+V5tagged	Olig2	374	8741	0.0427869	30.03	12.0653	28.5091	12.4542	4.52159e-179	2.34218e-176	Null_Model_Regulatory	mouse
Psu_Histone	Megakaryo	H3K4me1	4648	8741	0.531747	2039.95	91.4918	28.5058	2.27849	4.95914e-179	2.56883e-176	Null_Model_Regulatory	mouse
Uw_Dgf	B-cell_CD19+	Dgf	3223	8741	0.368722	1171.81	72.1926	28.4128	2.75045	7.03455e-178	3.6439e-175	Null_Model_Regulatory	mouse
Licr_Histone	WholeBrain	H3K27ac	1315	8741	0.15044	261.239	37.1168	28.3904	5.03371	1.32754e-177	6.87665e-175	Null_Model_Regulatory	mouse
Pazar_Chip	Th1	Stat4	422	8741	0.0482782	36.9161	13.6348	28.2426	11.4313	8.7645e-176	4.54001e-173	Null_Model_Regulatory	mouse
Pazar_Chip	CD4T	Stat3	1438	8741	0.164512	344.098	38.8261	28.1744	4.17904	6.02538e-175	3.12114e-172	Null_Model_Regulatory	mouse
Pazar_Chip	ES+native	Olig2	441	8741	0.0504519	42.5654	14.2106	28.0379	10.3605	2.80341e-173	1.45217e-170	Null_Model_Regulatory	mouse
Licr_Histone	Heart	H3K9ac	1411	8741	0.161423	339.892	38.2088	28.033	4.15132	3.21585e-173	1.66581e-170	Null_Model_Regulatory	mouse
Pazar_Chip	MEF_fibroblast_OE-WT	Stat5	498	8741	0.0569729	55.6743	15.7812	28.0286	8.94488	3.64638e-173	1.88883e-170	Null_Model_Regulatory	mouse
Pazar_Chip	BMDM_macrophages_LPS	Pu1	1466	8741	0.167715	352.576	39.7331	28.0226	4.15796	4.31492e-173	2.23513e-170	Null_Model_Regulatory	mouse
Pazar_Chip	MEF_fibroblast	Stat5a	498	8741	0.0569729	55.5594	15.7948	28.0117	8.96337	5.84678e-173	3.02863e-170	Null_Model_Regulatory	mouse
Uw_Dnase	ES-E14	Dnase	3193	8741	0.36529	1231.13	70.0647	28.0009	2.59356	7.92785e-173	4.10663e-170	Null_Model_Regulatory	mouse
Psu_Histone	CH12	H3K4me1	3834	8741	0.438623	1627.54	78.8474	27.984	2.35571	1.27385e-172	6.59853e-170	Null_Model_Regulatory	mouse
Uw_Dnase	ZhBTc4+24hr	Dnase	3259	8741	0.372841	1227.45	72.6507	27.9632	2.65509	2.27741e-172	1.1797e-169	Null_Model_Regulatory	mouse
Pazar_Chip	BMDM_macrophages	Pu1	1425	8741	0.163025	342.969	38.6959	27.9624	4.15489	2.32909e-172	1.20647e-169	Null_Model_Regulatory	mouse
Uw_Dgf	ZhBTc4	Dgf	3555	8741	0.406704	1514.8	73.1536	27.8892	2.34684	1.80193e-171	9.33398e-169	Null_Model_Regulatory	mouse
Licr_Histone	CH12	H3K4me1	2065	8741	0.236243	624.806	51.675	27.8702	3.30502	3.06304e-171	1.58666e-168	Null_Model_Regulatory	mouse
Uw_Dnase	ZhBTc4	Dnase	2830	8741	0.323762	1085.91	62.6246	27.8499	2.60611	5.39391e-171	2.79405e-168	Null_Model_Regulatory	mouse
Misc_ChIP	AML	RUNX1	403	8741	0.0461046	37.5504	13.1408	27.8104	10.7322	1.62491e-170	8.41706e-168	Null_Model_Regulatory	mouse
Licr_Histone	Thymus	H3K4me1	1719	8741	0.196659	471.358	44.9648	27.7471	3.64691	9.44736e-170	4.89373e-167	Null_Model_Regulatory	mouse
Pazar_Chip	PUER_haematopoeticstemcells+0h-Tamoxifen	Pu1	351	8741	0.0401556	30.982	11.562	27.6784	11.3292	6.346e-169	3.28723e-166	Null_Model_Regulatory	mouse
Psu_Histone	Megakaryo	H3K4me3	2255	8741	0.25798	808.047	52.3089	27.6617	2.79068	1.00866e-168	5.22484e-166	Null_Model_Regulatory	mouse
Licr_Histone	Cortex	H3K27ac	1151	8741	0.131678	257.59	32.3909	27.5821	4.46833	9.11066e-168	4.71932e-165	Null_Model_Regulatory	mouse
Licr_Histone	BMDM	H3K27ac	1092	8741	0.124928	236.864	31.0063	27.5794	4.61024	9.81829e-168	5.08587e-165	Null_Model_Regulatory	mouse
Cistrome_ChIP	Hair_Follicle_Stem_Cell	TCF4	432	8741	0.0494223	45.5145	14.0231	27.5606	9.49148	1.65233e-167	8.55908e-165	Null_Model_Regulatory	mouse
Licr_Histone	Liver	H3K27ac	1151	8741	0.131678	266.764	32.1099	27.5378	4.31467	3.10147e-167	1.60656e-164	Null_Model_Regulatory	mouse
Uw_Dnase	Spleen	Dnase	1924	8741	0.220112	608.185	47.8325	27.5088	3.16351	6.88545e-167	3.56666e-164	Null_Model_Regulatory	mouse
Uw_Dgf	THelper-Activated	Dgf	2785	8741	0.318613	1073.72	62.2382	27.4957	2.59379	9.88956e-167	5.12279e-164	Null_Model_Regulatory	mouse
Licr_Histone	Testis	H3K27ac	1072	8741	0.12264	239.524	30.3161	27.4599	4.47553	2.64735e-166	1.37133e-163	Null_Model_Regulatory	mouse
Licr_Chip	Heart	Pol2	980	8741	0.112115	205.381	28.2403	27.4296	4.77163	6.0817e-166	3.15032e-163	Null_Model_Regulatory	mouse
Uw_Dgf	Thymus	Dgf	2926	8741	0.334744	1192.6	63.7227	27.2023	2.45347	3.05326e-163	1.58159e-160	Null_Model_Regulatory	mouse
Uw_Dnase	Thymus	Dnase	2277	8741	0.260497	856.337	52.2512	27.1891	2.659	4.37011e-163	2.26372e-160	Null_Model_Regulatory	mouse
Pazar_Chip	liver_WTT09	Rxr	658	8741	0.0752774	108.052	20.2331	27.1806	6.08966	5.50024e-163	2.84913e-160	Null_Model_Regulatory	mouse
Sydh_Tfbs	CH12	c-Jun	578	8741	0.0661252	88.4386	18.0298	27.1529	6.53561	1.17092e-162	6.06535e-160	Null_Model_Regulatory	mouse
Pazar_Chip	liver_FHcombined	Stat5	1000	8741	0.114403	216.245	28.9059	27.114	4.62439	3.36458e-162	1.74285e-159	Null_Model_Regulatory	mouse
Pazar_Chip	liver_WT-Bexa_GSE35262	Rxr	586	8741	0.0670404	93.9281	18.1484	27.1138	6.23882	3.38738e-162	1.75466e-159	Null_Model_Regulatory	mouse
Uw_Dnase	ZhBTc4+6hr	Dnase	3191	8741	0.365061	1336.19	68.4235	27.1077	2.38812	3.99352e-162	2.06864e-159	Null_Model_Regulatory	mouse
Pazar_Chip	liver_LXRdKO-Bexa	Rxr	618	8741	0.0707013	102.187	19.0696	27.049	6.04775	1.96418e-161	1.01745e-158	Null_Model_Regulatory	mouse
Licr_Histone	BoneMarrow	H3K27ac	1021	8741	0.116806	245.68	28.6653	27.0474	4.15581	2.05167e-161	1.06276e-158	Null_Model_Regulatory	mouse
Uw_Dgf	ES-CJ7	Dgf	4003	8741	0.457957	1998.33	74.1225	27.0454	2.00317	2.16413e-161	1.12102e-158	Null_Model_Regulatory	mouse
Uw_Dnase	THelper-Activated	Dnase	1932	8741	0.221027	646.375	47.7392	26.9302	2.98898	4.87057e-160	2.52296e-157	Null_Model_Regulatory	mouse
Pazar_Chip	Th2	Stat5b	835	8741	0.0955268	175.97	24.4923	26.9077	4.74513	8.92955e-160	4.6255e-157	Null_Model_Regulatory	mouse
Pazar_Chip	liver_WTT09	Lxr	529	8741	0.0605194	74.8741	16.884	26.8969	7.06519	1.19438e-159	6.18688e-157	Null_Model_Regulatory	mouse
Uw_Dgf	B-cell_CD43-	Dgf	2255	8741	0.25798	838.153	52.6901	26.8902	2.69044	1.42897e-159	7.40209e-157	Null_Model_Regulatory	mouse
Licr_Histone	ES-E14	H3K4me1	2451	8741	0.280403	968.265	55.2428	26.8404	2.53133	5.46586e-159	2.83132e-156	Null_Model_Regulatory	mouse
Licr_Histone	Cerebellum	H3K27ac	941	8741	0.107654	213.525	27.1185	26.8257	4.40697	8.09904e-159	4.1953e-156	Null_Model_Regulatory	mouse
Uw_Dnase	ES-WW6	Dnase	2739	8741	0.313351	1172.78	58.4605	26.7911	2.33548	2.04924e-158	1.06151e-155	Null_Model_Regulatory	mouse
Sydh_Tfbs	CH12	MafK	837	8741	0.0957556	176.01	24.6802	26.7823	4.75541	2.60103e-158	1.34733e-155	Null_Model_Regulatory	mouse
Uw_Dgf	TReg	Dgf	2126	8741	0.243222	789.84	49.9359	26.7575	2.69168	5.05319e-158	2.61755e-155	Null_Model_Regulatory	mouse
Pazar_Chip	liver	Ppara	506	8741	0.0578881	75.4056	16.1144	26.721	6.71038	1.34126e-157	6.94773e-155	Null_Model_Regulatory	mouse
Uw_Dnase	TReg	Dnase	1829	8741	0.209244	646.294	44.2621	26.7205	2.82998	1.3604e-157	7.04687e-155	Null_Model_Regulatory	mouse
Pazar_Chip	PUER_haematopoeticstemcells+1h-Tamoxifen	Pu1	715	8741	0.0817984	140.592	21.5006	26.7159	5.08562	1.53863e-157	7.97009e-155	Null_Model_Regulatory	mouse
Uw_Dnase	ES-CJ7	Dnase	3009	8741	0.34424	1373.93	61.3972	26.6311	2.19007	1.48307e-156	7.68231e-154	Null_Model_Regulatory	mouse
Licr_Histone	ES-Bruce4	H3K4me1	2215	8741	0.253404	869.867	50.6364	26.5646	2.54637	8.72002e-156	4.51697e-153	Null_Model_Regulatory	mouse
Pazar_Chip	liver_FLcombined	Stat5	722	8741	0.0825992	145.866	21.6927	26.5589	4.94974	1.01306e-155	5.24768e-153	Null_Model_Regulatory	mouse
Psu_Dnase	G1E	PsuDnase	2246	8741	0.25695	872.234	51.7881	26.5267	2.575	2.38597e-155	1.23593e-152	Null_Model_Regulatory	mouse
Pazar_Chip	HL1_cardiaccells	Nkx2-5	506	8741	0.0578881	80.6234	16.0384	26.5225	6.2761	2.67021e-155	1.38317e-152	Null_Model_Regulatory	mouse
Pazar_Chip	HPC-7	Erg	778	8741	0.0890058	158.172	23.3712	26.521	4.9187	2.77586e-155	1.4379e-152	Null_Model_Regulatory	mouse
Uw_Dnase	B-cell	Dnase	1941	8741	0.222057	697.572	47.0416	26.4325	2.78251	2.89934e-154	1.50186e-151	Null_Model_Regulatory	mouse
Pazar_Chip	fetalmyotubes	Sox6	97	8741	0.0110971	3.88711	3.53981	26.3045	24.9543	8.51704e-153	4.41183e-150	Null_Model_Regulatory	mouse
Licr_Histone	Spleen	H3K27ac	956	8741	0.10937	229.815	27.7201	26.197	4.15986	1.43622e-151	7.43961e-149	Null_Model_Regulatory	mouse
Pazar_Chip	preproBcells_RAG1_GSE21978	E2a	354	8741	0.0404988	44.8761	11.8058	26.1841	7.88838	2.01659e-151	1.04459e-148	Null_Model_Regulatory	mouse
Pazar_Chip	Th2	Stat6	273	8741	0.0312321	28.5824	9.3585	26.1172	9.55133	1.16309e-150	6.02478e-148	Null_Model_Regulatory	mouse
Pazar_Chip	PUER_haematopoeticstemcells+6h-Tamoxifen	Pu1	825	8741	0.0943828	199.076	23.9813	26.1005	4.14415	1.79837e-150	9.31556e-148	Null_Model_Regulatory	mouse
Sydh_Tfbs	CH12	Maz	813	8741	0.09301	191.532	23.8204	26.0897	4.24471	2.38442e-150	1.23513e-147	Null_Model_Regulatory	mouse
Sydh_Tfbs	CH12	COREST	625	8741	0.0715021	123.979	19.2217	26.0654	5.04118	4.49762e-150	2.32977e-147	Null_Model_Regulatory	mouse
Uw_Dnase	TReg-Activated	Dnase	2028	8741	0.23201	790.748	47.4674	26.0653	2.56466	4.51611e-150	2.33934e-147	Null_Model_Regulatory	mouse
Licr_Histone	CH12	H3K4me2	1489	8741	0.170347	495.668	38.1433	26.0421	3.00402	8.2669e-150	4.28226e-147	Null_Model_Regulatory	mouse
Licr_Histone	Liver	H3K9ac	1097	8741	0.125501	304.839	30.4353	26.0277	3.59862	1.2031e-149	6.23205e-147	Null_Model_Regulatory	mouse
Psu_Dnase	G1E-ER4	PsuDnase	2473	8741	0.28292	1027.57	55.5881	26.0025	2.40665	2.31961e-149	1.20156e-146	Null_Model_Regulatory	mouse
Pazar_Chip	liver_MHcombined	Stat5	894	8741	0.102277	215.552	26.1921	25.9028	4.14748	3.09926e-148	1.60542e-145	Null_Model_Regulatory	mouse
Pazar_Chip	macrophage	Pu1	780	8741	0.0892346	180.38	23.1736	25.8751	4.32421	6.34198e-148	3.28515e-145	Null_Model_Regulatory	mouse
Pazar_Chip	preproBcells+6h-Tamoxifen	E2A	405	8741	0.0463334	58.0809	13.415	25.8605	6.97303	9.26473e-148	4.79913e-145	Null_Model_Regulatory	mouse
Uw_Dnase	EPC	Dnase	2258	8741	0.258323	942.021	50.8894	25.8596	2.39697	9.48987e-148	4.91575e-145	Null_Model_Regulatory	mouse
Caltech_Tfbs	C2C12+EqS_2.0pct_24hr	SRF	178	8741	0.0203638	14.0679	6.34109	25.8524	12.6529	1.14439e-147	5.92794e-145	Null_Model_Regulatory	mouse
Uw_Dgf	TReg-Activated	Dgf	2470	8741	0.282576	1085.83	53.6479	25.8011	2.27476	4.31418e-147	2.23474e-144	Null_Model_Regulatory	mouse
Pazar_Chip	preproBcells_EBF	E2a	194	8741	0.0221943	17.2537	6.85854	25.7703	11.2439	9.55855e-147	4.95133e-144	Null_Model_Regulatory	mouse
Pazar_Chip	liver_WTControl	Rxr	378	8741	0.0432445	57.2937	12.4492	25.7613	6.59758	1.20501e-146	6.24193e-144	Null_Model_Regulatory	mouse
Pazar_Chip	HPC-7	Runx1	233	8741	0.026656	23.9441	8.12237	25.7383	9.73102	2.17926e-146	1.12886e-143	Null_Model_Regulatory	mouse
Psu_Histone	Megakaryo	H3K27me3	3525	8741	0.403272	1840.16	65.4991	25.7231	1.9156	3.22009e-146	1.66801e-143	Null_Model_Regulatory	mouse
Sydh_Tfbs	CH12	JunD	481	8741	0.055028	80.7453	15.6337	25.6021	5.95701	7.23221e-145	3.74629e-142	Null_Model_Regulatory	mouse
Sydh_Tfbs	CH12	CHD2	676	8741	0.0773367	149.257	20.6225	25.5422	4.52911	3.3536e-144	1.73717e-141	Null_Model_Regulatory	mouse
Pazar_Chip	liver_Mcombined	Bcl6	871	8741	0.0996453	234.007	24.9905	25.4894	3.72211	1.29168e-143	6.69091e-141	Null_Model_Regulatory	mouse
Pazar_Chip	heart	Rxr	378	8741	0.0432445	57.1049	12.6126	25.4424	6.6194	4.28429e-143	2.21926e-140	Null_Model_Regulatory	mouse
Pazar_Chip	neuralprogenitors	Rfx1	410	8741	0.0469054	69.8102	13.4416	25.3088	5.87307	1.27862e-141	6.62323e-139	Null_Model_Regulatory	mouse
Licr_Histone	BMDM	H3K4me3	705	8741	0.0806544	159.598	21.5674	25.2882	4.41734	2.15407e-141	1.11581e-138	Null_Model_Regulatory	mouse
Licr_Histone	MEL	H3K4me1	2140	8741	0.244823	938.791	47.5628	25.2552	2.27953	4.95972e-141	2.56913e-138	Null_Model_Regulatory	mouse
Sydh_Tfbs	CH12	Max	744	8741	0.0851161	188.365	22.0507	25.1981	3.94979	2.10012e-140	1.08786e-137	Null_Model_Regulatory	mouse
Uw_Dnase	MEL	Dnase	2082	8741	0.238188	933.324	45.5967	25.1921	2.23074	2.44664e-140	1.26736e-137	Null_Model_Regulatory	mouse
Uw_Dgf	MEL	Dgf	2534	8741	0.289898	1179.02	53.8298	25.1715	2.14924	4.11359e-140	2.13084e-137	Null_Model_Regulatory	mouse
Pazar_Chip	PUER_haematopoeticstemcells+48h-Tamoxifen	Pu1	725	8741	0.0829425	180.276	21.6785	25.1274	4.02162	1.24879e-139	6.46873e-137	Null_Model_Regulatory	mouse
Licr_Histone	MEF	H3K4me3	615	8741	0.0703581	140.49	18.9419	25.0509	4.37755	8.53664e-139	4.42198e-136	Null_Model_Regulatory	mouse
Uw_Dgf	T-Naive	Dgf	2179	8741	0.249285	966.894	48.3908	25.0483	2.25361	9.11277e-139	4.72042e-136	Null_Model_Regulatory	mouse
Pazar_Chip	liver_LXRdKO-Control	Rxr	384	8741	0.0439309	66.2408	12.6997	25.021	5.79704	1.80822e-138	9.3666e-136	Null_Model_Regulatory	mouse
Pazar_Chip	3T3-L1_adipocyte	Pparg	142	8741	0.0162453	10.8741	5.29114	24.7822	13.0585	6.97918e-136	3.61521e-133	Null_Model_Regulatory	mouse
Pazar_Chip	liver_LXRdKO-T09	Rxr	388	8741	0.0443885	62.5854	13.1398	24.7655	6.19953	1.05486e-135	5.46419e-133	Null_Model_Regulatory	mouse
Pazar_Chip	embryonicfibroblast	Terf2ip	463	8741	0.0529688	89.0539	15.1387	24.7013	5.1991	5.17993e-135	2.6832e-132	Null_Model_Regulatory	mouse
Licr_Chip	SmIntestine	Pol2	683	8741	0.0781375	175.487	20.5987	24.6381	3.89204	2.46927e-134	1.27908e-131	Null_Model_Regulatory	mouse
Pazar_Chip	HPC-7	Meis1	283	8741	0.0323762	36.993	10.0088	24.579	7.65009	1.06039e-133	5.49284e-131	Null_Model_Regulatory	mouse
Pazar_Chip	liver_MLcombined	Stat5	398	8741	0.0455325	78.2997	13.0717	24.4574	5.08303	2.09983e-132	1.08771e-129	Null_Model_Regulatory	mouse
Licr_Histone	Heart	H3K4me3	591	8741	0.0676124	139.888	18.4725	24.4208	4.22481	5.14313e-132	2.66414e-129	Null_Model_Regulatory	mouse
Licr_Histone	BAT	H3K4me3	627	8741	0.0717309	159.559	19.1775	24.3744	3.92957	1.59734e-131	8.27421e-129	Null_Model_Regulatory	mouse
Psu_Histone	Erythrobl	H3K4me1	2543	8741	0.290928	1286.2	51.6462	24.3349	1.97715	4.18961e-131	2.17022e-128	Null_Model_Regulatory	mouse
Psu_Histone	G1E	H3K27me3	2853	8741	0.326393	1474.53	56.7997	24.2689	1.93485	2.08981e-130	1.08252e-127	Null_Model_Regulatory	mouse
Pazar_Chip	HPC-7	Gfi1b	276	8741	0.0315753	40.5764	9.771	24.0941	6.80198	1.44054e-128	7.46201e-126	Null_Model_Regulatory	mouse
Licr_Histone	Heart	H3K36me3	2352	8741	0.269077	1171.22	49.1475	24.0253	2.00817	7.56618e-128	3.91928e-125	Null_Model_Regulatory	mouse
Pazar_Chip	PUER_haematopoeticstemcells+24h-Tamoxifen	Pu1	617	8741	0.0705869	159.578	19.0647	23.9931	3.86644	1.63966e-127	8.49345e-125	Null_Model_Regulatory	mouse
Caltech_Hist	C2C12	H3ac	563	8741	0.0644091	143.929	17.4844	23.9682	3.91165	2.98438e-127	1.54591e-124	Null_Model_Regulatory	mouse
Licr_Chip	Lung	Pol2	538	8741	0.061549	126.647	17.1717	23.9552	4.24802	4.07657e-127	2.11166e-124	Null_Model_Regulatory	mouse
Pazar_Chip	HPC-7	Fli1	440	8741	0.0503375	90.0959	14.6538	23.8781	4.88368	2.5861e-126	1.3396e-123	Null_Model_Regulatory	mouse
Psu_Histone	G1E-ER4	H3K27me3	3526	8741	0.403386	2079.15	60.8493	23.7776	1.69588	2.85061e-125	1.47661e-122	Null_Model_Regulatory	mouse
Caltech_Tfbs	C2C12+EqS_2.0pct_60hr	Pol2	633	8741	0.0724173	175.049	19.3053	23.7215	3.61613	1.08135e-124	5.60141e-122	Null_Model_Regulatory	mouse
Pazar_Chip	ES+FLAG	Hoxc9	490	8741	0.0560577	113.34	15.9149	23.6672	4.32329	3.92372e-124	2.03249e-121	Null_Model_Regulatory	mouse
Psu_Histone	G1E-ER4	H3K4me1	3172	8741	0.362888	1793.54	58.3267	23.6334	1.76857	8.7495e-124	4.53224e-121	Null_Model_Regulatory	mouse
Licr_Chip	Thymus	CTCF	1042	8741	0.119208	375.299	28.29	23.5667	2.77646	4.23389e-123	2.19315e-120	Null_Model_Regulatory	mouse
Psu_Histone	G1E	H3K4me1	2536	8741	0.290127	1330.15	51.2876	23.5115	1.90655	1.55691e-122	8.06479e-120	Null_Model_Regulatory	mouse
Uw_Dnase	mG	Dnase	1815	8741	0.207642	851.066	41.117	23.4437	2.13262	7.66355e-122	3.96972e-119	Null_Model_Regulatory	mouse
Uw_Dgf	A20	Dgf	2421	8741	0.276971	1288.56	48.3259	23.4333	1.87884	9.77251e-122	5.06216e-119	Null_Model_Regulatory	mouse
Pazar_Chip	CD4T	Irf4	499	8741	0.0570873	124.884	16.0055	23.3743	3.9957	3.90412e-121	2.02233e-118	Null_Model_Regulatory	mouse
Sydh_Tfbs	CH12	Mxi1	632	8741	0.0723029	184.031	19.2657	23.2521	3.4342	6.76869e-120	3.50618e-117	Null_Model_Regulatory	mouse
Licr_Histone	SmIntestine	H3K4me3	574	8741	0.0656675	153.842	18.0869	23.23	3.7311	1.13349e-119	5.87147e-117	Null_Model_Regulatory	mouse
Pazar_Chip	Th2	Stat5a	257	8741	0.0294017	42.2428	9.24565	23.2279	6.08388	1.18909e-119	6.15947e-117	Null_Model_Regulatory	mouse
Sydh_Tfbs	MEL	ETS1	416	8741	0.0475918	92.5724	13.9912	23.1165	4.49378	1.57851e-118	8.1767e-116	Null_Model_Regulatory	mouse
Licr_Histone	CH12	H3K27ac	803	8741	0.0918659	264.203	23.4149	23.0109	3.03933	1.81265e-117	9.38954e-115	Null_Model_Regulatory	mouse
Pazar_Chip	motorneurons	Hoxc9	119	8741	0.013614	10.5664	4.72227	22.9622	11.2621	5.56855e-117	2.88451e-114	Null_Model_Regulatory	mouse
Pazar_Chip	heart	Tbx20	148	8741	0.0169317	15.961	5.78632	22.8192	9.27258	1.47944e-115	7.66349e-113	Null_Model_Regulatory	mouse
Pazar_Chip	liver_LXRdKOcontrol	Ppara	260	8741	0.0297449	44.1998	9.52565	22.6546	5.88238	6.27846e-114	3.25224e-111	Null_Model_Regulatory	mouse
Licr_Histone	Cerebellum	H3K4me3	525	8741	0.0600618	145.322	16.7728	22.6365	3.61268	9.47846e-114	4.90984e-111	Null_Model_Regulatory	mouse
Uw_Dnase	T-Naive	Dnase	1863	8741	0.213134	932.391	41.1562	22.6116	1.99809	1.66536e-113	8.62657e-111	Null_Model_Regulatory	mouse
Uw_Dnase	A20	Dnase	1959	8741	0.224116	1001.54	42.3896	22.5872	1.95599	2.89202e-113	1.49807e-110	Null_Model_Regulatory	mouse
Licr_Histone	Lung	H3K4me3	515	8741	0.0589177	134.037	16.9181	22.5181	3.84222	1.37995e-112	7.14815e-110	Null_Model_Regulatory	mouse
Sydh_Tfbs	CH12	Rad21	905	8741	0.103535	342.664	25.1025	22.4016	2.64107	1.8991e-111	9.83735e-109	Null_Model_Regulatory	mouse
Pazar_Chip	adipocyte	Tcf7l1	120	8741	0.0137284	11.5934	4.85732	22.3182	10.3507	1.2297e-110	6.36986e-108	Null_Model_Regulatory	mouse
Licr_Chip	BMDM	Pol2	551	8741	0.0630363	152.004	17.9044	22.2849	3.6249	2.59118e-110	1.34223e-107	Null_Model_Regulatory	mouse
Pazar_Chip	ES+V5tagged	Hoxc9	197	8741	0.0225375	29.4945	7.56017	22.1563	6.67921	4.53485e-109	2.34905e-106	Null_Model_Regulatory	mouse
Licr_Histone	ES-E14	H3K9ac	924	8741	0.105709	359.15	25.5643	22.0953	2.57274	1.75483e-108	9.09001e-106	Null_Model_Regulatory	mouse
Psu_Histone	Erythrobl	H3K27me3	1870	8741	0.213934	962.903	41.1191	22.0603	1.94204	3.80799e-108	1.97254e-105	Null_Model_Regulatory	mouse
Licr_Histone	Kidney	H3K4me3	482	8741	0.0551424	132.547	15.8433	22.0568	3.63643	4.10888e-108	2.1284e-105	Null_Model_Regulatory	mouse
Pazar_Chip	HL1_cardiaccells	Mef2a	74	8741	0.00846585	5.23377	3.1323	21.9539	14.139	3.97272e-107	2.05787e-104	Null_Model_Regulatory	mouse
Licr_Histone	Limb	H3K4me3	493	8741	0.0564009	139.857	16.159	21.8542	3.52503	3.5453e-106	1.83646e-103	Null_Model_Regulatory	mouse
Caltech_Tfbs	C2C12+EqS_2.0pct_60hr	NRSF	282	8741	0.0322618	56.2537	10.3678	21.7738	5.013	2.05736e-105	1.06571e-102	Null_Model_Regulatory	mouse
Licr_Histone	ES-Bruce4	H3K9ac	839	8741	0.0959844	301.927	24.6862	21.756	2.77882	3.03206e-105	1.57061e-102	Null_Model_Regulatory	mouse
Licr_Histone	OlfactBulb	H3K4me3	519	8741	0.0593754	145.626	17.1933	21.7162	3.56391	7.21096e-105	3.73528e-102	Null_Model_Regulatory	mouse
Pazar_Chip	HPC-7	Lmo2	232	8741	0.0265416	43.8831	8.68224	21.6669	5.28677	2.10789e-104	1.09189e-101	Null_Model_Regulatory	mouse
Licr_Histone	Spleen	H3K27me3	299	8741	0.0342066	66.2977	10.7472	21.6523	4.50996	2.89274e-104	1.49844e-101	Null_Model_Regulatory	mouse
Licr_Histone	CH12	H3K9ac	849	8741	0.0971285	330.878	23.9924	21.5953	2.5659	9.95266e-104	5.15548e-101	Null_Model_Regulatory	mouse
Caltech_Tfbs	C2C12	CTCF	352	8741	0.04027	85.4735	12.416	21.4663	4.11823	1.60684e-102	8.32345e-100	Null_Model_Regulatory	mouse
Sydh_Tfbs	CH12	c-Myc	462	8741	0.0528544	131.11	15.4773	21.3791	3.52376	1.04563e-101	5.41638e-99	Null_Model_Regulatory	mouse
Pazar_Chip	ES	TCfcp2L1	320	8741	0.0366091	71.8691	11.6067	21.3782	4.45254	1.06563e-101	5.51999e-99	Null_Model_Regulatory	mouse
Pazar_Chip	liver_Fcombined	Bcl6	444	8741	0.0507951	125.281	14.9269	21.352	3.54404	1.86728e-101	9.67253e-99	Null_Model_Regulatory	mouse
Licr_Chip	OlfactBulb	Pol2	429	8741	0.0490791	118.251	14.614	21.2638	3.62788	1.22972e-100	6.36996e-98	Null_Model_Regulatory	mouse
Licr_Chip	Testis	Pol2	589	8741	0.0673836	195.351	18.5169	21.259	3.01509	1.36151e-100	7.0526e-98	Null_Model_Regulatory	mouse
Sydh_Tfbs	MEL	p300	450	8741	0.0514815	128.478	15.1951	21.1596	3.50256	1.12599e-99	5.83262e-97	Null_Model_Regulatory	mouse
Licr_Histone	SmIntestine	H3K27me3	318	8741	0.0363803	74.2228	11.5279	21.1466	4.2844	1.48128e-99	7.67303e-97	Null_Model_Regulatory	mouse
Misc_ChIP	Liver	Bmal1	154	8741	0.0176181	24.0799	6.25121	20.7832	6.39537	3.0716e-96	1.59109e-93	Null_Model_Regulatory	mouse
Licr_Histone	Liver	H3K4me3	437	8741	0.0499943	122.513	15.1398	20.7721	3.56695	3.86617e-96	2.00267e-93	Null_Model_Regulatory	mouse
Pazar_Chip	preBcells	Ebf1	236	8741	0.0269992	50.4076	8.93766	20.7652	4.68183	4.46581e-96	2.31329e-93	Null_Model_Regulatory	mouse
Pazar_Chip	liver	Foxa2	188	8741	0.0215078	33.2857	7.45294	20.7588	5.64807	5.10085e-96	2.64224e-93	Null_Model_Regulatory	mouse
Psu_Histone	G1E-ER4	H3K4me3	1363	8741	0.155932	674.432	33.3845	20.6254	2.02096	8.12143e-95	4.2069e-92	Null_Model_Regulatory	mouse
Pazar_Chip	macrophage	Pparg	88	8741	0.0100675	8.7033	3.85446	20.5727	10.1111	2.4102e-94	1.24848e-91	Null_Model_Regulatory	mouse
Psu_Chip	MEL	Tal1	463	8741	0.0529688	137.166	15.8444	20.5646	3.37548	2.85035e-94	1.47648e-91	Null_Model_Regulatory	mouse
Licr_Histone	Spleen	H3K4me3	403	8741	0.0461046	117.05	14.0271	20.3855	3.44297	1.12351e-92	5.81978e-90	Null_Model_Regulatory	mouse
Licr_Histone	CH12	H3K4me3	685	8741	0.0783663	261.195	20.8022	20.3731	2.62256	1.4499e-92	7.5105e-90	Null_Model_Regulatory	mouse
Sydh_Tfbs	CH12	Smc3	691	8741	0.0790527	271.26	20.7105	20.267	2.54737	1.25797e-91	6.51627e-89	Null_Model_Regulatory	mouse
Pazar_Chip	liver_WTControl	Lxr	132	8741	0.0151012	18.042	5.6342	20.2261	7.31628	2.88344e-91	1.49362e-88	Null_Model_Regulatory	mouse
Licr_Histone	ES-Bruce4	H3K4me3	538	8741	0.061549	187.22	17.3659	20.1994	2.87363	4.95502e-91	2.5667e-88	Null_Model_Regulatory	mouse
Licr_Histone	ES-E14	H3K4me3	769	8741	0.0879762	318.126	22.3274	20.1938	2.41728	5.5527e-91	2.8763e-88	Null_Model_Regulatory	mouse
Licr_Histone	ES-E14	H3K27ac	785	8741	0.0898067	332.04	22.4531	20.1736	2.36417	8.34557e-91	4.323e-88	Null_Model_Regulatory	mouse
Licr_Histone	Thymus	H3K4me3	404	8741	0.046219	121.175	14.0517	20.1275	3.33403	2.12079e-90	1.09857e-87	Null_Model_Regulatory	mouse
Sydh_Tfbs	MEL	COREST	348	8741	0.0398124	92.5614	12.7708	20.0017	3.75966	2.66152e-89	1.37867e-86	Null_Model_Regulatory	mouse
Licr_Histone	WholeBrain	H3K4me3	455	8741	0.0520535	145.206	15.5128	19.9703	3.13348	4.99382e-89	2.5868e-86	Null_Model_Regulatory	mouse
Licr_Histone	Cortex	H3K4me3	436	8741	0.0498799	137.906	14.949	19.9407	3.16157	9.02604e-89	4.67549e-86	Null_Model_Regulatory	mouse
Pazar_Chip	Th2+13hr	Stat5b	257	8741	0.0294017	57.8082	9.99956	19.9201	4.44574	1.36332e-88	7.06199e-86	Null_Model_Regulatory	mouse
Psu_Chip	Megakaryo	Gata1	153	8741	0.0175037	26.4336	6.38387	19.826	5.7881	8.88711e-88	4.60352e-85	Null_Model_Regulatory	mouse
Licr_Chip	WholeBrain	Pol2	386	8741	0.0441597	115.421	13.6593	19.8092	3.34429	1.23995e-87	6.42296e-85	Null_Model_Regulatory	mouse
Caltech_Hist	C2C12+EqS_2.0pct_60hr	H3K4me3	463	8741	0.0529688	155.092	15.5441	19.8087	2.98533	1.25132e-87	6.48186e-85	Null_Model_Regulatory	mouse
Licr_Histone	Placenta	H3K4me3	360	8741	0.0411852	107.345	12.8104	19.7227	3.35368	6.88539e-87	3.56663e-84	Null_Model_Regulatory	mouse
Sydh_Tfbs	MEL	JunD	83	8741	0.00949548	8.9021	3.77073	19.6508	9.32364	2.84486e-86	1.47364e-83	Null_Model_Regulatory	mouse
Pazar_Chip	ES	Suz12	95	8741	0.0108683	11.4096	4.29559	19.4596	8.32633	1.20829e-84	6.25897e-82	Null_Model_Regulatory	mouse
Misc_ChIP	T_lymphocyte	RBPJ	264	8741	0.0302025	67.8072	10.0966	19.4315	3.89339	2.08869e-84	1.08194e-81	Null_Model_Regulatory	mouse
Licr_Chip	Cortex	Pol2	423	8741	0.0483926	135.77	14.7827	19.4302	3.11556	2.14442e-84	1.11081e-81	Null_Model_Regulatory	mouse
Licr_Chip	ES-Bruce4	p300	486	8741	0.0556	165.354	16.5521	19.372	2.93916	6.65123e-84	3.44534e-81	Null_Model_Regulatory	mouse
Licr_Chip	Limb	Pol2	350	8741	0.0400412	103.772	12.7924	19.2479	3.37277	7.34448e-83	3.80444e-80	Null_Model_Regulatory	mouse
Pazar_Chip	Th2+13hr	Stat5a	235	8741	0.0268848	55.6953	9.33113	19.2157	4.21939	1.36642e-82	7.07807e-80	Null_Model_Regulatory	mouse
Licr_Chip	MEF	CTCF	691	8741	0.0790527	288.688	21.0916	19.0745	2.39358	2.05605e-81	1.06503e-78	Null_Model_Regulatory	mouse
Licr_Histone	MEL	H3K36me3	1619	8741	0.185219	908.928	37.2744	19.0499	1.78122	3.29331e-81	1.70593e-78	Null_Model_Regulatory	mouse
Licr_Histone	Liver	H3K79me2	1014	8741	0.116005	494.806	27.4802	18.8934	2.04929	6.46352e-80	3.3481e-77	Null_Model_Regulatory	mouse
Licr_Histone	Thymus	H3K27me3	204	8741	0.0233383	45.4306	8.41483	18.844	4.49037	1.6445e-79	8.51852e-77	Null_Model_Regulatory	mouse
Licr_Histone	ES-Bruce4	H3K27ac	533	8741	0.060977	210.192	17.3042	18.6549	2.53578	5.75988e-78	2.98362e-75	Null_Model_Regulatory	mouse
Licr_Histone	Thymus	H3K27ac	298	8741	0.0340922	90.4975	11.1249	18.652	3.29291	6.08045e-78	3.14967e-75	Null_Model_Regulatory	mouse
Pazar_Chip	ES	Esrrb	228	8741	0.026084	57.7013	9.13694	18.6385	3.95138	7.83123e-78	4.05658e-75	Null_Model_Regulatory	mouse
Misc_ChIP	Liver	Clock	122	8741	0.0139572	19.0609	5.52316	18.6377	6.40052	7.94415e-78	4.11507e-75	Null_Model_Regulatory	mouse
Licr_Histone	BoneMarrow	H3K4me3	416	8741	0.0475918	138.035	15.0216	18.5043	3.01373	9.53156e-77	4.93735e-74	Null_Model_Regulatory	mouse
Pazar_Chip	HPC-7	Gata2	180	8741	0.0205926	41.9291	7.5004	18.4085	4.29296	5.61642e-76	2.90931e-73	Null_Model_Regulatory	mouse
Licr_Chip	Cerebellum	Pol2	218	8741	0.0249399	54.4236	8.90384	18.3714	4.00562	1.1121e-75	5.76069e-73	Null_Model_Regulatory	mouse
Licr_Histone	MEL	H3K27ac	506	8741	0.0578881	191.574	17.1755	18.3066	2.64127	3.665e-75	1.89847e-72	Null_Model_Regulatory	mouse
Psu_Histone	G1E	H3K4me3	769	8741	0.0879762	352.911	22.8192	18.2342	2.17902	1.38203e-74	7.15889e-72	Null_Model_Regulatory	mouse
Sydh_Hist	ES-E14	H3K4me3	501	8741	0.0573161	192.081	16.9718	18.2019	2.60828	2.49287e-74	1.29131e-71	Null_Model_Regulatory	mouse
Psu_Histone	Erythrobl	H3K4me3	743	8741	0.0850017	346.881	21.8878	18.0977	2.14194	1.66068e-73	8.60234e-71	Null_Model_Regulatory	mouse
Sydh_Tfbs	ES-E14	MafK	236	8741	0.0269992	64.8122	9.47358	18.07	3.64129	2.74439e-73	1.42159e-70	Null_Model_Regulatory	mouse
CpGIsland	Any	cpgIslandExt	318	8741	0.0363803	91.999	12.5099	18.0658	3.45656	2.96249e-73	1.53457e-70	Null_Model_Regulatory	mouse
Pazar_Chip	ES	Jarid2	124	8741	0.014186	23.1009	5.59793	18.0244	5.36776	6.2725e-73	3.24916e-70	Null_Model_Regulatory	mouse
Caltech_Hist	C2C12	H3K79me2	635	8741	0.0726462	290.615	19.277	17.8651	2.18502	1.10277e-71	5.71232e-69	Null_Model_Regulatory	mouse
Psu_Chip	G1E-ER4	Gata1	264	8741	0.0302025	74.7982	10.6813	17.7133	3.5295	1.65583e-70	8.57722e-68	Null_Model_Regulatory	mouse
Sydh_Tfbs	CH12	TBP	332	8741	0.0379819	109.279	12.5917	17.6879	3.0381	2.59767e-70	1.34559e-67	Null_Model_Regulatory	mouse
Licr_Histone	Heart	H3K79me2	789	8741	0.0902643	394.414	22.3354	17.6664	2.00044	3.80257e-70	1.96973e-67	Null_Model_Regulatory	mouse
Pazar_Chip	ES	Klf4	155	8741	0.0177325	31.2977	7.04211	17.5661	4.95244	2.24006e-69	1.16035e-66	Null_Model_Regulatory	mouse
Licr_Histone	Testis	H3K4me3	666	8741	0.0761927	303.01	20.8969	17.3705	2.19795	6.89729e-68	3.57279e-65	Null_Model_Regulatory	mouse
Licr_Histone	Liver	H3K27me3	534	8741	0.0610914	228.325	17.7184	17.2519	2.33877	5.41732e-67	2.80617e-64	Null_Model_Regulatory	mouse
Licr_Chip	MEL	Pol2	349	8741	0.0399268	123.327	13.1399	17.1746	2.82988	2.05736e-66	1.06571e-63	Null_Model_Regulatory	mouse
Licr_Chip	BMDM	CTCF	467	8741	0.0534264	187.32	16.3399	17.1164	2.49306	5.59726e-66	2.89938e-63	Null_Model_Regulatory	mouse
Licr_Histone	MEL	H3K9ac	716	8741	0.0819128	343.105	21.8675	17.0525	2.08683	1.67426e-65	8.67267e-63	Null_Model_Regulatory	mouse
Sydh_Tfbs	MEL	Bhlhe40	221	8741	0.0252831	63.5604	9.25995	17.0022	3.47701	3.95393e-65	2.04814e-62	Null_Model_Regulatory	mouse
Licr_Histone	Testis	H3K27me3	166	8741	0.018991	40.6723	7.43199	16.8633	4.0814	4.19137e-64	2.17113e-61	Null_Model_Regulatory	mouse
Licr_Histone	MEL	H3K4me3	403	8741	0.0461046	154.673	14.7845	16.7964	2.60549	1.29674e-63	6.71713e-61	Null_Model_Regulatory	mouse
Sydh_Tfbs	CH12	Pol2	501	8741	0.0573161	217.531	16.8785	16.7946	2.30312	1.33633e-63	6.92218e-61	Null_Model_Regulatory	mouse
Pazar_Chip	ES	E2f1	196	8741	0.0224231	51.8631	8.60838	16.7438	3.77918	3.14331e-63	1.62823e-60	Null_Model_Regulatory	mouse
Caltech_Hist	C2C12	H3K4me3	317	8741	0.0362659	114.071	12.1585	16.6903	2.77897	7.71522e-63	3.99648e-60	Null_Model_Regulatory	mouse
Sydh_Tfbs	CH12	Nelfe	328	8741	0.0375243	118.988	12.5836	16.6099	2.75658	2.95302e-62	1.52967e-59	Null_Model_Regulatory	mouse
Pazar_Chip	retinas_C57BL6_WT	Crx	164	8741	0.0187622	38.1339	7.58473	16.5947	4.30064	3.80709e-62	1.97207e-59	Null_Model_Regulatory	mouse
Psu_Chip	G1E	Tal1	191	8741	0.021851	53.7632	8.30222	16.5301	3.55261	1.11341e-61	5.76746e-59	Null_Model_Regulatory	mouse
Pazar_Chip	B	Foxo1	47	8741	0.00537696	5.10589	2.53984	16.4948	9.20505	1.99951e-61	1.03575e-58	Null_Model_Regulatory	mouse
Sydh_Tfbs	CH12	Usf2	217	8741	0.0248255	62.7542	9.35765	16.4834	3.45793	2.41486e-61	1.2509e-58	Null_Model_Regulatory	mouse
Licr_Histone	WholeBrain	H3K27me3	376	8741	0.0430157	144.367	14.1383	16.3834	2.60448	1.25734e-60	6.513e-58	Null_Model_Regulatory	mouse
Pazar_Chip	ES	Zfx	128	8741	0.0146436	28.2448	6.14972	16.2211	4.53181	1.78842e-59	9.264e-57	Null_Model_Regulatory	mouse
Licr_Chip	Thymus	Pol2	349	8741	0.0399268	131.772	13.4466	16.1548	2.64851	5.25276e-59	2.72093e-56	Null_Model_Regulatory	mouse
Pazar_Chip	E14_ES	Sin3B	93	8741	0.0106395	17.1538	4.70705	16.1133	5.42152	1.02849e-58	5.32758e-56	Null_Model_Regulatory	mouse
Pazar_Chip	ES	Ezh2	141	8741	0.0161309	33.5894	6.68702	16.0625	4.19775	2.33486e-58	1.20946e-55	Null_Model_Regulatory	mouse
Pazar_Chip	retinas_C57BL6_NrlKO	Crx	138	8741	0.0157877	33.7692	6.57356	15.8561	4.08656	6.38268e-57	3.30623e-54	Null_Model_Regulatory	mouse
Psu_Chip	Megakaryo	Tal1	190	8741	0.0217366	55.1898	8.54786	15.7712	3.44266	2.45468e-56	1.27152e-53	Null_Model_Regulatory	mouse
Psu_Chip	G1E	Gata2	93	8741	0.0106395	17.975	4.77351	15.7169	5.17385	5.78832e-56	2.99835e-53	Null_Model_Regulatory	mouse
CpGIsland	Any	cpgIslandExtUnmasked	335	8741	0.0383251	129.026	13.1139	15.7065	2.59638	6.82563e-56	3.53568e-53	Null_Model_Regulatory	mouse
Pazar_Chip	HPC-7	Lyl1	99	8741	0.0113259	19.9051	5.05549	15.6453	4.9736	1.78707e-55	9.257e-53	Null_Model_Regulatory	mouse
Psu_Histone	CH12	H3K4me3	649	8741	0.0742478	329.108	20.4475	15.6446	1.972	1.8094e-55	9.3727e-53	Null_Model_Regulatory	mouse
Sydh_Tfbs	CH12	Gcn5	238	8741	0.027228	81.3447	10.1493	15.4351	2.92582	4.7524e-54	2.46175e-51	Null_Model_Regulatory	mouse
Pazar_Chip	Th2+8hr	Stat5a	110	8741	0.0125844	23.002	5.63879	15.4285	4.78219	5.26631e-54	2.72795e-51	Null_Model_Regulatory	mouse
Sydh_Tfbs	CH12	Ubf	175	8741	0.0200206	50.3926	8.25365	15.0973	3.47273	8.44137e-52	4.37263e-49	Null_Model_Regulatory	mouse
Licr_Chip	Limb	CTCF	480	8741	0.0549136	224.696	16.9534	15.0591	2.13622	1.50321e-51	7.78663e-49	Null_Model_Regulatory	mouse
Sydh_Tfbs	MEL	TBP	368	8741	0.0421004	159.758	13.8507	15.0348	2.30348	2.17305e-51	1.12564e-48	Null_Model_Regulatory	mouse
Sydh_Tfbs	CH12	CHD1	177	8741	0.0202494	54.2537	8.18862	14.9899	3.26245	4.27714e-51	2.21556e-48	Null_Model_Regulatory	mouse
Licr_Histone	ES-Bruce4	H3K27me3	209	8741	0.0239103	69.7832	9.31815	14.9404	2.99499	8.99658e-51	4.66023e-48	Null_Model_Regulatory	mouse
Licr_Chip	SmIntestine	CTCF	304	8741	0.0347786	120.819	12.3499	14.8326	2.51616	4.51104e-50	2.33672e-47	Null_Model_Regulatory	mouse
Pazar_Chip	HL-1_cardiomyocytes	Srf	53	8741	0.00606338	7.9001	3.11256	14.4897	6.70878	7.04158e-48	3.64754e-45	Null_Model_Regulatory	mouse
Licr_Chip	WholeBrain	CTCF	585	8741	0.066926	296.668	19.9025	14.4872	1.9719	7.29848e-48	3.78061e-45	Null_Model_Regulatory	mouse
Psu_Chip	G1E-ER4	Tal1	114	8741	0.013042	28.022	6.02872	14.2614	4.06824	1.90381e-46	9.86176e-44	Null_Model_Regulatory	mouse
Licr_Histone	Cerebellum	H3K27me3	118	8741	0.0134996	29.8621	6.19605	14.2249	3.95149	3.21173e-46	1.66368e-43	Null_Model_Regulatory	mouse
Licr_Histone	MEL	H3K27me3	502	8741	0.0574305	252.897	17.6553	14.1092	1.985	1.66612e-45	8.6305e-43	Null_Model_Regulatory	mouse
Misc_ChIP	Tcells	Notch	261	8741	0.0298593	101.586	11.5094	13.8507	2.56924	6.29856e-44	3.26266e-41	Null_Model_Regulatory	mouse
Licr_Chip	Kidney	CTCF	551	8741	0.0630363	295.792	18.5198	13.7802	1.86279	1.67598e-43	8.68159e-41	Null_Model_Regulatory	mouse
Sydh_Hist	MEL+DMSO_2.0pct	H3K4me1	351	8741	0.0401556	160.015	14.044	13.599	2.19354	2.02923e-42	1.05114e-39	Null_Model_Regulatory	mouse
Licr_Chip	OlfactBulb	CTCF	265	8741	0.0303169	104.577	11.8605	13.5257	2.53401	5.51089e-42	2.85464e-39	Null_Model_Regulatory	mouse
Licr_Chip	Kidney	Pol2	233	8741	0.026656	93.9361	10.3408	13.4481	2.48041	1.57947e-41	8.18166e-39	Null_Model_Regulatory	mouse
Pazar_Chip	T	TFIIB	119	8741	0.013614	32.5854	6.46691	13.3626	3.65194	5.0022e-41	2.59114e-38	Null_Model_Regulatory	mouse
Sydh_Hist	CH12	H3K4me3	355	8741	0.0406132	166.804	14.0854	13.361	2.12824	5.10794e-41	2.64591e-38	Null_Model_Regulatory	mouse
Licr_Chip	Heart	CTCF	463	8741	0.0529688	237.277	17.0082	13.2715	1.95131	1.69478e-40	8.77898e-38	Null_Model_Regulatory	mouse
Licr_Chip	Testis	CTCF	325	8741	0.0371811	150.343	13.1871	13.2446	2.16173	2.4254e-40	1.25636e-37	Null_Model_Regulatory	mouse
Caltech_Hist	C2C12	H3K79me3	461	8741	0.05274	246.592	16.434	13.0466	1.86948	3.32229e-39	1.72095e-36	Null_Model_Regulatory	mouse
Licr_Histone	Kidney	H3K27me3	114	8741	0.013042	32.3467	6.35568	12.8473	3.52432	4.45347e-38	2.3069e-35	Null_Model_Regulatory	mouse
Pazar_Chip	Th2+8hr	Stat5b	58	8741	0.0066354	11.0829	3.69109	12.7109	5.23328	2.57146e-37	1.33202e-34	Null_Model_Regulatory	mouse
Caltech_Tfbs	C2C12+EqS_2.0pct_60hr	E2F4	79	8741	0.00903787	20.5205	4.6731	12.5141	3.84981	3.12626e-36	1.6194e-33	Null_Model_Regulatory	mouse
Pazar_Chip	T	TFIIE	114	8741	0.013042	36.4076	6.3087	12.2993	3.13122	4.56985e-35	2.36718e-32	Null_Model_Regulatory	mouse
Caltech_Hist	C2C12+EqS_2.0pct_60hr	H3K79me2	478	8741	0.0546848	260.188	17.7113	12.2979	1.83713	4.64732e-35	2.40731e-32	Null_Model_Regulatory	mouse
Licr_Histone	Heart	H3K27me3	295	8741	0.033749	141.234	12.506	12.2954	2.08874	4.79251e-35	2.48252e-32	Null_Model_Regulatory	mouse
Pazar_Chip	ES	CTCF	249	8741	0.0284864	110.131	11.4365	12.1426	2.26095	3.13953e-34	1.62628e-31	Null_Model_Regulatory	mouse
Licr_Chip	Lung	CTCF	337	8741	0.0385539	175.073	13.4731	12.0186	1.92491	1.41919e-33	7.35141e-31	Null_Model_Regulatory	mouse
Psu_Chip	G1E-ER4	Gata2	145	8741	0.0165885	52.1319	7.85281	11.8261	2.78141	1.43056e-32	7.41032e-30	Null_Model_Regulatory	mouse
Pazar_Chip	EB	Rad21	171	8741	0.019563	67.995	8.7284	11.8011	2.51489	1.92551e-32	9.97413e-30	Null_Model_Regulatory	mouse
Sydh_Tfbs	CH12	CTCF	575	8741	0.0657819	347.494	19.4605	11.6907	1.65471	7.11099e-32	3.68349e-29	Null_Model_Regulatory	mouse
Pazar_Chip	T	Tbp	131	8741	0.0149868	47.1139	7.40912	11.322	2.7805	5.10506e-30	2.64442e-27	Null_Model_Regulatory	mouse
Psu_Histone	CH12	H3K27me3	1801	8741	0.20604	1384.89	36.7691	11.3168	1.30046	5.41678e-30	2.80589e-27	Null_Model_Regulatory	mouse
Sydh_Tfbs	MEL	MafK	138	8741	0.0157877	49.5405	7.82538	11.3042	2.7856	6.2558e-30	3.2405e-27	Null_Model_Regulatory	mouse
Misc_ChIP	murine_embryonic_carcinoma_cells+cycling	RBPJ	71	8741	0.00812264	19.038	4.75127	10.9365	3.72939	3.85793e-28	1.99841e-25	Null_Model_Regulatory	mouse
Sydh_Tfbs	CH12	Zc3h11a	156	8741	0.0178469	64.3646	8.5161	10.7603	2.42369	2.6512e-27	1.37332e-24	Null_Model_Regulatory	mouse
Psu_Chip	Erythrobl	Gata1	122	8741	0.0139572	45.974	7.073	10.7488	2.65367	3.00319e-27	1.55565e-24	Null_Model_Regulatory	mouse
Sydh_Tfbs	MEL	Max	158	8741	0.0180757	68.6803	8.52794	10.4738	2.30051	5.70026e-26	2.95273e-23	Null_Model_Regulatory	mouse
Sydh_Tfbs	MEL	c-Myb	80	8741	0.00915227	24.6793	5.32072	10.3972	3.24158	1.27641e-25	6.61178e-23	Null_Model_Regulatory	mouse
Licr_Chip	Spleen	CTCF	314	8741	0.0359227	172.412	13.911	10.1781	1.82122	1.24119e-24	6.42939e-22	Null_Model_Regulatory	mouse
Licr_Chip	Cortex	CTCF	427	8741	0.0488502	262.189	16.3669	10.0698	1.6286	3.75698e-24	1.94611e-21	Null_Model_Regulatory	mouse
Sydh_Tfbs	ES-E14	HCFC1	136	8741	0.0155589	59.6314	7.79929	9.79174	2.28068	6.10891e-23	3.16441e-20	Null_Model_Regulatory	mouse
Pazar_Chip	T	CBP	62	8741	0.00709301	18.8102	4.44161	9.7239	3.29609	1.19235e-22	6.17636e-20	Null_Model_Regulatory	mouse
Psu_Chip	Erythrobl	Tal1	118	8741	0.0134996	46.6204	7.36884	9.68669	2.53108	1.71742e-22	8.89625e-20	Null_Model_Regulatory	mouse
Sydh_Tfbs	MEL	Pol2	384	8741	0.0439309	236.929	15.3624	9.57346	1.62074	5.16922e-22	2.67765e-19	Null_Model_Regulatory	mouse
Caltech_Hist	C2C12+EqS_2.0pct_24hr	H3ac	166	8741	0.018991	79.04	9.09024	9.56631	2.1002	5.53936e-22	2.86939e-19	Null_Model_Regulatory	mouse
Licr_Histone	CH12	H3K79me2	571	8741	0.0653243	379.487	20.1576	9.50079	1.50466	1.04148e-21	5.39489e-19	Null_Model_Regulatory	mouse
Licr_Chip	BoneMarrow	Pol2	136	8741	0.0155589	59.8082	8.13063	9.37096	2.27394	3.59386e-21	1.86162e-18	Null_Model_Regulatory	mouse
Licr_Chip	Liver	Pol2	160	8741	0.0183045	77.0539	8.93538	9.28288	2.07647	8.24829e-21	4.27261e-18	Null_Model_Regulatory	mouse
Sydh_Tfbs	CH12	Hcfc1	182	8741	0.0208214	89.5764	9.96396	9.27579	2.03178	8.81521e-21	4.56628e-18	Null_Model_Regulatory	mouse
Sydh_Tfbs	CH12	Zkscan1	80	8741	0.00915227	29.1249	5.63075	9.03522	2.74679	8.18333e-20	4.23896e-17	Null_Model_Regulatory	mouse
Psu_Chip	G1E	Pol2-4H8	383	8741	0.0438165	241.541	15.6677	9.02868	1.58565	8.68787e-20	4.50032e-17	Null_Model_Regulatory	mouse
Licr_Chip	Liver	CTCF	351	8741	0.0401556	215.812	15.1421	8.92791	1.62641	2.17058e-19	1.12436e-16	Null_Model_Regulatory	mouse
Pazar_Chip	ES	Nanog	74	8741	0.00846585	26.8332	5.49228	8.58784	2.75778	4.43089e-18	2.2952e-15	Null_Model_Regulatory	mouse
Licr_Chip	BoneMarrow	CTCF	206	8741	0.0235671	111.911	10.9881	8.56277	1.84075	5.50917e-18	2.85375e-15	Null_Model_Regulatory	mouse
Sydh_Hist	ES-E14	H3K4me1	72	8741	0.00823704	25.4036	5.46177	8.53137	2.83424	7.23111e-18	3.74572e-15	Null_Model_Regulatory	mouse
Pazar_Chip	ES	nMyc	60	8741	0.0068642	20.1968	4.71065	8.44962	2.97077	1.46129e-17	7.5695e-15	Null_Model_Regulatory	mouse
Psu_Chip	Megakaryo	FLI1	52	8741	0.00594898	16.8601	4.21289	8.34104	3.0842	3.68201e-17	1.90728e-14	Null_Model_Regulatory	mouse
Sydh_Tfbs	MEL	Mxi1	211	8741	0.0241391	118.074	11.214	8.28659	1.78702	5.82715e-17	3.01846e-14	Null_Model_Regulatory	mouse
Sydh_Tfbs	ES-E14	Zc3h11a	115	8741	0.0131564	52.9391	7.52338	8.24907	2.17231	7.98132e-17	4.13432e-14	Null_Model_Regulatory	mouse
Sydh_Tfbs	CH12	ZNF-MIZD-CP1	138	8741	0.0157877	67.9321	8.56151	8.18407	2.03144	1.37211e-16	7.10755e-14	Null_Model_Regulatory	mouse
Sydh_Tfbs	MEL	Rad21	315	8741	0.0360371	198.787	14.3566	8.09473	1.58461	2.86946e-16	1.48638e-13	Null_Model_Regulatory	mouse
Sydh_Tfbs	MEL	Ubf	79	8741	0.00903787	31.8082	5.84339	8.07611	2.48364	3.34341e-16	1.73189e-13	Null_Model_Regulatory	mouse
Licr_Histone	MEL	H3K79me2	489	8741	0.0559433	337.132	18.8709	8.04774	1.45047	4.21667e-16	2.18424e-13	Null_Model_Regulatory	mouse
Sydh_Tfbs	MEL	SMC3	281	8741	0.0321474	171.154	13.8263	7.94473	1.6418	9.73066e-16	5.04048e-13	Null_Model_Regulatory	mouse
Sydh_Hist	MEL	H3K4me3	248	8741	0.028372	149.612	12.521	7.8578	1.65762	1.95464e-15	1.0125e-12	Null_Model_Regulatory	mouse
Psu_Chip	G1E-ER4	Pol2-4H8	99	8741	0.0113259	45.6593	6.79138	7.85417	2.16823	2.01212e-15	1.04228e-12	Null_Model_Regulatory	mouse
Licr_Chip	Cerebellum	CTCF	274	8741	0.0313465	168.951	13.4408	7.81569	1.62177	2.73318e-15	1.41579e-12	Null_Model_Regulatory	mouse
Licr_Chip	MEL	CTCF	417	8741	0.0477062	292.998	16.6078	7.46651	1.42322	4.11763e-14	2.13293e-11	Null_Model_Regulatory	mouse
Sydh_Tfbs	MEL	CHD2	61	8741	0.00697861	23.976	4.99554	7.41141	2.54421	6.24839e-14	3.23667e-11	Null_Model_Regulatory	mouse
Sydh_Hist	MEL	H3K4me1	121	8741	0.0138428	61.6484	8.0368	7.38498	1.96275	7.62374e-14	3.9491e-11	Null_Model_Regulatory	mouse
Licr_Chip	ES-Bruce4	CTCF	351	8741	0.0401556	240.77	15.4308	7.1435	1.45782	4.5493e-13	2.35654e-10	Null_Model_Regulatory	mouse
Pazar_Chip	ES	Prdm14	46	8741	0.00526256	16.5644	4.17877	7.04408	2.77703	9.33462e-13	4.83533e-10	Null_Model_Regulatory	mouse
Sydh_Tfbs	MEL	c-Myc	99	8741	0.0113259	49.0519	7.12834	7.00696	2.01827	1.21773e-12	6.30783e-10	Null_Model_Regulatory	mouse
Psu_Histone	Megakaryo	H3K36me3	1805	8741	0.206498	1544.92	37.2747	6.97733	1.16834	1.50417e-12	7.79158e-10	Null_Model_Regulatory	mouse
Sydh_Tfbs	MEL	Maz	106	8741	0.0121268	54.014	7.45666	6.97175	1.96245	1.56506e-12	8.10703e-10	Null_Model_Regulatory	mouse
Sydh_Tfbs	MEL	CTCF	380	8741	0.0434733	269.38	16.1987	6.82897	1.41065	4.27637e-12	2.21516e-09	Null_Model_Regulatory	mouse
Licr_Chip	Spleen	Pol2	82	8741	0.00938108	40.5974	6.19328	6.68508	2.01983	1.15399e-11	5.97764e-09	Null_Model_Regulatory	mouse
Psu_Chip	MEL	Pol2-4H8	195	8741	0.0223087	120.762	11.1941	6.63188	1.61474	1.65722e-11	8.58439e-09	Null_Model_Regulatory	mouse
Psu_Histone	CH12	H3K36me3	1794	8741	0.20524	1560.72	37.5916	6.20572	1.14947	2.7224e-10	1.4102e-07	Null_Model_Regulatory	mouse
Sydh_Tfbs	CH12	Pol2phosphoS2	458	8741	0.0523968	352.15	18.0672	5.85869	1.30058	2.33262e-09	1.2083e-06	Null_Model_Regulatory	mouse
Psu_Chip	CH12	CTCF	236	8741	0.0269992	161.065	13.0616	5.73706	1.46525	4.81667e-09	2.49503e-06	Null_Model_Regulatory	mouse
Pazar_Chip	ES	Smad2	55	8741	0.00629219	25.4466	5.18357	5.70137	2.16139	5.94242e-09	3.07817e-06	Null_Model_Regulatory	mouse
Sydh_Hist	MEL+DMSO_2.0pct	H3K4me3	145	8741	0.0165885	91.0609	9.61942	5.60731	1.59234	1.02749e-08	5.3224e-06	Null_Model_Regulatory	mouse
Psu_Chip	G1E-ER4	CTCF	272	8741	0.0311177	193.443	14.4064	5.45297	1.4061	2.47673e-08	1.28295e-05	Null_Model_Regulatory	mouse
Pazar_Chip	T_A12-+6h-Tamoxifen	E2A	101	8741	0.0115547	60.8012	7.88615	5.09739	1.66115	1.72185e-07	8.91918e-05	Null_Model_Regulatory	mouse
Psu_Histone	Erythrobl	H3K36me3	1530	8741	0.175037	1352.85	34.931	5.07146	1.13095	1.97392e-07	0.000102249	Null_Model_Regulatory	mouse
Pazar_Chip	ES	Rad21	156	8741	0.0178469	102.887	10.5355	5.04134	1.51622	2.31145e-07	0.000119733	Null_Model_Regulatory	mouse
Psu_Histone	G1E	H3K36me3	1587	8741	0.181558	1413.19	35.1924	4.93871	1.12299	3.93205e-07	0.00020368	Null_Model_Regulatory	mouse
Sydh_Tfbs	MEL	Zc3h11a	109	8741	0.01247	69.9281	7.92482	4.93032	1.55874	4.10471e-07	0.000212624	Null_Model_Regulatory	mouse
Sydh_Tfbs	CH12	Nrf2	44	8741	0.00503375	22.3037	4.80038	4.5197	1.97277	3.09633e-06	0.0016039	Null_Model_Regulatory	mouse
Caltech_Hist	C2C12	H3K36me3	49	8741	0.00560577	26.8472	5.11034	4.3349	1.82515	7.29121e-06	0.00377684	Null_Model_Regulatory	mouse
Licr_Histone	ES-E14	H3K36me3	765	8741	0.0875186	663.388	25.0348	4.05885	1.15317	2.46574e-05	0.0127725	Null_Model_Regulatory	mouse
Psu_Chip	G1E	CTCF	135	8741	0.0154445	95.5235	9.94664	3.96883	1.41327	3.61133e-05	0.0187067	Null_Model_Regulatory	mouse
Licr_Chip	ES-Bruce4	Pol2	92	8741	0.0105251	65.5644	7.72244	3.42321	1.4032	0.000309427	0.160283	Null_Model_Regulatory	mouse
Psu_Chip	MEL	CTCF	259	8741	0.0296305	214.629	14.3435	3.09343	1.20673	0.00098927	0.512442	Null_Model_Regulatory	mouse
Pazar_Chip	ES	Zfp57	87	8741	0.00995309	62.9001	7.93322	3.03785	1.38315	0.00119138	0.617136	Null_Model_Regulatory	mouse
Cistrome_ChIP	3T3-L1+day7	Nrf1	5	8741	0.000572017	11.3716	3.38759	0	0.439691	0.5	1	Null_Model_Regulatory	mouse
Licr_Histone	Thymus	H3K36me3	306	8741	0.0350074	450.795	20.9623	-6.90742	0.6788	1	1	Null_Model_Regulatory	mouse
Pazar_Chip	T	TFIIA	21	8741	0.00240247	19.3696	4.39628	0	1.08417	0.5	1	Null_Model_Regulatory	mouse
Sydh_Tfbs	MEL	Zkscan1	20	8741	0.00228807	9.31868	3.10183	0	2.14623	0.5	1	Null_Model_Regulatory	mouse
Caltech_Hist	C2C12+EqS_2.0pct_60hr	H3K27me3	71	8741	0.00812264	56.6204	7.4829	1.92166	1.25397	0.027324	1	Null_Model_Regulatory	mouse
Licr_Histone	ES-Bruce4	H3K36me3	465	8741	0.0531976	585.756	23.7329	-5.08814	0.793846	1	1	Null_Model_Regulatory	mouse
Sydh_Tfbs	MEL	Pol2phosphoS2	201	8741	0.0229951	188.346	13.9377	0.90792	1.06719	0.18196	1	Null_Model_Regulatory	mouse
Sydh_Tfbs	MEL	Nelfe	97	8741	0.0110971	75.5265	8.88513	2.41679	1.28432	0.00782895	1	Null_Model_Regulatory	mouse
Pazar_Chip	ES	Stat3	43	8741	0.00491935	7.32867	2.92316	0	5.86737	0.5	1	Null_Model_Regulatory	mouse
Sydh_Tfbs	MEL	Gcn5	13	8741	0.00148724	25.8721	5.08995	0	0.502471	0.5	1	Null_Model_Regulatory	mouse
Licr_Histone	ES-Bruce4	H3K9me3	89	8741	0.0101819	144.387	12.0392	-4.60054	0.616401	0.999998	1	Null_Model_Regulatory	mouse
Sydh_Hist	MEL	H3K9me3	3	8741	0.00034321	3.74925	1.90159	0	0.80016	0.5	1	Null_Model_Regulatory	mouse
Psu_Chip	CH12	Pax5	19	8741	0.00217366	4.55544	2.20254	0	4.17083	0.5	1	Null_Model_Regulatory	mouse
Pazar_Chip	B	2020-10-02	20	8741	0.00228807	4.57642	2.23034	0	4.37022	0.5	1	Null_Model_Regulatory	mouse
Sydh_Hist	MEL+DMSO_2.0pct	H3K36me3B	138	8741	0.0157877	304.671	17.6863	-9.42376	0.452947	1	1	Null_Model_Regulatory	mouse
Pazar_Chip	preproBcells_RAG1_GSE21978	Ebf1	30	8741	0.0034321	5.38961	2.4678	0	5.56627	0.5	1	Null_Model_Regulatory	mouse
Psu_Histone	G1E-ER4	H3K9me3	1574	8741	0.180071	1803.39	37.7929	-6.06955	0.872803	1	1	Null_Model_Regulatory	mouse
Pazar_Chip	ES	Cdx2	242	8741	0.0276856	261.704	15.4561	-1.27486	0.924708	0.89882	1	Null_Model_Regulatory	mouse
Pazar_Chip	T	TFIIF	16	8741	0.00183045	4.01598	2.02626	0	3.98408	0.5	1	Null_Model_Regulatory	mouse
Pazar_Chip	ES	Tbx3	8	8741	0.000915227	6.60739	2.46956	0	1.21077	0.5	1	Null_Model_Regulatory	mouse
Cistrome_ChIP	3T3-L1+day0	Nrf1	33	8741	0.00377531	14.011	3.77874	0	2.35529	0.5	1	Null_Model_Regulatory	mouse
Pazar_Chip	T	TFIIH	43	8741	0.00491935	26.4326	5.33589	0	1.62678	0.5	1	Null_Model_Regulatory	mouse
Licr_Histone	Testis	H3K36me3	503	8741	0.0575449	639.519	24.9927	-5.46237	0.786528	1	1	Null_Model_Regulatory	mouse
Sydh_Hist	MEL+DMSO_2.0pct	H3K27me3B	147	8741	0.0168173	116.094	10.8927	2.83732	1.26622	0.00227471	1	Null_Model_Regulatory	mouse
Pazar_Chip	E14_ES	Rest	28	8741	0.00320329	9.76823	3.07737	0	2.86643	0.5	1	Null_Model_Regulatory	mouse
Pazar_Chip	ES	Kap1	65	8741	0.00743622	56.7692	7.73781	1.06371	1.14499	0.143731	1	Null_Model_Regulatory	mouse
Pazar_Chip	liver	Yy1	21	8741	0.00240247	23.6733	4.73774	0	0.887074	0.5	1	Null_Model_Regulatory	mouse
Sydh_Tfbs	MEL	ZNF-MIZD-CP1	22	8741	0.00251687	17.1199	4.19209	0	1.28506	0.5	1	Null_Model_Regulatory	mouse
Pazar_Chip	liver	Srebp2	10	8741	0.00114403	8.18981	2.83054	0	1.22103	0.5	1	Null_Model_Regulatory	mouse
Sydh_Hist	MEL	H3K27ac	166	8741	0.018991	138.956	12.0824	2.2383	1.19462	0.0126009	1	Null_Model_Regulatory	mouse
Cistrome_ChIP	IDG-SW3	VDR	8	8741	0.000915227	1.52248	1.27426	0	5.25459	0.5	1	Null_Model_Regulatory	mouse
Licr_Histone	SmIntestine	H3K36me3	808	8741	0.0924379	840.344	26.8818	-1.20318	0.961511	0.885547	1	Null_Model_Regulatory	mouse
Caltech_Hist	C2C12	H3K27me3	86	8741	0.00983869	74.7652	8.67697	1.29478	1.15027	0.0976981	1	Null_Model_Regulatory	mouse
Caltech_Tfbs	C2C12	Myogenin	35	8741	0.00400412	2.35864	1.8034	0	14.8391	0.5	1	Null_Model_Regulatory	mouse
Psu_Histone	CH12	H3K9me3	884	8741	0.101133	2256.54	59.7435	-22.9738	0.391751	1	1	Null_Model_Regulatory	mouse
Licr_Histone	Kidney	H3K36me3	211	8741	0.0241391	362.198	18.8809	-8.00797	0.582555	1	1	Null_Model_Regulatory	mouse
Pazar_Chip	E14_ES	Rcor1	2	8741	0.000228807	0.244755	0.52061	0	8.17143	0.5	1	Null_Model_Regulatory	mouse
Misc_ChIP	murine_embryonic_carcinoma_cells+mitotic	RBPJ	28	8741	0.00320329	12.2258	3.53963	0	2.29024	0.5	1	Null_Model_Regulatory	mouse
Sydh_Hist	ES-E14	H3K9me3	19	8741	0.00217366	28.6643	5.33678	0	0.662845	0.5	1	Null_Model_Regulatory	mouse
Licr_Histone	Spleen	H3K36me3	571	8741	0.0653243	614.807	23.7015	-1.84829	0.928746	0.96772	1	Null_Model_Regulatory	mouse
Licr_Histone	B-cell_CD43-	H3K27me3	20	8741	0.00228807	5.6034	2.44736	0	3.56926	0.5	1	Null_Model_Regulatory	mouse
Pazar_Chip	liver	Crebbp	22	8741	0.00251687	26.2717	5.05965	0	0.837402	0.5	1	Null_Model_Regulatory	mouse
Pazar_Chip	ES	c-Myc	30	8741	0.0034321	9.6014	3.14737	0	3.12454	0.5	1	Null_Model_Regulatory	mouse
Pazar_Chip	E14_ES	Rcor3	37	8741	0.00423293	12.1688	3.66121	0	3.04055	0.5	1	Null_Model_Regulatory	mouse
Pazar_Chip	C2C12_myoblast	Sin3A	7	8741	0.000800824	3.16284	1.75227	0	2.2132	0.5	1	Null_Model_Regulatory	mouse
Pazar_Chip	preproBcells	Ebf1	30	8741	0.0034321	5.35564	2.50228	0	5.60157	0.5	1	Null_Model_Regulatory	mouse
Psu_Histone	Megakaryo	H3K9me3	1228	8741	0.140487	1861.3	42.8737	-14.7712	0.659755	1	1	Null_Model_Regulatory	mouse
Pazar_Chip	ES	2020-10-04	43	8741	0.00491935	10.7233	3.43807	0	4.00997	0.5	1	Null_Model_Regulatory	mouse
Sydh_Tfbs	MEL	E2F4	2	8741	0.000228807	4.12188	2.02265	0	0.485216	0.5	1	Null_Model_Regulatory	mouse
Pazar_Chip	E14_ES	Sin3A	14	8741	0.00160165	4.37962	2.10279	0	3.19662	0.5	1	Null_Model_Regulatory	mouse
Pazar_Chip	ES	Sox2	36	8741	0.00411852	12.9411	3.73812	0	2.78184	0.5	1	Null_Model_Regulatory	mouse
Sydh_Tfbs	MEL	Usf2	19	8741	0.00217366	7.86713	2.7487	0	2.41511	0.5	1	Null_Model_Regulatory	mouse
Pazar_Chip	ES	Smad1	14	8741	0.00160165	3.33167	1.88888	0	4.2021	0.5	1	Null_Model_Regulatory	mouse
Psu_Histone	Erythrobl	H3K9me3	628	8741	0.0718453	1565.09	47.1783	-19.8628	0.401254	1	1	Null_Model_Regulatory	mouse
Caltech_Hist	C2C12+EqS_2.0pct_60hr	H3K36me3	16	8741	0.00183045	27.7143	5.22745	0	0.57732	0.5	1	Null_Model_Regulatory	mouse
Sydh_Tfbs	MEL	CHD1	13	8741	0.00148724	10.0949	3.29393	0	1.28778	0.5	1	Null_Model_Regulatory	mouse
Pazar_Chip	T	Ets1	25	8741	0.00286008	7.98801	2.91236	0	3.12969	0.5	1	Null_Model_Regulatory	mouse
Licr_Histone	WholeBrain	H3K9me3	26	8741	0.00297449	42.7283	6.37527	0	0.608496	0.5	1	Null_Model_Regulatory	mouse
Psu_Histone	G1E	H3K9me3	1946	8741	0.222629	2069.08	39.6951	-3.10063	0.940515	0.999034	1	Null_Model_Regulatory	mouse
Pazar_Chip	C2C12_myotubes	Sin3B	23	8741	0.00263128	20.5255	4.35518	0	1.12056	0.5	1	Null_Model_Regulatory	mouse
Pazar_Chip	T	Taf1	46	8741	0.00526256	37.8162	6.23171	1.31325	1.21641	0.0945486	1	Null_Model_Regulatory	mouse
Sydh_Tfbs	MEL	Nrf2	26	8741	0.00297449	6.87413	2.61116	0	3.7823	0.5	1	Null_Model_Regulatory	mouse
Pazar_Chip	primaryerythroidcells	Klf1	14	8741	0.00160165	2.6993	1.63539	0	5.18653	0.5	1	Null_Model_Regulatory	mouse
Pazar_Chip	E14_ES	Rcor2	2	8741	0.000228807	1.50949	1.20754	0	1.32495	0.5	1	Null_Model_Regulatory	mouse
Pazar_Chip	ES	Jarid1a	6	8741	0.00068642	12.0789	3.48608	0	0.496733	0.5	1	Null_Model_Regulatory	mouse
Pazar_Chip	C2C12_myoblast	Sin3B	18	8741	0.00205926	12.5195	3.562	0	1.43776	0.5	1	Null_Model_Regulatory	mouse
Pazar_Chip	macrophage_unstimulated	Nfkb1	3	8741	0.00034321	0.613387	0.763794	0	4.89088	0.5	1	Null_Model_Regulatory	mouse
Licr_Histone	B-cell_CD43-	H3K36me3	635	8741	0.0726462	652.197	23.902	-0.719471	0.973632	0.764075	1	Null_Model_Regulatory	mouse
Pazar_Chip	C2C12_myotubes	Sin3A	3	8741	0.00034321	3.75325	1.89422	0	0.799308	0.5	1	Null_Model_Regulatory	mouse
Psu_Histone	G1E-ER4	H3K36me3	1472	8741	0.168402	1372.04	34.7969	2.87256	1.07285	0.00203581	1	Null_Model_Regulatory	mouse
Sydh_Hist	MEL+DMSO_2.0pct	H3K9me3	8	8741	0.000915227	6.37463	2.59895	0	1.25498	0.5	1	Null_Model_Regulatory	mouse
Sydh_Tfbs	CH12	E2F4	23	8741	0.00263128	18.5385	4.39508	0	1.24066	0.5	1	Null_Model_Regulatory	mouse
Pazar_Chip	proBcells	Smad3	14	8741	0.00160165	12.5974	3.4835	0	1.11134	0.5	1	Null_Model_Regulatory	mouse
Licr_Histone	WholeBrain	H3K36me3	539	8741	0.0616634	660.188	25.148	-4.81899	0.816434	0.999999	1	Null_Model_Regulatory	mouse
Licr_Histone	CH12	H3K36me3	749	8741	0.0856881	784.752	26.7102	-1.33852	0.954441	0.909637	1	Null_Model_Regulatory	mouse
Pazar_Chip	macrophage_LPS2	Bcl6	28	8741	0.00320329	6.7003	2.67882	0	4.17892	0.5	1	Null_Model_Regulatory	mouse
Licr_Histone	Liver	H3K36me3	812	8741	0.0928955	949.714	29.1095	-4.73091	0.854994	0.999999	1	Null_Model_Regulatory	mouse
Sydh_Tfbs	MEL	HCFC1	56	8741	0.00640659	63.3866	7.82722	-0.943708	0.883467	0.827341	1	Null_Model_Regulatory	mouse
Pazar_Chip	ES	Nr5a2	35	8741	0.00400412	16.4525	3.9807	0	2.12733	0.5	1	Null_Model_Regulatory	mouse

## Sheet: Runx1KO_induced ATAC RELI
TRACK	CELL	TF	OVERLAP	TOTAL	RATIO	MEAN	STD	Z-SCORE	ENRICHMENT	P-VALUE	CORRECTED P_VALUE	NULL MODEL	SPECIES
Uw_Dnase	3134	Dnase	4199	9427	0.445423	601.965	116.094	30.9839	6.97549	4.44323e-211	2.30159e-208	Null_Model_Regulatory	mouse
Uw_Dnase	LgIntestine	Dnase	5544	9427	0.588098	1006.3	146.637	30.945	5.50927	1.48196e-210	7.67654e-208	Null_Model_Regulatory	mouse
Uw_Dgf	3134	Dgf	4970	9427	0.527209	811.056	134.453	30.9323	6.12781	2.19608e-210	1.13757e-207	Null_Model_Regulatory	mouse
Uw_Dnase	Patski	Dnase	5445	9427	0.577596	1147.9	139.381	30.83	4.74346	5.19748e-209	2.6923e-206	Null_Model_Regulatory	mouse
Uw_Dnase	FatPad	Dnase	5597	9427	0.59372	1170.15	143.632	30.8208	4.78316	6.89495e-209	3.57158e-206	Null_Model_Regulatory	mouse
Uw_Dgf	Lung	Dgf	6441	9427	0.68325	1555.28	158.541	30.8167	4.14137	7.81914e-209	4.05032e-206	Null_Model_Regulatory	mouse
Uw_Dnase	Lung	Dnase	5314	9427	0.5637	1110.42	136.595	30.774	4.78559	2.91949e-208	1.51229e-205	Null_Model_Regulatory	mouse
Uw_Dnase	GenitalFatPad	Dnase	5766	9427	0.611647	1280.4	145.787	30.7682	4.50328	3.49328e-208	1.80952e-205	Null_Model_Regulatory	mouse
Uw_Dnase	Kidney	Dnase	5425	9427	0.575475	1182.58	138.033	30.7347	4.58741	9.78057e-208	5.06634e-205	Null_Model_Regulatory	mouse
Uw_Dgf	Kidney	Dgf	5998	9427	0.636258	1391.31	149.964	30.7187	4.31105	1.6032e-207	8.30457e-205	Null_Model_Regulatory	mouse
Uw_Dnase	ZhBTc4+24hr	Dnase	5217	9427	0.55341	1234.93	129.996	30.6322	4.22454	2.28416e-206	1.1832e-203	Null_Model_Regulatory	mouse
Uw_Dgf	NIH-3T3	Dgf	5542	9427	0.587886	1384.3	135.791	30.6184	4.00347	3.48603e-206	1.80577e-203	Null_Model_Regulatory	mouse
Licr_Histone	Placenta	H3K4me1	4927	9427	0.522648	1076.26	125.767	30.6181	4.57787	3.51902e-206	1.82285e-203	Null_Model_Regulatory	mouse
Uw_Dnase	ZhBTc4	Dnase	4836	9427	0.512995	1092.67	122.278	30.6132	4.42584	4.07971e-206	2.11329e-203	Null_Model_Regulatory	mouse
Uw_Dnase	ES-WW6	Dnase	5018	9427	0.532301	1186.33	125.393	30.5574	4.22984	2.25634e-205	1.16878e-202	Null_Model_Regulatory	mouse
Licr_Histone	SmIntestine	H3K4me1	4412	9427	0.468017	972.584	112.556	30.5573	4.53637	2.25837e-205	1.16984e-202	Null_Model_Regulatory	mouse
Uw_Dnase	Fibroblast	Dnase	4694	9427	0.497931	1084.14	118.223	30.5343	4.3297	4.56761e-205	2.36602e-202	Null_Model_Regulatory	mouse
Uw_Dnase	ES-E14	Dnase	5110	9427	0.54206	1242.43	126.69	30.5279	4.11292	5.55979e-205	2.87997e-202	Null_Model_Regulatory	mouse
Uw_Dgf	ZhBTc4	Dgf	5729	9427	0.607722	1543.65	137.371	30.4675	3.71133	3.5135e-204	1.81999e-201	Null_Model_Regulatory	mouse
Uw_Dnase	ZhBTc4+6hr	Dnase	5170	9427	0.548425	1355.27	125.287	30.4479	3.81475	6.3838e-204	3.30681e-201	Null_Model_Regulatory	mouse
Uw_Dnase	NIH-3T3	Dnase	4208	9427	0.446377	928.627	107.71	30.4462	4.53142	6.72288e-204	3.48245e-201	Null_Model_Regulatory	mouse
Uw_Dnase	ES-CJ7	Dnase	5153	9427	0.546621	1374.45	124.152	30.4349	3.74914	9.49996e-204	4.92098e-201	Null_Model_Regulatory	mouse
Uw_Dnase	SkMuscle	Dnase	5421	9427	0.57505	1511.74	128.612	30.3957	3.58594	3.13134e-203	1.62203e-200	Null_Model_Regulatory	mouse
Pazar_Chip	HL1_cardiaccells	Tbx5	1836	9427	0.19476	225.911	53.0142	30.3709	8.12709	6.65346e-203	3.44649e-200	Null_Model_Regulatory	mouse
Uw_Dgf	Heart	Dgf	5340	9427	0.566458	1483.45	127.017	30.3625	3.59971	8.59704e-203	4.45326e-200	Null_Model_Regulatory	mouse
Uw_Dnase	ForelimbBud	Dnase	4594	9427	0.487324	1143.87	113.71	30.3415	4.01618	1.62405e-202	8.41256e-200	Null_Model_Regulatory	mouse
Uw_Dgf	WholeBrain	Dgf	5829	9427	0.61833	1821.4	132.115	30.3342	3.20028	2.0277e-202	1.05035e-199	Null_Model_Regulatory	mouse
Uw_Dgf	ES-CJ7	Dgf	6372	9427	0.675931	2035.83	143.09	30.3039	3.12993	5.0928e-202	2.63807e-199	Null_Model_Regulatory	mouse
Licr_Histone	ES-Bruce4	H3K4me1	3825	9427	0.405749	907.57	96.3316	30.2853	4.21455	8.96011e-202	4.64133e-199	Null_Model_Regulatory	mouse
Uw_Dnase	CH12	Dnase	4346	9427	0.461016	1108.02	106.937	30.2793	3.92231	1.0749e-201	5.56798e-199	Null_Model_Regulatory	mouse
Licr_Histone	MEF	H3K4me1	4323	9427	0.458576	1114.13	106.007	30.2704	3.88017	1.40653e-201	7.28581e-199	Null_Model_Regulatory	mouse
Uw_Dnase	HindlimbBud	Dnase	4753	9427	0.50419	1327.93	113.164	30.2664	3.57925	1.58692e-201	8.22022e-199	Null_Model_Regulatory	mouse
Uw_Dnase	HeadlessEmbryo	Dnase	4743	9427	0.503129	1386.86	111.236	30.1715	3.41995	2.80614e-200	1.45358e-197	Null_Model_Regulatory	mouse
Uw_Dgf	TReg	Dgf	3598	9427	0.38167	812.109	92.3448	30.1684	4.43044	3.08178e-200	1.59636e-197	Null_Model_Regulatory	mouse
Uw_Dnase	Liver	Dnase	3268	9427	0.346664	715.764	84.6414	30.1535	4.56575	4.8225e-200	2.49805e-197	Null_Model_Regulatory	mouse
Uw_Dgf	B-cell_CD43-	Dgf	3593	9427	0.381139	860.485	90.645	30.1452	4.17555	6.19401e-200	3.2085e-197	Null_Model_Regulatory	mouse
Uw_Dgf	416B	Dgf	4047	9427	0.429299	1048.49	99.6331	30.0955	3.85982	2.77615e-199	1.43805e-196	Null_Model_Regulatory	mouse
Uw_Dnase	Heart	Dnase	4203	9427	0.445847	1076.87	103.895	30.0894	3.90298	3.33549e-199	1.72778e-196	Null_Model_Regulatory	mouse
Licr_Histone	ES-E14	H3K4me1	4024	9427	0.426859	1013.73	100.066	30.0829	3.96948	4.05589e-199	2.10095e-196	Null_Model_Regulatory	mouse
Uw_Dnase	Mesoderm	Dnase	5198	9427	0.551395	1593.53	119.825	30.0811	3.26194	4.28366e-199	2.21894e-196	Null_Model_Regulatory	mouse
Uw_Dgf	THelper-Activated	Dgf	4088	9427	0.433648	1093.34	99.7142	30.0324	3.73899	1.85309e-198	9.599e-196	Null_Model_Regulatory	mouse
Uw_Dgf	Retina	Dgf	4769	9427	0.505887	1495.78	109.118	29.9972	3.1883	5.34201e-198	2.76716e-195	Null_Model_Regulatory	mouse
Licr_Histone	Heart	H3K4me1	4116	9427	0.436618	1166.18	98.3935	29.9799	3.52948	8.98162e-198	4.65248e-195	Null_Model_Regulatory	mouse
Uw_Dnase	TReg	Dnase	3027	9427	0.321099	655.469	79.1102	29.9776	4.61807	9.62148e-198	4.98393e-195	Null_Model_Regulatory	mouse
Licr_Histone	Kidney	H3K4me1	3900	9427	0.413705	1079.68	94.231	29.9299	3.61219	4.01974e-197	2.08223e-194	Null_Model_Regulatory	mouse
Uw_Dnase	THelper-Activated	Dnase	3000	9427	0.318235	651.998	78.4652	29.9241	4.60124	4.77568e-197	2.4738e-194	Null_Model_Regulatory	mouse
Licr_Histone	Limb	H3K4me1	3984	9427	0.422616	1110.78	96.0812	29.9041	3.58667	8.71003e-197	4.51179e-194	Null_Model_Regulatory	mouse
Uw_Dgf	B-cell_CD19+	Dgf	4234	9427	0.449135	1210.59	101.117	29.9	3.49746	9.84353e-197	5.09895e-194	Null_Model_Regulatory	mouse
Uw_Dnase	TReg-Activated	Dnase	3260	9427	0.345815	810.406	81.9267	29.8998	4.02268	9.88464e-197	5.12024e-194	Null_Model_Regulatory	mouse
Uw_Dgf	Liver	Dgf	3747	9427	0.397475	971.982	92.8156	29.8982	3.85501	1.03872e-196	5.38059e-194	Null_Model_Regulatory	mouse
Uw_Dnase	416B	Dnase	3512	9427	0.372547	907.357	87.12	29.8972	3.87058	1.06987e-196	5.54194e-194	Null_Model_Regulatory	mouse
Uw_Dnase	Spleen	Dnase	2752	9427	0.291927	612.091	71.6929	29.8483	4.49606	4.62248e-196	2.39444e-193	Null_Model_Regulatory	mouse
Licr_Histone	Testis	H3K4me1	3938	9427	0.417736	1171.87	92.7299	29.8299	3.36044	7.99063e-196	4.13915e-193	Null_Model_Regulatory	mouse
Misc_FAIRE	Any	Notch_dimer_dep	675	9427	0.0716028	50.7572	20.9282	29.8279	13.2986	8.49888e-196	4.40242e-193	Null_Model_Regulatory	mouse
Pazar_Chip	ES	CTCF	996	9427	0.105654	104.567	29.8974	29.8164	9.52495	1.19838e-195	6.20762e-193	Null_Model_Regulatory	mouse
Uw_Dgf	Thymus	Dgf	4118	9427	0.43683	1234.43	96.7861	29.7932	3.33595	2.39187e-195	1.23899e-192	Null_Model_Regulatory	mouse
Uw_Dnase	B-cell	Dnase	3038	9427	0.322266	703.647	78.3893	29.779	4.3175	3.6572e-195	1.89443e-192	Null_Model_Regulatory	mouse
Uw_Dgf	TReg-Activated	Dgf	3915	9427	0.415296	1128.83	93.5855	29.7714	3.4682	4.58022e-195	2.37255e-192	Null_Model_Regulatory	mouse
Uw_Dnase	C57BL	Dnase	4690	9427	0.497507	1567.55	105.008	29.7354	2.99193	1.33946e-194	6.93841e-192	Null_Model_Regulatory	mouse
Caltech_Tfbs	C2C12	CTCF	870	9427	0.0922881	85.0589	26.4072	29.7245	10.2282	1.8535e-194	9.60114e-192	Null_Model_Regulatory	mouse
Uw_Dnase	Thymus	Dnase	3313	9427	0.351437	871.893	82.1551	29.7134	3.79978	2.57765e-194	1.33522e-191	Null_Model_Regulatory	mouse
Uw_Dnase	WholeBrain	Dnase	4690	9427	0.497507	1566.88	105.126	29.7082	2.99321	3.00458e-194	1.55637e-191	Null_Model_Regulatory	mouse
Uw_Dgf	T-Naive	Dgf	3556	9427	0.377214	1003.83	86.2471	29.5914	3.54244	9.63542e-193	4.99115e-190	Null_Model_Regulatory	mouse
Pazar_Chip	prepreBcells+1h-Tamoxifen	E2A	926	9427	0.0982285	98.8132	27.9689	29.5752	9.37122	1.55648e-192	8.06256e-190	Null_Model_Regulatory	mouse
Pazar_Chip	CD4T	Stat3	1827	9427	0.193805	359.965	49.6572	29.5432	5.07549	4.00965e-192	2.077e-189	Null_Model_Regulatory	mouse
Psu_Dnase	G1E	PsuDnase	3330	9427	0.353241	897.847	82.3277	29.5423	3.70887	4.11956e-192	2.13393e-189	Null_Model_Regulatory	mouse
Uw_Dnase	EPC	Dnase	3483	9427	0.369471	957	85.5265	29.5347	3.6395	5.16167e-192	2.67374e-189	Null_Model_Regulatory	mouse
Uw_Dgf	A20	Dgf	4080	9427	0.432799	1326.28	93.3745	29.4911	3.07626	1.87187e-191	9.69626e-189	Null_Model_Regulatory	mouse
SPDam	Any	Runx_RBPJ	1569	9427	0.166437	260.837	44.3802	29.4763	6.01525	2.90168e-191	1.50307e-188	Null_Model_Regulatory	mouse
Sydh_Tfbs	CH12	Smc3	1579	9427	0.167498	270.288	44.4544	29.4395	5.84192	8.5908e-191	4.45003e-188	Null_Model_Regulatory	mouse
Psu_Dnase	G1E-ER4	PsuDnase	3549	9427	0.376472	1068.65	84.256	29.4382	3.321	8.90451e-191	4.61254e-188	Null_Model_Regulatory	mouse
Licr_Histone	Placenta	H3K27ac	1852	9427	0.196457	347.696	51.1105	29.4324	5.32649	1.05852e-190	5.48314e-188	Null_Model_Regulatory	mouse
Sydh_Tfbs	CH12	Rad21	1798	9427	0.190729	341.54	49.5393	29.4001	5.26438	2.73929e-190	1.41895e-187	Null_Model_Regulatory	mouse
Uw_Dnase	Retina	Dnase	3474	9427	0.368516	1055.69	82.2723	29.394	3.29075	3.27402e-190	1.69594e-187	Null_Model_Regulatory	mouse
Licr_Chip	SmIntestine	Pol2	1222	9427	0.129628	180.029	35.4515	29.3914	6.7878	3.53291e-190	1.83005e-187	Null_Model_Regulatory	mouse
Licr_Histone	SmIntestine	H3K27ac	1673	9427	0.177469	305.133	46.5782	29.3671	5.48286	7.22063e-190	3.74029e-187	Null_Model_Regulatory	mouse
Psu_Histone	Megakaryo	H3K4me1	5324	9427	0.564761	2160.77	108.061	29.2727	2.46394	1.15582e-188	5.98712e-186	Null_Model_Regulatory	mouse
Sydh_Tfbs	CH12	CTCF	1729	9427	0.183409	345.038	47.283	29.2698	5.01104	1.25766e-188	6.51468e-186	Null_Model_Regulatory	mouse
Uw_Dnase	Cerebrum	Dnase	4427	9427	0.469609	1609.18	96.3221	29.2541	2.75109	1.98962e-188	1.03063e-185	Null_Model_Regulatory	mouse
Licr_Histone	Lung	H3K4me1	3810	9427	0.404158	1225.96	88.3822	29.2372	3.10778	3.26987e-188	1.69379e-185	Null_Model_Regulatory	mouse
Psu_Histone	CH12	H3K4me1	4686	9427	0.497083	1719.5	101.488	29.2301	2.72521	4.02497e-188	2.08494e-185	Null_Model_Regulatory	mouse
Uw_Dnase	Cerebellum	Dnase	3050	9427	0.323539	918.194	72.9395	29.2271	3.32174	4.39363e-188	2.2759e-185	Null_Model_Regulatory	mouse
Licr_Chip	Kidney	CTCF	1582	9427	0.167816	304.004	43.7613	29.2038	5.20388	8.67916e-188	4.49581e-185	Null_Model_Regulatory	mouse
Licr_Histone	WholeBrain	H3K4me1	3339	9427	0.354195	1075.92	77.5049	29.1992	3.10339	9.93022e-188	5.14385e-185	Null_Model_Regulatory	mouse
Licr_Histone	BoneMarrow	H3K4me1	2983	9427	0.316432	848.922	73.0914	29.1974	3.51387	1.04599e-187	5.41823e-185	Null_Model_Regulatory	mouse
Uw_Dgf	MEL	Dgf	3630	9427	0.385064	1213.83	82.8919	29.1485	2.99054	4.36603e-187	2.2616e-184	Null_Model_Regulatory	mouse
ngs-qc.org	Any	none	8729	9427	0.925957	5170.94	122.116	29.1368	1.68809	6.14383e-187	3.1825e-184	Null_Model_Regulatory	mouse
Uw_Dnase	A20	Dnase	3327	9427	0.352922	1011.48	79.5732	29.0992	3.28923	1.83662e-186	9.51368e-184	Null_Model_Regulatory	mouse
Licr_Histone	CH12	H3K4me1	2467	9427	0.261695	653.025	62.6069	28.974	3.7778	6.98786e-185	3.61971e-182	Null_Model_Regulatory	mouse
Pazar_Chip	ES	E2f1	541	9427	0.0573884	49.3946	16.9937	28.9287	10.9526	2.59934e-184	1.34646e-181	Null_Model_Regulatory	mouse
Licr_Chip	Thymus	CTCF	1784	9427	0.189244	386.693	48.3523	28.8985	4.61348	6.24049e-184	3.23257e-181	Null_Model_Regulatory	mouse
Uw_Dnase	T-Naive	Dnase	2957	9427	0.313673	952.676	69.4041	28.879	3.10389	1.09441e-183	5.66906e-181	Null_Model_Regulatory	mouse
Psu_Histone	G1E-ER4	H3K4me1	4587	9427	0.486581	1896.94	93.246	28.8491	2.41811	2.60041e-183	1.34701e-180	Null_Model_Regulatory	mouse
Sydh_Tfbs	CH12	BHLHE40	1469	9427	0.155829	283.42	41.1138	28.8365	5.18313	3.7363e-183	1.9354e-180	Null_Model_Regulatory	mouse
Licr_Histone	Spleen	H3K4me1	2775	9427	0.294367	837.935	67.1793	28.8342	3.31171	3.99291e-183	2.06833e-180	Null_Model_Regulatory	mouse
Psu_Histone	Erythrobl	H3K27me3	3079	9427	0.326615	1026.72	71.3024	28.7828	2.99888	1.76064e-182	9.12011e-180	Null_Model_Regulatory	mouse
Licr_Histone	ES-Bruce4	H3K9ac	1526	9427	0.161875	313.41	42.1889	28.7419	4.86903	5.71387e-182	2.95979e-179	Null_Model_Regulatory	mouse
Licr_Histone	SmIntestine	H3K4me3	1012	9427	0.107351	157.855	29.7182	28.7414	6.41094	5.7954e-182	3.00201e-179	Null_Model_Regulatory	mouse
Psu_Histone	G1E	H3K27me3	3991	9427	0.423358	1570.69	84.2684	28.7214	2.54092	1.03088e-181	5.33998e-179	Null_Model_Regulatory	mouse
Licr_Chip	Limb	CTCF	1219	9427	0.129309	230.218	34.4436	28.7073	5.29499	1.54781e-181	8.01768e-179	Null_Model_Regulatory	mouse
Uw_Dnase	MEL	Dnase	2987	9427	0.316856	949.148	71.019	28.6945	3.14703	2.23719e-181	1.15886e-178	Null_Model_Regulatory	mouse
Psu_Histone	Megakaryo	H3K27me3	4718	9427	0.500477	1961.83	96.0603	28.692	2.40489	2.39782e-181	1.24207e-178	Null_Model_Regulatory	mouse
Pazar_Chip	preproBcells+6h-Tamoxifen	E2A	596	9427	0.0632227	56.6454	18.8183	28.6612	10.5216	5.80732e-181	3.00819e-178	Null_Model_Regulatory	mouse
Licr_Histone	Liver	H3K4me1	3036	9427	0.322054	1047.73	69.3932	28.6522	2.89769	7.52542e-181	3.89817e-178	Null_Model_Regulatory	mouse
Pazar_Chip	ES	TCfcp2L1	629	9427	0.0667232	67.8521	19.6016	28.6276	9.27016	1.52341e-180	7.89124e-178	Null_Model_Regulatory	mouse
Licr_Chip	Liver	CTCF	1204	9427	0.127718	222.544	34.3	28.6138	5.41016	2.26018e-180	1.17078e-177	Null_Model_Regulatory	mouse
Licr_Histone	Thymus	H3K4me1	1922	9427	0.203882	480.634	50.3916	28.6033	3.99888	3.05561e-180	1.5828e-177	Null_Model_Regulatory	mouse
Licr_Histone	MEL	H3K4me1	2902	9427	0.307839	975.663	67.3522	28.6009	2.97439	3.26975e-180	1.69373e-177	Null_Model_Regulatory	mouse
Licr_Histone	OlfactBulb	H3K4me1	2469	9427	0.261907	705.848	61.6863	28.5825	3.49792	5.53777e-180	2.86856e-177	Null_Model_Regulatory	mouse
Psu_Histone	Erythrobl	H3K4me1	3599	9427	0.381776	1369.13	78.0373	28.5744	2.62867	6.98674e-180	3.61913e-177	Null_Model_Regulatory	mouse
Sydh_Tfbs	MEL	CTCF	1346	9427	0.142781	267.192	37.7763	28.5578	5.03758	1.12307e-179	5.81748e-177	Null_Model_Regulatory	mouse
Caltech_Tfbs	C2C12+EqS_2.0pct_60hr	MyoD	957	9427	0.101517	145.718	28.4398	28.5263	6.56747	2.76366e-179	1.43158e-176	Null_Model_Regulatory	mouse
Licr_Histone	ES-E14	H3K9ac	1675	9427	0.177681	374.557	45.5896	28.525	4.47194	2.87006e-179	1.48669e-176	Null_Model_Regulatory	mouse
Licr_Histone	BAT	H3K4me1	2824	9427	0.299565	930.272	66.5353	28.462	3.03567	1.7296e-178	8.95932e-176	Null_Model_Regulatory	mouse
Caltech_Tfbs	C2C12+EqS_2.0pct_60hr	Myogenin	998	9427	0.105866	159.679	29.4667	28.4498	6.25003	2.45253e-178	1.27041e-175	Null_Model_Regulatory	mouse
Licr_Chip	Spleen	CTCF	1021	9427	0.108306	178.281	29.6222	28.4489	5.72692	2.51503e-178	1.30279e-175	Null_Model_Regulatory	mouse
Licr_Histone	Kidney	H3K27ac	1481	9427	0.157102	314.208	41.0303	28.4374	4.71344	3.49288e-178	1.80931e-175	Null_Model_Regulatory	mouse
Sydh_Tfbs	MEL	Rad21	1137	9427	0.120611	198.63	32.9994	28.436	5.7242	3.62997e-178	1.88032e-175	Null_Model_Regulatory	mouse
Psu_Histone	G1E	H3K4me1	3696	9427	0.392065	1411.35	80.3496	28.4338	2.61876	3.86041e-178	1.99969e-175	Null_Model_Regulatory	mouse
Licr_Histone	ES-Bruce4	H3K4me3	1074	9427	0.113928	192.382	31.0149	28.4256	5.58265	4.87569e-178	2.52561e-175	Null_Model_Regulatory	mouse
Licr_Chip	Heart	CTCF	1241	9427	0.131643	242.934	35.1138	28.4238	5.10838	5.14225e-178	2.66368e-175	Null_Model_Regulatory	mouse
Licr_Chip	MEF	CTCF	1398	9427	0.148297	297.513	38.7194	28.4221	4.69895	5.38699e-178	2.79046e-175	Null_Model_Regulatory	mouse
Psu_Histone	Megakaryo	H3K4me3	2574	9427	0.273046	837.934	61.0899	28.4182	3.07184	6.0208e-178	3.11877e-175	Null_Model_Regulatory	mouse
Pazar_Chip	ES	Klf4	395	9427	0.0419009	29.7303	12.8582	28.4075	13.2861	8.1584e-178	4.22605e-175	Null_Model_Regulatory	mouse
Sydh_Tfbs	CH12	ETS1	1201	9427	0.1274	239.113	33.8663	28.4025	5.02273	9.4204e-178	4.87977e-175	Null_Model_Regulatory	mouse
Licr_Histone	Cerebellum	H3K4me1	3145	9427	0.333616	1077.31	72.8194	28.3948	2.91932	1.17133e-177	6.06747e-175	Null_Model_Regulatory	mouse
Licr_Chip	Testis	Pol2	1060	9427	0.112443	201.205	30.3485	28.2978	5.26826	1.83813e-176	9.52149e-174	Null_Model_Regulatory	mouse
Licr_Chip	WholeBrain	CTCF	1434	9427	0.152116	304.607	39.9545	28.267	4.7077	4.4039e-176	2.28122e-173	Null_Model_Regulatory	mouse
Uw_Dnase	mG	Dnase	2594	9427	0.275167	857.9	61.4287	28.2621	3.02366	5.06062e-176	2.6214e-173	Null_Model_Regulatory	mouse
Licr_Chip	ES-Bruce4	p300	992	9427	0.10523	170.755	29.0935	28.2278	5.80948	1.33367e-175	6.90843e-173	Null_Model_Regulatory	mouse
Licr_Histone	ES-E14	H3K4me3	1455	9427	0.154344	331.797	39.8494	28.1862	4.38521	4.31662e-175	2.23601e-172	Null_Model_Regulatory	mouse
Sydh_Tfbs	MEL	SMC3	1000	9427	0.106078	171.976	29.4181	28.1467	5.81476	1.31353e-174	6.80408e-172	Null_Model_Regulatory	mouse
Licr_Histone	BMDM	H3K4me1	3113	9427	0.330222	1135.21	70.2729	28.1445	2.74223	1.39996e-174	7.25181e-172	Null_Model_Regulatory	mouse
Licr_Chip	Cortex	CTCF	1280	9427	0.13578	269.381	36.0129	28.0627	4.75164	1.3965e-173	7.23387e-171	Null_Model_Regulatory	mouse
Pazar_Chip	liver_WTT09	Lxr	579	9427	0.0614193	74.3197	18.0356	27.9824	7.79067	1.3298e-172	6.88837e-170	Null_Model_Regulatory	mouse
Licr_Chip	Cerebellum	CTCF	909	9427	0.0964252	174.119	26.3132	27.9282	5.22057	6.0683e-172	3.14338e-169	Null_Model_Regulatory	mouse
Licr_Histone	ES-Bruce4	H3K27ac	1049	9427	0.111276	217.075	29.8138	27.904	4.83243	1.19141e-171	6.17151e-169	Null_Model_Regulatory	mouse
Licr_Chip	MEL	CTCF	1292	9427	0.137053	301.692	35.4917	27.9025	4.28251	1.24369e-171	6.44233e-169	Null_Model_Regulatory	mouse
Licr_Chip	BMDM	CTCF	1009	9427	0.107033	192.174	29.3585	27.8225	5.25045	1.15894e-170	6.0033e-168	Null_Model_Regulatory	mouse
Licr_Chip	Lung	CTCF	938	9427	0.0995014	180.009	27.2773	27.7884	5.21085	2.9965e-170	1.55219e-167	Null_Model_Regulatory	mouse
Sydh_Tfbs	CH12	Zc3h11a	516	9427	0.0547364	63.0769	16.3007	27.7855	8.18049	3.24829e-170	1.68261e-167	Null_Model_Regulatory	mouse
Sydh_Tfbs	CH12	Max	971	9427	0.103002	191.455	28.1196	27.7225	5.0717	1.87047e-169	9.68901e-167	Null_Model_Regulatory	mouse
Licr_Histone	ES-E14	H3K27ac	1359	9427	0.14416	347.005	36.5298	27.7032	3.91637	3.19061e-169	1.65274e-166	Null_Model_Regulatory	mouse
Psu_Chip	CH12	CTCF	904	9427	0.0958948	162.735	26.8022	27.6568	5.55503	1.15451e-168	5.98035e-166	Null_Model_Regulatory	mouse
Licr_Histone	CH12	H3K4me2	1799	9427	0.190835	516.129	46.4624	27.611	3.48556	4.10862e-168	2.12826e-165	Null_Model_Regulatory	mouse
Pazar_Chip	liver_LXRdKO-Bexa	Rxr	684	9427	0.0725575	101.564	21.1141	27.5852	6.73464	8.37813e-168	4.33987e-165	Null_Model_Regulatory	mouse
Pazar_Chip	liver_FLcombined	Stat5	808	9427	0.0857113	148.649	23.9182	27.5669	5.43561	1.38761e-167	7.18784e-165	Null_Model_Regulatory	mouse
Licr_Chip	OlfactBulb	CTCF	663	9427	0.0703299	107.491	20.1574	27.5585	6.16799	1.74812e-167	9.05528e-165	Null_Model_Regulatory	mouse
Psu_Chip	G1E-ER4	CTCF	968	9427	0.102684	196.216	28.0085	27.5554	4.93334	1.90805e-167	9.88371e-165	Null_Model_Regulatory	mouse
Cistrome_ChIP	Hair_Follicle_Stem_Cell	TCF4	425	9427	0.0450833	44.2008	13.8213	27.5516	9.61521	2.11728e-167	1.09675e-164	Null_Model_Regulatory	mouse
Pazar_Chip	Th1	Stat4	374	9427	0.0396733	35.5944	12.3242	27.4587	10.5073	2.73653e-166	1.41752e-163	Null_Model_Regulatory	mouse
Pazar_Chip	HL1_cardiaccells	Srf	614	9427	0.0651321	92.1409	19.0058	27.4579	6.66371	2.79861e-166	1.44968e-163	Null_Model_Regulatory	mouse
Sydh_Tfbs	CH12	Maz	973	9427	0.103214	194.552	28.3755	27.4338	5.00122	5.42414e-166	2.80971e-163	Null_Model_Regulatory	mouse
Caltech_Tfbs	C2C12+EqS_2.0pct_24hr	Myogenin	681	9427	0.0722393	102.174	21.1065	27.4241	6.66511	7.07865e-166	3.66674e-163	Null_Model_Regulatory	mouse
Psu_Chip	G1E	CTCF	611	9427	0.0648138	96.9191	18.7654	27.3951	6.30423	1.56682e-165	8.11615e-163	Null_Model_Regulatory	mouse
Licr_Chip	SmIntestine	CTCF	734	9427	0.0778615	125.264	22.2555	27.3522	5.85964	5.08417e-165	2.6336e-162	Null_Model_Regulatory	mouse
Licr_Chip	Heart	p300	1233	9427	0.130795	288.77	34.5764	27.3085	4.26983	1.68066e-164	8.70583e-162	Null_Model_Regulatory	mouse
Pazar_Chip	liver_WTT09	Rxr	671	9427	0.0711785	107.4	20.6633	27.2755	6.2477	4.1436e-164	2.14638e-161	Null_Model_Regulatory	mouse
Licr_Chip	Lung	Pol2	723	9427	0.0766946	129.744	21.7728	27.2475	5.5725	8.89243e-164	4.60628e-161	Null_Model_Regulatory	mouse
Psu_Histone	G1E-ER4	H3K27me3	4419	9427	0.46876	2224.78	80.5622	27.2363	1.98626	1.20751e-163	6.2549e-161	Null_Model_Regulatory	mouse
Licr_Chip	ES-Bruce4	CTCF	1087	9427	0.115307	245.985	30.9255	27.1948	4.41897	3.73748e-163	1.93601e-160	Null_Model_Regulatory	mouse
Pazar_Chip	liver_WT-Bexa_GSE35262	Rxr	604	9427	0.0640713	93.6633	18.7721	27.1859	6.44863	4.76486e-163	2.4682e-160	Null_Model_Regulatory	mouse
Pazar_Chip	Th2	Stat5b	899	9427	0.0953644	178.057	26.5367	27.1677	5.04895	7.81289e-163	4.04708e-160	Null_Model_Regulatory	mouse
Sydh_Tfbs	CH12	Nelfe	698	9427	0.0740426	122.352	21.3108	27.012	5.70487	5.33487e-161	2.76346e-158	Null_Model_Regulatory	mouse
Psu_Histone	G1E-ER4	H3K4me3	2025	9427	0.214809	700.203	49.0675	26.9995	2.89202	7.49806e-161	3.884e-158	Null_Model_Regulatory	mouse
Licr_Histone	Liver	H3K9ac	1241	9427	0.131643	319.175	34.1526	26.9914	3.88815	9.32829e-161	4.83205e-158	Null_Model_Regulatory	mouse
Pazar_Chip	liver_Mcombined	Bcl6	1014	9427	0.107563	239.326	28.7165	26.9766	4.2369	1.39002e-160	7.20032e-158	Null_Model_Regulatory	mouse
Psu_Chip	MEL	CTCF	963	9427	0.102153	218.747	27.6241	26.9422	4.40234	3.52494e-160	1.82592e-157	Null_Model_Regulatory	mouse
Pazar_Chip	MEF_fibroblast_OE-GH	Stat5	1241	9427	0.131643	324.06	34.1084	26.8831	3.82954	1.72887e-159	8.95556e-157	Null_Model_Regulatory	mouse
Pazar_Chip	liver	Ppara	531	9427	0.0563276	75.1848	16.963	26.8712	7.0626	2.38647e-159	1.23619e-156	Null_Model_Regulatory	mouse
Pazar_Chip	liver_FHcombined	Stat5	965	9427	0.102366	221.882	27.7548	26.7744	4.34916	3.20997e-158	1.66276e-155	Null_Model_Regulatory	mouse
Licr_Histone	Heart	H3K9ac	1263	9427	0.133977	355.146	33.9315	26.7555	3.55629	5.32518e-158	2.75844e-155	Null_Model_Regulatory	mouse
Licr_Histone	MEL	H3K4me3	767	9427	0.081362	158.333	22.7644	26.7377	4.84423	8.58815e-158	4.44866e-155	Null_Model_Regulatory	mouse
Licr_Chip	BoneMarrow	CTCF	636	9427	0.0674658	115.017	19.5479	26.6516	5.52962	8.5745e-157	4.44159e-154	Null_Model_Regulatory	mouse
Misc_ChIP	murine_embryonic_carcinoma_cells+cycling	RBPJ	237	9427	0.0251406	18.8302	8.20958	26.575	12.5862	6.59601e-156	3.41673e-153	Null_Model_Regulatory	mouse
Licr_Histone	Cortex	H3K4me1	2450	9427	0.259892	993.899	54.8289	26.5572	2.46504	1.06127e-155	5.49736e-153	Null_Model_Regulatory	mouse
Pazar_Chip	ES	Esrrb	394	9427	0.0417948	53.7263	12.8369	26.5074	7.33347	3.9832e-155	2.0633e-152	Null_Model_Regulatory	mouse
Caltech_Tfbs	C2C12	MyoD	458	9427	0.0485839	63.6643	14.8798	26.5014	7.19398	4.67401e-155	2.42114e-152	Null_Model_Regulatory	mouse
Sydh_Tfbs	CH12	p300	934	9427	0.0990771	223.285	26.8393	26.4804	4.183	8.15119e-155	4.22232e-152	Null_Model_Regulatory	mouse
Licr_Histone	MEL	H3K9ac	1240	9427	0.131537	362.132	33.1955	26.4454	3.42417	2.06188e-154	1.06806e-151	Null_Model_Regulatory	mouse
Pazar_Chip	Th2	Stat6	278	9427	0.0294898	27.4056	9.48627	26.4165	10.1439	4.42409e-154	2.29168e-151	Null_Model_Regulatory	mouse
Licr_Histone	BAT	H3K4me3	752	9427	0.0797709	162.944	22.3373	26.371	4.61508	1.47575e-153	7.64438e-151	Null_Model_Regulatory	mouse
Caltech_Hist	C2C12+EqS_2.0pct_60hr	H3K4me2	1392	9427	0.147661	430.5	36.4912	26.3488	3.23345	2.64554e-153	1.37039e-150	Null_Model_Regulatory	mouse
Pazar_Chip	liver_LXRdKO-Control	Rxr	446	9427	0.0473109	66.0539	14.4423	26.3078	6.75206	7.80836e-153	4.04473e-150	Null_Model_Regulatory	mouse
Sydh_Tfbs	ES-E14	Zc3h11a	385	9427	0.0408401	52.001	12.6799	26.262	7.4037	2.60479e-152	1.34928e-149	Null_Model_Regulatory	mouse
Licr_Chip	Testis	CTCF	722	9427	0.0765885	153.211	21.6809	26.2345	4.71246	5.36446e-152	2.77879e-149	Null_Model_Regulatory	mouse
Licr_Histone	CH12	H3K4me3	1020	9427	0.1082	272.904	28.5351	26.1817	3.73758	2.14923e-151	1.1133e-148	Null_Model_Regulatory	mouse
Pazar_Chip	BMDM_macrophages_LPS	Pu1	1226	9427	0.130052	351.608	33.4904	26.1088	3.48683	1.4501e-150	7.5115e-148	Null_Model_Regulatory	mouse
Psu_Histone	G1E	H3K4me3	1202	9427	0.127506	371.078	31.8335	26.1021	3.23921	1.7244e-150	8.93241e-148	Null_Model_Regulatory	mouse
Pazar_Chip	HPC-7	Erg	742	9427	0.0787101	158.215	22.3969	26.0654	4.68983	4.50022e-150	2.33111e-147	Null_Model_Regulatory	mouse
Licr_Histone	Kidney	H3K4me3	677	9427	0.071815	135.478	20.7763	26.0644	4.99714	4.61968e-150	2.39299e-147	Null_Model_Regulatory	mouse
Pazar_Chip	BMDM_macrophages	Pu1	1175	9427	0.124642	341.462	32.0148	26.0361	3.44109	9.67389e-150	5.01108e-147	Null_Model_Regulatory	mouse
Caltech_Tfbs	C2C12+EqS_2.0pct_24hr	MyoD	521	9427	0.0552668	89.963	16.5567	26.0339	5.79127	1.02294e-149	5.29882e-147	Null_Model_Regulatory	mouse
Licr_Histone	Lung	H3K4me3	679	9427	0.0720272	136.841	20.8651	25.984	4.96196	3.75296e-149	1.94403e-146	Null_Model_Regulatory	mouse
Sydh_Tfbs	CH12	CHD2	677	9427	0.071815	151.228	20.2373	25.9804	4.47669	4.12808e-149	2.13835e-146	Null_Model_Regulatory	mouse
Sydh_Hist	ES-E14	H3K4me3	838	9427	0.0888936	199.801	24.5946	25.9487	4.19417	9.40062e-149	4.86952e-146	Null_Model_Regulatory	mouse
Sydh_Tfbs	CH12	Mxi1	822	9427	0.0871964	189.622	24.3741	25.9447	4.33493	1.04372e-148	5.40648e-146	Null_Model_Regulatory	mouse
Licr_Histone	BoneMarrow	H3K27ac	955	9427	0.101305	252.228	27.2259	25.8127	3.78626	3.19612e-147	1.65559e-144	Null_Model_Regulatory	mouse
Pazar_Chip	liver_MHcombined	Stat5	881	9427	0.093455	220.187	25.6195	25.7934	4.00115	5.26026e-147	2.72482e-144	Null_Model_Regulatory	mouse
Licr_Histone	BMDM	H3K4me3	726	9427	0.0770128	163.88	21.8318	25.7478	4.43007	1.70784e-146	8.84659e-144	Null_Model_Regulatory	mouse
Licr_Histone	Testis	H3K4me3	1088	9427	0.115413	310.934	30.3101	25.6372	3.49913	2.93668e-145	1.5212e-142	Null_Model_Regulatory	mouse
Licr_Chip	BMDM	Pol2	690	9427	0.073194	155.228	20.9498	25.5264	4.44508	5.02486e-144	2.60288e-141	Null_Model_Regulatory	mouse
Licr_Histone	Cerebellum	H3K4me3	639	9427	0.067784	148.388	19.2812	25.4452	4.30629	3.99383e-143	2.0688e-140	Null_Model_Regulatory	mouse
Psu_Histone	Erythrobl	H3K4me3	1172	9427	0.124324	363.387	31.7819	25.4426	3.22522	4.26531e-143	2.20943e-140	Null_Model_Regulatory	mouse
Pazar_Chip	ES	Rad21	553	9427	0.0586613	105.868	17.5801	25.4339	5.22348	5.31327e-143	2.75227e-140	Null_Model_Regulatory	mouse
Licr_Histone	Limb	H3K4me3	649	9427	0.0688448	142.953	19.9238	25.3991	4.53995	1.29057e-142	6.68515e-140	Null_Model_Regulatory	mouse
Pazar_Chip	preproBcells_RAG1_GSE21978	E2a	319	9427	0.033839	43.6803	10.879	25.3073	7.30306	1.32635e-141	6.87047e-139	Null_Model_Regulatory	mouse
Misc_ChIP	Liver	Bmal1	231	9427	0.0245041	23.7612	8.1967	25.2832	9.72172	2.44516e-141	1.26659e-138	Null_Model_Regulatory	mouse
Caltech_Tfbs	C2C12+EqS_2.0pct_5d	TCF3	310	9427	0.0328843	42.6034	10.5936	25.2414	7.27642	7.03371e-141	3.64346e-138	Null_Model_Regulatory	mouse
Licr_Histone	Heart	H3K27ac	1017	9427	0.107882	309.209	28.1139	25.1758	3.28904	3.68367e-140	1.90814e-137	Null_Model_Regulatory	mouse
Sydh_Tfbs	CH12	c-Myc	606	9427	0.0642834	134.347	18.8288	25.0495	4.51072	8.83173e-139	4.57484e-136	Null_Model_Regulatory	mouse
Licr_Histone	WholeBrain	H3K27me3	641	9427	0.0679962	151.286	19.5708	25.0227	4.23702	1.73099e-138	8.96655e-136	Null_Model_Regulatory	mouse
Licr_Histone	BoneMarrow	H3K4me3	638	9427	0.0676779	141.433	19.8463	25.0207	4.51098	1.81917e-138	9.42331e-136	Null_Model_Regulatory	mouse
Psu_Histone	CH12	H3K27me3	2960	9427	0.313992	1487.54	59.0718	24.9267	1.98987	1.91116e-137	9.89982e-135	Null_Model_Regulatory	mouse
Misc_ChIP	T_lymphocyte	RBPJ	387	9427	0.0410523	66.7153	12.8571	24.9111	5.80077	2.82359e-137	1.46262e-134	Null_Model_Regulatory	mouse
Licr_Histone	Heart	H3K4me3	621	9427	0.0658746	143.072	19.2118	24.8768	4.34047	6.63104e-137	3.43488e-134	Null_Model_Regulatory	mouse
Pazar_Chip	heart	Rxr	363	9427	0.0385064	56.6404	12.3159	24.875	6.40886	6.93071e-137	3.59011e-134	Null_Model_Regulatory	mouse
Sydh_Tfbs	ES-E14	MafK	383	9427	0.040628	64.7962	12.7995	24.8605	5.91084	9.9429e-137	5.15042e-134	Null_Model_Regulatory	mouse
Pazar_Chip	liver_LXRdKO-T09	Rxr	383	9427	0.040628	61.8501	12.9196	24.8576	6.19239	1.06981e-136	5.54163e-134	Null_Model_Regulatory	mouse
Licr_Histone	Liver	H3K27ac	920	9427	0.097592	273.863	26.0542	24.7997	3.35934	4.51562e-136	2.33909e-133	Null_Model_Regulatory	mouse
Licr_Histone	Liver	H3K4me3	565	9427	0.0599342	125.655	17.7299	24.7799	4.49643	7.37957e-136	3.82262e-133	Null_Model_Regulatory	mouse
Pazar_Chip	CD4T	Irf4	557	9427	0.0590856	126.838	17.4177	24.6968	4.39142	5.79358e-135	3.00107e-132	Null_Model_Regulatory	mouse
Pazar_Chip	liver_WTControl	Rxr	363	9427	0.0385064	56.4056	12.4297	24.6663	6.43553	1.23071e-134	6.37508e-132	Null_Model_Regulatory	mouse
Licr_Histone	WholeBrain	H3K4me3	615	9427	0.0652381	147.942	19.0007	24.5811	4.15703	1.00628e-133	5.21253e-131	Null_Model_Regulatory	mouse
Caltech_Tfbs	C2C12+EqS_2.0pct_60hr	TCF12	387	9427	0.0410523	67.8432	13	24.5505	5.70433	2.13612e-133	1.10651e-130	Null_Model_Regulatory	mouse
Sydh_Tfbs	CH12	Pol2	808	9427	0.0857113	224.775	23.8081	24.4969	3.5947	7.96333e-133	4.12501e-130	Null_Model_Regulatory	mouse
Pazar_Chip	liver_Fcombined	Bcl6	576	9427	0.0611011	129.171	18.2695	24.4576	4.45921	2.08804e-132	1.0816e-129	Null_Model_Regulatory	mouse
Pazar_Chip	liver_MLcombined	Stat5	428	9427	0.0454015	79.3017	14.3092	24.3688	5.39711	1.83052e-131	9.48211e-129	Null_Model_Regulatory	mouse
Sydh_Hist	CH12	H3K4me3	672	9427	0.0712846	173.447	20.4802	24.3432	3.87439	3.41925e-131	1.77117e-128	Null_Model_Regulatory	mouse
Licr_Histone	CH12	H3K9ac	1033	9427	0.109579	347.972	28.1989	24.2928	2.96863	1.16897e-130	6.05528e-128	Null_Model_Regulatory	mouse
Licr_Histone	Cerebellum	H3K27ac	752	9427	0.0797709	219.129	21.9604	24.2651	3.43177	2.29282e-130	1.18768e-127	Null_Model_Regulatory	mouse
Pazar_Chip	ES	Zfx	220	9427	0.0233372	26.9361	7.97232	24.2168	8.16749	7.40543e-130	3.83601e-127	Null_Model_Regulatory	mouse
Sydh_Tfbs	CH12	c-Jun	434	9427	0.046038	88.9271	14.259	24.2003	4.8804	1.10366e-129	5.71694e-127	Null_Model_Regulatory	mouse
Licr_Histone	Spleen	H3K27ac	822	9427	0.0871964	235.248	24.2558	24.1902	3.49419	1.41025e-129	7.30512e-127	Null_Model_Regulatory	mouse
Licr_Histone	Thymus	H3K4me3	544	9427	0.0577066	123.186	17.4299	24.1432	4.41609	4.39704e-129	2.27767e-126	Null_Model_Regulatory	mouse
Sydh_Tfbs	MEL	Zc3h11a	384	9427	0.0407341	71.6653	13.0351	23.9611	5.35824	3.53842e-127	1.8329e-124	Null_Model_Regulatory	mouse
Licr_Histone	MEF	H3K4me3	572	9427	0.0606768	143.718	17.8977	23.9295	3.98001	7.55925e-127	3.91569e-124	Null_Model_Regulatory	mouse
Psu_Histone	CH12	H3K4me3	1005	9427	0.106609	345.786	27.5683	23.912	2.90642	1.14876e-126	5.95056e-124	Null_Model_Regulatory	mouse
Licr_Histone	MEL	H3K36me3	2027	9427	0.215021	958.57	44.7955	23.8513	2.11461	4.90939e-126	2.54307e-123	Null_Model_Regulatory	mouse
Sydh_Tfbs	CH12	JunD	411	9427	0.0435982	80.8092	13.8565	23.8293	5.08606	8.29866e-126	4.29871e-123	Null_Model_Regulatory	mouse
Licr_Histone	OlfactBulb	H3K4me3	578	9427	0.0613132	148.59	18.0286	23.8182	3.88989	1.08227e-125	5.60618e-123	Null_Model_Regulatory	mouse
Misc_ChIP	Liver	Clock	178	9427	0.0188819	18.7223	6.68751	23.8172	9.50739	1.10815e-125	5.74022e-123	Null_Model_Regulatory	mouse
Sydh_Tfbs	CH12	TBP	502	9427	0.0532513	111.328	16.4301	23.7778	4.50921	2.83245e-125	1.46721e-122	Null_Model_Regulatory	mouse
Licr_Histone	Spleen	H3K4me3	501	9427	0.0531452	119.081	16.0629	23.7765	4.20722	2.92445e-125	1.51486e-122	Null_Model_Regulatory	mouse
Licr_Histone	BAT	H3K27ac	918	9427	0.0973799	306.997	25.7069	23.768	2.99026	3.57822e-125	1.85352e-122	Null_Model_Regulatory	mouse
Sydh_Tfbs	CH12	COREST	530	9427	0.0562215	125.384	17.0791	23.6908	4.22703	2.24438e-124	1.16259e-121	Null_Model_Regulatory	mouse
Sydh_Tfbs	CH12	MafK	624	9427	0.0661929	175.173	19.054	23.5556	3.5622	5.5006e-123	2.84931e-120	Null_Model_Regulatory	mouse
Pazar_Chip	macrophage	Pu1	631	9427	0.0669354	177.601	19.252	23.5507	3.5529	6.1721e-123	3.19715e-120	Null_Model_Regulatory	mouse
Licr_Histone	Cortex	H3K4me3	543	9427	0.0576005	141.166	17.1191	23.4728	3.84654	3.86571e-122	2.00244e-119	Null_Model_Regulatory	mouse
Pazar_Chip	macrophage_LPS2	Nfkb1	418	9427	0.0443407	91.2877	13.9789	23.3718	4.57893	4.13253e-121	2.14065e-118	Null_Model_Regulatory	mouse
Pazar_Chip	liver_LXRdKOcontrol	Ppara	270	9427	0.0286411	43.9241	9.67493	23.3672	6.14697	4.60806e-121	2.38697e-118	Null_Model_Regulatory	mouse
Licr_Histone	CH12	H3K27ac	839	9427	0.0889997	276.957	24.0691	23.3512	3.02935	6.69487e-121	3.46794e-118	Null_Model_Regulatory	mouse
Licr_Histone	MEF	H3K27ac	1026	9427	0.108836	371.241	28.1107	23.2922	2.76371	2.65872e-120	1.37722e-117	Null_Model_Regulatory	mouse
Licr_Chip	Heart	Pol2	705	9427	0.0747852	210.505	21.2869	23.2299	3.34908	1.13474e-119	5.87796e-117	Null_Model_Regulatory	mouse
Pazar_Chip	macrophage	Cebpa	492	9427	0.0521905	129.292	15.8697	22.8553	3.80535	6.46728e-116	3.35005e-113	Null_Model_Regulatory	mouse
Sydh_Hist	MEL	H3K4me3	558	9427	0.0591917	156.068	17.6225	22.8079	3.57537	1.91574e-115	9.92353e-113	Null_Model_Regulatory	mouse
Pazar_Chip	macrophage	Cebpb	418	9427	0.0443407	98.5005	14.0311	22.7708	4.24363	4.46697e-115	2.31389e-112	Null_Model_Regulatory	mouse
Sydh_Tfbs	MEL	TBP	571	9427	0.0605707	162.902	17.9381	22.7504	3.50517	7.11352e-115	3.6848e-112	Null_Model_Regulatory	mouse
Caltech_Tfbs	C2C12	Usf1	249	9427	0.0264135	39.6523	9.20451	22.744	6.27958	8.22112e-115	4.25854e-112	Null_Model_Regulatory	mouse
Licr_Chip	MEL	Pol2	491	9427	0.0520844	126.375	16.0656	22.6961	3.88527	2.44908e-114	1.26863e-111	Null_Model_Regulatory	mouse
Caltech_Tfbs	C2C12	FOSL1	203	9427	0.0215339	28.2657	7.7753	22.473	7.18184	3.81406e-112	1.97568e-109	Null_Model_Regulatory	mouse
Licr_Histone	Testis	H3K27ac	714	9427	0.0757399	246.731	20.9257	22.3299	2.89384	9.47778e-111	4.90949e-108	Null_Model_Regulatory	mouse
Pazar_Chip	PUER_haematopoeticstemcells+6h-Tamoxifen	Pu1	624	9427	0.0661929	193.603	19.3052	22.2943	3.22308	2.09788e-110	1.0867e-107	Null_Model_Regulatory	mouse
Licr_Histone	Spleen	H3K27me3	321	9427	0.0340511	66.5315	11.4172	22.2881	4.82478	2.40984e-110	1.2483e-107	Null_Model_Regulatory	mouse
Licr_Chip	MEF	Pol2	616	9427	0.0653442	183.466	19.4745	22.2103	3.35758	1.36461e-109	7.06866e-107	Null_Model_Regulatory	mouse
Sydh_Tfbs	CH12	Usf2	299	9427	0.0317174	62.3806	10.725	22.0624	4.79316	3.63299e-108	1.88189e-105	Null_Model_Regulatory	mouse
Pazar_Chip	ES	nMyc	154	9427	0.0163361	18.993	6.14206	21.9807	8.10825	2.20209e-107	1.14068e-104	Null_Model_Regulatory	mouse
Licr_Chip	Thymus	Pol2	486	9427	0.051554	134.637	15.9939	21.9686	3.6097	2.87547e-107	1.4895e-104	Null_Model_Regulatory	mouse
Pazar_Chip	EB	Rad21	323	9427	0.0342633	69.7882	11.5626	21.8993	4.62829	1.32019e-106	6.83861e-104	Null_Model_Regulatory	mouse
Pazar_Chip	preproBcells_EBF	E2a	138	9427	0.0146388	16.7283	5.54924	21.8537	8.24951	3.5806e-106	1.85475e-103	Null_Model_Regulatory	mouse
Caltech_Tfbs	C2C12	CEBPB	258	9427	0.0273682	49.3397	9.62468	21.6797	5.22906	1.59437e-104	8.25884e-102	Null_Model_Regulatory	mouse
Pazar_Chip	PUER_haematopoeticstemcells+1h-Tamoxifen	Pu1	476	9427	0.0504933	135.89	15.6957	21.6689	3.50283	2.01441e-104	1.04346e-101	Null_Model_Regulatory	mouse
Licr_Histone	Limb	H3K27ac	659	9427	0.0699056	223.345	20.1391	21.6323	2.9506	4.46162e-104	2.31112e-101	Null_Model_Regulatory	mouse
Licr_Histone	Heart	H3K27me3	488	9427	0.0517662	146.562	15.8394	21.5562	3.32964	2.3141e-103	1.19871e-100	Null_Model_Regulatory	mouse
Pazar_Chip	MEF_fibroblast_OE-GH2	Stat5	771	9427	0.0817864	284.767	22.6323	21.4841	2.70747	1.09716e-102	5.68329e-100	Null_Model_Regulatory	mouse
Licr_Chip	Cerebellum	Pol2	264	9427	0.0280047	55.7333	9.70576	21.4581	4.73685	1.9202e-102	9.94662e-100	Null_Model_Regulatory	mouse
Licr_Chip	Kidney	Pol2	377	9427	0.0399915	96.2088	13.0871	21.4556	3.91856	2.02327e-102	1.04805e-99	Null_Model_Regulatory	mouse
Pazar_Chip	liver_WTControl	Lxr	139	9427	0.0147449	18.1878	5.63105	21.4547	7.64248	2.0657e-102	1.07003e-99	Null_Model_Regulatory	mouse
Pazar_Chip	neuralprogenitors	Rfx1	309	9427	0.0327782	68.6723	11.2359	21.3893	4.49963	8.3948e-102	4.34851e-99	Null_Model_Regulatory	mouse
Pazar_Chip	T	TFIIB	191	9427	0.020261	31.5744	7.47922	21.3158	6.0492	4.04992e-101	2.09786e-98	Null_Model_Regulatory	mouse
Licr_Histone	MEL	H3K27ac	589	9427	0.0624801	195.692	18.6591	21.0786	3.00983	6.24833e-99	3.23664e-96	Null_Model_Regulatory	mouse
Pazar_Chip	T	Tbp	238	9427	0.0252466	46.1998	9.11077	21.052	5.15154	1.09521e-98	5.67317e-96	Null_Model_Regulatory	mouse
Pazar_Chip	PUER_haematopoeticstemcells+48h-Tamoxifen	Pu1	538	9427	0.0570701	175.439	17.3205	20.9325	3.0666	1.35319e-97	7.00952e-95	Null_Model_Regulatory	mouse
Licr_Histone	Cortex	H3K27ac	699	9427	0.0741487	263.826	20.8948	20.8269	2.64947	1.23422e-96	6.39327e-94	Null_Model_Regulatory	mouse
Licr_Histone	OlfactBulb	H3K27ac	696	9427	0.0738305	261.38	21.1026	20.5956	2.66279	1.50177e-94	7.77917e-92	Null_Model_Regulatory	mouse
Pazar_Chip	Th2+13hr	Stat5b	261	9427	0.0276864	57.3606	9.88852	20.5935	4.55016	1.56881e-94	8.12646e-92	Null_Model_Regulatory	mouse
Sydh_Tfbs	MEL	Maz	256	9427	0.027156	56.4496	9.73158	20.5054	4.53502	9.62473e-94	4.98561e-91	Null_Model_Regulatory	mouse
Pazar_Chip	ES	Stat3	76	9427	0.00806195	6.98302	3.37916	20.4243	10.8835	5.08409e-93	2.63356e-90	Null_Model_Regulatory	mouse
Caltech_Tfbs	C2C12+EqS_2.0pct_60hr	Usf1	170	9427	0.0180333	29.9311	6.90089	20.2972	5.67972	6.80128e-92	3.52306e-89	Null_Model_Regulatory	mouse
Sydh_Tfbs	CH12	Hcfc1	340	9427	0.0360666	91.4186	12.3182	20.18	3.71916	7.33128e-91	3.7976e-88	Null_Model_Regulatory	mouse
Licr_Histone	Thymus	H3K27ac	339	9427	0.0359605	92.4975	12.233	20.1506	3.66496	1.32882e-90	6.8833e-88	Null_Model_Regulatory	mouse
Licr_Chip	ES-Bruce4	Pol2	280	9427	0.0297019	67.6693	10.5869	20.0561	4.13777	8.93434e-90	4.62799e-87	Null_Model_Regulatory	mouse
Pazar_Chip	HPC-7	Meis1	189	9427	0.0200488	36.6324	7.6254	19.9816	5.15937	3.98196e-89	2.06266e-86	Null_Model_Regulatory	mouse
Licr_Chip	Cortex	Pol2	435	9427	0.0461441	139.491	14.8689	19.8743	3.11849	3.39396e-88	1.75807e-85	Null_Model_Regulatory	mouse
Sydh_Tfbs	MEL	Mxi1	397	9427	0.0421131	122.371	13.9226	19.7254	3.24424	6.52589e-87	3.38041e-84	Null_Model_Regulatory	mouse
Licr_Histone	MEL	H3K27me3	631	9427	0.0669354	251.859	19.3618	19.5819	2.50537	1.10305e-85	5.71382e-83	Null_Model_Regulatory	mouse
Pazar_Chip	Th2+13hr	Stat5a	236	9427	0.0250345	55.0569	9.24315	19.5759	4.28647	1.24068e-85	6.4267e-83	Null_Model_Regulatory	mouse
Licr_Histone	Placenta	H3K4me3	359	9427	0.0380821	109.535	12.7523	19.5623	3.27748	1.61976e-85	8.39034e-83	Null_Model_Regulatory	mouse
Caltech_Tfbs	C2C12+EqS_2.0pct_7d	Myogenin	175	9427	0.0185637	32.1419	7.3056	19.5546	5.44461	1.8849e-85	9.7638e-83	Null_Model_Regulatory	mouse
Pazar_Chip	macrophage_stimulated	Nfkb1	295	9427	0.0312931	74.3227	11.3108	19.5103	3.96918	4.48985e-85	2.32574e-82	Null_Model_Regulatory	mouse
Pazar_Chip	PUER_haematopoeticstemcells+0h-Tamoxifen	Pu1	164	9427	0.0173968	30.005	6.88106	19.473	5.46576	9.29878e-85	4.81677e-82	Null_Model_Regulatory	mouse
Sydh_Tfbs	MEL	ETS1	335	9427	0.0355362	93.954	12.4402	19.3764	3.56557	6.10285e-84	3.16128e-81	Null_Model_Regulatory	mouse
Caltech_Hist	C2C12+EqS_2.0pct_60hr	H3K27me3	247	9427	0.0262013	60.5904	9.63183	19.3535	4.07655	9.52197e-84	4.93238e-81	Null_Model_Regulatory	mouse
Pazar_Chip	E14_ES	Sin3B	113	9427	0.0119868	16.7423	4.98372	19.3144	6.74939	2.03128e-83	1.0522e-80	Null_Model_Regulatory	mouse
Licr_Chip	OlfactBulb	Pol2	379	9427	0.0402037	121.977	13.5378	18.9856	3.10714	1.12272e-80	5.81571e-78	Null_Model_Regulatory	mouse
Pazar_Chip	preBcells	Ebf1	213	9427	0.0225947	50.4995	8.5695	18.9627	4.21786	1.73539e-80	8.98934e-78	Null_Model_Regulatory	mouse
Pazar_Chip	PUER_haematopoeticstemcells+24h-Tamoxifen	Pu1	458	9427	0.0485839	154.105	16.102	18.8731	2.972	9.48372e-80	4.91256e-77	Null_Model_Regulatory	mouse
Licr_Histone	BMDM	H3K27ac	605	9427	0.0641774	243.121	19.1779	18.8696	2.48847	1.01359e-79	5.25042e-77	Null_Model_Regulatory	mouse
Sydh_Tfbs	MEL	Pol2	615	9427	0.0652381	246.733	19.6365	18.7542	2.49257	8.9522e-79	4.63724e-76	Null_Model_Regulatory	mouse
Licr_Histone	Liver	H3K27me3	593	9427	0.0629044	235.798	19.1214	18.6808	2.51486	3.55055e-78	1.83919e-75	Null_Model_Regulatory	mouse
Misc_ChIP	murine_embryonic_carcinoma_cells+mitotic	RBPJ	91	9427	0.00965312	11.964	4.24532	18.6172	7.60613	1.16506e-77	6.03503e-75	Null_Model_Regulatory	mouse
Pazar_Chip	HPC-7	Fli1	296	9427	0.0313992	88.5075	11.1645	18.585	3.34435	2.12442e-77	1.10045e-74	Null_Model_Regulatory	mouse
Licr_Histone	Testis	H3K27me3	182	9427	0.0193062	40.4825	7.64774	18.5045	4.49577	9.49995e-77	4.92098e-74	Null_Model_Regulatory	mouse
Sydh_Tfbs	MEL	Max	259	9427	0.0274743	69.9281	10.2654	18.4183	3.70381	4.68193e-76	2.42524e-73	Null_Model_Regulatory	mouse
Pazar_Chip	T	TFIIE	172	9427	0.0182455	35.4795	7.43639	18.3584	4.84787	1.4129e-75	7.31884e-73	Null_Model_Regulatory	mouse
Sydh_Tfbs	MEL	Bhlhe40	243	9427	0.025777	64.3157	9.84054	18.158	3.77824	5.55207e-74	2.87597e-71	Null_Model_Regulatory	mouse
Caltech_Hist	C2C12	H3K27me3	272	9427	0.0288533	78.1538	10.6792	18.1517	3.48031	6.22785e-74	3.22603e-71	Null_Model_Regulatory	mouse
Licr_Histone	Thymus	H3K27me3	188	9427	0.0199427	45.9131	7.93155	17.9141	4.09469	4.57288e-72	2.36875e-69	Null_Model_Regulatory	mouse
Licr_Chip	Limb	Pol2	321	9427	0.0340511	104.745	12.2011	17.7242	3.06458	1.36266e-70	7.05855e-68	Null_Model_Regulatory	mouse
Pazar_Chip	E14_ES	Rcor3	86	9427	0.00912273	11.6583	4.19776	17.7099	7.37669	1.75979e-70	9.1157e-68	Null_Model_Regulatory	mouse
Pazar_Chip	HL1_cardiaccells	Gata4	235	9427	0.0249284	66.5694	9.51354	17.7043	3.53015	1.94233e-70	1.00613e-67	Null_Model_Regulatory	mouse
Licr_Histone	WholeBrain	H3K27ac	596	9427	0.0632227	266.374	18.622	17.7009	2.23746	2.0623e-70	1.06827e-67	Null_Model_Regulatory	mouse
CpGIsland	Any	cpgIslandExt	306	9427	0.03246	92.9071	12.1857	17.4872	3.29361	8.97039e-69	4.64666e-66	Null_Model_Regulatory	mouse
Psu_Chip	G1E	Pol2-4H8	587	9427	0.062268	251.266	19.206	17.4807	2.33617	1.0055e-68	5.2085e-66	Null_Model_Regulatory	mouse
Psu_Chip	G1E-ER4	Gata1	249	9427	0.0264135	75.4915	9.95461	17.43	3.29838	2.44354e-68	1.26575e-65	Null_Model_Regulatory	mouse
Psu_Chip	MEL	Tal1	381	9427	0.0404158	141.209	14.0267	17.0953	2.69813	8.04405e-66	4.16682e-63	Null_Model_Regulatory	mouse
Caltech_Tfbs	C2C12	Max	190	9427	0.0201549	52.2617	8.21154	16.7737	3.63555	1.8992e-63	9.83784e-61	Null_Model_Regulatory	mouse
Sydh_Tfbs	CH12	Gcn5	259	9427	0.0274743	82.1918	10.5929	16.6912	3.15117	7.59121e-63	3.93225e-60	Null_Model_Regulatory	mouse
Pazar_Chip	liver	Foxa2	143	9427	0.0151692	32.4206	6.64785	16.6339	4.41078	1.98122e-62	1.02627e-59	Null_Model_Regulatory	mouse
Pazar_Chip	Th2	Stat5a	169	9427	0.0179272	41.3996	7.69637	16.5793	4.08217	4.91925e-62	2.54817e-59	Null_Model_Regulatory	mouse
Pazar_Chip	ES+V5tagged	Olig2	129	9427	0.0136841	28.0769	6.10124	16.5414	4.59452	9.23156e-62	4.78195e-59	Null_Model_Regulatory	mouse
Sydh_Tfbs	ES-E14	HCFC1	207	9427	0.0219582	61.1948	8.88904	16.4028	3.38264	9.13003e-61	4.72936e-58	Null_Model_Regulatory	mouse
Pazar_Chip	adipocyte	Pparg	207	9427	0.0219582	59.5544	9.01439	16.3567	3.47581	1.949e-60	1.00958e-57	Null_Model_Regulatory	mouse
Sydh_Tfbs	MEL	Nelfe	249	9427	0.0264135	77.6064	10.4897	16.3393	3.2085	2.59247e-60	1.3429e-57	Null_Model_Regulatory	mouse
Sydh_Hist	MEL+DMSO_2.0pct	H3K4me3	274	9427	0.0290655	93.0609	11.0822	16.327	2.94431	3.1719e-60	1.64304e-57	Null_Model_Regulatory	mouse
Pazar_Chip	ES	2020-10-04	71	9427	0.00753156	10.2158	3.7389	16.2572	6.95003	9.9247e-60	5.141e-57	Null_Model_Regulatory	mouse
Pazar_Chip	ES	Prdm14	94	9427	0.00997136	17.0559	4.73781	16.2404	5.51128	1.30569e-59	6.76347e-57	Null_Model_Regulatory	mouse
Pazar_Chip	ES+native	Olig2	159	9427	0.0168664	39.964	7.35233	16.1902	3.97858	2.95467e-59	1.53052e-56	Null_Model_Regulatory	mouse
Pazar_Chip	T	Ets1	60	9427	0.0063647	7.72827	3.23173	16.1745	7.7637	3.81414e-59	1.97572e-56	Null_Model_Regulatory	mouse
Licr_Histone	SmIntestine	H3K27me3	234	9427	0.0248223	75.5674	9.82007	16.1336	3.09657	7.41194e-59	3.83938e-56	Null_Model_Regulatory	mouse
Caltech_Tfbs	C2C12+EqS_2.0pct_7d	MyoD	85	9427	0.00901665	14.5664	4.37514	16.0986	5.83533	1.30485e-58	6.75914e-56	Null_Model_Regulatory	mouse
Misc_ChIP	Tcells	Notch	299	9427	0.0317174	105.328	12.102	16.0033	2.83876	6.0564e-58	3.13721e-55	Null_Model_Regulatory	mouse
Caltech_Tfbs	C2C12+EqS_2.0pct_60hr	Pol2	426	9427	0.0451893	180.171	15.5455	15.8135	2.36442	1.25587e-56	6.50541e-54	Null_Model_Regulatory	mouse
Sydh_Tfbs	MEL	c-Myc	182	9427	0.0193062	50.8152	8.37346	15.6667	3.58161	1.27668e-55	6.61323e-53	Null_Model_Regulatory	mouse
Pazar_Chip	retinas_C57BL6_WT	Crx	148	9427	0.0156996	37.5714	7.12511	15.4985	3.93916	1.77501e-54	9.19455e-52	Null_Model_Regulatory	mouse
Pazar_Chip	heart	Tbx20	83	9427	0.0088045	15.4785	4.36094	15.4832	5.36227	2.25096e-54	1.166e-51	Null_Model_Regulatory	mouse
Pazar_Chip	T	CBP	92	9427	0.0097592	17.8581	4.96949	14.9194	5.15171	1.23236e-50	6.38361e-48	Null_Model_Regulatory	mouse
Sydh_Tfbs	MEL	p300	321	9427	0.0340511	129.662	12.8755	14.8606	2.47566	2.96827e-50	1.53756e-47	Null_Model_Regulatory	mouse
Licr_Chip	WholeBrain	Pol2	302	9427	0.0320356	119.148	12.3683	14.784	2.53467	9.29388e-50	4.81423e-47	Null_Model_Regulatory	mouse
CpGIsland	Any	cpgIslandExtUnmasked	319	9427	0.033839	130.599	12.8106	14.7067	2.44258	2.92069e-49	1.51292e-46	Null_Model_Regulatory	mouse
Licr_Histone	Cerebellum	H3K27me3	121	9427	0.0128355	29.7033	6.2393	14.6325	4.07362	8.71057e-49	4.51207e-46	Null_Model_Regulatory	mouse
Licr_Chip	BoneMarrow	Pol2	191	9427	0.020261	61.5924	8.86971	14.5898	3.10103	1.62984e-48	8.44258e-46	Null_Model_Regulatory	mouse
Sydh_Hist	MEL+DMSO_2.0pct	H3K4me1	375	9427	0.0397794	166.203	14.3323	14.5683	2.25628	2.23564e-48	1.15806e-45	Null_Model_Regulatory	mouse
Sydh_Hist	ES-E14	H3K4me1	110	9427	0.0116686	25.8092	5.78416	14.5554	4.26205	2.69856e-48	1.39786e-45	Null_Model_Regulatory	mouse
Pazar_Chip	ES	Sox2	68	9427	0.00721332	12.1888	3.84074	14.5313	5.57889	3.8348e-48	1.98642e-45	Null_Model_Regulatory	mouse
Caltech_Tfbs	C2C12+EqS_2.0pct_60hr	CEBPB	123	9427	0.0130476	32.2288	6.25848	14.5037	3.81647	5.73869e-48	2.97264e-45	Null_Model_Regulatory	mouse
Pazar_Chip	embryonicfibroblast	Terf2ip	235	9427	0.0249284	85.1948	10.4474	14.3389	2.75838	6.2477e-47	3.23631e-44	Null_Model_Regulatory	mouse
Sydh_Tfbs	CH12	Ubf	165	9427	0.0175029	51.6134	7.91526	14.3251	3.19685	7.62977e-47	3.95222e-44	Null_Model_Regulatory	mouse
Pazar_Chip	HL-1_cardiomyocytes	Srf	52	9427	0.00551607	7.71129	3.09864	14.293	6.74336	1.21053e-46	6.27057e-44	Null_Model_Regulatory	mouse
Licr_Chip	Liver	Pol2	221	9427	0.0234433	78.8841	9.9485	14.2852	2.80158	1.35386e-46	7.013e-44	Null_Model_Regulatory	mouse
Misc_FAIRE	Any	Notch_dimer_ind	74	9427	0.00784979	14.2807	4.19501	14.2358	5.18181	2.74708e-46	1.42299e-43	Null_Model_Regulatory	mouse
Pazar_Chip	ES	Nanog	108	9427	0.0114565	25.6953	5.78948	14.2163	4.2031	3.63201e-46	1.88138e-43	Null_Model_Regulatory	mouse
Pazar_Chip	ES	c-Myc	57	9427	0.00604646	8.95005	3.38371	14.2004	6.36868	4.55656e-46	2.3603e-43	Null_Model_Regulatory	mouse
Sydh_Tfbs	CH12	ZNF-MIZD-CP1	201	9427	0.0213217	69.4565	9.32579	14.1053	2.8939	1.76039e-45	9.11884e-43	Null_Model_Regulatory	mouse
Pazar_Chip	HPC-7	Gfi1b	137	9427	0.0145327	39.9351	6.93259	14.0013	3.43057	7.65712e-45	3.96639e-42	Null_Model_Regulatory	mouse
Pazar_Chip	HL1_cardiaccells	Nkx2-5	215	9427	0.0228068	79.6264	9.68474	13.978	2.70011	1.06144e-44	5.49824e-42	Null_Model_Regulatory	mouse
Licr_Histone	Liver	H3K79me2	852	9427	0.0903787	517.636	24.3478	13.7328	1.64594	3.22822e-43	1.67222e-40	Null_Model_Regulatory	mouse
Caltech_Hist	C2C12	H3ac	333	9427	0.0353241	150.825	13.3784	13.6171	2.20785	1.5855e-42	8.21287e-40	Null_Model_Regulatory	mouse
Sydh_Tfbs	MEL	COREST	233	9427	0.0247162	93.5145	10.3174	13.5195	2.49159	6.00033e-42	3.10817e-39	Null_Model_Regulatory	mouse
Pazar_Chip	Th2+8hr	Stat5a	93	9427	0.00986528	22.4815	5.22263	13.5025	4.13673	7.56061e-42	3.91639e-39	Null_Model_Regulatory	mouse
Sydh_Tfbs	CH12	Zkscan1	104	9427	0.0110321	29.4486	5.77266	12.9146	3.53158	1.86247e-38	9.64759e-36	Null_Model_Regulatory	mouse
Caltech_Hist	C2C12+EqS_2.0pct_60hr	H3K4me3	331	9427	0.0351119	163.026	13.3643	12.5688	2.03035	1.56659e-36	8.11492e-34	Null_Model_Regulatory	mouse
Psu_Chip	Erythrobl	Gata1	140	9427	0.014851	46.3696	7.48567	12.5079	3.01922	3.37725e-36	1.74942e-33	Null_Model_Regulatory	mouse
Sydh_Tfbs	MEL	CHD2	88	9427	0.00933489	24.1918	5.27344	12.0999	3.63759	5.28588e-34	2.73809e-31	Null_Model_Regulatory	mouse
Misc_ChIP	AML	RUNX1	115	9427	0.012199	36.5335	6.53262	12.0115	3.1478	1.54603e-33	8.00844e-31	Null_Model_Regulatory	mouse
Pazar_Chip	ES	Suz12	53	9427	0.00562215	10.7173	3.55485	11.8944	4.94528	6.33105e-33	3.27949e-30	Null_Model_Regulatory	mouse
Caltech_Tfbs	C2C12+EqS_2.0pct_60hr	NRSF	145	9427	0.0153814	55.012	7.78138	11.5645	2.63579	3.11647e-31	1.61433e-28	Null_Model_Regulatory	mouse
Psu_Chip	G1E-ER4	Tal1	93	9427	0.00986528	28.4615	5.68672	11.349	3.26757	3.75161e-30	1.94333e-27	Null_Model_Regulatory	mouse
Psu_Chip	G1E	Tal1	141	9427	0.014957	55.043	7.88969	10.8949	2.56164	6.09759e-28	3.15855e-25	Null_Model_Regulatory	mouse
Pazar_Chip	MEF_fibroblast	Stat5a	133	9427	0.0141084	54.6024	7.55631	10.3751	2.43579	1.60898e-25	8.33453e-23	Null_Model_Regulatory	mouse
Pazar_Chip	retinas_C57BL6_NrlKO	Crx	92	9427	0.0097592	32.3916	5.77083	10.3293	2.84024	2.59809e-25	1.34581e-22	Null_Model_Regulatory	mouse
Pazar_Chip	HPC-7	Runx1	77	9427	0.00816803	23.8651	5.17212	10.2733	3.22646	4.64699e-25	2.40714e-22	Null_Model_Regulatory	mouse
Licr_Chip	Spleen	Pol2	111	9427	0.0117747	41.3816	6.78013	10.268	2.68235	4.91127e-25	2.54404e-22	Null_Model_Regulatory	mouse
Sydh_Tfbs	CH12	CHD1	140	9427	0.014851	56.4715	8.16869	10.2254	2.47913	7.62612e-25	3.95033e-22	Null_Model_Regulatory	mouse
Licr_Histone	Heart	H3K79me2	625	9427	0.0662989	411.268	21.0133	10.1713	1.51969	1.33177e-24	6.89856e-22	Null_Model_Regulatory	mouse
Psu_Chip	G1E-ER4	Gata2	129	9427	0.0136841	51.004	7.67984	10.1559	2.52921	1.55899e-24	8.07558e-22	Null_Model_Regulatory	mouse
Pazar_Chip	MEF_fibroblast_OE-WT	Stat5	133	9427	0.0141084	54.8941	7.83523	9.96856	2.42285	1.04624e-23	5.41955e-21	Null_Model_Regulatory	mouse
Pazar_Chip	HPC-7	Lmo2	109	9427	0.0115625	43.2478	6.70437	9.80737	2.52036	5.23284e-23	2.71061e-20	Null_Model_Regulatory	mouse
Caltech_Tfbs	C2C12+EqS_2.0pct_24hr	SRF	51	9427	0.00540999	13.8102	3.8304	9.70913	3.69293	1.37842e-22	7.14022e-20	Null_Model_Regulatory	mouse
Psu_Chip	Erythrobl	Tal1	118	9427	0.0125172	47.5584	7.2627	9.69909	2.48116	1.52107e-22	7.87915e-20	Null_Model_Regulatory	mouse
Pazar_Chip	ES	Nr5a2	55	9427	0.00583431	16.2537	4.14434	9.3492	3.38384	4.41569e-21	2.28733e-18	Null_Model_Regulatory	mouse
Pazar_Chip	T_A12-+6h-Tamoxifen	E2A	133	9427	0.0141084	58.7772	7.95986	9.32464	2.26278	5.5682e-21	2.88433e-18	Null_Model_Regulatory	mouse
Psu_Chip	MEL	Pol2-4H8	230	9427	0.024398	122.955	11.5658	9.25533	1.8706	1.06788e-20	5.53163e-18	Null_Model_Regulatory	mouse
Sydh_Tfbs	MEL	Ubf	88	9427	0.00933489	32.5594	6.00939	9.22566	2.70275	1.40907e-20	7.29899e-18	Null_Model_Regulatory	mouse
Sydh_Tfbs	CH12	Nrf2	66	9427	0.00700117	21.9451	4.9366	8.92415	3.00751	2.24558e-19	1.16321e-16	Null_Model_Regulatory	mouse
Caltech_Hist	C2C12	H3K4me3	214	9427	0.0227008	118.709	10.8929	8.748	1.80272	1.08586e-18	5.62478e-16	Null_Model_Regulatory	mouse
Pazar_Chip	HPC-7	Gata2	97	9427	0.0102896	42.0509	6.50541	8.44667	2.30673	1.4987e-17	7.76328e-15	Null_Model_Regulatory	mouse
Sydh_Hist	MEL	H3K4me1	133	9427	0.0141084	63.5465	8.23724	8.43165	2.09296	1.70406e-17	8.82701e-15	Null_Model_Regulatory	mouse
Sydh_Tfbs	MEL	c-Myb	68	9427	0.00721332	25.1379	5.10206	8.40095	2.70508	2.21433e-17	1.14702e-14	Null_Model_Regulatory	mouse
Pazar_Chip	3T3-L1_preadipocyte	Cebpb	204	9427	0.02164	111.678	11.0478	8.35655	1.82668	3.229e-17	1.67262e-14	Null_Model_Regulatory	mouse
Sydh_Tfbs	MEL	HCFC1	130	9427	0.0137902	65.6364	8.03851	8.00691	1.98061	5.88124e-16	3.04648e-13	Null_Model_Regulatory	mouse
Psu_Chip	Megakaryo	Tal1	115	9427	0.012199	55.032	7.73427	7.75354	2.08969	4.46811e-15	2.31448e-12	Null_Model_Regulatory	mouse
Sydh_Tfbs	CH12	E2F4	52	9427	0.00551607	18.7383	4.55142	7.30799	2.77507	1.35583e-13	7.02318e-11	Null_Model_Regulatory	mouse
Sydh_Tfbs	CH12	Pol2phosphoS2	498	9427	0.052827	366.573	18.2537	7.2	1.35853	3.01054e-13	1.55946e-10	Null_Model_Regulatory	mouse
Psu_Chip	G1E-ER4	Pol2-4H8	97	9427	0.0102896	47.028	6.94948	7.19076	2.0626	3.22154e-13	1.66876e-10	Null_Model_Regulatory	mouse
Pazar_Chip	ES	Ezh2	80	9427	0.00848626	35.7612	6.27789	7.04675	2.23706	9.15702e-13	4.74334e-10	Null_Model_Regulatory	mouse
Pazar_Chip	T	TFIIH	62	9427	0.00657685	25.3796	5.27349	6.94423	2.4429	1.9026e-12	9.85545e-10	Null_Model_Regulatory	mouse
Pazar_Chip	ES	Smad2	60	9427	0.0063647	25.6703	4.97526	6.90008	2.33733	2.59873e-12	1.34614e-09	Null_Model_Regulatory	mouse
Sydh_Tfbs	MEL	MafK	99	9427	0.0105018	49.2428	7.23823	6.87423	2.01045	3.11638e-12	1.61428e-09	Null_Model_Regulatory	mouse
Licr_Histone	MEL	H3K79me2	478	9427	0.0507054	354.77	18.4392	6.68302	1.34735	1.17032e-11	6.06227e-09	Null_Model_Regulatory	mouse
Pazar_Chip	T	TFIIA	48	9427	0.00509176	18.3926	4.43404	6.6773	2.60974	1.21696e-11	6.30384e-09	Null_Model_Regulatory	mouse
Sydh_Hist	MEL	H3K27ac	217	9427	0.023019	137.321	11.9849	6.6483	1.58024	1.48245e-11	7.67909e-09	Null_Model_Regulatory	mouse
Sydh_Hist	MEL+DMSO_2.0pct	H3K27me3B	185	9427	0.0196245	115.35	10.7651	6.47001	1.60382	4.89991e-11	2.53815e-08	Null_Model_Regulatory	mouse
Licr_Histone	Kidney	H3K27me3	67	9427	0.00710725	31.8601	5.75347	6.10759	2.10294	5.05721e-10	2.61964e-07	Null_Model_Regulatory	mouse
Licr_Histone	ES-Bruce4	H3K27me3	115	9427	0.012199	70.5574	8.43605	5.26817	1.62988	6.88948e-08	3.56875e-05	Null_Model_Regulatory	mouse
Psu_Chip	Megakaryo	Gata1	52	9427	0.00551607	25.9321	5.26967	4.94679	2.00524	3.77236e-07	0.000195408	Null_Model_Regulatory	mouse
Caltech_Hist	C2C12	H3K79me2	395	9427	0.0419009	309.575	18.0411	4.73499	1.27594	1.09534e-06	0.000567384	Null_Model_Regulatory	mouse
Cistrome_ChIP	3T3-L1	VDR	81	9427	0.00859234	52.3127	7.13983	4.01793	1.54838	2.9356e-05	0.0152064	Null_Model_Regulatory	mouse
Licr_Histone	CH12	H3K79me2	485	9427	0.051448	403.026	20.4091	4.01654	1.2034	2.9529e-05	0.015296	Null_Model_Regulatory	mouse
Licr_Histone	Heart	H3K36me3	1358	9427	0.144054	1243.12	33.3041	3.44937	1.09241	0.000280953	0.145534	Null_Model_Regulatory	mouse
Pazar_Chip	T	Taf1	54	9427	0.00572823	35.8182	6.13	2.96604	1.50761	0.00150831	0.781306	Null_Model_Regulatory	mouse
Pazar_Chip	B	Foxo1	39	9427	0.00413705	4.87213	2.44205	0	8.00472	0.5	1	Null_Model_Regulatory	mouse
Cistrome_ChIP	3T3-L1+day7	Nrf1	11	9427	0.00116686	11.5225	3.38906	0	0.954656	0.5	1	Null_Model_Regulatory	mouse
Caltech_Tfbs	C2C12+EqS_2.0pct_60hr	Max	31	9427	0.00328843	10.1898	3.24252	0	3.04225	0.5	1	Null_Model_Regulatory	mouse
Licr_Histone	Thymus	H3K36me3	252	9427	0.0267317	467.005	22.894	-9.39131	0.539609	1	1	Null_Model_Regulatory	mouse
Sydh_Tfbs	MEL	Zkscan1	29	9427	0.00307627	9.38462	3.04712	0	3.09016	0.5	1	Null_Model_Regulatory	mouse
Caltech_Hist	C2C12+EqS_2.0pct_24hr	H3ac	87	9427	0.00922881	81.1009	8.86605	0.665359	1.07274	0.252911	1	Null_Model_Regulatory	mouse
Licr_Histone	ES-Bruce4	H3K36me3	380	9427	0.0403097	617.805	25.5734	-9.29893	0.615081	1	1	Null_Model_Regulatory	mouse
Sydh_Tfbs	MEL	Pol2phosphoS2	237	9427	0.0251406	198.286	14.2451	2.71773	1.19524	0.00328657	1	Null_Model_Regulatory	mouse
Pazar_Chip	3T3-L1_adipocyte	Pparg	46	9427	0.0048796	10.5435	3.48975	0	4.3629	0.5	1	Null_Model_Regulatory	mouse
Sydh_Tfbs	MEL	JunD	43	9427	0.00456137	8.72927	3.13044	0	4.92596	0.5	1	Null_Model_Regulatory	mouse
Psu_Histone	Erythrobl	H3K36me3	1444	9427	0.153177	1448.27	36.0374	-0.118453	0.997053	0.547146	1	Null_Model_Regulatory	mouse
Pazar_Chip	ES+V5tagged	Hoxc9	39	9427	0.00413705	27.6014	5.42604	0	1.41297	0.5	1	Null_Model_Regulatory	mouse
Sydh_Tfbs	MEL	Gcn5	29	9427	0.00307627	27.0739	5.08139	0	1.07114	0.5	1	Null_Model_Regulatory	mouse
Pazar_Chip	ES	Zfp57	61	9427	0.00647078	60.969	7.83097	0.00395469	1.00051	0.498422	1	Null_Model_Regulatory	mouse
Licr_Histone	ES-Bruce4	H3K9me3	85	9427	0.00901665	142.215	12.1596	-4.70533	0.597688	0.999999	1	Null_Model_Regulatory	mouse
Sydh_Hist	MEL	H3K9me3	4	9427	0.000424313	3.88811	1.99436	0	1.02878	0.5	1	Null_Model_Regulatory	mouse
Psu_Chip	CH12	Pax5	7	9427	0.000742548	4.49351	2.10718	0	1.5578	0.5	1	Null_Model_Regulatory	mouse
Pazar_Chip	B	2020-10-02	26	9427	0.00275804	4.35564	2.18298	0	5.96927	0.5	1	Null_Model_Regulatory	mouse
Pazar_Chip	adipocyte	Tcf7l1	13	9427	0.00137902	12.0599	3.602	0	1.07795	0.5	1	Null_Model_Regulatory	mouse
Sydh_Hist	MEL+DMSO_2.0pct	H3K36me3B	103	9427	0.0109261	312.603	18.5081	-11.325	0.329491	1	1	Null_Model_Regulatory	mouse
Psu_Chip	Megakaryo	FLI1	46	9427	0.0048796	16.8521	4.16415	0	2.72962	0.5	1	Null_Model_Regulatory	mouse
Pazar_Chip	preproBcells_RAG1_GSE21978	Ebf1	34	9427	0.00360666	5.24176	2.46607	0	6.48637	0.5	1	Null_Model_Regulatory	mouse
Psu_Histone	G1E-ER4	H3K9me3	1534	9427	0.162724	1922.84	41.0427	-9.47391	0.79778	1	1	Null_Model_Regulatory	mouse
Pazar_Chip	ES	Cdx2	139	9427	0.0147449	264.12	17.0807	-7.3252	0.526276	1	1	Null_Model_Regulatory	mouse
Pazar_Chip	T	TFIIF	16	9427	0.00169725	3.9031	2.02475	0	4.09931	0.5	1	Null_Model_Regulatory	mouse
Pazar_Chip	HPC-7	Lyl1	36	9427	0.00381882	19.6484	4.62885	0	1.83221	0.5	1	Null_Model_Regulatory	mouse
Pazar_Chip	ES	Tbx3	13	9427	0.00137902	6.42258	2.58152	0	2.02411	0.5	1	Null_Model_Regulatory	mouse
Cistrome_ChIP	3T3-L1+day0	Nrf1	13	9427	0.00137902	14.3117	3.87927	0	0.908348	0.5	1	Null_Model_Regulatory	mouse
Psu_Histone	G1E	H3K36me3	1492	9427	0.158269	1514.56	36.5026	-0.617941	0.985107	0.731693	1	Null_Model_Regulatory	mouse
Pazar_Chip	ES+FLAG	Hoxc9	94	9427	0.00997136	107.417	10.4067	-1.28923	0.875098	0.90134	1	Null_Model_Regulatory	mouse
Licr_Histone	Testis	H3K36me3	564	9427	0.0598282	656.114	24.3299	-3.78604	0.859607	0.999923	1	Null_Model_Regulatory	mouse
Pazar_Chip	E14_ES	Rest	19	9427	0.00201549	9.43457	2.92198	0	2.01387	0.5	1	Null_Model_Regulatory	mouse
Pazar_Chip	ES	Kap1	33	9427	0.00350058	56.1079	7.80092	0	0.588153	0.5	1	Null_Model_Regulatory	mouse
Pazar_Chip	liver	Yy1	35	9427	0.00371274	24.5235	4.96404	0	1.4272	0.5	1	Null_Model_Regulatory	mouse
Sydh_Tfbs	MEL	ZNF-MIZD-CP1	47	9427	0.00498568	17.958	4.33039	0	2.61721	0.5	1	Null_Model_Regulatory	mouse
Psu_Histone	CH12	H3K36me3	1703	9427	0.180651	1671.26	34.4461	0.921535	1.01899	0.178386	1	Null_Model_Regulatory	mouse
Pazar_Chip	liver	Srebp2	26	9427	0.00275804	8.32368	2.91875	0	3.12362	0.5	1	Null_Model_Regulatory	mouse
Licr_Histone	ES-E14	H3K36me3	709	9427	0.0752095	698.843	25.1629	0.403644	1.01453	0.343237	1	Null_Model_Regulatory	mouse
Caltech_Tfbs	C2C12+EqS_2.0pct_60hr	E2F4	35	9427	0.00371274	20.3397	4.4867	0	1.72078	0.5	1	Null_Model_Regulatory	mouse
Cistrome_ChIP	IDG-SW3	VDR	0	9427	0	1.4975	1.23865	0	0	0.5	1	Null_Model_Regulatory	mouse
Licr_Histone	SmIntestine	H3K36me3	674	9427	0.0714968	884.804	28.6865	-7.34856	0.76175	1	1	Null_Model_Regulatory	mouse
Caltech_Tfbs	C2C12	Myogenin	4	9427	0.000424313	2.2967	1.54689	0	1.74163	0.5	1	Null_Model_Regulatory	mouse
Psu_Histone	CH12	H3K9me3	804	9427	0.0852869	2418.79	67.1664	-24.0416	0.332398	1	1	Null_Model_Regulatory	mouse
Licr_Histone	Kidney	H3K36me3	162	9427	0.0171847	365.149	18.9779	-10.7045	0.443655	1	1	Null_Model_Regulatory	mouse
Pazar_Chip	Th2+8hr	Stat5b	35	9427	0.00371274	10.7143	3.38737	0	3.26667	0.5	1	Null_Model_Regulatory	mouse
Psu_Histone	Megakaryo	H3K36me3	1641	9427	0.174074	1656.63	36.6387	-0.426717	0.990563	0.665207	1	Null_Model_Regulatory	mouse
Pazar_Chip	E14_ES	Rcor1	0	9427	0	0.266733	0.513597	0	0	0.5	1	Null_Model_Regulatory	mouse
Sydh_Hist	ES-E14	H3K9me3	15	9427	0.00159117	28.6294	5.48046	0	0.523937	0.5	1	Null_Model_Regulatory	mouse
Pazar_Chip	3T3-L1_preadipocyte	Rxr	14	9427	0.0014851	10.2837	3.29354	0	1.36138	0.5	1	Null_Model_Regulatory	mouse
Licr_Histone	Spleen	H3K36me3	463	9427	0.0491142	638.587	25.7512	-6.8186	0.725038	1	1	Null_Model_Regulatory	mouse
Pazar_Chip	motorneurons	Hoxc9	17	9427	0.00180333	10.3317	3.27046	0	1.64543	0.5	1	Null_Model_Regulatory	mouse
Caltech_Hist	C2C12	H3K36me3	18	9427	0.00190941	28.6723	5.11571	0	0.627783	0.5	1	Null_Model_Regulatory	mouse
Licr_Histone	B-cell_CD43-	H3K27me3	21	9427	0.00222764	5.19181	2.30156	0	4.04483	0.5	1	Null_Model_Regulatory	mouse
Pazar_Chip	3T3-L1_preadipocyte	Nr3c1	41	9427	0.00434921	25.3037	5.09035	0	1.62032	0.5	1	Null_Model_Regulatory	mouse
Pazar_Chip	liver	Crebbp	18	9427	0.00190941	26.4835	5.00739	0	0.679668	0.5	1	Null_Model_Regulatory	mouse
Pazar_Chip	ES	Jarid2	47	9427	0.00498568	24.7233	4.99403	0	1.90104	0.5	1	Null_Model_Regulatory	mouse
Pazar_Chip	macrophage	Pparg	38	9427	0.00403097	8.37562	3.14337	0	4.53698	0.5	1	Null_Model_Regulatory	mouse
Pazar_Chip	C2C12_myoblast	Sin3A	1	9427	0.000106078	3.22478	1.76194	0	0.310099	0.5	1	Null_Model_Regulatory	mouse
Pazar_Chip	preproBcells	Ebf1	34	9427	0.00360666	5.31469	2.44497	0	6.39737	0.5	1	Null_Model_Regulatory	mouse
Psu_Histone	Megakaryo	H3K9me3	1144	9427	0.121354	1975.59	47.1365	-17.6422	0.579067	1	1	Null_Model_Regulatory	mouse
Sydh_Tfbs	MEL	E2F4	10	9427	0.00106078	4.23776	2.05753	0	2.35974	0.5	1	Null_Model_Regulatory	mouse
Pazar_Chip	E14_ES	Sin3A	33	9427	0.00350058	4.24476	2.23585	0	7.7743	0.5	1	Null_Model_Regulatory	mouse
Sydh_Tfbs	MEL	Usf2	23	9427	0.0024398	7.95105	2.83242	0	2.8927	0.5	1	Null_Model_Regulatory	mouse
Pazar_Chip	ES	Smad1	16	9427	0.00169725	3.10689	1.78929	0	5.14984	0.5	1	Null_Model_Regulatory	mouse
Psu_Histone	Erythrobl	H3K9me3	651	9427	0.069057	1663.77	50.0683	-20.2278	0.39128	1	1	Null_Model_Regulatory	mouse
Caltech_Hist	C2C12+EqS_2.0pct_60hr	H3K36me3	9	9427	0.000954705	29.3606	5.40267	0	0.306533	0.5	1	Null_Model_Regulatory	mouse
Sydh_Tfbs	MEL	CHD1	19	9427	0.00201549	10.6144	3.3165	0	1.79002	0.5	1	Null_Model_Regulatory	mouse
Licr_Histone	WholeBrain	H3K9me3	30	9427	0.00318235	41.6404	6.73027	0	0.720455	0.5	1	Null_Model_Regulatory	mouse
Psu_Histone	G1E	H3K9me3	1781	9427	0.188925	2211.65	42.1596	-10.2148	0.80528	1	1	Null_Model_Regulatory	mouse
Pazar_Chip	C2C12_myotubes	Sin3B	13	9427	0.00137902	20.6683	4.41677	0	0.628982	0.5	1	Null_Model_Regulatory	mouse
Sydh_Tfbs	MEL	Nrf2	28	9427	0.00297019	7.15684	2.8352	0	3.91234	0.5	1	Null_Model_Regulatory	mouse
Pazar_Chip	primaryerythroidcells	Klf1	13	9427	0.00137902	2.56643	1.6419	0	5.0654	0.5	1	Null_Model_Regulatory	mouse
Pazar_Chip	E14_ES	Rcor2	7	9427	0.000742548	1.46354	1.25097	0	4.78294	0.5	1	Null_Model_Regulatory	mouse
Pazar_Chip	ES	Jarid1a	7	9427	0.000742548	12.3107	3.54547	0	0.568612	0.5	1	Null_Model_Regulatory	mouse
Pazar_Chip	C2C12_myoblast	Sin3B	2	9427	0.000212157	12.2108	3.46822	0	0.16379	0.5	1	Null_Model_Regulatory	mouse
Pazar_Chip	macrophage_unstimulated	Nfkb1	3	9427	0.000318235	0.61039	0.781058	0	4.91489	0.5	1	Null_Model_Regulatory	mouse
Licr_Histone	B-cell_CD43-	H3K36me3	532	9427	0.0564336	691.18	27.0585	-5.88281	0.769698	1	1	Null_Model_Regulatory	mouse
Pazar_Chip	HL1_cardiaccells	Mef2a	17	9427	0.00180333	5.01299	2.25274	0	3.39119	0.5	1	Null_Model_Regulatory	mouse
Pazar_Chip	fetalmyotubes	Sox6	19	9427	0.00201549	3.91209	2.00406	0	4.85674	0.5	1	Null_Model_Regulatory	mouse
Caltech_Hist	C2C12+EqS_2.0pct_60hr	H3K79me2	317	9427	0.0336268	274.898	16.1319	2.60985	1.15315	0.00452914	1	Null_Model_Regulatory	mouse
Pazar_Chip	C2C12_myotubes	Sin3A	3	9427	0.000318235	3.75425	1.89883	0	0.799095	0.5	1	Null_Model_Regulatory	mouse
Psu_Histone	G1E-ER4	H3K36me3	1378	9427	0.146176	1471.29	35.066	-2.66043	0.936593	0.996098	1	Null_Model_Regulatory	mouse
Sydh_Hist	MEL+DMSO_2.0pct	H3K9me3	5	9427	0.000530391	6.34366	2.50315	0	0.788189	0.5	1	Null_Model_Regulatory	mouse
Pazar_Chip	proBcells	Smad3	11	9427	0.00116686	11.99	3.57126	0	0.91743	0.5	1	Null_Model_Regulatory	mouse
Licr_Histone	WholeBrain	H3K36me3	505	9427	0.0535695	689.092	25.7704	-7.14353	0.732849	1	1	Null_Model_Regulatory	mouse
Pazar_Chip	3T3-L1_preadipocyte	Stat5a	51	9427	0.00540999	37.7652	6.17785	2.14229	1.35045	0.016085	1	Null_Model_Regulatory	mouse
[truncated: 5 more rows]

## Sheet: Runx1, Runx2, & H3K27ac RELI
Dataset1	Dataset2	Overlap	Total	Ratio	Mean	Std_Dev	Z_score	Enrichment	P_val	Corrected_P_val	Null_Model	Species
[truncated: 12 more rows]

[truncated: 3 more sheets: Runx1, Runx2 & ATAC Pairs RELI, Runx1-dependent ATAC & H3K27ac , Zeb1 Enhancer RELI]
