# Supplementary material for: Runx1 shapes the chromatin landscape via a cascade of direct and indirect targets
Source: PLoS Genet. 2021 Jun 10;17(6):e1009574. doi: 10.1371/journal.pgen.1009574 (PMC8219162; doi:10.1371/journal.pgen.1009574)
Supplement: S1 Data — (XLSX) [file pgen.1009574.s012.xlsx]

## Sheet: PCR primers & gRNA
pX458 Runx1 exon3 gRNA F1	CACCGCACAACAAGCCGATTGAGTA
pX459 Runx1 exon3 gRNA R1	AAACTACTCAATCGGCTTGTTGTGC
pX459 Runx1 exon3 gRNA F2	CACCGAGGAGTACCTTGAAAGCGAT
pX459 Runx1 exon3 gRNA R2	AAACATCGCTTTCAAGGTACTCCTC
Runx1 exon3 genotyping F	CGCATCACAACAAGCCGATT
Runx1 exon3 genotyping R	AGTTGCTAACCCTGCTTGGG
Klf2 PB F1	CTCAGCGAGCCTATCTTGCC
Klf2 PB R1	CACGTTGTTTAGGTCCTCATCC
Ghrl2 PB F1	AAGCCCAGTGCAACAACTCC
Ghrl2 PB R1	TGTCCGGTCCTCTGTAGGTTT
Zeb1 PB F1	GCTGGCAAGACAACGTGAAAG
Zeb1 PB R1	GCCTCAGGATAAATGACGGC
Zeb2 PB F1	ATTGCACATCAGACTTTGAGGAA
Zeb2 PB R1	ATAATGGCCGTGTCGCTTCG
Pard6b PB F1	GGAGCTGAGTTTCGTCGGTTT
Pard6b PB R1	CGTAGCCCACCAACACGTC
Itgb4 PB F1	GCAGACGAAGTTCCGACAG
Itgb4 PB R1	GGCCACCTTCAGTTCATGGA
Hes1 expression F	GGAAATGACTGTGAAGCACCT
Hes1 expression R	CTCACACGTGGACAGGAAGC
Grhl2 TSS F1	TGGTGAACTGGCCATTTGGT
Grhl2 TSS R1	ACACTAGGTACCGTGGGTCA
Grhl2 -40kb F1	GCTTCTGCTGTCTCCACACT
Grhl2 -40kb R1	ATCACAGGACAGCCAAGAGC
Grhl2 -69kb F1	AAGAGCCACAAGACAGCTCC
Grhl2 -69kb R1	ATTCTTGGCCTCTCCAGTGC
Grhl2 -74kb F1	CAGGTGTGCAGCAAGGTTTC
Grhl2 -74kb R1	GCCTCTCGGCTTAGAGCTTC
Grhl2 -32kb open F1	CCATCTCAGCCGAGCAGTAG
Grhl2 -32kb open R1	GAGTCACGAATCCTGCCTGT
Grhl2 -36kb closed F1	AGCACAGGGAATCTACAACGG
Grhl2 -36kb closed R1	TTACGCACATGCCCAGTCTT
Zeb1 exon2 gRNA1	GTTTGTCACTGTTGACCATC
Zeb1 exon2 gRNA2	GGGGCGGTGCCAAGAACTGC
Zeb2 exon1 gRNA1	CCGGTCCAGCGGCCGCGCGT
Zeb2 exon1 gRNA2	CGGCCCGCGCGCGTTTCAAT
Zeb1 exon2 genotyping F	AGTGTGGACACTGATGTTTGTCA
Zeb1 exon2 genotyping R	CTCACCGTTGTCTTGCCAGCAGTT
Zeb2 exon1 genotyping F	TCTTATCAATGAAGCAGCCGATCAT
Zeb2 exon1 genotyping R	CCGGCGCTCACTTGGCCCCGCACTTGCTCA
