# Supplementary material for: Runx1 shapes the chromatin landscape via a cascade of direct and indirect targets
Source: PLoS Genet. 2021 Jun 10;17(6):e1009574. doi: 10.1371/journal.pgen.1009574 (PMC8219162; doi:10.1371/journal.pgen.1009574)
Supplement: S2 Data — (XLSX) [file pgen.1009574.s013.xlsx]

## Sheet: ReadMe 
All the CT values generated by StepOne Plus real time PCR system (Applied BioSystems) for each replicate listed by Figure

## Sheet: CT values by Figure 
Fig4B QPCR	CT
	Gapdh
Control	22.4106
Control	22.7633
Control	22.2979
Runx1KO	18.0854
Runx1KO	17.1778
Runx1KO	17.4577
	Zeb1
Control	31.7005
Control	33.1534
Control	31.7452
Runx1KO	32.9912
Runx1KO	32.8788
Runx1KO	32.2393
	Zeb2
Control	28.8738
Control	29.559
Control	29.9311
Runx1KO	28.8069
Runx1KO	28.1479
Runx1KO	29.5471
Fig4G QPCR
	Gapdh
Control	22.6712
Control	22.8345
Control	21.9694
Runx1KO	17.959
Runx1KO	17.6671
Runx1KO	18.0859
Runx1KO+Zeb2	20.3631
Runx1KO+Zeb2	20.3707
Runx1KO+Zeb2	16.7223
	Zeb2
Control	28.8738
Control	29.559
Control	29.9311
Runx1KO	28.8069
Runx1KO	28.1479
Runx1KO	29.5471
Runx1KO+Zeb2	18.5156
Runx1KO+Zeb2	18.331
Runx1KO+Zeb2	17.9821
	Pard6b
Control	29.8146
Control	30.1257
Control	29.4945
Runx1KO	23.7962
Runx1KO	23.6598
Runx1KO	23.6681
Runx1KO+Zeb2	27.6442
Runx1KO+Zeb2	27.1183
Runx1KO+Zeb2	23.2771
Fig5A QPCR
	Gapdh
Control	17.0189
Control	16.9375
Control	16.9104
Runx1KO	16.7316
Runx1KO	16.6784
Runx1KO	16.6606
Runx1KO+Zeb2	17.8345
Runx1KO+Zeb2	17.8942
Runx1KO+Zeb2	18.1074
	Grhl2
Control	32.7553
Control	32.3084
Control	32.9271
Runx1KO	25.1303
Runx1KO	24.4863
Runx1KO	24.7734
Runx1KO+Zeb2	28.8516
Runx1KO+Zeb2	28.7546
Runx1KO+Zeb2	29.5921
Fig 5D QPCR
	Gapdh
Control	16.6477
Control	16.9505
Control	16.8679
ZebDKO	16.6645
ZebDKO	16.4731
ZebDKO	16.9139
	Grhl2
Control	34.6681
Control	34.2992
Control	34.2515
ZebDKO	28.0209
ZebDKO	28.1055
ZebDKO	28.3588
Fig 5G ATAC-QPCR
	Grhl2 TSS
Control	25.3112
Control	26.5848
ZebDKO	24.4488
ZebDKO	24.8642
	Grhl2 Closed
Control	31.3187
Control	31.1278
ZebDKO	31.0989
ZebDKO	31.3668
	Grhl2 Open
Control	27.8578
Control	29.4629
ZebDKO	28.9773
ZebDKO	29.443
	Grhl2 -40kb
Control	25.8793
Control	26.6598
ZebDKO	23.2817
ZebDKO	23.4686
	Grhl2 -69kb
Control	25.8882
Control	26.9223
ZebDKO	24.7414
ZebDKO	24.9289
	Grhl2 -74kb
Control	25.2516
Control	26.2601
ZebDKO	23.3439
ZebDKO	23.5326
S4 FigD QPCR
	Gapdh
Control	17.0577
Control	17.1712
Runx1KO	16.9447
Runx1KO	16.867
	Hes1
Control	20.8747
Control	21.533
Runx1KO	21.4091
Runx1KO	20.5807
	Zeb1
Control	22.8738
Control	23.1249
Runx1KO	32.0434
Runx1KO	31.8853
	Zeb2
Control	22.8546
Control	22.8796
Runx1KO	27.0505
Runx1KO	26.8809
	Pard6b
Control	23.9104
Control	23.8599
Runx1KO	22.0656
Runx1KO	21.8429
S5 FigA QPCR
	Gapdh
Control	16.6477
Control	16.9505
Control	16.8679
Runx1KO	16.6444
Runx1KO	16.6535
Runx1KO	16.9554
ZebDKO	17.1243
ZebDKO	16.6645
ZebDKO	16.9139
	Pard6b
Control	23.0478
Control	23.2348
Control	23.1512
Runx1KO	19.8683
Runx1KO	20.1942
Runx1KO	19.9344
ZebDKO	21.3666
ZebDKO	20.9929
ZebDKO	21.1708
	Grhl2
Control	34.6681
Control	34.2992
Control	34.2515
Runx1KO	24.5876
Runx1KO	24.8555
Runx1KO	24.4202
ZebDKO	28.8276
ZebDKO	28.0209
ZebDKO	28.3588
	Itgb4
Control	30.2721
Control	30.6415
Control	31.3214
Runx1KO	21.0115
Runx1KO	20.8705
Runx1KO	21.0869
ZebDKO	22.9361
ZebDKO	22.3676
ZebDKO	22.8399
